# Supplementary material for: Hidden duplicates: 10s or 100s of Indian trials, registered with ClinicalTrials.gov, have not been registered in India, as required by law
Source: PLoS One. 2020 Jun 19;15(6):e0234925. doi: 10.1371/journal.pone.0234925 (PMC7304601; doi:10.1371/journal.pone.0234925)
Supplement: S1 File — (PY) [file pone.0234925.s001.py]

#!/usr/bin/env python
# coding: utf-8

# # Section 1: Scraping Secondary id field from CTRI Database

# In[ ]:


# import all the libraries for web scraping.
# In[17]:


import pandas as pd
import numpy as np
from bs4 import BeautifulSoup
import requests
import re


# In[18]:


import re
import time
import random 
import xlrd


# In[19]:


index= list(range(1, 38000, 1))

# Create the urls for all ctri trial studies.
# In[ ]:


url= ["http://ctri.nic.in/Clinicaltrials/pmaindet2.php?trialid="+str(i)+"&EncHid=&userName=CTRI" for i in index]


# In[ ]:


d = {'number': index, 'url': url}


# In[ ]:


df = pd.DataFrame(data=d)

# function to scrape the ctriid and secondary id fields for the all trials.
# In[28]:


def tt(url):
    yt= []
    try:
        r= requests.get(url)
        soup= BeautifulSoup(r.text, 'lxml')
        bb= [text for text in soup.stripped_strings]
        aa= bb[bb.index('Identifier'): bb.index('Details of Principal Investigator or overall Trial Coordinator (multi-center study)')]
        cc= bb[bb.index('CTRI Number'): bb.index('Last Modified On:')]
        yt.append([aa, cc])
    except:
        pass
    finally:
        return yt


# In[ ]:


# multiprocessing to run the program on multiple cores for faster excution of program.

# In[ ]:


import multiprocessing as mp
from multiprocessing.dummy import Pool as ThreadPool
pool = ThreadPool(mp.cpu_count())


# In[ ]:


io= df.url.tolist()


# In[ ]:


results = pool.map(tt, io)
df2 = pd.DataFrame(np.array(results), columns=['id'])
pool.close()
pool.join()

# cleaning the text field for secondary id information and ctri-id information.
# In[ ]:


df2= df.merge(df2, how='outer', left_index= True, right_index= True)
df2['nct_id']=df2.id.str.extract('(NCT\d{8})')
df2['ctri']= df2.id.str.extract('(CTRI/\d+/\d+/\d+)')


# In[ ]:


df2.to_excel('ctri_secondary_id.xlsx')


# # Section 2: 1013 pairs of NCT-CTRI 

# In[ ]:


# Going from 18072 to 968 in CTRI database

df1= pd.read_excel('ctri_secondary_id.xlsx')
df1_978= df1.dropna(subset= ['nct_id'])
df1_968= df1.drop_duplicates(subset= ['nct_id'])

# Taking records from clinicaltrials.gov having CTRI-ID as secondary id making 102 records
df2= pd.read_csv('searchresults.csv')
df2['ctri']= df2['ctri'].str.extract('(CTRI/\d+/\d+/\d+)')
df2.dropna(subset= ['ctri'])
df2= df2[['NCT Number', 'ctri']]
df2.rename({'NCT Number': 'nct_id'}, axis= 1)


#Removing 57 common records

df= pd.concat([df1, df2])
df= df.drop_duplicates(subset= ['nct_id'])
df.to_excel('control_1013.xlsx')


# # Section 3: Scraping all the CTRI records

# In[ ]:


from requests import get
from requests import ConnectionError
from bs4 import BeautifulSoup
import re
from random import randint
from IPython.core.display import clear_output
from datetime import datetime
from datetime import date
import csv


# +
def get_html(id):
    url = 'http://ctri.nic.in/Clinicaltrials/pmaindet2.php?trialid={}'.format(id)
    response = get(url, verify = False)
    html = response.content
    soup = BeautifulSoup(html, "html.parser")
    return soup

def get_tables(html):
    tables = html.find_all('table')
    table_names = [
        'all',
        'header',
        'cont1',
        'ids',
        'pi',
        'sci_con',
        'pub_con',
        'mon_sup',
        'p_spon',
        's_spon',
        'sites',
        'ethics',
        'reg',
        'conds',
        'ints',
        'inc_c',
        'ex_c',
        'p_out',
        's_out'
    ]
    table_dict = dict(zip(table_names,tables))
    return(table_dict)

headers = [
    'ctri_number',
    'registration_date',
    'registration_type',
    'last_modified',
    'post_grad_thesis',
    'type_of_trial',
    'type_of_study',
    'study_design',
    'public_title_of_study',
    'scientific_title_of_study',
    'secondary_id',
    'pi_info',
    'scientific_contact',
    'public_contact',
    'sources_of_monetary_or_material_support',
    'primary_sponsor',
    'secondary_sponsor',
    'recruitment_countries',
    'number_of_sites',
    'study_sites',
    'ethics_details',
    'dcgi_reg_status',
    'conditions_studied',
    'intervention',
    'inclusion_criteria',
    'exclusion_criteria',
    'method_rand_seq',
    'concealment_method',
    'blinding_masking',
    'primary_outcomes',
    'secondary_outcomes',
    'target_sample_size',
    'phase',
    'date_of_first_enrollment_india',
    'date_of_study_completion_india',
    'date_of_first_enrollment_global',
    'date_of_study_completion_global',
    'estimated_duration',
    'recruitment_status_global',
    'recruitment_status_india',
    'publication_details',
    'brief_summary'
]

# +
reg_date = re.compile(r'\d{2}/\d{2}/\d{4}\b')
digits = re.compile(r'\b\d{1,3}\b')

def strip_chars(text):
    return text.replace('\t',' ').replace('\n',' ').replace('\r',' ').replace('\xa0',' ')

def reg_type():
    c_font = trial_info['cont1'].find_all('font')[0].get_text()
    if 'Trial Registered' in c_font:
        return c_font
    else:
        return None

def text_strip(table, index):
    tds = trial_info[table].find_all('td')
    return strip_chars(tds[index].text.strip())

def tables(cols, column_names, tab_name, extra_row = False):
    counter = 0
    table_contents = []
    t = trial_info[tab_name].find_all('td')
    tab_values = list(range(cols,len(t)))
    rows = list(range(cols,len(t),cols))
    if extra_row:
        tab_values = list(range(cols+1,len(t)))
        rows = list(range(cols+1,len(t),cols))
    counter = 0
    for row in rows:
        d = {}
        for name, v in zip(column_names, tab_values[counter:row]):
            if t[v].text.strip() == 'NIL' or t[v].text.strip() == None:
                d[name] = None
            else:
                d[name] = strip_chars(t[v].text.strip())
        counter += cols
        table_contents.append(d)                
    if len(table_contents) == 1 and (not all(table_contents[0].values())):
        return(None)
    elif len(table_contents) == 1 and (all(table_contents[0].values())):
        return(table_contents[0])
    elif len(table_contents) > 1:
        return(table_contents)
    else:
        return(None)

def bare_table(table):
    contact_info = {}
    for tr in trial_info[table].find_all('tr'):
        key = tr.find_all('td')[0].text.strip()
        value = strip_chars(tr.find_all('td')[1].text.strip())
        contact_info[key.replace(' ','_').lower()] = value
    if not all(contact_info.values()):
        return None
    else:
        return contact_info

def countries():
    tds = trial_info['cont1'].find_all('td')
    index = -1
    for td in tds:
        index += 1
        if td.find(text='Countries of Recruitment'):
            i = index
            break
    locs = list(tds[i+1].stripped_strings)
    if len(locs) == 1:
        return locs[0]
    else:
        return locs

def bare_text(field, table, find_index=False):
    tds = trial_info[table].find_all('td')
    index = -1
    for td in tds:
        index += 1
        if td.find(text = field):
            i = index
            break
    if find_index:
        return i
    elif not find_index:
        return strip_chars(tds[i+1].text.strip())
    
def list_of_fields(td, v_type=str):
    els = list(td.stripped_strings)
    clean_els = []
    for el in els:
        stripped = strip_chars(el.strip().replace('=','').replace('"','').replace(' ','_').lower())
        clean_els.append(stripped)
    key_i = list(range(0,len(els),2))
    fdict = {}
    for i in key_i:
        fdict[clean_els[i]] = v_type(clean_els[i+1])
    return fdict

def make_date(date):
    if date == "Date Missing" or not date:
        return None
    elif 'Applicable only for' in date:
        return 'Not Applicable'
    else:
        return datetime.strptime(date,'%d/%m/%Y').date()
    
def myconverter(o):
    if isinstance(o, date):
        return o.__str__()

def make_dict():
    trial_dict = {}
    trial_dict['ctri_number'] = trial_info['cont1'].find_all('b')[1].text.strip()
    trial_dict['registration_date'] = reg_date.findall(str(trial_info['cont1']))[0]
    trial_dict['registration_type'] = reg_type()
    trial_dict['last_modified'] = text_strip('cont1',3)
    trial_dict['post_grad_thesis'] = text_strip('cont1',5)
    trial_dict['type_of_trial'] = text_strip('cont1',7) 
    trial_dict['type_of_study'] = text_strip('cont1',9) 
    trial_dict['study_design'] = text_strip('cont1',11) 
    trial_dict['public_title_of_study'] = text_strip('cont1',13) 
    trial_dict['scientific_title_of_study'] = text_strip('cont1',15)
    id_names = ['id', 'identifier_type']
    trial_dict['secondary_id'] = tables(2, id_names, 'ids')
    trial_dict['pi_info'] = bare_table('pi')
    trial_dict['scientific_contact'] = bare_table('sci_con')
    trial_dict['public_contact'] = bare_table('pub_con')
    trial_dict['sources_of_monetary_or_material_support'] = text_strip('mon_sup', 0)
    trial_dict['primary_sponsor'] = bare_table('p_spon')
    spon_cols = ['name', 'address']
    trial_dict['secondary_sponsor'] = tables(2, spon_cols, 's_spon')
    trial_dict['recruitment_countries'] = countries()
    trial_dict['number_of_sites'] = int(digits.findall(trial_info['sites'].td.text.strip())[0])
    sites_cols = ['pi', 'site_name', 'site_address', 'site_contact']
    trial_dict['study_sites'] = tables(4,sites_cols,'sites',extra_row = True)
    ethics_cols = ['committee', 'status']
    trial_dict['ethics_details'] = tables(2,ethics_cols,'ethics',extra_row = True)
    trial_dict['dcgi_reg_status'] = trial_info['reg'].find_all('td')[1].text.strip()
    cond_cols = ['health_type','conditions']
    trial_dict['conditions_studied'] = tables(2,cond_cols,'conds')
    int_cols = ['type', 'name', 'details']
    trial_dict['intervention'] = tables(3, int_cols, 'ints')
    trial_dict['inclusion_criteria'] = bare_table('inc_c')
    trial_dict['exclusion_criteria'] = trial_info['ex_c'].find_all('td')[1].text.strip()
    trial_dict['method_rand_seq'] = bare_text('Method of Generating Random Sequence', 'cont1')
    trial_dict['concealment_method'] = bare_text('Method of Concealment', 'cont1')
    trial_dict['blinding_masking'] = bare_text('Blinding/Masking', 'cont1')
    outcome_cols = ['outcomes', 'timepoint']
    trial_dict['primary_outcomes'] = tables(2,outcome_cols,'p_out')
    trial_dict['secondary_outcomes'] = tables(2,outcome_cols,'s_out')
    enrollment = trial_info['cont1'].find_all('td')[-1]
    trial_dict['target_sample_size'] = list_of_fields(enrollment)
    trial_dict['phase'] = bare_text('Phase of Trial','all')
    trial_dict['date_of_first_enrollment_india'] = make_date(bare_text('Date of First Enrollment (India)','all'))
    trial_dict['date_of_study_completion_india'] = make_date(bare_text('Date of Study Completion (India)','all'))
    trial_dict['date_of_first_enrollment_global'] = make_date(bare_text('Date of First Enrollment (Global)','all'))
    trial_dict['date_of_study_completion_global'] = make_date(bare_text('Date of Study Completion (Global)','all'))
    duration_index = bare_text('Estimated Duration of Trial', 'all', find_index=True)
    duration = trial_info['all'].find_all('td')[duration_index+1]
    trial_dict['estimated_duration'] = list_of_fields(duration, v_type=int)
    trial_dict['recruitment_status_global'] = bare_text('Recruitment Status of Trial (Global)', 'all')
    trial_dict['recruitment_status_india'] = bare_text('Recruitment Status of Trial (India)', 'all')
    trial_dict['publication_details'] = bare_text('Publication Details', 'all')
    trial_dict['brief_summary'] = bare_text('Brief Summary','all')
    return trial_dict


# -

request = 0
last_trial_id = 33917 #as of 19 May 2019
pages = [str(i) for i in range(1,(last_trial_id+1))]
requests = 0
skipped = 0
written = 0
trial_list = []
test_pages = [str(i) for i in range(1,11)]

with open('ctri_trials.csv', 'w', newline='', encoding='utf-8') as ctri_csv:
    writer = csv.DictWriter(ctri_csv, fieldnames=headers)
    writer.writeheader()
    for page in test_pages:
        request +=1
        soup = get_html(page)
        trial_info = get_tables(soup)
        last_td = soup.find_all('td')[-1].text
        if 'Invalid Request!!!' in last_td:
            skipped += 1
            continue
        else:
            t_dict = make_dict()
            written += 1
            writer.writerow(t_dict)
        print('Current Trial: {} Trials Written {} Trials Invalid'.format(page, written, skipped))
        clear_output(wait = True)


# # Section 4: Handling of missing values

# In[ ]:


# import 1013 ctri and 1013 nct records
df1= pd.read_excel('ctri_1013.xlsx')
df2= pd.read_excel('nct_1013.xlsx')

# Substituting na, not available, n/a, nil, NIL, and NOT AVAILABLE) were replaced with np.nan (blank) using numpy module in python.

df1= df1.replace(to_replace= ['na', 'nil', 'not available', 'n/a', 'NIL', 'NOT AVAILABLE'], value= np.nan)


# # Section 5: String Match Methodolgy

# In[ ]:


# import 1013 ctri and 1013 nct records
df1= pd.read_excel('ctri_1013.xlsx')
df2= pd.read_excel('nct_1013.xlsx')


import pandas as pd
import numpy as np
from sklearn.feature_extraction.text import TfidfVectorizer
from fuzzywuzzy import fuzz
import re

match_fuzz= np.array(df1.astype(str))+'&;'+ np.array(df2.astype(str))
match_fuzz= match_fuzz.applymap(lambda x: x.split('&;')).applymap(lambda x: fuzz.token_set_ratio(x[0], x[1]))


match_tfidf= np.array(df1.astype(str))+'&;'+ np.array(df2.astype(str))
match_tfidf= match_tfidf.applymap(lambda x: x.split('&;')).applymap(lambda x: vect.fit_transform(x)).applymap(lambda x: (x*x.T).A).applymap(lambda x: x[0][1]).applymap(lambda x: x*100).applymap(lambda x:round(x))


# # Section 6: Model for true-pair identification

# In[ ]:


# import 1013 ctri and 1013 nct records

df1= pd.read_excel('ctri_1013.xlsx')
df2= pd.read_excel('nct_1013.xlsx')


import pandas as pd
import numpy as np

from fuzzywuzzy import fuzz
import re

# score value for true pairs
match_fuzz_true= np.array(df1.astype(str))+'&;'+ np.array(df2.astype(str))
match_fuzz_true= match_fuzz.applymap(lambda x: x.split('&;')).applymap(lambda x: fuzz.token_set_ratio(x[0], x[1]))

# calculating score value for false pair
df2 = df2.sample(frac=1, replace= True, random_state= 2)
df2= df2.reset_index()
match_fuzz_false= np.array(df1.astype(str))+'&;'+ np.array(df2.astype(str))
match_fuzz_false= pd.DataFrame(match_fuzz_false)
match_fuzz_false= match_fuzz_false.applymap(lambda x: x.split('&;')).applymap(lambda x: fuzz.token_set_ratio(x[0], x[1]))

#Combined data with variable showing their their True pair status as 0 and False pair status as 1
fuzz_model= pd.concat([match_fuzz_true, match_fuzz_false], keys=['0', '1'])
fuzz_model= fuzz_model.reset_index()
fuzz_model= fuzz_model.fillna(0)
Y= fuzz_model['level_0']
X= fuzz_model.iloc[:, 1:]


import matplotlib.pyplot as plt 
plt.rc("font", size=14)
from sklearn.linear_model import LogisticRegression
from sklearn.model_selection import train_test_split
import seaborn as sns
sns.set(style="white")
sns.set(style="whitegrid", color_codes=True)

# Creating the model and testing the model
X_train, X_test, y_train, y_test = train_test_split(X, Y, test_size = 0.3, random_state=0)
logreg = LogisticRegression(random_state=0, penalty='l1')
classifier= logreg.fit(X_train, y_train)

print('Accuracy of logistic regression classifier on test set: {}'.format(logreg.score(X_test, y_test)))

from sklearn.feature_selection import RFE
model = LogisticRegression()
rfe = RFE(model, 6)
fit = rfe.fit(X, Y)
print(fit.n_features_)
print(fuzzn.columns[(fit.support_)])
print(fit.ranking_)

# Saving the model

import pickle 
  
# Save the trained model as a pickle string. 
saved_model = pickle.dumps(model) 

# calculating the confusion matrix for testing set
y_pred = classifier.predict(X_test)
from sklearn.metrics import accuracy_score, f1_score,recall_score, precision_score, confusion_matrix
cm1 = confusion_matrix(y_test, y_pred) # rows = truth, cols = prediction
df_cm1 = pd.DataFrame(cm1, index = (0, 1), columns = (0, 1))
plt.figure(figsize = (10,7))
sns.set(font_scale=1.4)
sns.heatmap(df_cm1, annot=True, fmt='g')
print("Test Data Accuracy: %0.4f" % accuracy_score(y_test, y_pred)) 


# # Section 7: Identifying matches for the 1013 NCT records from amongst the 19,533 CTRI records, using string match

# In[ ]:


import pandas as pd
import numpy as np
import re
from fuzzywuzzy import fuzz
from fuzzywuzzy import process


# preparing two dataframe to be matched on the basis of title field

def match():
    df1= pd.read_excel('ctri_19533.xlsx')
    df2= pd.read_excel('nct_1013.xlsx')
    df1['combined_title'] = df1['Public_title_of_study']+ df1['scientific_title_of_study']
    df1= df1[['ctri_id', 'combined_title']]
    df1= df1.set_index('ctri_id')
    df2= df2[['nct_id', 'Title']]
    df2.set_index('nct_id')
    return df1, df2

ctri, nct= match()

# function to pull the match from fuzz algorithm
def score2(text):
    text= process.extract(text, ctri.combined_title, scorer= fuzz.token_set_ratio)[0]
    score= []
    for i in text:
        score.append(i[0])
    return score2

    
def fuzz():
    df2['combined_title']= df2['Title'].map(score2)
    df3= df2.merge(df1, how= 'inner', on= 'combined_title')
    match= df3[['nct_id', 'ctri_id']]
    return match
    
# function to pull the match from tfidf algorithm

def tfidf():
    df2['tf_index']= df2['Title'].map(lambda x: vect.transform(x.splitlines())).map(lambda x: (x*(yy.T)).A).map(lambda x: np.argmax(x, axis= 1))
    df2= df2.set_index('tf_index')
    df4= df2.merge(df1, how= 'inner', left_index= True, right_index= True)
    match= df4[['nct_id', 'ctri_id']]
    
    
    
# # Section 8: Appling filters to the 2908 CTG records, which yielded 581 records.

# In[ ]:


# Downloaded all the nct records first posted field
df1= pd.read_csv('nct_2908.csv')
df1['first posted']= pd.datetime(df1['first posted'])
df1_before2009= df1[df1['first posted'].dt.year<= 2009]
df1_after2009= df1[df1['first posted'].dt.year > 2009]
df1_phase_filter= df1_after2009[(df1_after2009.Phases == 'Not Applicable')|(df1_after2009.Phases == 'Phase 1')|(df1_after2009.Phases == 'Phase 4')]
df1_phase_filter= df1_after2009[~df1_after2009.index.isin(df1_phase_filter.index)]
df1_all_filter= df1_phase_filter[df1_phase_filter['Study Type'] == 'Interventional']


# # Section 9: Finding unknown matches for 581 using text matching and the model.

# In[ ]:


# import csv having india as country of recruitment in clinicaltrials.gov

import pandas as pd
import numpy as np
import re

unknown= pd.read_csv('df1_all_filter.csv')

# removed common files from 1013
removed= unknown[unknown['NCT Number'].isin(control_1013.nct_id)]
unknown= unknown[~unknown.index.isin(removed.index)]


# doing text match to get best match using fuzz and tfidf

def match():
    global unknown
    df1= pd.read_excel('ctri_19533.xlsx')
    df1['combined_title'] = df1['Public_title_of_study']+ df1['scientific_title_of_study']
    df1= df1[['ctri_id', 'combined_title']]
    df1= df1.set_index('ctri_id')
    unknown= unknown[['nct_id', 'Title']]
    unknown.set_index('nct_id')
    return df1, unknown

ctri, unknown= match()

# function to pull the match from fuzz algorithm
def score2(text):
    text= process.extract(text, ctri.combined_title, scorer= fuzz.token_set_ratio)[0]
    score= []
    for i in text:
        score.append(i[0])
    return score2

    
def fuzz():
    unknown['combined_title']= unknown['Title'].map(score2)
    df3= unknown.merge(df1, how= 'inner', on= 'combined_title')
    match= df3[['nct_id', 'ctri_id']]
    return match
    
# function to pull the match from tfidf algorithm

def tfidf():
    unknown['tf_index']= unknown['Title'].map(lambda x: vect.transform(x.splitlines())).map(lambda x: (x*(yy.T)).A).map(lambda x: np.argmax(x, axis= 1))
    unknown= unknown.set_index('tf_index')
    df4= unknown.merge(df1, how= 'inner', left_index= True, right_index= True)
    match= df4[['nct_id', 'ctri_id']]


# testing the results with the model

# Load the pickled model 
from_pickle = pickle.loads(saved_model) 

# get the score values for matching predicted CTRI as per section 5

#predict using model as per section 6
