# Supplementary material for: Hidden duplicates: 10s or 100s of Indian trials, registered with ClinicalTrials.gov, have not been registered in India, as required by law
Source: PLoS One. 2020 Jun 19;15(6):e0234925. doi: 10.1371/journal.pone.0234925 (PMC7304601; doi:10.1371/journal.pone.0234925)
Supplement: S1 Table — The steps taken from all the CTRI records to the 1013 unique CTRI-CTG pairs, identified either from the CTRI or the CTG records. (XLSX) [file pone.0234925.s004.xlsx]

## Sheet: cover_note
S1 Table. Identifying the 1013 unique CTRI records with valid NCT IDs
All CTRI records	18074
2 cases of duplicate CTRI IDs. 1 case from each, at random, rejected	2
CTRI records taken forward	18072
CTRI records with NCT IDs	978
9 NCT IDs associated with 2 CTRI records each; 9 CTRI records (randomly chosen from within the pair) deleted	9
CTRI record deleted because of invalid NCT number	1
Final number of CTRI records with valid NCT IDs	968
102 CTG studies with a valid CTRI ID in the Secondary ID field	102
57 CTG studies, with a valid CTRI ID in Secondary ID field, are also present in the 968 CTRI records	57
Number of unique CTRI-CTG pairs, identified either from the CTRI or the CTG records	1013
The following sheets are self-explanatory, and reflect the steps listed above.

## Sheet: 2 pairs of CTRI IDs of same number but different record details
Two records, which are different, have the same CTRI ID. There were two such pairs.
CTRI/2019/02/017601	Collagen cross linking as adjunctive treatment for corneal ulcer.	Interventional	Total: Not Applicable	Corneal ulcer	CORNEAL COLLAGEN CROSS LINKING	Schell eye hospital,TAMIL NADU	View
			Indian: Open to Recruitment
CTRI/2019/02/017601	Effects of drinking glucose solution before surgery on blood glucose levels during surgery, nausea and vomiting after surgery and duration of ICU stay	Interventional	Total: Not Applicable	Nontoxic goiter, unspecified	Apple juice 200ml	Amrita Institute of Medical Sciences,KERALA	View
			Indian: Not Yet Recruiting
CTRI/2019/01/017073	A clinical trial to study the effects of cognitive training through auditory modality in elderly people with mild cognitive impairment	Interventional	Total: Not Applicable	Other specified mental disorders due to known physiological condition	Auditory Based Cognitive Training Using a software	SOAHS, MAHE,KARNATAKA	View
			Indian: Not Yet Recruiting
CTRI/2019/01/017073	USEFULNESS OF HOMOEOPATHY IN ATOPIC DERMATITIS	Observational	Total: Not Applicable	Atopic dermatitis	Individualised homoeopathic medicine in centensimal and fifty millesimal potency.	National Institute of Homoeopathy, Govt. of India,WEST BENGAL	View
			Indian: Not Yet Recruiting

## Sheet: 18072 CTRI records
18072 CTRI records were taken forward for analysis
CTRI ID	Other id
CTRI/2007/091/000001	NILNIL
CTRI/2007/091/000002	NILNIL
CTRI/2007/091/000003	SI0706Other
CTRI/2007/091/000006	NILNIL
CTRI/2007/091/000008	NCT00366470ClinicalTrials.gov
CTRI/2007/091/000009	NILNIL
CTRI/2007/091/000012	NILNIL
CTRI/2007/091/000013	ICON/H&N/0601Protocol Number
CTRI/2007/091/000015	NCT00443794ClinicalTrials.gov
CTRI/2007/091/000016	NCT00468923ClinicalTrials.gov
CTRI/2007/091/000017	NCT00369070ClinicalTrials.gov
CTRI/2007/091/000020	NILNIL
CTRI/2011/091/000021	NCT00455533ClinicalTrials.gov
CTRI/2007/091/000022	CD-NIN-BV ver 9 dt. September 13, 2007Protocol Number
CTRI/2007/091/000023	NCT00481247ClinicalTrials.gov
CTRI/2007/091/000024	2006-004495-13EudraCTNCT00439777ClinicalTrials.govNCT00440193ClinicalTrials.gov
CTRI/2007/091/000026	2006-00 4494-96EudraCTNCT00439725ClinicalTrials.gov
CTRI/2007/091/000027	NILNIL
CTRI/2007/091/000028	BSX-001, Amendment 2, 21 Dec 2006Protocol NumberNCT00430898ClinicalTrials.gov
CTRI/2007/091/000029	ACTRN12605000004662ANZCTR
CTRI/2007/091/000031	R1ARTP1072015Protocol Number
CTRI/2007/091/000032	NILNIL
CTRI/2007/091/000033	NCT00525408ClinicalTrials.gov
CTRI/2007/091/000034	NCT00694915ClinicalTrials.gov
CTRI/2007/091/000037	CR-60/7260 Version 1.2 Dated 25 June 2008Protocol Number
CTRI/2007/091/000038	NCT00761410ClinicalTrials.gov
CTRI/2007/091/000039	NCT00527735ClinicalTrials.gov
CTRI/2007/091/000040	EudraCT: 2007-004614-14EudraCTNCT00571649ClinicalTrials.gov
CTRI/2007/091/000042	NCT00611884ClinicalTrials.govNN1250-1836 ver 2.0 dated 16 Aug 2007Protocol Number
CTRI/2007/091/000043	AV-951-07-201Protocol NumberNCT00502307ClinicalTrials.gov
CTRI/2007/091/000044	IND No:62,271OtherNCT00385515ClinicalTrials.govNCT00385515ClinicalTrials.govSNX-1012-CLN2-006Protocol NumberSNX-1012-CLN2-006Protocol Number
CTRI/2007/091/000047	NILNIL
CTRI/2007/091/000048	NILNIL
CTRI/2008/091/000001	NCT00549757ClinicalTrials.gov
CTRI/2012/05/002696	NILNIL
CTRI/2008/091/000003	NILNIL
CTRI/2008/091/000004	P276-00/15/07Protocol Number
CTRI/2008/091/000006	NILNIL
CTRI/2008/091/000007	EFC10339Protocol NumberNCT00565448ClinicalTrials.gov
CTRI/2008/091/000008	AP23573-07-302Protocol NumberNCT00538239ClinicalTrials.gov
CTRI/2008/091/000009	NILNIL
CTRI/2008/091/000010	NILNIL
CTRI/2008/091/000013	2006-003695-35EudraCTD4200C00036Protocol NumberNCT00418886ClinicalTrials.gov
CTRI/2008/091/000014	NCT00614120ClinicalTrials.govNN2211-1796Protocol Number
CTRI/2008/091/000015	NILNIL
CTRI/2008/091/000016	ACTRN012607000329460ANZCTRNILNIL
CTRI/2008/091/000017	NCT00499525ClinicalTrials.govNU07B1Protocol Number
CTRI/2008/091/000018	EFC10295Protocol NumberNCT00580216ClinicalTrials.gov
CTRI/2008/091/000020	NILNIL
CTRI/2008/091/000021	NILNIL
CTRI/2008/091/000024	NILNIL
CTRI/2011/091/000025	NCT00457691ClinicalTrials.gov
CTRI/2008/091/000027	NILNIL
CTRI/2008/091/000028	EFC10261Protocol NumberNCT00532155ClinicalTrials.gov
CTRI/2008/091/000029	CMC RT I CX-07-01Protocol Number
CTRI/2008/091/000031	NCT00696657ClinicalTrials.govNN9535 1821Protocol Number
CTRI/2008/091/000034	NILNIL
CTRI/2008/091/000035	EX 1000 1919Protocol NumberNCT00698802ClinicalTrials.gov
CTRI/2008/091/000036	EFC6668Protocol NumberNCT00625664ClinicalTrials.gov
CTRI/2008/091/000040	EFC10007Protocol NumberNCT00449605ClinicalTrials.gov
CTRI/2008/091/000042	EFC10547Protocol NumberNCT00574275ClinicalTrials.gov
CTRI/2008/091/000043	NILNIL
CTRI/2008/091/000045	Tata Memorial Centre Institutional Review Board (IRB) Project Number:229Other
CTRI/2008/091/000046	NILNIL
CTRI/2008/091/000047	PHP/CSIR/2006/4Protocol Number
CTRI/2008/091/000049	NILNIL
CTRI/2014/10/005135	5/7/165/06-RHNOther
CTRI/2008/091/000052	PHP/CSIR/2006/3Protocol Number
CTRI/2008/091/000053	PHP/CSIR/2006/1Protocol Number
CTRI/2008/091/000054	PHP/CSIR/2006/2Protocol Number
CTRI/2008/091/000056	Tata Memorial Center, Institutional Review Board (IRB); Project No. 408Other
CTRI/2008/091/000057	NILNIL
CTRI/2008/091/000058	ACTRN12608000271303ANZCTR
CTRI/2008/091/000060	NILNIL
CTRI/2008/091/000061	Protocol ID ICMR- D.O No.5/8/7/26/99-ECD-1Other
CTRI/2008/091/000062	NILNIL
CTRI/2008/091/000063	NMITLI OA STAGE III/1Protocol Number
CTRI/2008/091/000066	NILNIL
CTRI/2011/07/001860	-NIL
CTRI/2011/091/000069	NCT00569192ClinicalTrials.gov
CTRI/2008/091/000070	NILNIL
CTRI/2008/091/000071	EFC6018Protocol NumberNCT00688701ClinicalTrials.gov
CTRI/2008/091/000072	NILNIL
CTRI/2008/091/000074	NAFLD-VSL#3- version 1 Protocol Number
CTRI/2008/091/000076	VSL-UC-02Protocol Number
CTRI/2008/091/000077	VSL-ROT-001Protocol Number
CTRI/2008/091/000078	VSL#3-IBS-Ped-01Protocol Number
CTRI/2008/091/000079	NCT00678613ClinicalTrials.gov
CTRI/2008/091/000080	NILNIL
CTRI/2008/091/000081	NCT00674973ClinicalTrials.gov
CTRI/2008/091/000082	NILNIL
CTRI/2008/091/000086	NILNIL
CTRI/2008/091/000087	2007-000583-25EudraCTNCT00637377ClinicalTrials.govOrganisation ID:De-05113Other
CTRI/2008/091/000089	PHP/GMC-IIIM/2007Protocol Number
CTRI/2008/091/000090	Protocol I.D. \\u2013 RLH \\u2013 ACOther
CTRI/2008/091/000095	DBT/BCH-06NIL
CTRI/2012/02/002394	NILNIL
CTRI/2008/091/000099	NILNIL
CTRI/2008/091/000100	Rubella/MH/2008Protocol Number
CTRI/2008/091/000105	IRIS ID 2001-0132Other
CTRI/2008/091/000111	ACTRN12607000173493ANZCTREMR 63325-001Protocol NumberNCT00409188ClinicalTrials.gov
CTRI/2008/091/000112	NILNIL
CTRI/2008/091/000113	DBT/CCP-OPL-06Protocol Number
CTRI/2008/091/000115	NILNIL
CTRI/2008/091/000117	NILNIL
CTRI/2008/091/000118	NILNIL
CTRI/2008/091/000119	IRIS No 2006-0651 A to J dated 10/8/07Other
CTRI/2008/091/000121	NILNIL
CTRI/2008/091/000122	NILNIL
CTRI/2011/091/000123	NILNIL
CTRI/2008/091/000128	NCT00687817ClinicalTrials.govPPHM 0701.Protocol Number
CTRI/2008/091/000131	DBT_090407Other
CTRI/2008/091/000135	NCT00735527ClinicalTrials.gov
CTRI/2008/091/000148	2007-003698-13EudraCT27646Protocol Number
CTRI/2008/091/000152	NCT00496847ClinicalTrials.govVB 023/2006Protocol Number
CTRI/2008/091/000154	2008/10/001Protocol Number
CTRI/2008/091/000157	NILNIL
CTRI/2009/091/000159	NCT00824343ClinicalTrials.govP276-00/21/08Other
CTRI/2008/091/000160	NILNIL
CTRI/2008/091/000169	NILNIL
CTRI/2008/091/000170	NCT00438919ClinicalTrials.gov
CTRI/2008/091/000176	EFC6015Protocol NumberNCT00713830ClinicalTrials.gov
CTRI/2008/091/000179	NILNIL
CTRI/2008/091/000180	NCT00715624ClinicalTrials.gov
CTRI/2008/091/000182	NILNIL
CTRI/2008/091/000183
CTRI/2008/091/000185	IRIS NO. 2004-0548A to GOther
CTRI/2008/091/000186	MB102-030OtherNCT00683878ClinicalTrials.gov
CTRI/2008/091/000187	NILNIL
CTRI/2013/10/004108	Version 1.0 dated 23rd Aug 2008Protocol Number
CTRI/2008/091/000190	NCT00819104ClinicalTrials.gov
CTRI/2008/091/000191	NCT00640991ClinicalTrials.gov
CTRI/2008/091/000192	NILNIL
CTRI/2008/091/000193	CCS-DBT-P104OtherNILNIL
CTRI/2008/091/000194	CCS-DBT-P103OtherNILNIL
CTRI/2008/091/000195	CCS-DBT-P102OtherNILNIL
CTRI/2008/091/000197	NCT00692445ClinicalTrials.govTC-5214-23-CRD-001Protocol Number
CTRI/2008/091/000198	NILNIL
CTRI/2008/091/000201	CLAF237A2338Protocol NumberNCT00102466ClinicalTrials.gov
CTRI/2008/091/000203	NILNIL
CTRI/2008/091/000204	Panarrhythmia and Heart Failure RegistryOther
CTRI/2008/091/000206	NILNIL
CTRI/2008/091/000208	NILNIL
CTRI/2008/091/000209	NILNIL
CTRI/2008/091/000212	NILNIL
CTRI/2008/091/000213	7-378 v. 3.2 7.2.08Protocol NumberNCT00631228ClinicalTrials.gov
CTRI/2008/091/000215	NILNIL
CTRI/2008/091/000216	NILNIL
CTRI/2012/02/002443	2006-004702-56OtherNCT00503698ClinicalTrials.govNN1630-1453Protocol Number
CTRI/2008/091/000218	NILNIL
CTRI/2008/091/000223	NILNIL
CTRI/2008/091/000225	NILNIL
CTRI/2008/091/000226	CLG031/BIO012/DM/GLA/2007Other
CTRI/2008/091/000227	NCT00781196ClinicalTrials.gov
CTRI/2008/091/000228	NILNIL
CTRI/2008/091/000229	NILNIL
CTRI/2008/091/000230	NILNIL
CTRI/2008/091/000231	NILNIL
CTRI/2008/091/000232	DBT 001 Other
CTRI/2008/091/000233	NILNIL
CTRI/2008/091/000234	NILNIL
CTRI/2008/091/000236	P1446A-05/19/08Protocol NumberSerenityOther
CTRI/2012/02/002462	NILNIL
CTRI/2008/091/000245	NILNIL
CTRI/2008/091/000247	AC/GMC-IIIM/2008Protocol Number
CTRI/2008/091/000248	NILNIL
CTRI/2008/091/000249	NILNIL
CTRI/2008/091/000250	NILNIL
CTRI/2008/091/000251	NILNIL
CTRI/2008/091/000254	NCT00612014 ClinicalTrials.govTZP-01-CL-G004 Protocol Number
CTRI/2008/091/000255	NILNIL
CTRI/2008/091/000256	ZYT1/1001 Ver. 04,dated 20th April 2012 Protocol Number
CTRI/2008/091/000257	EPO.08.001.01.1.PROT + 2 amendmentsProtocol Number
CTRI/2011/10/002096	NILNIL
CTRI/2008/091/000262	NCT00663416ClinicalTrials.gov
CTRI/2008/091/000264	NILNIL
CTRI/2008/091/000265	EPL/R-SIBU/2008/01Protocol Number
CTRI/2008/091/000268	MHE-VSL#3- version 2 \\u2013 Dated 09-Apr-08Protocol Number
CTRI/2011/091/000269	NILNIL
CTRI/2008/091/000276	IN105-CT3-004-08 (1.01; 16 Feb 2009)Protocol Number
CTRI/2008/091/000277	EFC6521Protocol NumberNCT00694382ClinicalTrials.gov
CTRI/2008/091/000279	NILNIL
CTRI/2008/091/000280	NILNIL
CTRI/2008/091/000283	NILNIL
CTRI/2008/091/000285	NILNIL
CTRI/2008/091/000286
CTRI/2008/091/000291	NILNIL
CTRI/2008/091/000292	70/1192Protocol Number
CTRI/2008/091/000293	NILNIL
CTRI/2008/091/000295	CLG007/BIO004/RA/CD6/2006NIL
CTRI/2008/091/000296	T1hAb-CT1-001-07 NIL
CTRI/2008/091/000298	NILNIL
CTRI/2008/091/000299	NILNIL
CTRI/2008/091/000301	C-07-63Protocol NumberNCT00767494ClinicalTrials.gov
CTRI/2008/091/000302	CLR-08_07Protocol Number
CTRI/2008/091/000303	NILNIL
CTRI/2008/091/000304	IM 122003Protocol Number
CTRI/2008/091/000305	NILNIL
CTRI/2008/091/000306	CRF/30/OTOther
CTRI/2008/091/000309	NILNIL
CTRI/2009/091/000002	NILNIL
CTRI/2009/091/000006	NILNIL
CTRI/2009/091/000007	NILNIL
CTRI/2009/091/000008	NILNIL
CTRI/2009/091/000009	AP/AARPL/04/08-PZProtocol Number
CTRI/2009/091/000010	NILNIL
CTRI/2009/091/000011	NILNIL
CTRI/2009/091/000012	NILNIL
CTRI/2009/091/000013	AR1108888OtherNCT00790907ClinicalTrials.govZM2007/00142/05Other
CTRI/2009/091/000015	NILNIL
CTRI/2009/091/000016
CTRI/2009/091/000017	NILNIL
CTRI/2009/091/000020	NILNIL
CTRI/2009/091/000021	NILNIL
CTRI/2009/091/000022	F1K-MC-EVDPProtocol NumberNCT00604214ClinicalTrials.gov
CTRI/2009/091/000023	NCT00684177ClinicalTrials.govTOC110977Protocol Number
CTRI/2009/091/000024	NILNIL
CTRI/2009/091/000026	1160.71OtherNCT00808067ClinicalTrials.gov
CTRI/2009/091/000027	NILNIL
CTRI/2009/091/000030	NILNIL
CTRI/2009/091/000031	I-465( Ref No. 58/11/2001- BMS)Other
CTRI/2009/091/000032	EMR 62202 - 505Protocol NumberNCT00778830ClinicalTrials.gov
CTRI/2009/091/000035	CSPA100A2303Protocol NumberNCT00777946ClinicalTrials.gov
CTRI/2009/091/000038	NCT00814372ClinicalTrials.govM102-20814Protocol Number
CTRI/2009/091/000039	HALO-FUS/DRL/2007NIL
CTRI/2009/091/000040	NILNIL
CTRI/2009/091/000041	NILNIL
CTRI/2009/091/000043	2008-006237-27EudraCTCT/P004/HF/08/02_01Protocol Number
CTRI/2009/091/000044	NILNILNILNIL
CTRI/2009/091/000045	MK0954-337-01Protocol NumberNCT00756938ClinicalTrials.gov
CTRI/2013/02/003343	1199.13Protocol NumberNCT00805194ClinicalTrials.gov
CTRI/2009/091/000047	CV 185056Protocol NumberNCT00643201ClinicalTrials.gov
CTRI/2011/12/002313	CLR_08_01 Version 01 9 July 2008Protocol Number
CTRI/2009/091/000050	CV 185057Protocol NumberNCT00633893ClinicalTrials.gov
CTRI/2009/091/000051	IAVI P001Other
CTRI/2009/091/000052	ACTRN12608000362392ANZCTRISRCTN73916115 ISRCTNNCT00716079ClinicalTrials.govNHMRC-571281:2OtherProtocol version 1.1 dated 21 July 2008Other
CTRI/2009/091/000053	NCT00836836ClinicalTrials.gov
CTRI/2009/091/000055	NILNIL
CTRI/2009/091/000056	NILNILNILNIL
CTRI/2009/091/000057	NCT00507429ClinicalTrials.govOXC4T4-302Other
CTRI/2009/091/000058	BSV-AMBE-III-KA-0908Protocol NumberNCT00876824ClinicalTrials.gov
CTRI/2009/091/000059	NILNIL
CTRI/2009/091/000061	28821Protocol NumberNCT00725985ClinicalTrials.gov
CTRI/2009/091/000066	CQAB149B2333Protocol NumberNCT00792805ClinicalTrials.gov
CTRI/2009/091/000068	NCT00690326ClinicalTrials.gov
CTRI/2009/091/000070	NILNIL
CTRI/2009/091/000071	NILNILNILNIL
CTRI/2009/091/000072	NILNIL
CTRI/2009/091/000073	NILNIL
CTRI/2009/091/000075	NILNIL
CTRI/2009/091/000078	NW-1029/01-08 Other
CTRI/2009/091/000082	CQAB149B2349Protocol NumberNCT00821093ClinicalTrials.gov
CTRI/2009/091/000084	101,307Other2008-005604-54EudraCTNCT00752219ClinicalTrials.govNXL104/2002Protocol Number
CTRI/2009/091/000085	CA182-034Protocol NumberNCT00825955 ClinicalTrials.gov
CTRI/2009/091/000086	BSV r-hFSH IV 1108Protocol Number
CTRI/2009/091/000088	109MS301Protocol Number2006-003696-12EudraCTNCT00420212ClinicalTrials.gov
CTRI/2009/091/000090	H6L-MC-LFANOtherNCT00594568ClinicalTrials.gov
CTRI/2009/091/000091	I1I-MC-GECDProtocol NumberNCT00804986ClinicalTrials.gov
CTRI/2009/091/000093	160HF301Protocol NumberNCT00709865ClinicalTrials.gov
CTRI/2009/091/000094	NILNIL
CTRI/2009/091/000096	AFT-MX-4Protocol Number
CTRI/2009/091/000097	NILNIL
CTRI/2009/091/000098	INSUGCT300408Protocol Number
CTRI/2009/091/000099	NILNIL
CTRI/2009/091/000100	MB102-034Protocol NumberNCT00859898ClinicalTrials.gov
CTRI/2009/091/000101	R11160083002Protocol Number
CTRI/2009/091/000104	NILNIL
CTRI/2009/091/000105	H9X-MC-GBCKOtherNCT00791479ClinicalTrials.gov
CTRI/2009/091/000108	NILNIL
CTRI/2009/091/000109	NILNIL
CTRI/2009/091/000110	152CL201Protocol NumberNCT00391066ClinicalTrials.gov
CTRI/2009/091/000111	08-21Protocol Number
CTRI/2009/091/000112	GP/01/08OtherGP/01/08Other
CTRI/2009/091/000113	H3E-EW-S124(a)Protocol NumberNCT00789373ClinicalTrials.gov
CTRI/2009/091/000114	EPL/DXKT-P/2008/01Protocol Number
CTRI/2009/091/000115	P276-00/31/08OtherSPARKOther
CTRI/2009/091/000116	ACE080503 version RVMM02OtherN0183 (AIIMS study code); 080503OtherNTR1769Other
CTRI/2009/091/000117	109MS302Protocol Number2006-003697-10EudraCTNCT00451451 Other
CTRI/2009/091/000118	MK-0476-332Protocol NumberNCT00284856 ClinicalTrials.gov
CTRI/2009/091/000119	1218.35OtherEUDRACT2008-003118-86EudraCTNCT00819091ClinicalTrials.gov
CTRI/2009/091/000121	CV181-057Protocol NumberNCT00757588ClinicalTrials.gov
CTRI/2009/091/000123	NCT00707993ClinicalTrials.govSYR-322_303Protocol Number
CTRI/2009/091/000125	1218.46Protocol Number2008-001640-40EudraCT
CTRI/2009/091/000126	CLAF237B2224Protocol NumberNCT00860288ClinicalTrials.gov
CTRI/2009/091/000128	2008-002783-32EudraCTC13006Protocol Number
CTRI/2009/091/000129	EPL/DVS/2007/01Protocol Number
CTRI/2009/091/000132	NILNIL
CTRI/2009/091/000134	CLAF237B2201, version 01, dated 17 July 2008Protocol NumberNCT00821977ClinicalTrials.gov
CTRI/2009/091/000135	2008-002783-33EudraCTC13007 protocol amendment 5 dated 06 July 2009Protocol Number
CTRI/2009/091/000137	NILNIL
CTRI/2009/091/000138	2008-002784-14EudraCTC13008 Protocol Amendment 8 dated 15 February 2012Protocol Number
CTRI/2009/091/000139	MK-0646-008-01Protocol NumberNCT00729742ClinicalTrials.gov
CTRI/2009/091/000140	MK-0431-073-00Protocol NumberNCT00509236 ClinicalTrials.gov
CTRI/2009/091/000141	1222.13 Protocol amendment 1 dated 07 July 2009Protocol Number2008-001933-84EudraCTNCT00793624 ClinicalTrials.gov
CTRI/2009/091/000142	NILNIL
CTRI/2011/12/002221	Project No.:057/08 Protocol Number
CTRI/2009/091/000145	MK -518-071-01Protocol NumberNCT00745823ClinicalTrials.gov
CTRI/2009/091/000146	MK0683-014-04Protocol NumberNCT00128102ClinicalTrials.gov
CTRI/2009/091/000147	1222.14 Amendment 1 dated 07 July 2009Protocol Number2008-001934-28EudraCTNCT00796653ClinicalTrials.gov
CTRI/2009/091/000148	CABF656B2202Version1dated11July2008Protocol NumberNCT00759200ClinicalTrials.gov
CTRI/2009/091/000149	20060534 protocol amendment 4 dated 05 Apr 2011Protocol NumberNCT00791154ClinicalTrials.gov
CTRI/2009/091/000150	G1/16877/07/MCTOther
CTRI/2012/02/002431	CARISEPY3013/3014Protocol NumberNCT00744731ClinicalTrials.gov
CTRI/2009/091/000154	MK-0941-017Protocol NumberNCT00792935ClinicalTrials.gov
CTRI/2009/091/000160	007-01OtherAP23573-07-205 v1.3 dated 19-AUG-2009ClinicalTrials.gov
CTRI/2009/091/000161	NCT00909480ClinicalTrials.govNN304-1768 Protocol Number
CTRI/2009/091/000162	08-07Protocol Number
CTRI/2011/04/001694	08-25Protocol Number
CTRI/2009/091/000165	NCT00781391: DU176b-C-U301ClinicalTrials.gov
CTRI/2009/091/000168	NILNIL
CTRI/2009/091/000171	AP12009-G005Protocol NumberNCT00761280ClinicalTrials.gov
CTRI/2009/091/000172	SRPL/CLI/07-08/001Protocol Number
CTRI/2009/091/000173	103_17609_08OtherNILNIL
CTRI/2009/091/000174	MB102-032OtherNCT00736879ClinicalTrials.gov
CTRI/2009/091/000175	CN138-112OtherNCT00239356ClinicalTrials.gov
CTRI/2009/091/000176	SRPL/AMI/07-08/001 Version 4.0 dated 19/11/2008Protocol Number
CTRI/2009/091/000177	NW-1029/02-08Protocol Number
CTRI/2009/091/000179	CP/02/07 Version 2 dated July 4, 2007Protocol Number
CTRI/2009/091/000180	FLT3503Protocol NumberNCT00734318ClinicalTrials.gov
CTRI/2009/091/000181	ICON/LABC/0108Protocol Number
CTRI/2009/091/000182	B1321001Protocol NumberNCT00795639 ClinicalTrials.gov
CTRI/2009/091/000183	B1321002Protocol NumberNCT00796510ClinicalTrials.gov
CTRI/2009/091/000184	NCT00796666ClinicalTrials.govB1321003Protocol Number
CTRI/2009/091/000187	CQAB149B1302 Version 1 dated 12 Aug 2008Protocol NumberNCT00794157ClinicalTrials.gov
CTRI/2009/091/000190	TPTD.09.001.01.01 ver 01 dated 9 Feb 2009Protocol Number
CTRI/2009/091/000193	D4320C00033Protocol NumberNCT00617669ClinicalTrials.gov
CTRI/2009/091/000194	CSPP100A2404Protocol NumberNCT00631917ClinicalTrials.gov
CTRI/2009/091/000195	114NH301_14 Dec 2006Protocol NumberNCT00363636ClinicalTrials.gov
CTRI/2009/091/000196	CP/01/07 Version 3, Dated-August 27, 2007Protocol Number
CTRI/2009/091/000197	CSPP100A2340Protocol NumberNCT00414609ClinicalTrials.gov
CTRI/2009/091/000198	CSPP100A2340E1version 1dated:6-Mar-2008Protocol NumberNCT00699075ClinicalTrials.gov
CTRI/2009/091/000200	NILNIL
CTRI/2009/091/000201	EUDRACT: 2006-004595-13EudraCTBAY59-7939/11630DCGINCT00403767ClinicalTrials.gov
CTRI/2009/091/000203	CLAF237A23137E1 version 00, dated 04-Apr-2008Protocol NumberNCT00765830ClinicalTrials.gov
CTRI/2009/091/000204	NRC-AN-019/Phase I/2007 Protocol Number
CTRI/2009/091/000207	FMCL2, Final Version dated 19-May-2008Protocol NumberNCT00821301ClinicalTrials.gov
CTRI/2009/091/000208	012607000005459ANZCTRAFT-MX-2Protocol Number
CTRI/2009/091/000210	H8O-CR-GWDKProtocol NumberNCT00870194ClinicalTrials.gov
CTRI/2009/091/000211	NCT01134692ClinicalTrials.govVSL#3-PH-1Protocol Number
CTRI/2009/091/000212	NILNIL
CTRI/2009/091/000213	TMH Project No.556Other
CTRI/2009/091/000214	P276-00/28/08Protocol Number
CTRI/2009/091/000215	CP/09/08 Version 1, Dated December 22, 2008Protocol Number
CTRI/2009/091/000216	CQAB149B2335SE Version ammendment 3 ted 14-Feb-2008Protocol NumberNCT00677807ClinicalTrials.gov
CTRI/2009/091/000217	D1680C00008Protocol Number
CTRI/2009/091/000218	042-00Protocol NumberNCT00885170ClinicalTrials.gov
CTRI/2009/091/000219	DO/NDR/02/2008/01Protocol Number
CTRI/2009/091/000220	NILNIL
CTRI/2009/091/000226	I578Other
CTRI/2009/091/000232	28850Protocol NumberNCT00865579ClinicalTrials.gov
CTRI/2009/091/000238	CLAF237A23137, version 1, dated 1 Aug 2007Protocol NumberNCT00646542ClinicalTrials.gov
CTRI/2009/091/000240	D589LC00001 Protocol Version 1.0 , dated 24 November 2008Protocol NumberNCT00839800ClinicalTrials.gov
CTRI/2009/091/000243	CL_700_015_PROProtocol NumberEUDRA CT No. 2007-005393-31 EudraCT
CTRI/2009/091/000244	CL_700_014_PROProtocol NumberEUDRA CT no. 2007-005382-35EudraCT
CTRI/2009/091/000249	CV185-068Protocol NumberNCT00831441ClinicalTrials.gov
CTRI/2009/091/000250	NILNIL
CTRI/2009/091/000251	GBL/TNK-TPA/AIS/002Protocol NumberNILNIL
CTRI/2009/091/000252	CP/03/08 Version 6, dated 4th May 2010Protocol Number
CTRI/2009/091/000258	CP/08/08 Version 1, dated January 16, 2009Protocol Number
CTRI/2009/091/000260	CQAB149B2336Protocol NumberNCT00567996ClinicalTrials.gov
CTRI/2009/091/000262	CLR/A/R/08/01 version 3 dated 16 April 2009Protocol Number
CTRI/2009/091/000264	R-109/RMLH/DDC/92786 version numberA DATED Protocol Number
CTRI/2009/091/000266	MALG-0603Protocol NumberNCT00927407ClinicalTrials.gov
CTRI/2009/091/000269	METO-AMLO/RUS/CMS/2008Protocol Number
CTRI/2009/091/000274	Emc/KO/DEXKT/01/2008Protocol Number
CTRI/2009/091/000276	CA182-033Protocol Number
CTRI/2009/091/000277	CQAB149B2348 Version 1.0 Release date 9 Dec 2008Protocol NumberNCT00845728ClinicalTrials.gov
CTRI/2009/091/000279	A7331009Protocol NumberNCT00853112ClinicalTrials.gov
CTRI/2009/091/000281	NCT00701181ClinicalTrials.govB0451004Protocol Number
CTRI/2009/091/000282	2008-005168-15EudraCTCQAV680A2201Protocol Number
CTRI/2009/091/000283	NCT00921375ClinicalTrials.govVB037Protocol Number
CTRI/2009/091/000285	NILNIL
CTRI/2009/091/000287	CSPP100A2110Protocol Number
CTRI/2009/091/000288	D1050233Protocol NumberNCT00790192ClinicalTrials.gov
CTRI/2009/091/000289	D1050234Protocol NumberNCT00789698ClinicalTrials.gov
CTRI/2009/091/000290	NILNIL
CTRI/2009/091/000291	MK-0974-046Protocol NumberNCT00758836ClinicalTrials.gov
CTRI/2009/091/000293	NILNIL
CTRI/2009/091/000295	2006-004214-41EudraCTIND Number 37,088 OtherLSO-OL006Protocol NumberNCT00440310ClinicalTrials.govUS-FDA Registration No. 333-133474Other
CTRI/2009/091/000297	LOXSR/08-09Protocol Number
CTRI/2009/091/000298	AMC-054 Version 9.0; May 4 2012Protocol NumberNCT00667563ClinicalTrials.gov
CTRI/2011/091/000299	NCT00622193ClinicalTrials.govST-ANAM-207Protocol Number
CTRI/2009/091/000300	GL/DIAMR/08Protocol Number
CTRI/2012/12/003234	NILNIL
CTRI/2009/091/000302	NCT00626548ClinicalTrials.govD4320C00015Protocol Number
CTRI/2009/091/000306	NILNILNILNIL
CTRI/2009/091/000309	NILNILNILNIL
CTRI/2009/091/000311	CI-07-0008Protocol NumberNCT00888849ClinicalTrials.gov
CTRI/2009/091/000315	IPCA/MSD/PHAR/PD-05, Amendment No. :2.1Protocol Number
CTRI/2009/091/000316	238-08, Version 01, Jan 2009Protocol Number
CTRI/2009/091/000318	NCT00523965ClinicalTrials.govVLCOMBO-07Protocol Number
CTRI/2009/091/000319	CK-LX3401Protocol NumberNCT00578695ClinicalTrials.gov
CTRI/2009/091/000320	CSPP100F2301 version 1 dated 2 December 2008Protocol NumberNCT00853658ClinicalTrials.gov
CTRI/2009/091/000322	HGT-GCB-044Protocol NumberNCT00635427ClinicalTrials.gov
CTRI/2009/091/000325	SRC/CD/VLS/186Protocol Number
CTRI/2009/091/000327	ARL-BE-008-CURC-2009Protocol Number
CTRI/2009/091/000328	VL/080814/ENProtocol Number
CTRI/2009/091/000330	NILNIL
CTRI/2009/091/000332	PJMR0032101Protocol Number
CTRI/2009/091/000335	CLAF237A23118 version 1 dated 16-Dec-2008Protocol NumberNCT00894868ClinicalTrials.gov
CTRI/2009/091/000336	GWCA0701 Amendment 3 dated 12 May 2008Protocol NumberNCT00530764ClinicalTrials.gov
CTRI/2009/091/000339	NILNIL
CTRI/2009/091/000345	2008-005872-29EudraCTMORAb-003-004 (Final version 1.0 dated 14 Nov 2008)Protocol NumberNCT00849667ClinicalTrials.gov
CTRI/2009/091/000346	NILNIL
CTRI/2009/091/000347	NCT00917163ClinicalTrials.govSES/RCT/01Protocol Number
CTRI/2009/091/000348	A6181181Protocol NumberNCT00836745 ClinicalTrials.gov
CTRI/2009/091/000350	NILNIL
CTRI/2009/091/000353	CRC No:0146/07Protocol Number
CTRI/2009/091/000354	HGS1012-C1055Protocol NumberNCT00315757 ClinicalTrials.gov
CTRI/2009/091/000355	NEX/LUP/CT-III-505/04/2008Protocol Number
CTRI/2009/091/000356	NILNIL
CTRI/2009/091/000360	191622-082Protocol NumberNCT00439140ClinicalTrials.gov
CTRI/2009/091/000361	GL/CRO/07-08NIL
CTRI/2009/091/000362	3160A6-2206-WWProtocol NumberF.No. CT/654/09-DCG(I) dated 8 June 2009DCGINCT00793546ClinicalTrials.gov
CTRI/2011/10/002052	005/2005Protocol Number
CTRI/2011/10/002048	009/2005Protocol Number
CTRI/2009/091/000368	PsA-TT-005 Version 1 - 16 Dec 2008, Amendt 2 of 7 May 2009Protocol Number
CTRI/2011/09/001994	003/2005Protocol Number
CTRI/2009/091/000370	NILNIL
CTRI/2009/091/000371	ORA-D-004-IProtocol Number
CTRI/2009/091/000374	NCT00919854ClinicalTrials.govTMC114-TiDP29-C228Protocol Number
CTRI/2009/091/000375	DTwPHB+Hib/SIIL/07/2008Protocol NumberVersion no. 1 Dated August 2, 2008Other
CTRI/2009/091/000377	WCK2349/P-1/SD/07Protocol Number
CTRI/2009/091/000382	08-PIR-03Protocol NumberNCT00856375ClinicalTrials.gov
CTRI/2009/091/000385	B0451001Protocol NumberNCT00713518ClinicalTrials.gov
CTRI/2009/091/000386	NCT00824265ClinicalTrials.govOMB110913OtherUM2007/00310/03Protocol Number
CTRI/2009/091/000387	A8851009Protocol NumberNCT00531479ClinicalTrials.gov
CTRI/2009/091/000388	NILNILStudy Code: Emc/PP/DEXKT/12/2008NIL
CTRI/2011/10/002070	NILNIL
CTRI/2009/091/000392	NILNIL
CTRI/2009/091/000394	LG-VACL 102Protocol NumberU1111 - 1111 - 2397UTN
CTRI/2009/091/000395	NCT00839852ClinicalTrials.govRGH-MD-17Protocol Number
CTRI/2009/091/000398	2008-001804-22EudraCTNCT00755755ClinicalTrials.govPGL07-021Protocol Number
CTRI/2009/091/000399	PRC/CRD/05/09 , V-N0 4, September 04, 2009Protocol Number
CTRI/2009/091/000400	R1CONIV073021, version 3 dated 29.5.2009Protocol Number
CTRI/2009/091/000402	MA21573 version 3.0 dated 04 Nov 2008Protocol NumberNCT00750880ClinicalTrials.gov
CTRI/2009/091/000405	A4091025Protocol NumberNCT00809354ClinicalTrials.gov
CTRI/2009/091/000407	Version 1.0 Dated April 28, 2008Protocol Number
CTRI/2009/091/000409	IC001: V1.1 Dated 14 June, 2008.Protocol Number
CTRI/2009/091/000410	ACTRN12608000409370ANZCTRNCT00738179ClinicalTrials.gov
CTRI/2009/091/000412	BCB106 (DURATION-2) Initial apprvd v.26NOV07; last v.26SEP08Protocol NumberNCT00637273ClinicalTrials.gov
CTRI/2009/091/000413	MW2004-11-02Protocol NumberNCT00324311ClinicalTrials.gov
CTRI/2009/091/000415	IP 123Protocol NumberNCT01132456ClinicalTrials.gov
CTRI/2009/091/000416	NCT00752128ClinicalTrials.govVersion 1.0, 17 June 2008Protocol Number
CTRI/2009/091/000420	NCT00382525ClinicalTrials.govVersion 1, 25-Apr-2005Protocol Number
CTRI/2009/091/000422	A0081143Protocol NumberNCT00537940ClinicalTrials.gov
CTRI/2009/091/000423	MO22223 V2.0 dated 20-May-2010DCGINCT00929240ClinicalTrials.gov
CTRI/2009/091/000424	3066K1-3311-WWProtocol NumberF.No. CT/430/08-DCG(I) approved on 7 Aug 2008DCGINCT00631371ClinicalTrials.gov
CTRI/2009/091/000425	NCT00476957ClinicalTrials.govPROTECT- Version 1.0 12 April 2007Other
CTRI/2009/091/000426	NCT01121744ClinicalTrials.govSC001:V.1.0: Dated 12 December, 2008.Other
CTRI/2009/091/000428	Protocol number: GRC 4039-102/ GGL-BS-001-09. Version No 3Protocol Number
CTRI/2009/091/000429	Protcol No: KL-LUPIVA-0050609NIL
CTRI/2009/091/000432	KMCH/SRPL/017/08\\t Protocol Number
CTRI/2009/091/000434	Ipca/ALFD/PIII-07 Version no. 2, Version date: 05/05/2009Protocol Number
CTRI/2009/091/000435	KMC/SRPL/018/08, Version 2Protocol Number
CTRI/2009/091/000436	KMCH/SRPL/016/08Protocol Number
CTRI/2009/091/000437	ESCT/013/07Protocol Number
CTRI/2009/091/000440	DOT.HFOtherNCT00480077ClinicalTrials.gov
CTRI/2009/091/000441	357-08Protocol Number
CTRI/2009/091/000443	LPL100601Protocol NumberNCT00799903ClinicalTrials.govRM2007/00471/06Protocol Number
CTRI/2009/091/000450	SPD476-313Protocol Number
CTRI/2009/091/000452	ML21822Protocol NumberNCT00737711ClinicalTrials.gov
CTRI/2009/091/000455	NCT00737464ClinicalTrials.gov
CTRI/2009/091/000456	BECT012/DTwP-rHepB-HIB-PIII/CTP-01 Version:01date 09.03.09Protocol Number
CTRI/2009/091/000457	MK-0431-179-00 dated 05-Feb-2009Protocol NumberNCT00888238ClinicalTrials.gov
CTRI/2009/091/000459	CSPP100A2368; version 3 Dt 3-Nov-2011Protocol NumberNCT00894387ClinicalTrials.gov
CTRI/2009/091/000460	EFC10343Protocol NumberNCT00721760ClinicalTrials.gov
CTRI/2009/091/000462	2008-005768-15EudraCTNCT01009580ClinicalTrials.govNN5401-3592 Ver 1.0,dated 20 Apr 2009Protocol Number
CTRI/2009/091/000465	Rab-01/08 Version 5 Dated 15 Nov 2009Protocol Number
CTRI/2009/091/000468	NCT00938314ClinicalTrials.govNTx\\xae-265-CP-202-IS-INProtocol Number
CTRI/2009/091/000473	NILNIL
CTRI/2009/091/000476	NCT00933790ClinicalTrials.gov
CTRI/2009/091/000477	EGF106903Protocol NumberGM2007/00082/03 version 3 dated 17 May 2013Protocol NumberNCT00553358ClinicalTrials.gov
CTRI/2009/091/000478	EGF106708OtherGM2006/00694/11 version 10 dated 17 October 2011Protocol NumberNCT00490139ClinicalTrials.gov
CTRI/2009/091/000479	IN105-CT2-003-07 (V1.00 06 Nov 2007)Protocol Number
CTRI/2009/091/000481	NCT00595257ClinicalTrials.gov
CTRI/2009/091/000483	NCT00748189ClinicalTrials.govOMB110911OtherYM2007/00115/04 version 4 dated 23 May 2014Protocol Number
CTRI/2009/091/000484	2008-007662-37EudraCTGLP112755 - dated 25-November-2008 Protocol NumberNCT00849056ClinicalTrials.gov
CTRI/2009/091/000485	2008-007664-42EudraCTGLP112757Protocol NumberNCT00839527ClinicalTrials.gov
CTRI/2009/091/000486	EGF102988OtherGM2006/000075/06Protocol NumberNCT00424255ClinicalTrials.gov
CTRI/2009/091/000490	NILNIL
CTRI/2009/091/000491	3160A4-3000-WWProtocol NumberNCT00574873ClinicalTrials.gov
CTRI/2009/091/000492	DCF-007Protocol Number
CTRI/2009/091/000493	NILNIL
CTRI/2009/091/000495	EGF105485OtherNCT00374322ClinicalTrials.govUM2005/00179/07Protocol Number
CTRI/2009/091/000497	AVA102675OtherNCT00490568ClinicalTrials.govRM2006/00682/02Protocol Number
CTRI/2009/091/000498	EGF110656OtherNCT00680901ClinicalTrials.govUM2007/00269/09Other
CTRI/2009/091/000499	ADJ109493Protocol NumberMAGE3-AS15-NSC-003 Protocol Amendment 03Protocol NumberNCT00480025ClinicalTrials.gov
CTRI/2009/091/000500	NCT00347919ClinicalTrials.govUM2005/00162/04Protocol NumberVEG20007Protocol Number
CTRI/2009/091/000501	NCT00865592ClinicalTrials.govPHX1149-PROT300EProtocol Number
CTRI/2009/091/000506	CSTI571BIC08Protocol Number
CTRI/2009/091/000507	GM2006/00394/01OtherNCT00516321ClinicalTrials.govTPL103922Protocol Number
CTRI/2009/091/000508	GM2006/00646/01Protocol NumberNCT00529568ClinicalTrials.govTPL108390Protocol Number
CTRI/2009/091/000509	NILNIL
CTRI/2009/091/000511	ACTG 5221 Version 2.0 dated 13 Feb 2009Protocol NumberNCT00108862ClinicalTrials.gov
CTRI/2011/08/001941	BAY-59-7939/13194Protocol NumberNCT00809965ClinicalTrials.gov
CTRI/2009/091/000513	RLS/Der/2006/03Protocol Number
CTRI/2009/091/000514	NILNIL
CTRI/2009/091/000516	NCT00387387ClinicalTrials.govRM2005/00583/01Protocol NumberVEG105424Other
CTRI/2009/091/000518	2914-011 (016-09)Protocol Number
CTRI/2009/091/000519	EGF105884OtherGM2005/00448/04 version 4 dated 29 August 2012Protocol NumberNCT00387127ClinicalTrials.gov
CTRI/2009/091/000521	NILNIL
CTRI/2009/091/000522	NCT00643929ClinicalTrials.govTRA108132OtherUM2006/00173/01Protocol Number
CTRI/2009/091/000524	NCT00678587ClinicalTrials.govTPL104054Protocol NumberUM2007/00099/00Protocol Number
CTRI/2009/091/000525	NILNIL
CTRI/2009/091/000527	ZYH1.08.001.01.1.PROT+1 AmendmentProtocol Number
CTRI/2009/091/000528	C-08-40Protocol NumberNCT00848536ClinicalTrials.gov
CTRI/2009/091/000531	R11160082001Protocol Number
CTRI/2009/091/000532	SLS/CT/02-07Protocol Number
CTRI/2009/091/000533	ZYH1.09.002.01.1.PROT+1 AmendmentProtocol Number
CTRI/2009/091/000534	CSAH100A2101Protocol Number
CTRI/2009/091/000535	CSAH100A2102Protocol Number
CTRI/2009/091/000536	70971-004Protocol NumberNCT00451477ClinicalTrials.gov
CTRI/2009/091/000537	NILNIL
CTRI/2009/091/000538	NCT00931723ClinicalTrials.govD144AC00003Protocol Number
CTRI/2009/091/000539	BECT015/TT-PIV/CTP-01Protocol Number
CTRI/2009/091/000540	CTN 2009/139OtherHa02-002Protocol Number
CTRI/2009/091/000541	SST-4005-IN-09-001Protocol Number
CTRI/2009/091/000544	VL/081023/NW/Edm/P-ITOther
CTRI/2009/091/000546	HO-09-01Protocol Number
CTRI/2009/091/000547	CP/01/06Protocol Number
CTRI/2009/091/000548	6096A1-011NILNCT00452790ClinicalTrials.gov
CTRI/2009/091/000550	EFC10636Protocol NumberNCT00709904ClinicalTrials.gov
CTRI/2009/091/000551	NILNIL
CTRI/2009/091/000552	09/H0703/66Other2008-007444-34EudraCTDOH-27-0709-2825OtherHKCTR-862OtherNCT00856284ClinicalTrials.govSYR-322_305Protocol NumberU1111-1111-7397UTN
CTRI/2009/091/000555	CKLX3430Protocol NumberNCT00876798ClinicalTrials.gov
CTRI/2009/091/000556	NILNIL
CTRI/2009/091/000557	13266Protocol NumberEudraCT: 2008-006914-62EudraCTNCT00863746ClinicalTrials.gov
CTRI/2009/091/000559	Tata Memorial Centre: IRB Project No: 590Other
CTRI/2009/091/000560	NILNIL
CTRI/2009/091/000561	2007-006170-28EudraCTE2007-G000-307- Amendment F (27 June 2012)Protocol NumberNCT00735397ClinicalTrials.gov
CTRI/2009/091/000562	D5890L00035Protocol NumberNCT00939341ClinicalTrials.gov
CTRI/2009/091/000563	082-00Protocol NumberNCT00790205ClinicalTrials.gov
CTRI/2009/091/000564	CQAB149B2351Protocol NumberNCT00877383ClinicalTrials.gov
CTRI/2009/091/000565	A4061032Protocol NumberNCT00678392ClinicalTrials.gov
CTRI/2009/091/000566	CT-2007-01OtherNCT00532259ClinicalTrials.gov
CTRI/2009/091/000568	RX-0201-P2-A-07Protocol Number
CTRI/2009/091/000569	ART621-221Protocol NumberNCT00928317ClinicalTrials.govU1111-1111-3677 UTN
CTRI/2009/091/000570	112896 Final Protocol (05 March 2009)Protocol NumberNCT00938327ClinicalTrials.gov
CTRI/2009/091/000571	CT/PRAS/ACS/09-01Protocol Number
CTRI/2016/01/006573	NILNIL
CTRI/2009/091/000574	GBL/FILG/2008/01Protocol Number
CTRI/2011/091/000575	A3921044Protocol NumberNCT00847613ClinicalTrials.gov
CTRI/2009/091/000577	Study Number: BACE CT001, ; MA-CT-08-004Protocol Number
CTRI/2009/091/000578	MA-CT-08-003Protocol Number
CTRI/2009/091/000579	GBL/PEGF/2008/01Protocol Number
CTRI/2009/091/000580	IRBES_R_04320Protocol NumberNCT00950066ClinicalTrials.gov
CTRI/2009/091/000582	CAEB071A2120Protocol Number
CTRI/2009/091/000583	3160A4-200-WWProtocol NumberF.No. CT/11/2006-DCG(I) approved on 24 Jan 2007DCGINCT00261846ClinicalTrials.gov
CTRI/2009/091/000942	3144A2-3005-WWProtocol NumberF.No. CT/801/09-DCG(I) dated 9 Nov 2001DCGINCT00915018ClinicalTrials.gov
CTRI/2009/091/000585	112148 Amendment 1 Final Protocol (10 December 2008)Protocol NumberNCT00974363ClinicalTrials.gov
CTRI/2009/091/000586	CP/08/09Protocol Number
CTRI/2009/091/000590	CTRI/2009/091/000590ClinicalTrials.govNILNIL
CTRI/2009/091/000591	PBL/CR/2009/01/CTProtocol Number
CTRI/2009/091/000592	PBL/CR/0152008/CTProtocol Number
CTRI/2009/091/000593	3144A1-203-WWProtocol NumberF.No. CT/376/08-DCG(I) approved on 29 Jul 2008DCGINCT00445458ClinicalTrials.gov
CTRI/2009/091/000594	APES/02-08Other
CTRI/2009/091/000596	A3921045Protocol NumberNCT00814307ClinicalTrials.gov
CTRI/2009/091/000598	CLCQ908A2203Protocol NumberNCT00901979ClinicalTrials.gov
CTRI/2009/091/000601	CT/P015/MS/2010/01_02Protocol Number
CTRI/2009/091/000603	CQMF149A2210Protocol NumberNCT00941798ClinicalTrials.gov
CTRI/2009/091/000605	TLPL/AY/04/2008/CT-1, Version 2, Dated 24.07.2009Protocol Number
CTRI/2009/091/000607	2008-004171-21EudraCTL00070 IN 305 B0Protocol Number
CTRI/2009/091/000608	H8O-MC-GWCKProtocol NumberNCT00917267ClinicalTrials.gov
CTRI/2009/091/000609	F3Z-EW-S020Protocol NumberNCT00664534ClinicalTrials.gov
CTRI/2009/091/000611	NILNILSUN/FEAL/0509Protocol Number
CTRI/2009/091/000612	NILNIL
CTRI/2009/091/000613	RLS/HSC/2007/02 Version 02, Dated: 19/11/08Protocol Number
CTRI/2009/091/000614	009-00Protocol NumberNCT00868790ClinicalTrials.gov
CTRI/2009/091/000615	Penta-01/08Protocol Number
CTRI/2009/091/000616	Hib-02/08Protocol Number
CTRI/2009/091/000617	NILNIL
CTRI/2009/091/000625	051-08Protocol Number
CTRI/2009/091/000626	NILNIL
CTRI/2009/091/000628	CAEB071A2215Protocol Number
CTRI/2009/091/000630	NCT00705978ClinicalTrials.govS245.4.009Protocol Number
CTRI/2009/091/000631	054-09 Protocol Number
CTRI/2009/091/000632	70971-005Protocol Number
CTRI/2009/091/000633	EudraCT number 2007-001150-87EudraCTISN/Protocol 150-CL-021Protocol Number
CTRI/2009/091/000636	CACZ885I2202Protocol NumberNCT00900146ClinicalTrials.gov
CTRI/2009/091/000637	438-08Protocol Number
CTRI/2009/091/000638	RLS/Der/2006/01, Version 03 dated 08/11/2008Protocol Number
CTRI/2009/091/000639	08-05Protocol Number
CTRI/2009/091/000640	08-08Protocol Number
CTRI/2009/091/000641	RLS/Oph/2005/01, Version 03, Dated 04/02/2008Protocol Number
CTRI/2009/091/000642	109RA201-26 September 2008Protocol NumberNCT00810836ClinicalTrials.gov
CTRI/2009/091/000643	D1050235, Amendment # 3 dated October 23, 2009Protocol NumberNCT00868452ClinicalTrials.gov
CTRI/2009/091/000644	HPTN O52, Version 3.0,dated 20 Nov 2006Protocol Number
CTRI/2009/091/000645	A0081229Protocol NumberNCT00905437ClinicalTrials.gov
CTRI/2009/091/000647	D1050236, Amendment # 3 dated 23 October 2009Protocol NumberNCT00868699ClinicalTrials.gov
CTRI/2009/091/000650	doi: 10.1007/s00134-014-3278-8Other
CTRI/2009/091/000651	150-CL-040Protocol NumberEudraCT number: 2008-004416-13EudraCTNCT00902928ClinicalTrials.gov
CTRI/2009/091/000652	NCT00084136ClinicalTrials.gov
CTRI/2009/091/000654	H6P-MC-HDAYProtocol NumberNCT00958568ClinicalTrials.gov
CTRI/2009/091/000655	RLS/TP/2009/01, version 2.0 dated 7th March 2009Protocol Number
CTRI/2009/091/000656	NILNIL
CTRI/2009/091/000658	NILNILSUN/PROXY/0109Protocol Number
CTRI/2009/091/000660	2008-005544-17EudraCTEMR 200038-010Protocol NumberNTC00925548ClinicalTrials.gov
CTRI/2009/091/000663	PHX1149-PROT302Protocol Number
CTRI/2009/091/000664	CR-80/8230Protocol NumberNCT00694798ClinicalTrials.gov
CTRI/2009/091/000665	DTwP-HB-Hib/Booster/SIIL/2009 Version 1, 2nd Apr, 2009Protocol Number
CTRI/2009/091/000667	RLS/HSC/2007/01 Version 03, Dated: 19/11/08Protocol Number
CTRI/2009/091/000668	NILNIL
CTRI/2009/091/000669	NILNIL
CTRI/2009/091/000671	CK-LX3405Protocol NumberNCT00660959ClinicalTrials.gov
CTRI/2009/091/000672	NCT00124540ClinicalTrials.gov
CTRI/2009/091/000673	WHO/MAP/IN/002Protocol Number
CTRI/2009/091/000675	CB-01-02/01Protocol NumberNCT00679432ClinicalTrials.gov
CTRI/2009/091/000676	D3560L00092Protocol NumberNCT00970918ClinicalTrials.gov
CTRI/2009/091/000677	DPY/CT/08/0902Protocol Number
CTRI/2009/091/000678	2007-005054-23 EudraCTV00251 IV 201Protocol Number
CTRI/2009/091/000679	NILNILSUN/NAFTER/0309Protocol Number
CTRI/2009/091/000681	LCZ696B2214Protocol NumberNCT00887588ClinicalTrials.gov
CTRI/2009/091/000682	08-15Protocol Number
CTRI/2009/091/000683	08-18Protocol Number
CTRI/2009/091/000686	1160.46Protocol NumberNCT00680186ClinicalTrials.gov
CTRI/2009/091/000687	PMS/ Lipicure 80 /ACS /08 DCGI
CTRI/2009/091/000688	APL/RC/AKC/02 Protocol Number
CTRI/2009/091/000689	2008-005222-37EudraCTGZGD02507Protocol NumberNCT00891202ClinicalTrials.gov
CTRI/2009/091/000690	105MS301Protocol Number2008-006333-27EudraCTNCT00906399ClinicalTrials.gov
CTRI/2013/12/004259	Version dated July 27,2010Protocol Number
CTRI/2009/091/000693	KP229Protocol Number
CTRI/2009/091/000694	CDP/03/07Protocol Number
CTRI/2009/091/000695	GZGD02808Protocol NumberNCT00795197ClinicalTrials.gov
CTRI/2009/091/000696	D144AC00001Protocol NumberNCT00811473ClinicalTrials.gov
CTRI/2009/091/000699	NILNIL
CTRI/2009/091/000701	NILNIL
CTRI/2009/091/000702	NILNIL
CTRI/2009/091/000703	A0081107Protocol NumberNCT00407745ClinicalTrials.gov
CTRI/2009/091/000704	A3921024Protocol NumberNCT00413699ClinicalTrials.gov
CTRI/2009/091/000705	3100N7-210-WWProtocol NumberNCT00387686ClinicalTrials.gov
CTRI/2009/091/000706	MA-CT-09-004Protocol Number
CTRI/2009/091/000708	MA-CT-09-005Protocol Number
CTRI/2009/091/000709	NILNIL
CTRI/2009/091/000713	NILNILNILNIL
CTRI/2009/091/000714	DSCS/JENBURKT/ALA_MET/CT/102008AProtocol Number
CTRI/2009/091/000715	NCT00474981ClinicalTrials.gov
CTRI/2014/08/004922	CT-2008-01,Version 2.0, Amendment 1 dated 21 December 2008.Protocol Number
CTRI/2009/091/000719	DARF-03Other
CTRI/2009/091/000720	Study Code- EPL/S(+)EP/2009/01Other
CTRI/2009/091/000722	A3921029Protocol NumberNCT00414661ClinicalTrials.gov
CTRI/2009/091/000723	CSPP100A2109Protocol Number
CTRI/2009/091/000725	NCT00711802ClinicalTrials.govDAP-PEDS-07-03Protocol Number
CTRI/2009/091/000727	U1111-1111-7509UTN
CTRI/2009/091/000728	NILNIL
CTRI/2009/091/000729	CP-MGA031-02Protocol Number
CTRI/2009/091/000731	AG/26/08Protocol Number
CTRI/2009/091/000734	NILNIL
CTRI/2009/091/000736	NILNIL
CTRI/2009/091/000738	NILNIL
CTRI/2009/091/000739	TS-01-2009Protocol Number
CTRI/2009/091/000741	LRP/CTP/022/3858/II/01Protocol Number
CTRI/2009/091/000742	CT/IN-ALRN-001/BPH/III/09DCGI
CTRI/2009/091/000743	26866138LYM2033Protocol NumberNCT00850499ClinicalTrials.gov
CTRI/2009/091/000744	001Protocol Number
CTRI/2009/091/000745	LRP/CTP/019/3348/IIb/III/01Protocol Number
CTRI/2009/091/000746	NILNIL
CTRI/2009/091/000747	GE-041-075DCGINCT00908310ClinicalTrials.gov
CTRI/2009/091/000749	101_17609_09Protocol Number
CTRI/2009/091/000750	109995 Final Protocol (23 May 2008) Protocol NumberNCT00969436ClinicalTrials.gov
CTRI/2009/091/000752	D1050256Protocol NumberNCT00868959ClinicalTrials.gov
CTRI/2009/091/000756	NILNIL
CTRI/2009/091/000758	NILNIL
CTRI/2018/04/013139	CLR_09_08 Version 02 dated 8 Jun 2009Protocol Number
CTRI/2009/091/000761	NILNILNILNIL
CTRI/2009/091/000762	CSPA100A2104Protocol Number
CTRI/2009/091/000764	NILNIL
CTRI/2009/091/000765	H9B-MC-BCDI Protocol NumberNCT00837811ClinicalTrials.gov
CTRI/2009/091/000767	NCT00943722ClinicalTrials.govV -503-002 Protocol Number
CTRI/2009/091/000768	NILNIL
CTRI/2009/091/000770	NILNIL
CTRI/2009/091/000771	NCT00843050ClinicalTrials.govP276-00/23/08Protocol Number
CTRI/2009/091/000772	lopaalf/09acharyaProtocol Number
CTRI/2010/091/000773	2006-001161-42EudraCT205-MS-201Protocol NumberNCT00390221Other
CTRI/2009/091/000774	D1020C00015Protocol NumberNCT00774553ClinicalTrials.gov
CTRI/2009/091/000775	CR008001HFOtherNCT00489177ClinicalTrials.gov
CTRI/2009/091/000776	LRP/CTP/017/2011/III/01Protocol Number
CTRI/2009/091/000777	I1F-MC-RHAKProtocol NumberNCT00966875 ClinicalTrials.gov
CTRI/2009/091/000782	MA-CT-09-002OtherTZC0901Protocol Number
CTRI/2009/091/000783	NILNIL
CTRI/2009/091/000785	LPL/AARPL/ 10/08 ?COPDProtocol Number
CTRI/2009/091/000786	LPL/AARPL/02/09- EPOProtocol Number
CTRI/2009/091/000787	NCT00733122ClinicalTrials.govV501-034-00Protocol Number
CTRI/2009/091/000788	NILNILSUN/HYDSR/0109Protocol Number
CTRI/2009/091/000789	NILNIL
CTRI/2009/091/000790	2008-002320-29EudraCTNCT00704730ClinicalTrials.govXL184-301 (Protocol version 3.3 (India) dated 16 Nov 2011Protocol Number
CTRI/2009/091/000791	2009-011146-25EudraCTKF 01/09Protocol Number
CTRI/2009/091/000792	Ethics reference no. LECC07015Other
CTRI/2009/091/000794	CPT-NIMS - HETERO / 08/ 16Protocol Number
CTRI/2009/091/000795	NPLD.08.003.01.1.PROT ,version 1.0Protocol Number
CTRI/2009/091/000798	LPL/AARPL/ 07/09 /OXProtocol Number
CTRI/2009/091/000799	CT/06/02Protocol Number
CTRI/2009/091/000800	20070782 Superseding amendment 3 dated 13 November 2012Protocol NumberNCT00858364ClinicalTrials.gov
CTRI/2009/091/000801	APL/RC/TRL/ 01 Protocol Number
CTRI/2009/091/000802	2009-015603-10EudraCTELT209Protocol Number
CTRI/2009/091/000804	2008-005771-10EudraCTNCT01006291ClinicalTrials.gov
CTRI/2009/091/000805	ADS-5101-105Protocol Number
CTRI/2009/091/000806	BIOS/CT/08/0701 Protocol Number
CTRI/2009/091/000807	EFC10781Protocol NumberNCT00975286ClinicalTrials.gov
CTRI/2009/091/000808	BIOS/CT/08/0603 Protocol Number
CTRI/2009/091/000810	NCT00812175ClinicalTrials.gov
CTRI/2009/091/000813	Elder/CT/III/TCD1/08Protocol Number
CTRI/2014/12/005312	K.11022/10/2009-DCC (AYUSH)Other
CTRI/2009/091/000817	3144A1-201-WWProtocol NumberF.No. 12-91/2006-DC approved on 13 Oct 2006DCGINCT00300781ClinicalTrials.gov
CTRI/2009/091/000820	BIOS/CT/08/0502 Protocol Number
CTRI/2009/091/000821	ROTA: 01/09 Part I and Part IIProtocol Number
CTRI/2009/091/000822	NCT00630110ClinicalTrials.govNPI-2358-101Protocol Number
CTRI/2009/091/000824	1218.62Protocol Number2009-013549-27EudraCT
CTRI/2009/091/000825	NILNIL
CTRI/2009/091/000827	EMD 121974-011Protocol NumberNCT00689221ClinicalTrials.gov
CTRI/2009/091/000830	APL/CT/09/011Protocol Number
CTRI/2009/091/000832	IL1T-GA-0816ClinicalTrials.govNCT00958438ClinicalTrials.gov
CTRI/2009/091/000834	NCT00864175ClinicalTrials.gov
CTRI/2009/091/000838	C-3/03/2009 Protocol Number
CTRI/2009/091/000840	CTRI/2009/091/000840NILNILNIL
CTRI/2009/091/000843	LG-VFCL 001Protocol NumberU1111-1111-2583UTN
CTRI/2009/091/000848	APL/RC/09/012Protocol Number
CTRI/2009/091/000851	637 Protocol Number
CTRI/2010/091/000852	BSV/Folliculin-HP/09Protocol Number
CTRI/2009/091/000854	BSV/Humog-HP/09Protocol Number
CTRI/2009/091/000856	QSD 230-023Protocol Number
CTRI/2009/091/000857	20060317Protocol NumberNCT00719550ClinicalTrials.gov
CTRI/2013/01/003316	NILNIL
CTRI/2009/091/000860	NCT00511147ClinicalTrials.gov
CTRI/2009/091/000861	Project No. 08-16NIL
CTRI/2009/091/000862	2008-006763-36EudraCT411-MA-08-01-0000Protocol Number
CTRI/2009/091/000863	Project No.: 08-17Protocol Number
CTRI/2009/091/000870	BS-236Other
CTRI/2009/091/000872	NCT00351611ClinicalTrials.govA0081096Protocol Number
CTRI/2009/091/000873	LPX261-01Other
CTRI/2009/091/000874	CAIN457C2303Protocol NumberNCT00995709ClinicalTrials.gov
CTRI/2009/091/000875	GEM017Protocol NumberNCT00682981ClinicalTrials.gov
CTRI/2009/091/000876	U1111-1111-3581UTN
CTRI/2009/091/000879	MERCK/Nas/Tab/01/09DCGI
CTRI/2009/091/000882	NCT00787891ClinicalTrials.govRABGRD3003 dated 5 MARCH 2009Protocol Number
CTRI/2009/091/000883	NCT00975130 ClinicalTrials.govP06129Protocol Number
CTRI/2009/091/000885	NCT00718354ClinicalTrials.govTRI 0702Protocol Number
CTRI/2009/091/000887	PBL/CR/0122006/CTProtocol Number
CTRI/2009/091/000888	RLS/TP/2009/04 Ver.2.0 dated 7th Oct 2009Protocol Number
CTRI/2009/091/000890	AB06006Protocol NumberNCT00814073ClinicalTrials.gov
CTRI/2009/091/000893	NILNIL
CTRI/2009/091/000894	NILNIL
CTRI/2009/091/000896	CT/MIFI FD/III/09DCGI
CTRI/2009/091/000897	BCGV/034/08Protocol Number
CTRI/2009/091/000898	CAIN457C2301Protocol NumberNCT01032915ClinicalTrials.gov
CTRI/2009/091/000900	NRCSOL019Protocol Number
CTRI/2009/091/000901	CB-01-02/04Protocol NumberNCT00801723ClinicalTrials.gov
CTRI/2009/091/000902	2008-006785-29EudraCTAC-054-302Protocol NumberNCT00940095ClinicalTrials.govU1111-1112-1981UTN
CTRI/2009/091/000905	2-55-52030-726 Protocol NumberNCT00353496ClinicalTrials.gov
CTRI/2009/091/000906	NILNIL
CTRI/2009/091/000909	LTS10916Protocol NumberNCT00833703ClinicalTrials.gov
CTRI/2009/091/000910	CNVA237A2304Protocol NumberNCT01005901ClinicalTrials.gov
CTRI/2009/091/000912	EFC 11202Protocol NumberNCT00993473ClinicalTrials.gov
CTRI/2009/091/000913	Emc/GASTR/LAFUT/12/2008Protocol Number
CTRI/2009/091/000914	CN156-028Protocol NumberNCT01002079ClinicalTrials.gov
CTRI/2010/091/000915	Emc/GASTR/TROX/08/2008Protocol Number
CTRI/2009/091/000916	CP-MGA031-03Protocol Number
CTRI/2009/091/000918	HRL-CT-001/09Protocol Number
CTRI/2009/091/000919	ZY/SC/06/2009&Version No:1.0/SC/09Other
CTRI/2009/091/000922	NEX/TL/CT-III-901/01/2009Protocol Number
CTRI/2009/091/000923	NCT01010659Other
CTRI/2009/091/000924	NILNILNILNIL
CTRI/2009/091/000928	Ipca/ZPD/PIII-09, version date-25/05/2009Protocol Number
CTRI/2009/091/000929	26866138LYM2034Protocol Number
CTRI/2009/091/000930	WCK 2349/P-I/MD-5Days/07Protocol Number
CTRI/2009/091/000931	WEL-A-U115Protocol Number
CTRI/2009/091/000932	Emc/Dxkt-ER/001Protocol Number
CTRI/2009/091/000933	NILNIL
CTRI/2009/091/000934	GL/CRO/08-09Protocol Number
CTRI/2009/091/000935	NILNIL
CTRI/2009/091/000937	NILNIL
CTRI/2014/03/004514	NILNIL
CTRI/2009/091/000941	SJRI/DSM/06/09Protocol Number
CTRI/2009/091/000945	NILNILNILNIL
CTRI/2009/091/000946	ACE/HMP-01Protocol Number
CTRI/2009/091/000947	NCT00958269ClinicalTrials.gov
CTRI/2009/091/000948	NILNIL
CTRI/2009/091/000950	1218.52Protocol NumberNCT00915772ClinicalTrials.gov
CTRI/2009/091/000952	331-07-203Protocol NumberNCT00905307ClinicalTrials.gov
CTRI/2009/091/000953	331-08-210Protocol Number
CTRI/2009/091/000954	NILNIL
CTRI/2009/091/000958	CP/10/09Protocol Number
CTRI/2009/091/000959	NCT00690378ClinicalTrials.govNXL104/2001Protocol Number
CTRI/2009/091/000961	CR08017REOther
CTRI/2009/091/000962	2007014Other
CTRI/2009/091/000964	NILNILSUN/NATA/0109Protocol Number
CTRI/2009/091/000969	H9X-MC-GBCFProtocol NumberNCT00734474ClinicalTrials.gov
CTRI/2009/091/000970	LPL/AARPL/08/09/FPProtocol Number
CTRI/2009/091/000971	NILNIL
CTRI/2009/091/000972	NILNIL
CTRI/2009/091/000974	NILNIL
CTRI/2009/091/000976	DSCS/MSN/Prasugrel/0209Protocol Number
CTRI/2009/091/000977	NILNILSUN/MEER/0709Protocol Number
CTRI/2009/091/000979	U1111-1111-3609UTN
CTRI/2009/091/000981	IEC CODE C-3/06/2009 NIL
CTRI/2009/091/000983	NCT01017614ClinicalTrials.govP-Monofer-IBD-01 Protocol Number
CTRI/2009/091/000987	2008-004146-88EudraCT27938Other
CTRI/2009/091/000988	2008-005972-29EudraCTNCT00994292ClinicalTrials.gov
CTRI/2009/091/000991	NILNIL
CTRI/2009/091/000992	AHC/ORT/002/09 VersionNo.03Protocol NumberU1111-1112-6561 UTN
CTRI/2009/091/000993	AHC/ORT/003/09 Version No.02Protocol NumberU-1111-1112-6483UTN
CTRI/2009/091/000994	Zuv/Fern/Susp/2/2008Protocol Number
CTRI/2009/091/000995	EPO 01/09Protocol Number
CTRI/2009/091/000999	R1RAMEL063026Protocol Number
CTRI/2009/091/001000	P-11/2.02.2009Other
CTRI/2009/091/001004	LBC-P-001-09Protocol Number
CTRI/2009/091/001005	NILNIL
CTRI/2009/091/001006	Version No-1: Protocol Indentification NoProtocol Number
CTRI/2009/091/001007	REFCTRI-2009 001007Other
CTRI/2009/091/001008	IN105-CT1-005-09 (V1.02 09 July 2010)Protocol NumberNCT01035801ClinicalTrials.gov
CTRI/2009/091/001009	T1hAb-CT3-002-09 Protocol Number
CTRI/2010/091/001010	39758979ASH2001Protocol Number
CTRI/2009/091/001012	NILNILNILNIL
CTRI/2009/091/001015	2009-017223-25EudraCTFLT3507 Version 1.0Protocol Number
CTRI/2009/091/001016	P3-Peg G-CSF-02Protocol Number
CTRI/2009/091/001017	NCT00938314ClinicalTrials.gov
CTRI/2009/091/001018	NILNIL
CTRI/2009/091/001020	NCT01041911ClinicalTrials.govPBL/CR/0102008/CTProtocol Number
CTRI/2009/091/001021	08-33Protocol Number
CTRI/2009/091/001022	09-16Protocol Number
CTRI/2009/091/001023	08-06Protocol Number
CTRI/2009/091/001024	EFC10145 Protocol NumberNCT00699517ClinicalTrials.gov
CTRI/2009/091/001025	AJ/SC/13/2009Protocol Number
CTRI/2009/091/001027	C-09-027Protocol Number
CTRI/2009/091/001030	ORN-POV/P-III/09/V03Protocol Number
CTRI/2009/091/001036	Ipca/HCQP/PIII-07Protocol Number
CTRI/2009/091/001038	112909 Amendment 1 Final Protocol (16 April 2010)Protocol NumberNCT01030822ClinicalTrials.gov
CTRI/2009/091/001039	109823 Amendment 7 Final Protocol (19 December 2013)Protocol Number2013-003429-28EudraCTNCT01031069ClinicalTrials.gov
CTRI/2009/091/001040	NCT01003379ClinicalTrials.govPRO-05619-CRD-001Protocol Number
CTRI/2009/091/001041	NEX/SG-501/24/12/2008 Protocol Number
CTRI/2009/091/001042	CID-VSL#3-ver 02 dt 23 Apr 2010Protocol Number
CTRI/2009/091/001044	20062017Protocol NumberNCT00907296ClinicalTrials.gov
CTRI/2009/091/001045	IL1T-GA-0815, Version: IL1T-GA-0815.00, November 26, 2008Protocol NumberNCT00856206ClinicalTrials.gov
CTRI/2009/091/001048	EM/Cu My/DRL/ /2008/Protocol Number
CTRI/2013/07/003808	NILNIL
CTRI/2009/091/001051	AJ/SC/07/2009Protocol Number
CTRI/2009/091/001052	CSMC021C2104Protocol Number
CTRI/2009/091/001053	AJ/SC/01/2009Protocol Number
CTRI/2009/091/001054	MOPL-TRLT-1313 Protocol Number
CTRI/2009/091/001055	Amendment2 dated 10.8.2011 Protocol NumberProtocol version 0.1; 01.06.2008Protocol Number
CTRI/2009/091/001056	NILNILSUN/FLPTR/0709Protocol Number
CTRI/2009/091/001058	NILNIL
CTRI/2009/091/001059	ABB-09-001Protocol Number
CTRI/2009/091/001060	20060579Protocol NumberNCT00813605ClinicalTrials.gov
CTRI/2009/091/001061	NILNILSUN/ROFE/0109Protocol Number
CTRI/2009/091/001066	NILNIL
CTRI/2009/091/001067	CT/IN-PHARM-002/APASTI/III/09DCGI
CTRI/2009/091/001069	NCT00522379ClinicalTrials.govSP921Protocol Number
CTRI/2009/091/001071	NCT00856349ClinicalTrials.govShock-LessClinicalTrials.gov
CTRI/2009/091/001072	NCT00990964ClinicalTrials.govVersion 2.0, 26 Aug 2009Protocol Number
CTRI/2009/091/001073	CL/043/1109/STUProtocol Number
CTRI/2009/091/001077	NILNIL
CTRI/2009/091/001078	NILNIL
CTRI/2009/091/001079	GL/SERTA/08-09Protocol Number
CTRI/2009/091/001080	NCT01061658ClinicalTrials.govSBL/BRV-TV/Form1/PhI/2009/0100 Protocol NumberSBL/BRV-TV/Form1/PhI/2009/0100Protocol Number
CTRI/2009/091/001081	BI 1218.61Protocol NumberNCT00996658ClinicalTrials.gov
CTRI/2009/091/001084	NILNIL
CTRI/2009/091/001085	CT/PRAS/ACS-PCI/III/09DCGI
CTRI/2009/091/001086	KL-LUPOPV-0060909Protocol Number
CTRI/2009/091/001087	CT/IN-PHRM-001/GOUT/III/09DCGI
CTRI/2009/091/001088	NILNIL
CTRI/2009/091/001093	NILNIL
CTRI/2009/091/001094	DSCS/Ravenbhel /Eto_Thio/07/2009Protocol Number
CTRI/2018/02/012186	NILNIL
CTRI/2009/091/001097	AHC/DER/006/09 Ver 02 Dated: 16/12/09Protocol NumberU1111-1113-0967UTN
CTRI/2009/091/001098	AHC/DER/007/09 Version 03 dated 16/12/09Protocol NumberU1111-1113-0981UTN
CTRI/2010/091/000001	181-09, Version 00, 4 May 2010Protocol Number
CTRI/2013/10/004115	NCT00834626ClinicalTrials.gov
CTRI/2010/091/000003	NILNIL
CTRI/2010/091/000006	Project No.: 069/09, Version 01 + 1 AmendmentNIL
CTRI/2010/091/000008	LA H1N1 00/09 version 3 dated 25 Jan 2010Protocol Number
CTRI/2010/091/000009	CPT-NIMS - HETERO / 08/ 15Protocol Number
CTRI/2010/091/000010	NCT01012973ClinicalTrials.govVGFT-OD-0819Protocol Number
CTRI/2011/07/001884	NILNIL
CTRI/2010/091/000012	IG-09-02Protocol Number
CTRI/2010/091/000014	NILNIL
CTRI/2010/091/000015	PROTOCOL NO. 01Protocol Number
CTRI/2010/091/000016	125329OtherGMX02Protocol NumberNCT00504075ClinicalTrials.govU1111-1112-7212 UTN
CTRI/2010/091/000017	NCT00432796ClinicalTrials.govR-06-267Other
CTRI/2010/091/000020	U1111-1111-6149UTNGPF14Protocol NumberNCT01053143ClinicalTrials.gov
CTRI/2010/091/000022	2008-005767-34EudraCTNCT01045447ClinicalTrials.gov
CTRI/2010/091/000023	NEX/LUP/CT-III-501/04/2008Protocol Number
CTRI/2010/091/000024	NCT01046110ClinicalTrials.gov
CTRI/2010/091/000025	AV-951-09-902Protocol NumberNCT01076010ClinicalTrials.gov
CTRI/2010/091/000026	NCT01030783ClinicalTrials.gov
CTRI/2010/091/000028	PBL/CR/2009/10/CTProtocol Number
CTRI/2010/091/000029	PBL/CR/2009/08/CTProtocol Number
CTRI/2010/091/000030
CTRI/2010/091/000031	PBL/CR/2009/09/CTProtocol Number
CTRI/2010/091/000032	PBL/CR/2009/11/CTProtocol Number
CTRI/2010/091/000034	LF 0207Protocol NumberNCT00707304ClinicalTrials.gov
CTRI/2010/091/000035	CT No: CT/Drugs/85/2010DCGISCC/09/01 Protocol Number
CTRI/2010/091/000037	NILNIL
CTRI/2011/09/001996	VL/090707/EN/DM/EN-DM-05Protocol Number
CTRI/2010/091/000039	NILNIL
CTRI/2010/091/000040	NILNILNILNIL
CTRI/2010/091/000041	U1111-1112-5425UTN[CTRI/2010/091/000041]Protocol Number
CTRI/2010/091/000043	NILNILSUN/ARMOD/1208Protocol Number
CTRI/2010/091/000044	2009-011271-78EudraCTNCT01045707ClinicalTrials.govNN5401-3590Protocol Number
CTRI/2010/091/000045	NILNIL
CTRI/2010/091/000046	09/H0709/63Other2009-011222-34EudraCT2009-011222-34OtherDOH-27-0310-3047OtherJapicCTI-101246OtherNCT00968708ClinicalTrials.govSYR-322_402Protocol NumberU1111-1111-6825UTN
CTRI/2010/091/000052	SYNV03809Protocol Number
CTRI/2010/091/000053	09-09Protocol Number
CTRI/2010/091/000054	NILNIL
CTRI/2010/091/000055	Project (Protocol) No.: 07-07Protocol Number
CTRI/2010/091/000056	AVD111960Protocol NumberNCT00879970ClinicalTrials.gov
CTRI/2010/091/000059	MRCK/FLEX/02/09Protocol Number
CTRI/2010/091/000063	AS3201-G000-291Protocol NumberNCT00927914ClinicalTrials.gov
CTRI/2010/091/000064	RLS/TP/2009/03Protocol Number
CTRI/2010/091/000067	CIGE025AIN01Protocol Number
CTRI/2010/091/000068	CB-01-02/06Protocol Number
CTRI/2010/091/000070	1356001Protocol NumberARL/CT/09/001Other
CTRI/2010/091/000071	2009-015386-30EudraCTGLP108486 dated 03 Aug 2009Protocol NumberNCT00976391ClinicalTrials.gov
CTRI/2010/091/000072	DSCS/Raven/Olmemet/0209AProtocol Number
CTRI/2010/091/000073	AMR-01-01-0016Protocol NumberNCT01047683ClinicalTrials.gov
CTRI/2010/091/000076	CT/05/01Protocol Number
CTRI/2010/091/000077	EP/TML/06/09Protocol Number
CTRI/2010/091/000078	2009-012597-13EudraCT73,177OtherDUT-MD-303Protocol Number
CTRI/2010/091/000080	NILNIL
CTRI/2010/091/000081	009/07;Version:GL/CAADOK /07Protocol Number
CTRI/2010/091/000082	IA H1N1-00/09 Protocol Number
CTRI/2012/12/003265	Protocol No. 1, Version No. 1, Dated : October, 2009Protocol Number
CTRI/2010/091/000087	ECTS/09/001Protocol Number
CTRI/2010/091/000089	01/2009Protocol Number
CTRI/2010/091/000090	NILNIL
CTRI/2010/091/000092	LA H1N1 01/09 Version 3 Dated 5 April 2010Protocol Number
CTRI/2010/091/000093	IA H1N1 01/09Protocol Number
CTRI/2010/091/000094	NILNIL
CTRI/2010/091/000095	CP/18/09Protocol Number
CTRI/2010/091/000096	CT/04/05Protocol Number
CTRI/2010/091/000097	NCT01039597ClinicalTrials.gov
CTRI/2010/091/000098	DUT-MD-304Protocol Number
CTRI/2010/091/000099	CT/09/01Protocol Number
CTRI/2010/091/000100	CT/ESLI/EPI/09-01Protocol Number
CTRI/2010/091/000102	BBIL/ROTA/021Protocol Number
CTRI/2014/11/005186	NILNIL
CTRI/2010/091/000106	NILNIL
CTRI/2010/091/000107	ZYH1.09.003.01.PROT,Version 1.0 dated 09/03/2009Protocol Number
CTRI/2010/091/000108	ZYH1.09.004.01.PROT,Version 1.0,dated 20/03/2009Protocol Number
CTRI/2010/091/000109	IBPL_PF_01NIL
CTRI/2010/091/000110	CLCZ696B2314Protocol NumberNCT01035255ClinicalTrials.gov
CTRI/2010/091/000112	011/009-10 Version:GL/SERSEC/09 Protocol Number
CTRI/2010/091/000114	SER/01/2009Protocol Number
CTRI/2010/091/000115	286-09Protocol Number
CTRI/2013/02/003425	NILNIL
CTRI/2010/091/000120	NILNILSUN/BUTCLO/0709Protocol Number
CTRI/2010/091/000122	ECTS/09/004Protocol Number
CTRI/2010/091/000125	MHE-VSL3-YKJ_AIIMS_ver1Protocol NumberNCT01008293ClinicalTrials.gov
CTRI/2010/091/000126	APL/CT/09/002Protocol Number
CTRI/2010/091/000127	TOL PCM/TML/07/09Protocol Number
CTRI/2010/091/000132	CL3-16257-083Protocol NumberEudraCT number 2009-011360-10EudraCTNILNIL
CTRI/2010/091/000135	CT/SC/01/2009 & Version No: V0Protocol Number
CTRI/2010/091/000136	333-09Protocol Number
CTRI/2010/091/000140	NCT01058096 ClinicalTrials.govRGH-MD-32 Protocol Number
CTRI/2010/091/000141	AJ/SC/16/2009Protocol Number
CTRI/2010/091/000142	IHS/UB/02/09Protocol Number
CTRI/2010/091/000144	RIT-1/AIDProtocol Number
CTRI/2010/091/000145	NCT01074268ClinicalTrials.govNN1250-3585Protocol Number
CTRI/2010/091/000147	CT/Raven_RosuFen/0909AProtocol Number
CTRI/2010/091/000148	DSCS/Raven/TelmiMet/0209AProtocol Number
CTRI/2010/091/000149	NCE_101_ARTCB_08Protocol Number
CTRI/2010/091/000150	NILNIL
CTRI/2010/091/000151	CACZ885I2207Protocol NumberNCT01068860ClinicalTrials.gov
CTRI/2010/091/000152	BBIL/H1N1/2009Protocol Number
CTRI/2010/091/000153	D589DC00007Protocol NumberNCT01069289ClinicalTrials.gov
CTRI/2010/091/000154	Akums/Cefoflox/1209AProtocol Number
CTRI/2012/05/002680	CT/Drugs/54/2012DCGIES-ORS-2 dated 10.06.2010Protocol Number
CTRI/2010/091/000157	MTA51Protocol NumberNCT01086969ClinicalTrials.govU1111-1111-5608UTN
CTRI/2010/091/000158	E2090-E044-312Protocol NumberNCT00566254ClinicalTrials.gov
CTRI/2010/091/000159	PKDL_18_RMRI-MSFProtocol Number
CTRI/2010/091/000160	NC25113Protocol NumberNCT01018173ClinicalTrials.gov
CTRI/2010/091/000161	EMR062202-517Protocol NumberNCT01134666ClinicalTrials.gov
CTRI/2010/091/000162	M2982-20920Protocol NumberNCT01035879ClinicalTrials.gov
CTRI/2010/091/000163	A4091035Protocol NumberNCT00999518ClinicalTrials.gov
CTRI/2010/091/000164	2001 Ver.01Protocol Number
CTRI/2010/091/000165	2002 Ver.01Protocol Number
CTRI/2010/091/000166	2003 Ver.02Protocol Number
CTRI/2010/091/000167	PROT No. 2004 Version 2Protocol Number
CTRI/2010/091/000169	Protocol No. ECTS/09/005Protocol Number
CTRI/2010/091/000170	EMR 62202-514Protocol NumberNCT01142869ClinicalTrials.gov
CTRI/2010/091/000171	NILNIL
CTRI/2015/10/006235	nilNIL
CTRI/2010/091/000173	EFC6520Protocol NumberNCT00679588ClinicalTrials.gov
CTRI/2010/091/000174	CSE 1034- Cef/2009 Protocol Number
CTRI/2010/091/000175	PMS333Protocol Number
CTRI/2010/091/000176	CT/TPRD/AGI-COG/III/09DCGI
CTRI/2010/091/000177	659Other
CTRI/2010/091/000178	001/09 Version : GL/SER+Beclo/09Protocol Number
CTRI/2010/091/000179	CR-09-001-AP-LVProtocol Number
CTRI/2011/11/002169	Ophthal 4079Protocol Number
CTRI/2010/091/000181	353-09Protocol Number
CTRI/2010/091/000182	09-17AProtocol Number
CTRI/2010/091/000188	ARL-CT-001-PRAN-2010Other
CTRI/2010/091/000189	HRL-CT-001/09Protocol Number
CTRI/2010/091/000190	IRB NO.622Other
CTRI/2010/091/000194	NILNIL
CTRI/2010/091/000195	MS/330/MS/6233Other
CTRI/2010/091/000197	NILNIL
CTRI/2010/091/000198	APL/CT/09/031Protocol Number
CTRI/2010/091/000200	ISSAR/2007/01Protocol Number
CTRI/2010/091/000201	CMX-2043 -2aProtocol Number
CTRI/2010/091/000203	BBIL/POL/04/2007Protocol Number
CTRI/2010/091/000204	BBIL/M1 & M3/05/2009 Protocol Number
CTRI/2010/091/000208	CHIK062Other
CTRI/2010/091/000212	2009-012581-32EudraCTNCT01000727ClinicalTrials.govSB-480848/033Protocol Number
CTRI/2010/091/000213	BBIL/POLM3/01/2009Protocol Number
CTRI/2010/091/000214	BBIL/RAB/IM/2009Protocol Number
CTRI/2010/091/000220	NCT01138449ClinicalTrials.govRPC356Other
CTRI/2010/091/000221	273Other
CTRI/2010/091/000223	AR/AARPL/08/09/MCProtocol Number
CTRI/2013/11/004125	NIlNIL
CTRI/2010/091/000225	NILNIL
CTRI/2011/05/001708	NILNIL
CTRI/2010/091/000227	U1111-1115-3852 UTN
CTRI/2010/091/000228	NILNILNILNIL
CTRI/2010/091/000230	NCT00534937 ClinicalTrials.gov
CTRI/2010/091/000231	NILNIL
CTRI/2010/091/000232	02/14/2010/MCTOther
CTRI/2010/091/000233	EFC6204Protocol NumberNCT01076764 ClinicalTrials.gov
CTRI/2010/091/000234	NILNIL
CTRI/2010/091/000235	WEL-A-U112Protocol Number
CTRI/2010/091/000236	NILNIL
CTRI/2010/091/000237	MESO.09.001.01.1 Protocol Number
CTRI/2010/091/000238	METVG.09.001.02.PROTProtocol Number
CTRI/2010/091/000241	GB0701INProtocol NumberNCT00909051ClinicalTrials.govNILNIL
CTRI/2010/091/000242	Teri /USV/001Other
CTRI/2010/091/000245	Ipca/MD/PRSR-07Protocol Number
CTRI/2010/091/000246	EPA-V-A008Protocol Number
CTRI/2010/091/000248	NILNIL
CTRI/2010/091/000249	NILNIL
CTRI/2010/091/000250	2009-016278-34EudraCT241849Protocol NumberNCT01057537ClinicalTrials.gov
CTRI/2012/07/002758	NILNIL
CTRI/2010/091/000253	2009-012652-24 EudraCTNCT01023581ClinicalTrials.govSYR-322MET_302Protocol NumberU1111-1112-1912 UTN
CTRI/2010/091/000254	2009-012500-11EudraCT205-MS-301Protocol NumberNCT01064401ClinicalTrials.gov
CTRI/2010/091/000255	D8666C00001Protocol NumberNCT01073865ClinicalTrials.gov
CTRI/2010/091/000257	190342-031DProtocol NumberNCT00972374ClinicalTrials.gov
CTRI/2010/091/000258	NCT00996801ClinicalTrials.govMK-5442 Protocol 012-01 issue date 16-Nov-2010Protocol Number
CTRI/2010/091/000260	NCT01091298ClinicalTrials.govSBL/BRV-TV/Form1/Adlts/PhI/2010/0100Protocol Number
CTRI/2010/091/000261	NILNIL
CTRI/2010/091/000262	MW 2008-09-03Protocol Number
CTRI/2010/091/000263	NILNIL
CTRI/2010/091/000264	NILNIL
CTRI/2010/091/000270	NILNIL
CTRI/2010/091/000275	GKM-001Protocol Number
CTRI/2010/091/000276	MA-CT-09-010Protocol Number
CTRI/2010/091/000277	20080763Protocol NumberNCT01001377ClinicalTrials.gov
CTRI/2010/091/000278	NILNIL
CTRI/2010/091/000279	APL/CT/09/034Protocol Number
CTRI/2010/091/000280	DPY / CT / 08 / 0903Protocol Number
CTRI/2010/091/000282	NCT01047397ClinicalTrials.govPHI112844Other
CTRI/2010/091/000283	CLR_09_16NIL
CTRI/2010/091/000284	CAIN457C2301E1Protocol NumberNCT01090310ClinicalTrials.gov
CTRI/2010/091/000285	CNVA237A2208Protocol NumberNCT01119950ClinicalTrials.gov
CTRI/2010/091/000288	109MS303Protocol Number2008-004753-14EudraCTNCT00835770ClinicalTrials.gov
CTRI/2011/07/001888	CT/LACO/INJ/10-02Protocol Number
CTRI/2010/091/000290	SUN/LUBI/1109Protocol Number
CTRI/2010/091/000293	CL/045/1109/STU;1 of 24th November 2009Protocol Number
CTRI/2010/091/000296	NILNILSUN/OPIALP/0809Protocol Number
CTRI/2010/091/000298	CSBR759A2304Protocol NumberNCT01069692ClinicalTrials.gov
CTRI/2010/091/000299	RMRI_MSF_18Protocol Number
CTRI/2010/091/000300	H9X-MC-GBDB Protocol NumberNCT01075282 ClinicalTrials.gov
CTRI/2010/091/000301	JAIVAC-1_1_09Protocol Number
CTRI/2010/091/000302	NILNIL
CTRI/2010/091/000303	Sponsor Protocol Number: 1356002, Study Code: ARL/CT/09/002Other
CTRI/2010/091/000308	NCT00939276ClinicalTrials.govProtocol NumberProtocol Number
CTRI/2010/091/000312	BTNF-0909Protocol Number
CTRI/2010/091/000314	003/10Protocol Number
CTRI/2010/091/000317	2009-014290-40EudraCTDU176b-D-U305Protocol NumberNCT00986154ClinicalTrials.gov
CTRI/2010/091/000318	NILNIL
CTRI/2010/091/000323	CL 024OtherRK/BABP V 1.0Protocol Number
CTRI/2011/11/002109	JC2010/00011/01Protocol NumberOTH114204Other
CTRI/2011/05/001747	NILNIL
CTRI/2010/091/000328	ARL/CT/09/003Protocol Number
CTRI/2010/091/000329	APL/CT/ 09/032Protocol Number
CTRI/2010/091/000332	NILNIL
CTRI/2010/091/000335	CK-LX3431Protocol Number
CTRI/2012/06/002723	Protocol No: CP/PSEU/111/10 Version 02; Date 28 Feb 2011Protocol Number
CTRI/2010/091/000339	NILNIL
CTRI/2010/091/000340	NILNIL
CTRI/2010/091/000341	NILNIL
CTRI/2010/091/000343	1941-CL-0004Protocol NumberNCT01071850ClinicalTrials.gov
CTRI/2010/091/000344	NILNILYMB 1000-018Protocol Number
CTRI/2010/091/000348	H7T-CR-TAEH Protocol NumberNCT01115738 ClinicalTrials.gov
CTRI/2010/091/000349	KR-09-03Protocol Number
CTRI/2010/091/000352	NILNIL
CTRI/2010/091/000353	LG-DPCL-005Protocol NumberU1111-1113-1695UTN
CTRI/2010/091/000355
CTRI/2010/091/000356	NILNILNILNIL
CTRI/2010/091/000357	NILNIL
CTRI/2010/091/000359	XLRI-A-P12Protocol NumberXLRI-A-P12Protocol Number
CTRI/2010/091/000360	MESA-ULP3125 Protocol Number
CTRI/2011/06/001783	NILNIL
CTRI/2010/091/000363	ACTA/CLIN-TRET/2009Protocol Number
CTRI/2010/091/000364	LG-DPCL-006Protocol NumberU1111 - 1113 - 1506UTN
CTRI/2010/091/000365	NILNIL
CTRI/2010/091/000366	NILNIL
CTRI/2010/091/000368	NILNIL
CTRI/2010/091/000369	ACTRN12607000559415ANZCTRNCT00264511ClinicalTrials.gov
CTRI/2010/091/000372	91782Protocol NumberNCT01104584ClinicalTrials.gov
CTRI/2010/091/000373	NILNIL
CTRI/2010/091/000376	FBL/PMS/001/10Protocol Number
CTRI/2010/091/000379	CRFB 002 AIN 01Protocol Number
CTRI/2010/091/000381	IY5511A1201Protocol Number
CTRI/2010/091/000382	NCT00931008ClinicalTrials.govSID530-001-USProtocol Number
CTRI/2010/091/000383	CTMR/ABMH/NEPHRO/100002Other
CTRI/2010/091/000387	NCT01059344ClinicalTrials.govTP0203Protocol Number
CTRI/2010/091/000389	IRL/MUM/026Protocol Number
CTRI/2010/091/000390	B1521006Protocol NumberNCT01059825ClinicalTrials.gov
CTRI/2010/091/000391	FER-CKD-201OtherNCT01052779ClinicalTrials.gov
CTRI/2010/091/000394	SH-02/09, Version 1.1 dated 24 March 2010 Protocol Number
CTRI/2010/091/000398	NILNIL
CTRI/2010/091/000401	AC-055-303-OLProtocol NumberNCT00667823ClinicalTrials.gov
CTRI/2010/091/000402	NILNIL
CTRI/2010/091/000407	082-00Protocol NumberNCT01001234ClinicalTrials.gov
CTRI/2011/07/001853	NILNIL
CTRI/2010/091/000410	28431754DIA3008 version INT 5 13 Dec 2012Protocol NumberNCT01032629ClinicalTrials.gov
CTRI/2010/091/000411	NILNIL
CTRI/2011/07/001864	NILNIL
CTRI/2010/091/000415	NILNIL
CTRI/2010/091/000416	NILNIL
CTRI/2010/091/000417	P-Monofer-CKD-02Protocol Number
CTRI/2010/091/000418	NILNIL
CTRI/2010/091/000419	BA210310Protocol Number
CTRI/2010/091/000422	CT/ FSDL/SAH/PHASE III/10DCGI
CTRI/2010/091/000423	CT/ASPN/SCHIZO/III/09DCGI
CTRI/2010/091/000424	CT/EJMC/001Protocol Number
CTRI/2010/091/000425	INTAS/CT//ELTR/MGR/III/10DCGI
CTRI/2010/091/000426	NILNIL
CTRI/2010/091/000427	NILNIL
CTRI/2010/091/000428	NILNIL
CTRI/2010/091/000429	MB102-054Protocol NumberNCT01095653ClinicalTrials.gov
CTRI/2010/091/000430	MB102-055Protocol NumberNCT01095666ClinicalTrials.gov
CTRI/2010/091/000431	APL/CT/09/003Protocol Number
CTRI/2010/091/000432	ANSA/BGSG/009/10-11Protocol Number
CTRI/2010/091/000433	NCT01082809ClinicalTrials.gov
CTRI/2010/091/000435	ANSA/BGSG/0010/10-11Protocol Number
CTRI/2010/091/000436	BGS/021/09Protocol Number
CTRI/2010/091/000437	Ipca/ETDI/PIII-09 Protocol Number
CTRI/2010/091/000438	NILNIL
CTRI/2010/091/000439	NILNILNILNIL
CTRI/2010/091/000440	HHSN268200900026CProtocol NumberProtocol: Version 1.1, December 2009Protocol Number
CTRI/2010/091/000441	ICR02/ASCOLTOtherNCC IRB Ref No: 07-32-LGIOther
CTRI/2010/091/000442	NILNIL
CTRI/2011/10/002077	NILNIL
CTRI/2010/091/000444	KP 402Protocol Number
CTRI/2010/091/000445	APL / CT / 09 / 033Protocol Number
CTRI/2010/091/000448	NILNIL
CTRI/2010/091/000451	NILNIL
CTRI/2014/08/004919	NoneOther
CTRI/2010/091/000455	NILNIL
CTRI/2010/091/000459	NILNIL
CTRI/2010/091/000460	09-386Protocol NumberACTRN12610000131055 ANZCTRNCT01023789ClinicalTrials.gov
CTRI/2010/091/000467	CPT-NIMS - HETERO / 09/ 06, Version-2Protocol Number
CTRI/2010/091/000473	CCRE No:372/08Protocol Number
CTRI/2010/091/000476	NILNIL
CTRI/2010/091/000479	CAIN457C2302Protocol NumberNCT01095250ClinicalTrials.gov
CTRI/2010/091/000480	10-001-INDProtocol Number
CTRI/2010/091/000482	Protocol no 001/GL/HFU/08 Protocol Number
CTRI/2010/091/000483	002/GL/MFU/08 Protocol Number
CTRI/2010/091/000484	NILNIL
CTRI/2010/091/000486	NCT00676507ClinicalTrials.govNr001-03Protocol Number
CTRI/2010/091/000487	EPL/2010/S-ETO/GELProtocol Number
CTRI/2010/091/000489	383/08Protocol Number
CTRI/2010/091/000490	64,185Other64,185-202Protocol NumberNCT00850993ClinicalTrials.gov
CTRI/2010/091/000491	72,855OtherCS-7017-A-U202Protocol NumberNCT00806286ClinicalTrials.gov
CTRI/2011/05/001727
CTRI/2010/091/000494	AR/AARPL/10/09/TAProtocol Number
CTRI/2010/091/000495	004/10Protocol Number
CTRI/2010/091/000496	PBL/CR/0012008/CTProtocol Number
CTRI/2010/091/000497	NILNIL
CTRI/2010/091/000498	PBL/CR/0032008/CTProtocol Number
CTRI/2010/091/000499	NILNIL
CTRI/2010/091/000500	NCT00998686ClinicalTrials.govPHX1149-PROT402Protocol Number
CTRI/2010/091/000502	NCT01009047ClinicalTrials.govR076477-PSZ-3003 - amendment INT 1 dated 4-April-2011Protocol Number
CTRI/2010/091/000504	LPDA/TML/11/07 Protocol Number
CTRI/2010/091/000505	CRC No:0139/07, Other
CTRI/2010/091/000509	08-32Protocol Number
CTRI/2010/091/000511	CRE No:023/06/01Protocol Number
CTRI/2011/10/002068	5/8/2005/A6Protocol Number
CTRI/2010/091/000513	NILNIL
CTRI/2010/091/000514	EPL/2009/S-METO/CLOPProtocol Number
CTRI/2010/091/000516	BC22140ROWProtocol NumberNCT01042769ClinicalTrials.gov
CTRI/2010/091/000517	Theon/CT/Monte_Fexo/1209Protocol Number
CTRI/2010/091/000518	APL/CT/09/018Protocol Number
CTRI/2010/091/000519	MESO.09.002.01.PROT,Dated 12.02.2010Protocol Number
CTRI/2010/091/000523	SMA-10-01Protocol Number
CTRI/2010/091/000524	Associate/Cefoflox/012010Protocol Number
CTRI/2010/091/000525	NILNIL
CTRI/2010/091/000526	MSN/SILODOSIN/CT/092009A Protocol Number
CTRI/2010/091/000527	00001Protocol NumberISRCTN89012474ISRCTNNCT00833612ClinicalTrials.gov
CTRI/2010/091/000528	229-00- version date 13Jan2010DCGINCT01076075ClinicalTrials.gov
CTRI/2010/091/000531	NILNILU1111-1115-0526UTN
CTRI/2010/091/000532	C-07-53, Version Current 3.0 dated February 18, 2010Protocol NumberNCT00901693 ClinicalTrials.gov
CTRI/2010/091/000535	178-CL-090, Ver 2.0 dtd 28-01-10, Addendum 3 dtd 22-02-11Protocol NumberNCT01043666ClinicalTrials.gov
CTRI/2010/091/000539	NILNIL
CTRI/2010/091/000542	1152010-4Protocol Number
CTRI/2011/06/001851	NILNIL
CTRI/2010/091/000549	F.No 12-226/09-DCDCGI
CTRI/2010/091/000550	NILNIL
CTRI/2010/091/000551	08WAT001Protocol NumberNILNIL
CTRI/2010/091/000552	AM-PHN-001Protocol NumberNCT01064024ClinicalTrials.gov
CTRI/2010/091/000555	NILNIL
CTRI/2010/091/000556	NILNILSP/FFA/0310Protocol Number
CTRI/2011/05/001742	2007-007699-40EudraCTNCT00810238ClinicalTrials.gov
CTRI/2010/091/000562	SUN/ILHL/1209Protocol Number
CTRI/2010/091/000563	APL / CT / 09 / 020Protocol Number
CTRI/2010/091/000565	NILNIL
CTRI/2010/091/000569	NILNIL
CTRI/2010/091/000571	NILNILSUN/SUAC/0110Protocol Number
CTRI/2010/091/000573	A-53/25.07.2007Protocol Number
CTRI/2010/091/000574	ZN01-09Protocol Number
CTRI/2010/091/000578	NILNIL
CTRI/2010/091/000580	ML25276 Version 1.0 19 April 2010Protocol NumberML25276 Version 1.1 18 Jun 2010Protocol NumberNCT01191983ClinicalTrials.gov
CTRI/2010/091/000582	NILNIL
CTRI/2010/091/000583	NILNIL
CTRI/2010/091/000584	NILNILNILNIL
CTRI/2010/091/000585	NILNIL
CTRI/2010/091/000586	APL/CT/10/015Protocol Number
CTRI/2010/091/000588	APL/ RC/PCT/01Protocol Number
CTRI/2010/091/000589	NEX/TP-031/29/12/08Protocol Number
CTRI/2010/091/000590	192371-016Protocol NumberNCT00884585ClinicalTrials.gov
CTRI/2010/091/000591	PBL/CR/2010/02/CT version no 2.0 dated 31-08-10Protocol Number
CTRI/2010/091/000593	2007- 00940Protocol Number
CTRI/2010/091/000594	MBDAH-01Other
CTRI/2010/091/000595	28431754DIA3009 version INT 3 dated 8 Oct 2010Protocol NumberNCT00968812ClinicalTrials.gov
CTRI/2010/091/000596	NILNIL
CTRI/2010/091/000598	ClinicalTrial.gov- IN 0901 INTClinicalTrials.gov
CTRI/2010/091/000602	GL/MAC/08Protocol Number
CTRI/2010/091/000606	NILNIL
CTRI/2013/02/003351	TE_01_09 ver 01 dt 08-06-2009Protocol Number
CTRI/2010/091/000608	SLS/CT/01-10Protocol Number
CTRI/2010/091/000609	CRAD001LIC01 Protocol Number
CTRI/2010/091/000610	022-10,Version No: 01, Date: 22 March 2010 Protocol Number
CTRI/2010/091/000612	PBL/CR/2010/01/CTProtocol Number
CTRI/2010/091/000616	NILNIL
CTRI/2010/091/000617	NILNIL
CTRI/2011/05/001736	CNTO328MCD2001Protocol Number
CTRI/2010/091/000619	NCT00920816ClinicalTrials.gov2010-018585-23EudraCTA4061051Protocol Number
CTRI/2010/091/000621	20080394,Protocol amendment 2 dated 01 Dec 2010Protocol NumberNCT01081678ClinicalTrials.gov
CTRI/2011/06/001831	BC1-CT1Protocol NumberNCT01098357ClinicalTrials.gov
CTRI/2010/091/000623	2009-015839-33EudraCTNCT01169766ClinicalTrials.govNN5401-3726Protocol Number
CTRI/2010/091/000624	AS1411-C-203Protocol NumberNCT01034410ClinicalTrials.gov
CTRI/2010/091/000626	NILNIL
CTRI/2010/091/000627	INSUGCT300509, Version 3.0; 08Nov2011Protocol Number
CTRI/2010/091/000631	BI 205.452Protocol NumberNCT01126437ClinicalTrials.gov
CTRI/2010/091/000632	MS/CV-026/01Protocol Number
CTRI/2011/09/002012	P-II/WCK 2349/Gm+ve cSSTIs/09NIL
CTRI/2010/091/000637	CZOL446OIN01Protocol Number
CTRI/2010/091/000638	ICMR protocol No. 5/7/99/04-RHN Protocol Number
CTRI/2010/091/000639	NILNIL
CTRI/2012/02/002463	CPT/NIMS/NBV/01/09Protocol Number
CTRI/2010/091/000641	E2090-E044-313Protocol NumberNCT01136954ClinicalTrials.gov
CTRI/2010/091/000643	NILNIL
CTRI/2010/091/000644	NILNILNILNIL
CTRI/2010/091/000645	CSPP100A-MAX-IN01NILCSPP100A-MAX-IN01NILNILNILNILNIL
CTRI/2011/10/002050	NCT00824369ClinicalTrials.govA5271038Protocol Number
CTRI/2010/091/000649	BECT017/DTwP-rHepB+HIB-PIV/CTP-01 Version:01dated:03.03.10Protocol Number
CTRI/2010/091/000652	NILNIL
CTRI/2010/091/000656	SRTE-01-2010Protocol Number
CTRI/2010/091/000657	NCT00982397ClinicalTrials.govPainFree SSTOther
CTRI/2010/091/000658	NILNILNILNIL
CTRI/2010/091/000660	EPL/2009/DAP/01Protocol Number
CTRI/2010/091/000661	BBIL/H1N1/III/2010Protocol Number
CTRI/2010/091/000663	NILNILSUN/ASERIS/1009Protocol Number
CTRI/2010/091/000665	CQVA149A2304; Version:3; dated:09-Sep-2010Protocol NumberNCT01120691ClinicalTrials.gov
CTRI/2010/091/000666	NILNIL
CTRI/2010/091/000679	CRAD001A2429Protocol NumberNCT01114529ClinicalTrials.gov
CTRI/2010/091/000681	N019832OtherNCT00634166ClinicalTrials.govSMS-401Protocol Number
CTRI/2011/07/001922	BSV/Kallikrein/2009Other
CTRI/2010/091/000683	NCT01138605ClinicalTrials.govTMC114-TiDP29-C232Protocol Number
CTRI/2010/091/001025	It was an epidemiological study and we followed the WHO STEPS Stroke protocol Version 2.0Other
CTRI/2010/091/000684	ZYOG1/1001Protocol Number
CTRI/2010/091/000685	NILNIL
CTRI/2010/091/000686	ACHN-490-002Protocol NumberNCT01096849ClinicalTrials.gov
CTRI/2010/091/001027	A3921069Protocol NumberNCT01039688ClinicalTrials.gov
CTRI/2010/091/001028	CT-32-TAPE-2009Protocol Number
CTRI/2010/091/001029	CQVA149A2307Protocol NumberNCT01120717ClinicalTrials.gov
CTRI/2010/091/001030	AIIMS Ethics Committee approval no.P-06/12.01.2009Other
CTRI/2010/091/001032	TOL ETO/TML/01/10Protocol Number
CTRI/2011/06/001844	EFC 11405Protocol NumberNCT01151137ClinicalTrials.gov
CTRI/2010/091/001036	7778/PG-2Trg/2008/35-50-51Protocol Number
CTRI/2012/06/002742	RIS 0510 (Version 02, Date: 15 Sep. 2011)Protocol Number
CTRI/2010/091/001039	NILNIL
CTRI/2010/091/001040	NILNIL
CTRI/2010/091/001041	DSCS/MSN/TAPENTADOL/CT/0709A Protocol Number
CTRI/2010/091/001043	NILNIL
CTRI/2010/091/001044	NCT01152125ClinicalTrials.gov
CTRI/2010/091/001046	Etimicin-Amika-VCRS-III/2009,Version No:03Protocol Number
CTRI/2010/091/001048	ABMST-CRFOtherNCT01152411ClinicalTrials.gov
CTRI/2010/091/001049	A5271022Protocol NumberNCT00823979ClinicalTrials.gov
CTRI/2014/09/005027	NILNIL
CTRI/2015/06/005859	NILNIL
CTRI/2010/091/001052	GE-135-004OtherNCT00918281ClinicalTrials.gov
CTRI/2010/091/001054	NILNIL
CTRI/2010/091/001055	09-15Protocol Number
CTRI/2012/01/002346	EFC11319- ProtocolAmendment04, Version01,dated,6-Feb-14Protocol NumberNCT01147250ClinicalTrials.gov
CTRI/2010/091/001057	Zuv/Gastr/L-02/2010 Protocol Number
CTRI/2010/091/001058	ROLOPA103005Other
CTRI/2012/09/003033	E11-IN.MDBS-OR-09/02; VERSION FINALProtocol Number
CTRI/2010/091/001061	NILNIL
CTRI/2010/091/001063	RLS/TP/2010/02, ver; 02, dated 17/05/2010Protocol Number
CTRI/2011/05/001716	CS001P3Protocol NumberNCT01265849ClinicalTrials.gov
CTRI/2010/091/001068	NCT01104779ClinicalTrials.govRGH-MD-05 Protocol Number
CTRI/2010/091/001069	NILNIL
CTRI/2013/03/003497	452Protocol Number
CTRI/2010/091/001072	NILNIL
CTRI/2010/091/001073	B1521004Protocol NumberNCT01096667ClinicalTrials.gov
CTRI/2010/091/001074	NCT01049217ClinicalTrials.govA0081244Protocol Number
CTRI/2010/091/001076	NILNIL
CTRI/2010/091/001077	NCT01098487ClinicalTrials.govTRA112940OtherUM2009/00093/01Protocol Number
CTRI/2010/091/001078	THEMIS/12/06Protocol Number
CTRI/2010/091/001079	INYS-MRS-OA-MP-10Protocol Number
CTRI/2010/091/001081	CLR_09_03Protocol Number
CTRI/2011/06/001838	262-00Protocol NumberNCT01340768 ClinicalTrials.gov
CTRI/2010/091/001085	Gati-Lote/2009 Version-01Protocol Number
CTRI/2010/091/001086	BECT013/JEV-PI/CTP-01 Version No:01 dated: 28.04.10Protocol Number
CTRI/2011/05/001757	MT-102-2001Protocol Number
CTRI/2010/091/001089	SUN/DAPL/0709Protocol Number
CTRI/2010/091/001090	NCT00717730ClinicalTrials.govRCN172226Protocol Number
CTRI/2010/091/001091	I 483Other
CTRI/2010/091/001092	JENBURKT/GDA-02/10AProtocol Number
CTRI/2010/091/001093	2008-005559-46EudraCT205MS202Protocol NumberNCT00870740ClinicalTrials.gov
CTRI/2010/091/001094	VAL489K2102Protocol Number
CTRI/2010/091/001095	NILNIL
CTRI/2010/091/001096	BSV-UTI-AP-0110Protocol Number
CTRI/2010/091/001097	2009-015721-36EudraCTNN1250-3725Protocol Number
CTRI/2010/091/001098	1200.42Protocol Number2009-014563-39EudraCT
CTRI/2010/091/001102	NILNIL
CTRI/2010/091/001103	APMC 02Other
CTRI/2010/091/001105	Clin/HB/CT-IV/019/14-2010Protocol Number
CTRI/2010/091/001106	NEX/AKUM/CTIII-101/05/10Protocol Number
CTRI/2010/091/001107	MLB/01/2010Protocol Number
CTRI/2010/091/001110	D1680L00006Protocol NumberNCT01128153ClinicalTrials.gov
CTRI/2010/091/001111	Protocol 09.01.INFProtocol Number
CTRI/2010/091/001113	NILNIL
CTRI/2010/091/001114	AEMD?HCV?2010 v1.1Protocol Number
CTRI/2010/091/001115	ALFN 101Protocol Number
CTRI/2010/091/001116	CLR_10_13Protocol Number
CTRI/2012/04/002585	NILNIL
CTRI/2010/091/001118	09-08Protocol Number
CTRI/2010/091/001119	09-23Protocol Number
CTRI/2010/091/001121	AJ/SC/12/2009Protocol Number
CTRI/2010/091/001122	CLR_09_01Protocol Number
CTRI/2010/091/001123	VB102/2010Protocol Number
CTRI/2011/04/001690	2-55-52030-730/TR321Protocol Number
CTRI/2010/091/001125	SC-HBDTPH-013Protocol Number
CTRI/2010/091/001128	BBIL/PENTA-PMS/2009Protocol Number
CTRI/2012/12/003273	Amendment1 dated 10-08-2011 in protocol version 1Protocol Number
CTRI/2010/091/001176	EIW2010-001Protocol Number
CTRI/2012/02/002447	PMV-001Protocol Number
CTRI/2010/091/001133	NILNIL
CTRI/2010/091/001135	ML25420 Protocol Version 1.0 dated 01-Jun-2010Protocol NumberNCT01201265ClinicalTrials.gov
CTRI/2010/091/001136	APL / CT / 09 / 024Protocol Number
CTRI/2010/091/001138	NEX/INV/CTIII-7727/03/2010Protocol Number
CTRI/2017/02/007760	NILNIL
CTRI/2011/06/001825	NILNIL
CTRI/2010/091/001144	2009-017977-40EudraCTE7389-A001-104Protocol NumberNCT00268905ClinicalTrials.govU1111-1116-2809 UTN
CTRI/2010/091/001145	NCT01039376ClinicalTrials.govOMB112517OtherUM2008/00446/05Protocol Number
CTRI/2010/091/001153	RCEPCL093004Protocol Number
CTRI/2010/091/001154	NEX/INV/CTIII-7729/15/03/10Protocol Number
CTRI/2010/091/001157	MSN/CT/ALMO/102009Protocol Number
CTRI/2010/091/001158	CT/EJMC/02Protocol Number
CTRI/2010/091/001160	CP/05/10Protocol Number
CTRI/2010/091/001161	CP/04/10Protocol Number
CTRI/2010/091/001164	NILNIL
CTRI/2010/091/001168	INYSMRS/09-10/NYOAProtocol NumberNILNIL
CTRI/2010/091/001169	INYSMRS/09-10/BAProtocol Number
CTRI/2010/091/001170	NILNIL
CTRI/2010/091/001171	NILNIL
CTRI/2010/091/001177	MK-4305-029-00Protocol NumberNCT01097629ClinicalTrials.gov
CTRI/2010/091/001178	CT/19/02Protocol Number
CTRI/2010/091/001179	CT/12/02Protocol Number
CTRI/2010/091/001181	3.1Protocol Number
CTRI/2010/091/001182	IMCL CP11-0805Protocol Number
CTRI/2010/091/001185	HHSN268200900026COther
CTRI/2010/091/001186	LANTU_R_04889Protocol NumberNCT01169818ClinicalTrials.gov
CTRI/2015/06/005944	N-1054Protocol Number
CTRI/2010/091/001190	NILNIL
CTRI/2011/07/001861	BHR-100-301Protocol NumberNCT01143064ClinicalTrials.gov
CTRI/2010/091/001194	EPL/2009/ESCBZ/01Other
CTRI/2010/091/001195	Zen-01/2006Protocol Number
CTRI/2010/091/001196	RCEPCL093001Protocol Number
CTRI/2010/091/001198	NILNIL
CTRI/2010/091/001203	Study Code: EPL/FCM/2010/01NIL
CTRI/2010/091/001205	NCT00632047ClinicalTrials.gov
CTRI/2010/091/001206	NILNIL
CTRI/2010/091/001207	NILNIL
CTRI/2010/091/001212	1245.28Other2009-016244-39EudraCTNCT01167881ClinicalTrials.gov
CTRI/2010/091/001213	CBGG492A2207Protocol NumberNCT01147003ClinicalTrials.gov
CTRI/2010/091/001215	NILNIL
CTRI/2010/091/001217	CT/20/01Protocol Number
CTRI/2010/091/001220	Project No.: 036/08Other
CTRI/2010/091/001221	2010-019797-32EudraCTNCT01124149ClinicalTrials.govSPD476-409Protocol Number
CTRI/2010/091/001223	EPL/S-ETO-THIO/2010/01Protocol Number
CTRI/2010/091/001224	NILNIL
CTRI/2018/02/011794	A5207, NCT00099632ClinicalTrials.gov
CTRI/2017/08/009517	NILNIL
CTRI/2010/091/001227	NILNIL
CTRI/2011/06/001850	NILOther
CTRI/2010/091/001229	GPL/ ASMITA/ 2010/ 001 v 01Protocol Number
CTRI/2010/091/001230	IHN01Protocol NumberNCT00957086ClinicalTrials.gov
CTRI/2010/091/001231	NILNIL
CTRI/2010/091/001232	Lm-LLO-E7-15Protocol Number
CTRI/2010/091/001233	IHN01Protocol NumberNCT00957086ClinicalTrials.gov
CTRI/2010/091/001234	ACTG 5253 VERSION 1.0 dated 3 Feb2009Protocol NumberNCT00865826ClinicalTrials.gov
CTRI/2010/091/001235	N1342OtherNCT00934245ClinicalTrials.govNI1099Other
CTRI/2010/091/001238	GLP114179 dated 22 Mar 2010Protocol NumberNCT01128894ClinicalTrials.gov
CTRI/2010/091/001239	CTRI476BIN01Protocol Number
CTRI/2011/10/002066	20100129Protocol NumberNCT00427388ClinicalTrials.gov
CTRI/2010/091/001242	SCC-10/OWH-AAB/01Protocol Number
CTRI/2010/091/001243	1209/2012/BE EXP/Semler-01/DCDCGIS-10-045Protocol Number
CTRI/2010/091/001244	APMC-03Other
CTRI/2010/091/001245	2008-005964-15EudraCTCP12-0715 Protocol Number
CTRI/2010/091/001247	NILNIL
CTRI/2010/091/001249	NILNIL
CTRI/2010/091/001251	NILNIL
CTRI/2010/091/001253	NILNIL
CTRI/2010/091/001256	RS/MSSH/AD/10-08Other
CTRI/2010/091/001257	2009-012201-19EudraCTEX2211-3748Protocol NumberNCT01179048ClinicalTrials.gov
CTRI/2010/091/001258	CLAF237A-MAX-IN01Protocol Number
CTRI/2010/091/001260	EC/10/09/087Other
CTRI/2010/091/001261	PBL/CR/2010/03/CTProtocol Number
CTRI/2010/091/001263	CNTO328MMY2001Protocol NumberNCT00911859ClinicalTrials.gov
CTRI/2010/091/001268	APL/CT/10/006 Protocol Number
CTRI/2010/091/001273	BBIL/STA/05/2007Protocol Number
CTRI/2010/091/001274	DSCS/AKUMS/PAMABROM/CT/082008AProtocol Number
CTRI/2010/091/001276	CLAF237A23135Protocol NumberNCT01224366ClinicalTrials.gov
CTRI/2010/091/001277	NILNIL
CTRI/2010/091/001278	PBL/CR/2010/04/CTProtocol Number
CTRI/2010/091/001279	NILNIL
CTRI/2010/091/001280	NCT01212133ClinicalTrials.govNN2211-3865Protocol Number
CTRI/2010/091/001281	04-12(A)Protocol Number
CTRI/2010/091/001285	NCT00293735ClinicalTrials.gov
CTRI/2010/091/001290	NILNIL
CTRI/2012/02/002415	LCT-001-09 Version 02Protocol Number
CTRI/2010/091/001294	APL/CT/10/028Protocol Number
CTRI/2010/091/001295	2009-018004-18EudraCT205.418Protocol NumberNCT01172821ClinicalTrials.gov
CTRI/2010/091/001297	20060359 Protocol amendment 4 Dated 17-Oct-2016Protocol NumberNCT01077154ClinicalTrials.gov
CTRI/2010/091/001298	CS7017-A-U204 Protocol NumberEudraCT 2009-016083-36/ IND 72,855EudraCT
CTRI/2010/091/001299	1245.23Protocol Number2009-016258-41EudraCTNCT01159600ClinicalTrials.gov
CTRI/2010/091/001300	LPL/ARCCP/05/10/MFProtocol Number
CTRI/2010/091/001302	D1680C00003Protocol NumberNCT01107886 ClinicalTrials.gov
CTRI/2010/091/001307	2009-015811-42EudraCTGZGD03109Protocol Number
CTRI/2010/091/001309	DB-MR/01Protocol Number
CTRI/2015/01/005366	Z.18017/49/2010-DCC (AYUSH)Other
CTRI/2010/091/001319	A0081251Protocol NumberNCT01145417ClinicalTrials.gov
CTRI/2010/091/001321	NILNIL
CTRI/2010/091/001323	CSAH100A2111Protocol Number
CTRI/2010/091/001325	APL/CT/09/016Protocol Number
CTRI/2010/091/001327	SUN/ATFEA/1009Protocol Number
CTRI/2010/091/001328	NILNIL
CTRI/2010/091/001329	Project No. 751Other
CTRI/2010/091/001332	CBGG492A2211Protocol NumberNCT01167335ClinicalTrials.gov
CTRI/2010/091/001334	NILNIL
CTRI/2010/091/001337	28431754DIA3004Protocol NumberNCT01064414ClinicalTrials.gov
CTRI/2010/091/001338	Protocol 417Other
CTRI/2011/12/002197	NILNIL
CTRI/2010/091/001342	NILNIL
CTRI/2010/091/001343	EPL/2010/DD/01Protocol Number
CTRI/2010/091/001344	113-10Protocol Number
CTRI/2010/091/001346	GPL/WUnder Eye/0610/v 01Protocol Number
CTRI/2010/091/001347	NILNIL
CTRI/2010/091/001348	PT 107-2009-01 Ver 1.1, 4 Mar 2011Protocol Number
CTRI/2010/091/001350	NILNIL
CTRI/2010/091/001351	NILNIL
CTRI/2010/091/001352	NILNIL
CTRI/2010/091/001353	NILNIL
CTRI/2010/091/001354	2009-018005-43EudraCT205.419Protocol NumberNCT01172821ClinicalTrials.gov
CTRI/2010/091/001356	AIGS - GISGWT - 0001Protocol Number
CTRI/2010/091/001358	NILNIL
CTRI/2010/091/001359	NILNIL
CTRI/2010/091/001360	1200.75, ver 3 dated 02 Sep 2010Protocol Number2009-015476-98EudraCT
CTRI/2010/091/001361	28431754DIA3012 version INT-1 dated 14 JULY 2010Protocol NumberNCT01106690ClinicalTrials.gov
CTRI/2010/091/001362	NCT01214408ClinicalTrials.govR12-576Protocol Number
CTRI/2012/03/002520	CDS1002Protocol Number
CTRI/2010/091/001368	09-13Protocol Number
CTRI/2010/091/001370	NILNIL
CTRI/2013/05/003616	2.0 / Nadifloxacin + Adapalene gel / June 2010Protocol Number
CTRI/2011/12/002181	NILNIL
CTRI/2010/091/001381	A0081180Protocol NumberNCT01020474ClinicalTrials.gov
CTRI/2010/091/001384	Protocol Version 1.1Protocol Number
CTRI/2010/091/001386	2009-018172-33 EudraCTLANTU_C_04589Protocol NumberNCT01121835ClinicalTrials.gov
CTRI/2010/091/001387	NILNIL
CTRI/2010/091/001388	NILNIL
CTRI/2010/091/001389	NILNIL
CTRI/2010/091/001390	NILNIL
CTRI/2010/091/001393	NILNIL
CTRI/2010/091/001394	Protocol 430Other
CTRI/2017/12/010935	2013-005542-11EudraCTAMGEN798-20130109 Protocol V 5.0 dated 17 Jul 2017Protocol Number
CTRI/2010/091/001396	BK83Protocol Number
CTRI/2012/02/002467	IM0603-CEC-VCRCProtocol Number
CTRI/2010/091/001399	CTBM100C2303Protocol NumberNCT00918957ClinicalTrials.gov
CTRI/2010/091/001400	RGH-MD-11; Amendment 1 dated 24 Mar 2010Protocol Number
CTRI/2010/091/001402	NCT01160601ClinicalTrials.govPPHM 1001Protocol Number
CTRI/2010/091/001403	PPHM 0902Protocol NumberNCT01138163ClinicalTrials.gov
CTRI/2010/091/001406	NILNIL
CTRI/2010/091/001409	CILO522D2301Protocol Number
CTRI/2010/091/001410	D4130C00004Protocol NumberNCT01153347ClinicalTrials.gov
CTRI/2010/091/001412	NIMS - CPT HETERO / 10/ 03, Version-1Protocol Number
CTRI/2010/091/001413	CLR_09_09Protocol Number
CTRI/2010/091/001414	NILNIL
CTRI/2010/091/001415	CT/SC/02/2010 & Version No: 1.0Protocol Number
CTRI/2010/091/001416	NILNIL
CTRI/2010/091/001417	NILNIL
CTRI/2010/091/001418	NILNIL
CTRI/2010/091/001422	NILNIL
CTRI/2012/05/002637	KSCH_LHMCNIL
CTRI/2011/07/001895	NILNIL
CTRI/2010/091/001437	NEX/AL/CT-III-1568/11-09 Protocol Number
CTRI/2010/091/001438	GPL/Olmax-M/0810/v 01; 25th August 2010Protocol Number
CTRI/2010/091/001439	GPL/TIGEBAX/0710/v01Protocol Number
CTRI/2011/07/001856	005/09-10 version: Hair4U/09; date- 03/04/2009Protocol Number
CTRI/2010/091/001442	NILNIL
CTRI/2010/091/001443	CT/IN-AQUL-001/INSO/III/10DCGI
CTRI/2010/091/001444	H9X-MC-GBDNProtocol NumberNCT01149421ClinicalTrials.gov
CTRI/2010/091/001445	NILNIL
CTRI/2010/091/002809	1245.20Protocol NumberNCT01177813ClinicalTrials.gov
CTRI/2010/091/002807	NCT01233362ClinicalTrials.gov
CTRI/2011/06/001810	VSL#3-MRS-UC-01 dt Apr 13, 2010Protocol Number
CTRI/2010/091/001449	AJ/SC/23/2009 Protocol Number
CTRI/2010/091/002808	35/2008Protocol Number
CTRI/2010/091/001451	AMAG-FER-IDA-301Protocol NumberNCT01114139ClinicalTrials.gov
CTRI/2011/05/001713	AN-CVD2233Protocol Number
CTRI/2010/091/001453	SP/IP-020/0410Protocol Number
CTRI/2010/091/001454	APL/CT/09/025Protocol Number
CTRI/2010/091/001456	APL / CT / 09 / 022Protocol Number
CTRI/2010/091/001458	LPL/ARCCP/06/10/ALCProtocol Number
CTRI/2010/091/001459	AJ/SC/14/2009Protocol Number
CTRI/2010/091/001462	AMAG-FER-IDA-303Protocol NumberNCT01114217ClinicalTrials.gov
CTRI/2010/091/001463	538P108Protocol NumberCT/Drugs/347/10DCGINCT01114854ClinicalTrials.gov
CTRI/2010/091/001467	RAVENBHEL/AM/012010AProtocol Number
CTRI/2010/091/001468	DSCS/PRECISE/TAPENTADOL/CT/052009A Protocol Number
CTRI/2010/091/001469	CFINTL/HB/CT-II/III/020/14-2010Protocol Number
CTRI/2010/091/001470	PHI113634Protocol Number
CTRI/2010/091/001473	026/10 vresion 1.0Protocol Number
CTRI/2010/091/001474	1245.19Protocol NumberNCT01210001ClinicalTrials.gov
CTRI/2011/04/001684	ZYD1/1001Protocol Number
CTRI/2010/091/001478	NCT01145638ClinicalTrials.govP-Monofer-CIA-01 Protocol Number
CTRI/2010/091/001479	EPAL/TML/01/10 Protocol Number
CTRI/2010/091/001480	U1111-1117-3586Protocol Number
CTRI/2010/091/001483	DIREG_L_04387Protocol Number
CTRI/2010/091/001488	NILNIL
CTRI/2010/091/001490	GKM/CT/Rosu_Asp/082010Protocol Number
CTRI/2010/091/001491	D4130C00002Protocol NumberNCT01157078ClinicalTrials.gov
CTRI/2010/091/001492	NILNIL
CTRI/2010/091/001494	GLP114130Protocol NumberNCT01098539ClinicalTrials.gov
CTRI/2010/091/001495	NP-RPGLS-10-001Protocol Number
CTRI/2010/091/001496	SP/BETAG/0210Protocol Number
CTRI/2010/091/001501	C-11-013Protocol Number
CTRI/2012/02/002409	NCT01169090ClinicalTrials.govSK-0403-2.01USProtocol Number
CTRI/2011/07/001919	LVPEIProtocol Number
CTRI/2010/091/001506	DM/100709/PSP/MSDProtocol Number
CTRI/2010/091/001507	CONTROL-H/GMA/2010Protocol Number
CTRI/2010/091/001508	CPT-NIMS - HETERO / 09/ 010, Version-1Protocol Number
CTRI/2010/091/002909	C-11-005Protocol Number
CTRI/2013/06/003762	NILNIL
CTRI/2015/01/005397	Z.18017/55/2010-DCC (AYUSH)Other
CTRI/2010/091/002813	EMR200006-516Protocol Number
CTRI/2010/091/002814	2010/GBP/LOC/004Protocol Number
CTRI/2010/091/002815	CSPP100A2114Protocol Number
CTRI/2010/091/002816	BIA-2093-307 (Version 1.0, Final 26 Apr 2010)Protocol NumberNCT01129960ClinicalTrials.gov
CTRI/2010/091/002817	CL/013/0710/STU; version 1 of 8th July 2010Protocol Number
CTRI/2010/091/002818	D7913L00086Protocol NumberNCT01185314ClinicalTrials.gov
CTRI/2010/091/002819	RS/MSSH/AD/09-07Other
CTRI/2010/091/002822	CLR_10_01Protocol Number
CTRI/2010/091/002824	28431754DIA3005Protocol NumberNCT01081834ClinicalTrials.gov
CTRI/2010/091/002826	NILNIL
CTRI/2010/091/002827	100915_CIP_MS_V1.0Protocol NumberNCT01220830ClinicalTrials.gov
CTRI/2010/091/002828	2010-019797-32EudraCTMB102-073Protocol NumberNCT01137474ClinicalTrials.gov
CTRI/2010/091/002829	NILNIL
CTRI/2010/091/002830
CTRI/2015/01/005351	T.12016/25/2010-DCC (AYUSH)Other
CTRI/2010/091/002911	GB0910INProtocol NumberNCT01219582ClinicalTrials.gov
CTRI/2010/091/002913	NCT01219556ClinicalTrials.govXI0911INProtocol Number
CTRI/2012/04/002593	NILNIL
CTRI/2010/091/002916	EIW(IC)-2010 002Protocol Number
CTRI/2010/091/002918	051-10Protocol Number
CTRI/2010/091/002919	NILNIL
CTRI/2010/091/002920	Project No.715Other
CTRI/2015/01/005365	T.12016/26/2010-DCC (AYUSH)Other
CTRI/2010/091/002922	192024-049Protocol NumberNCT01216943ClinicalTrials.gov
CTRI/2011/09/002025	SRC/CD/268Protocol Number
CTRI/2010/091/002925	EIL/ZONE/CT01/010Protocol Number
CTRI/2010/091/002926	NCT00910962ClinicalTrials.govPM1111810Protocol Number
CTRI/2010/091/002927	Akums/CT/Cefpo_Oflox/072010Protocol Number
CTRI/2010/091/002928	MAMBS04Protocol Number
CTRI/2011/12/002263	NilNIL
CTRI/2010/091/002933	ML25478Protocol NumberNCT01230710ClinicalTrials.gov
CTRI/2010/091/002934	EIL/EPD/CT/01/2010Protocol Number
CTRI/2011/06/001824	MO22923Protocol NumberNCT01239732ClinicalTrials.gov
CTRI/2010/091/002938	NilNIL
CTRI/2010/091/002939	ACE THI/TML/08/10Protocol Number
CTRI/2010/091/002943	IRB(EC)1/10/2005OtherNILNIL
CTRI/2010/091/002944	NILNIL
CTRI/2010/091/002946	NILNIL
CTRI/2010/091/002947	NILNIL
CTRI/2010/091/002948	NVS004Protocol Number
CTRI/2010/091/002949	998HB102Protocol NumberNCT01027364ClinicalTrials.gov
CTRI/2010/091/002950	005/10 Protocol Number
CTRI/2010/091/002951	NILNIL
CTRI/2012/03/002518	CDY47 Version 3.0 18 Oct 2011Protocol NumberNCT01550289ClinicalTrials.govUTN: U1111-1114-7909UTN
CTRI/2010/091/002953	CLR_09_18Protocol Number
CTRI/2010/091/002955	NILNIL
CTRI/2010/091/002956	RS/MSSH/AD/10-19Protocol Number
CTRI/2010/091/002958	GPL / BON /Version 02, dated 20/8/2010Protocol Number
CTRI/2010/091/002959	NILNIL
CTRI/2010/091/002961	D0102C00004Protocol NumberNCT01151215ClinicalTrials.gov
CTRI/2010/091/002962	DB-MR/02 Version 1.0 dated 6 Oct 2010Protocol Number
CTRI/2011/05/001765	NILNIL
CTRI/2010/091/002964	NILNIL
CTRI/2010/091/002965	Acme/CT/Rabes_Levosr/082010Protocol Number
CTRI/2010/091/002966	AI447-014Protocol NumberNCT01019070ClinicalTrials.gov
CTRI/2010/091/002967	CDEB025A2211Protocol NumberNCT01215643ClinicalTrials.gov
CTRI/2010/091/002969	NILNIL
CTRI/2010/091/002972	AJ/SC/ 20/2009Protocol Number
CTRI/2013/03/003470	CT/P015/CMR/2010/02_1 version1.0 dated 07/12/2010Protocol Number
CTRI/2010/091/002974	APL/CT/10/014Protocol Number
CTRI/2011/06/001849	Ipca/ARIN/PIII-10, Amendment no. 1, version date: 30/09/2011Protocol Number
CTRI/2010/091/002976	BBRC/CT/08/0802 Protocol Number
CTRI/2010/091/002977	28431754DIA3006 INT 2Protocol NumberNCT01106677ClinicalTrials.gov
CTRI/2014/03/004457	NILNIL
CTRI/2011/04/001666	2009-017443-34EudraCTNA22823Protocol NumberNCT01209702ClinicalTrials.gov
CTRI/2011/05/001774	CTRI/2011/05/001774OtherORO BIOEQ-2010Protocol Number
CTRI/2011/11/002160	002-00Protocol NumberMK-2452-002-00OtherNCT01254604ClinicalTrials.gov
CTRI/2010/091/002990	CLAF237A23152Protocol NumberNCT01233622ClinicalTrials.gov
CTRI/2011/04/001692	2009-017488-40EudraCTNCT01209689 ClinicalTrials.govWA22908Protocol Number
CTRI/2010/091/002992	P2202/40/10Protocol Number
CTRI/2010/091/002993	EC/2010/1/37Other
CTRI/2010/091/002994	Zuv/Fern/Susp/1/2008Protocol Number
CTRI/2010/091/002997	28431754DIA3010Protocol NumberNCT01106651ClinicalTrials.gov
CTRI/2014/12/005276	K.11022/10/2009-DCC (AYUSH)Other
CTRI/2010/091/003002	CMCLB001NIL
CTRI/2010/091/003003	CRFB002F2301Protocol NumberNCT01217944ClinicalTrials.gov
CTRI/2010/091/003007	S16257/ IV/ INDIA/ 2010/ 01Protocol Number
CTRI/2010/091/003008	S-10-39Protocol Number
CTRI/2010/091/003010	TINEFCON/49/10Protocol Number
CTRI/2010/091/003011	EC/2010/1/38Protocol Number
CTRI/2010/091/003012	178-10Protocol Number
CTRI/2011/09/001983	MB102-077Protocol NumberNCT01195662ClinicalTrials.gov
CTRI/2010/091/003016	NILNIL
CTRI/2010/091/003022	NILNIL
CTRI/2010/091/003023	213NIL
CTRI/2010/091/003026	001/10 Version: GL/SER/01 Date 05/06/2010Protocol Number
CTRI/2010/091/003029	CP/07/05Protocol Number
CTRI/2010/091/003031	Typhoid/SRM/2010Protocol Number
CTRI/2010/091/003032	EPL/2009/S-AM/CLOPProtocol Number
CTRI/2010/091/003033	CGET980AIN04Other
CTRI/2010/091/003036	H9X-MC-GBDCProtocol NumberNCT01126580ClinicalTrials.gov
CTRI/2010/091/003040	NILNIL
CTRI/2010/091/003041	LEC 08218Protocol Number
CTRI/2012/09/002948	NILNIL
CTRI/2010/091/003044	NILNILNILNIL
CTRI/2010/091/006067	28431754DIA3015Protocol NumberNCT01137812ClinicalTrials.gov
CTRI/2010/091/003045	NILNIL
CTRI/2010/091/003048	NILNIL
CTRI/2010/091/003049	NCT00718692ClinicalTrials.gov
CTRI/2010/091/003050	CT/06/03Protocol Number
CTRI/2010/091/003051	VCP/CT/10/001Protocol Number
CTRI/2012/12/003175	NILNIL
CTRI/2011/05/001737	NILNIL
CTRI/2010/091/003056	NILNIL
CTRI/2011/04/001667	AN-SLE3321Protocol NumberNCT01162681ClinicalTrials.gov
CTRI/2010/091/003059	NILNIL
CTRI/2010/091/003064	Rota: 01/10Protocol Number
CTRI/2010/091/003065	NILNIL
CTRI/2010/091/003066	NCT01258309ClinicalTrials.govOlo-keto/2009Protocol Number
CTRI/2010/091/003067	NILNIL
CTRI/2010/091/003069	NILNIL
CTRI/2010/091/006069	TOL DIC/TML/07/09 Protocol Number
CTRI/2010/091/006071	AR/AARPL/08/10/OAHProtocol Number
CTRI/2010/091/006072	A0081231Protocol NumberNCT01020526ClinicalTrials.gov
CTRI/2012/09/003016	NILNIL
CTRI/2010/091/006076	NILNIL
CTRI/2010/091/006079	NILNIL
CTRI/2010/091/006080	NILNIL
CTRI/2010/091/006081	CL3-20098-074Protocol Number
CTRI/2010/091/006082	NILNIL
CTRI/2010/091/006085	CT/IN-AQUL-002/EPI/III/10DCGI
CTRI/2010/091/006086	CT/IN-SUPR-001/DL/III/10DCGI
CTRI/2010/091/006091	Naprod/CT/S-ketamine/102010,version noIND/10/V.1Protocol Number
CTRI/2010/091/006094	NILNIL
CTRI/2010/091/006096	VB102/2010-CT2Protocol Number
CTRI/2010/091/006099	050419/PHPProtocol Number
CTRI/2012/01/002388	NILNIL
CTRI/2010/091/006103	CQVA149A2303Protocol NumberNCT01202188ClinicalTrials.gov
CTRI/2011/04/001704	NILNIL
CTRI/2014/05/004636	NILNIL
CTRI/2010/091/006110	P1736-05/46/10Protocol Number
CTRI/2010/091/006112	NILNIL
CTRI/2010/091/006113	NILNIL
CTRI/2010/091/006114	ARL/CT/010/012Protocol Number
CTRI/2010/091/006115	SCR-003-05-10Protocol Number
CTRI/2010/091/006116	APL/CT/09/026Protocol Number
CTRI/2010/091/006119	240-10Other
CTRI/2010/091/006121	NILNIL
CTRI/2010/091/006124	SCR 004/05/10Protocol Number
CTRI/2010/091/006125	NIS/MD/32091205Protocol Number
CTRI/2011/04/001657	NCT01222117ClinicalTrials.govTO5018-2004Protocol Number
CTRI/2011/04/001686	BIA-2093-304Protocol NumberNCT00988429ClinicalTrials.gov
CTRI/2011/06/001814	NCT01147809ClinicalTrials.govUM2009/00284/00Protocol Number
CTRI/2010/091/006131	NILNIL
CTRI/2011/08/001972	N01358Protocol NumberNCT01261325ClinicalTrials.gov
CTRI/2011/07/001898	N01379Protocol NumberNCT01339559, Protocol Amendment 3 dated 15 May 2015ClinicalTrials.gov
CTRI/2010/091/006136	NILNIL
CTRI/2010/091/006138	Ipca/ATHQ/PIII-08Protocol Number
CTRI/2010/091/006139	NEX/INV/CT-III/7728/15/03/10 Protocol Number
CTRI/2010/091/006140	NILNIL
CTRI/2010/091/006141	NCT01252693ClinicalTrials.govSPI-153-10-1Protocol Number
CTRI/2011/10/002087	ML25477Protocol NumberNCT01260194ClinicalTrials.gov
CTRI/2010/091/006143	NILNIL
CTRI/2011/091/000001	NILNIL
CTRI/2011/091/000003	NILNIL
CTRI/2011/091/000006	SCR/001/2010Protocol Number
CTRI/2011/05/001744	2010IND001Protocol Number
CTRI/2011/091/000008	NCT01193153ClinicalTrials.govR092670-SCA-3004Protocol Number
CTRI/2011/091/000009	NEX/INV/CT-III/9134/15/03/10Protocol Number
CTRI/2011/091/000010	NEX/AL/CTIII-7721/12/2009Protocol Number
CTRI/2011/04/001672	NILNIL
CTRI/2011/091/000012	NILNIL
CTRI/2011/05/001734	Ipca/HQMT/PIII-10Protocol Number
CTRI/2011/05/001772	2010DRL001Protocol Number
CTRI/2011/07/001896	NCT01155466ClinicalTrials.govP04938Protocol Number
CTRI/2011/091/000026	PRECISE/ETIZOLAM/CT/1109A Protocol Number
CTRI/2011/06/001823	nilNIL
CTRI/2011/091/000028	VB021/2008Protocol Number
CTRI/2011/07/001872	NILNIL
CTRI/2011/091/000030	NILNIL
CTRI/2011/091/000032	418-10Protocol Number
CTRI/2011/091/000034	BN004/RT/2010NIL
CTRI/2011/05/001759	CDC11/FGProtocol Number
CTRI/2011/06/001809	CABAZ_C_05331Protocol NumberNCT01254279ClinicalTrials.gov
CTRI/2011/091/000041	GPL/D\\u2019acne/1110/v 01Protocol Number
CTRI/2011/091/000042	NILNILProtocol No1Protocol Number
CTRI/2011/091/000043	RS/MSSH/MAMBS/10-17NIL
CTRI/2013/10/004056	NILOther
CTRI/2011/091/000045	Precise/Carbetocin/CT/1109, Version 00, 14-11-09Protocol Number
CTRI/2011/091/000046	CZOL446H-MAX-IN-01Protocol Number
CTRI/2011/091/000047	NILNIL
CTRI/2011/08/001946	Precise/Agomelatine/012010AProtocol Number
CTRI/2013/11/004162	NilNIL
CTRI/2011/091/000054	GPL/Triglow/1110/v 01Protocol Number
CTRI/2011/05/001754	A4091003Protocol NumberNCT00545129ClinicalTrials.gov
CTRI/2011/04/001696	EIW(IC)-2010 003Protocol Number
CTRI/2011/091/000057	G7SYN/P-002/2010Protocol Number
CTRI/2011/091/000060	1245.36Other2009-016179-31EudraCTNCT01164501ClinicalTrials.gov
CTRI/2011/091/000061	NILNIL
CTRI/2011/091/000062	GL-MF-10/2010-11Protocol Number
CTRI/2011/091/000065	113935 Amendment 2 Final Protocol (19 June 2012)Protocol NumberNCT01262976ClinicalTrials.gov
CTRI/2012/03/002495	CLR_10_02Protocol Number
CTRI/2012/01/002370	EPL/2010/DAP-SIL/01; Version 01 dated 20.08.2010Protocol Number
CTRI/2011/07/001909	MK-8274-020-0OtherNCT01190254ClinicalTrials.govP05896Protocol Number
CTRI/2012/02/002403	2009-018038-12EudraCTMK-8274-021-0Protocol NumberNCT01190267ClinicalTrials.govP05897 dated 14-Apr-2010Protocol Number
CTRI/2013/02/003429	MK-0000-204-00Protocol NumberNCT01245738ClinicalTrials.gov
CTRI/2011/09/002007	A4091029Protocol NumberNCT00830180ClinicalTrials.gov
CTRI/2011/091/000077	CLR_10_31Protocol Number
CTRI/2011/091/000078	NILNIL
CTRI/2011/07/001877	06/2009Protocol Number
CTRI/2011/091/000084
CTRI/2011/091/000088	TULO/SPARSHA/CT/001/10-11Protocol Number
CTRI/2011/11/002135	IND-BS-PASS-2010-074Protocol Number
CTRI/2011/06/001813	GPL/Hair4U/1110/v 01Protocol Number
CTRI/2011/091/000093	NONENIL
CTRI/2011/091/000095	NILNIL
CTRI/2011/091/000099	Rubella-SIIRF/SIHS/2009Protocol Number
CTRI/2011/091/000101	NILNIL
CTRI/2011/04/001705	A9421016Protocol NumberNCT01226797ClinicalTrials.gov
CTRI/2011/091/000107	NILNIL
CTRI/2011/091/000108	BECT018/JEV-PII-III/CTP-02 version no:02 dated:02.11.10Protocol Number
CTRI/2013/09/003957	US/112/07 version 02, 29-04-08Protocol Number
CTRI/2011/11/002126	NCT01082874ClinicalTrials.gov
CTRI/2011/091/000115	RV4280A 2011 5, Version 1, 10 Jan 2011Protocol Number
CTRI/2011/091/000117	NILNIL
CTRI/2011/091/000118	NCT01098305ClinicalTrials.gov
CTRI/2011/091/000121	NILNIL
CTRI/2011/05/001771	2010-021162-30EudraCTWil-24Protocol Number
CTRI/2011/091/000127	HCPHW 01-02/2010- 012-1112Protocol Number
CTRI/2011/08/001975	CA180-226Protocol NumberNCT00777036ClinicalTrials.gov
CTRI/2011/11/002177	JTCS-002Protocol Number
CTRI/2013/04/003545	NCT00885703ClinicalTrials.gov
CTRI/2011/06/001786	NILNIL
CTRI/2011/091/000140	09-10Protocol Number
CTRI/2011/091/000141	NoneNIL
CTRI/2011/091/000148	Natreon-GAD-02-001Protocol NumberNCT01311180ClinicalTrials.gov
CTRI/2011/091/000149	NILNIL
CTRI/2011/091/000150	PHL/03/09, Version 1; dated 04/03/09 Protocol Number
CTRI/2011/10/002042	P3-WOS-IMS-01 Protocol Number
CTRI/2012/02/002441	CERL080AIN04TProtocol Number
CTRI/2012/09/002953	31-09-267 Amendment 3 dated 28 Mar 2011Protocol NumberNCT01122927ClinicalTrials.gov
CTRI/2011/091/000155	NILNIL
CTRI/2013/10/004099	CSCC/BMAP/2011/01Protocol Number
CTRI/2013/10/004109	CSCC/BMC.P/2011/01Protocol Number
CTRI/2011/091/000159	NILNIL
CTRI/2013/10/004098	CSCC/BMCP2/2011/01NIL
CTRI/2011/05/001715	2.1Protocol NumberNCT01071265ClinicalTrials.gov
CTRI/2013/10/004105	CSCC/BMS/2011/01Protocol Number
CTRI/2011/091/000169	CT/09/02Protocol Number
CTRI/2011/12/002244	NILNIL
CTRI/2011/05/001745	REMoxTB version 1.3Protocol Number
CTRI/2013/04/003590	RLS/TP/2010/03, Ver 2.0, dated 03/10/2012Protocol Number
CTRI/2014/10/005155	NILNIL
CTRI/2011/091/000182	U1111-1128-8591UTN
CTRI/2011/12/002199	NCT01272219ClinicalTrials.govNN8022-1839 ver 4.0 dated 10 Dec 2010Protocol NumberU1111-1118-7871UTN
CTRI/2011/091/000186	216Protocol NumberNCT00384735ClinicalTrials.gov
CTRI/2011/091/000187	381Protocol NumberNCT00689195ClinicalTrials.gov
CTRI/2011/091/000189	382Protocol NumberNCT00691236ClinicalTrials.gov
CTRI/2011/06/001791	NILNIL
CTRI/2011/091/000192	NILNILNILNIL
CTRI/2011/091/000193	489Protocol Number
CTRI/2011/091/000195	BACE CT001; MA-CT-08-004Protocol Number
CTRI/2011/06/001811	A-102Protocol NumberU1111-1119-3946UTN
CTRI/2015/07/005987	D1693C00002Protocol NumberNCT01257412ClinicalTrials.gov
CTRI/2011/091/000202	BC1- CT1Protocol NumberNCT01098357ClinicalTrials.gov
CTRI/2011/11/002119	2010-021560-15EudraCTDual 1UTNNCT01336023ClinicalTrials.govNN9068-3697 Protocol NumberU1111-1119-1174Other
CTRI/2011/091/000204	CR-4592Protocol Number
CTRI/2011/091/000206	EMR 62202 539Protocol NumberNCT01303237ClinicalTrials.gov
CTRI/2011/091/000207	PBL/CR/2010/06/CTProtocol Number
CTRI/2011/091/000208	CP/15/10Protocol Number
CTRI/2011/091/000209	CL/036/0111/STU;version no 1 of 20th Jan 2011Protocol Number
CTRI/2011/04/001703	NILNIL
CTRI/2011/06/001836	NILNIL
CTRI/2011/091/000216	NILNILNILNIL
CTRI/2011/07/001915	1200.98Protocol Number2010-021945-29OtherNCT01271725ClinicalTrials.gov
CTRI/2011/091/000219	2007-007648-85EudraCTHGS1006-C1074Protocol NumberNCT00712933ClinicalTrials.gov
CTRI/2011/06/001784	DM/100711/GFP/IGF-1Protocol Number
CTRI/2011/091/000221	TS-04-2010Protocol Number
CTRI/2011/091/000222	IX-KSM-66-01/04Protocol Number
CTRI/2011/12/002186	NILNIL
CTRI/2011/10/002054	12/2010Protocol Number
CTRI/2011/07/001891	SRPL/OA/09-10/001; Version 3.0 dated 15-04-2011Protocol Number
CTRI/2011/091/000227	NILNIL
CTRI/2011/091/000228	NILNIL
CTRI/2011/05/001706	Viracure/54/10Protocol Number
CTRI/2012/01/002334	13/2010Protocol Number
CTRI/2011/04/001695	NILNIL
CTRI/2011/091/000243	NILNIL
CTRI/2011/09/001995	DM/100710/SMX/MSDProtocol Number
CTRI/2011/06/001841	SCARC/2011/02Protocol Number
CTRI/2011/03/001650	BIA-2093-308Protocol NumberNCT01124097ClinicalTrials.gov
CTRI/2011/091/000249	CP/10/10Protocol Number
CTRI/2011/05/001756	AGG-901Protocol NumberNCT01284556ClinicalTrials.govU1111-1119-3936 UTN
CTRI/2012/09/003004	NILNIL
CTRI/2011/07/001887	R17609102003Protocol Number
CTRI/2011/06/001835	32091202Protocol Number
CTRI/2012/03/002522	MA-CT-09-012Protocol Number
CTRI/2011/06/001800	TS-03-2010Protocol Number
CTRI/2011/05/001724	Zen-09/2009Protocol Number
CTRI/2011/091/000265	LEV-PHL/09/08Protocol Number
CTRI/2011/091/000266	TRIED 3-AHPL/06/10 , Version 1, dated 25-06-10Protocol Number
CTRI/2012/04/002552	CT/OLAN/SCH/10-02; Version No.:02; Date:10/03/11Protocol Number
CTRI/2011/07/001930	D4200C00088Protocol NumberNCT01298323ClinicalTrials.gov
CTRI/2012/04/002610	nilNIL
CTRI/2011/04/001682	CLCZ696A2223Protocol NumberNCT01281306ClinicalTrials.gov
CTRI/2011/05/001718	NILNIL
CTRI/2011/05/001767	CDC12/CNProtocol Number
CTRI/2013/04/003536	I-676Other
CTRI/2011/10/002084	B1931008Protocol NumberNCT01232556ClinicalTrials.gov
CTRI/2011/03/001655	KHK-NESP-III-0709Protocol Number
CTRI/2011/05/001763	NILNIL
CTRI/2018/02/012187	NILNIL
CTRI/2011/05/001741	NILNIL
CTRI/2011/04/001689	10-14Protocol Number
CTRI/2012/06/002750	D4130C00002Protocol NumberNCT01157078 ClinicalTrials.gov
CTRI/2011/04/001658	CIP Ref. No.: 07-09Protocol NumberNCT00976482ClinicalTrials.gov
CTRI/2011/03/001653	PBL/CR/2010/07/CT Protocol Number
CTRI/2011/06/001777	A7331011Protocol NumberNCT01200394ClinicalTrials.gov
CTRI/2011/03/001652	NILNIL
CTRI/2011/07/001904	CT/P015/CMR/11/02_02Protocol Number
CTRI/2011/05/001752	CAMN107A2404Protocol Number
CTRI/2011/04/001659	SUN/AGOVEN/1208Protocol Number
CTRI/2011/07/001870	H9B-MC-BCDM Protocol NumberNCT01198002ClinicalTrials.gov
CTRI/2011/04/001669	FE 999905 CS07Protocol NumberNCT00884000ClinicalTrials.gov
CTRI/2011/04/001664	CTBM100C2303E1Protocol NumberNCT00982930ClinicalTrials.gov
CTRI/2011/05/001712	361-08Protocol Number
CTRI/2011/05/001711	P3914/48/10Protocol Number
CTRI/2011/11/002118	V66_05Protocol Number
CTRI/2011/10/002071	NILNIL
CTRI/2011/07/001867	H9B-MC-BCDOProtocol NumberNCT01202760ClinicalTrials.gov
CTRI/2011/05/001707	NILNIL
CTRI/2011/08/001963	2010-022257-41EudraCTJapicCTI-101344OtherLuAA21004/CCT-002Protocol NumberNCT01255787ClinicalTrials.govU1111-1117-6595UTN
CTRI/2011/12/002189	GPL/Telma AM/0111/v 01; dated 20th January 2011Protocol Number
CTRI/2011/07/001881	NCT00831714ClinicalTrials.govXA0801/Version no.3.4/Dated 24.10.08Protocol Number
CTRI/2011/04/001678	NILNIL
CTRI/2011/04/001671	NILNIL
CTRI/2011/06/001785	NILNIL
CTRI/2011/07/001899	NILNIL
CTRI/2011/04/001660	NILNIL
CTRI/2011/07/001913	ACTRN12611000289910ANZCTRVersion 1.1_24th February 2011Protocol Number
CTRI/2011/06/001792	NILNIL
CTRI/2011/05/001733	CP/16/10Protocol Number
CTRI/2011/10/002049	DROTIN A-10Protocol Number
CTRI/2011/12/002259	NILNIL
CTRI/2011/03/001651	CLR_09_10Protocol Number
CTRI/2011/04/001663	NILNIL
CTRI/2011/04/001702	NCT00612833ClinicalTrials.govU1111-1117-0375UTN
CTRI/2011/05/001755	NILNIL
CTRI/2011/09/002030	RSILVE102013Protocol Number
CTRI/2011/04/001674	09-03Protocol Number
CTRI/2011/04/001680	NILNIL
CTRI/2011/05/001768	DRDC/IIPS/Hon/10Protocol Number
CTRI/2011/03/001654	NILNIL
CTRI/2011/03/001656	NILNIL
CTRI/2011/04/001665	NILNIL
CTRI/2011/04/001662	CL/041/0211/STUProtocol Number
CTRI/2012/12/003232	LA/76/2010Protocol Number
CTRI/2011/04/001679	NILNIL
CTRI/2011/04/001673	CP/18/10Protocol Number
CTRI/2011/12/002277	NILNIL
CTRI/2011/04/001661	GKM-002 version 1.0 Protocol Number
CTRI/2011/04/001670	11DE002Protocol Number
CTRI/2011/04/001668	CL-503012 (Version 5.0 dated 22 Feb 2013)Protocol NumberNCT01215747ClinicalTrials.gov
CTRI/2014/08/004853	NILNIL
CTRI/2011/06/001802	NILNIL
CTRI/2011/04/001676	2007-005100-41EudraCTIB1001-01, Amendment 12.2 dated 20 April 2016Protocol NumberNCT00768287ClinicalTrials.gov
CTRI/2011/05/001719	CT/IN-ASTR-001/MDD/III/10Protocol Number
CTRI/2011/04/001677	NILNIL
CTRI/2011/06/001798	020801Protocol Number2009-012589-29EudraCTU1111-1119-9530UTN
CTRI/2011/04/001697	NILNIL
CTRI/2011/04/001693	AZ/CT/P/006Protocol Number
CTRI/2011/07/001889	NILNIL
CTRI/2011/04/001701	NILNIL
CTRI/2011/07/001871	NILNIL
CTRI/2011/04/001683	2008-007093-37EudraCTACV20616Protocol Number
CTRI/2011/04/001691	CRL/CT/02/10-11Protocol Number
CTRI/2011/04/001688	EMR 62202 228Protocol Number
CTRI/2011/04/001685	NILNIL
CTRI/2011/08/001951	NCT01372371ClinicalTrials.govU1111-1119-9648UTN
CTRI/2011/05/001729	NILNIL
CTRI/2011/04/001687	U1111-1120-4576UTN
CTRI/2011/07/001883	NILNIL
CTRI/2011/05/001760	ECHO IVProtocol Number
CTRI/2011/07/001879	IC4-9490-99-INDProtocol Number
CTRI/2011/06/001788	NILNIL
CTRI/2011/06/001781	GP13-201Protocol NumberNCT01274182ClinicalTrials.gov
CTRI/2011/04/001675	DTwP-rHepB-HIB-PIV/CTP-01Protocol Number
CTRI/2011/05/001732	26866138-MMY-3021Protocol Number
CTRI/2011/04/001681	BECT011/DTwP-rHepB-HIB-PIV/CTP-01Protocol Number
CTRI/2011/05/001739	NILNIL
CTRI/2011/08/001962	EGF108919OtherMA.31 Amendment # 5Protocol Number
CTRI/2011/09/002008	D5132C00001Protocol NumberNCT01225562ClinicalTrials.gov
CTRI/2011/05/001710	NILNIL
CTRI/2011/05/001769	2010-024064-18EudraCTNCT01242527ClinicalTrials.govOM-EPA-003Protocol Number
CTRI/2011/04/001698	ND1210132-34Protocol Number
CTRI/2011/04/001699	NILNIL
CTRI/2011/05/001730	NEXUSCRO/INF/CT-III/4003/02-2011\\tProtocol Number
CTRI/2011/05/001735	RISOTR102009Protocol Number
CTRI/2012/03/002468	NILNIL
CTRI/2011/07/001926	107-00Protocol NumberMK-0663-107OtherNCT01208181ClinicalTrials.gov
CTRI/2011/04/001700	10-18AProtocol Number
CTRI/2011/07/001927	MK-0663-108Protocol NumberNCT01208207ClinicalTrials.gov
CTRI/2011/08/001935	NCT01155479ClinicalTrials.govP05664 28 Jul 11 Amend 4Protocol Number
CTRI/2011/06/001832	IB1001-02, Amendment 6.1 dated 20 April 2016Protocol NumberNCT01271868ClinicalTrials.govTBDEudraCT
CTRI/2011/09/002032	NILNIL
CTRI/2011/05/001726	NCT01252719ClinicalTrials.govTMC-ORI-10-01Protocol Number
CTRI/2011/06/001829	NILNIL
CTRI/2011/05/001720	NCT01252732ClinicalTrials.govTMC-ORI-10-02Protocol Number
CTRI/2012/07/002811	NCT01215227ClinicalTrials.govP06153, Version 1; dated 5 Nov 2010Protocol Number
CTRI/2011/05/001773	MSSH-P-01Protocol Number
CTRI/2011/12/002306	NILNIL
CTRI/2011/12/002190	NILNIL
CTRI/2012/02/002452	V59_43 (version 04, 06 Feb 2012)Protocol Number
CTRI/2011/05/001746	BA095Protocol Number
CTRI/2011/12/002218	PBL/CR/0022008/CTProtocol Number
CTRI/2011/05/001714	NILNIL
CTRI/2011/07/001897	NILNIL
CTRI/2011/06/001834	I4V-MC-JADA Protocol NumberNCT01185353ClinicalTrials.gov
CTRI/2011/05/001717	PM-0902, Rev A-1.Protocol Number
CTRI/2011/08/001937	Ipca/LMT/PIII-08Other
CTRI/2011/11/002125	REIW 2011-001Protocol Number
CTRI/2011/05/001725	1245.25Protocol NumberNCT01131676ClinicalTrials.gov
CTRI/2012/02/002406	CT/ESOME+LEVO/GERD/11-02, Version No.02,Dated.19/09/11Protocol Number
CTRI/2011/05/001709	BCP/KEM/Abbott/02Protocol Number
CTRI/2011/05/001740	P Monofer CKD 03Protocol Number
CTRI/2011/07/001921	NILNIL
CTRI/2013/08/003933	NILNIL
CTRI/2011/12/002225	OCID4681-S-01Protocol Number
CTRI/2011/09/002016	NCT01327846ClinicalTrials.govCACZ885M2301Protocol Number
CTRI/2011/09/002006	ACE/HMP-02 Version 1.1Protocol Number
CTRI/2011/05/001743	NILNIL
CTRI/2011/05/001723	CP/12/10Protocol Number
CTRI/2011/12/002205	U1111-1120-9653UTN
CTRI/2011/05/001722	CP/14/10Protocol Number
CTRI/2011/05/001721	CL/039/0111/STUProtocol Number
CTRI/2011/05/001764	CT/10/012Protocol Number
CTRI/2011/05/001738	NILNIL
CTRI/2011/10/002041	NILNIL
CTRI/2011/05/001731	NILNIL
CTRI/2011/08/001969	NILNIL
CTRI/2011/05/001748	\\tLRP/GCSF/2010/001Protocol Number
CTRI/2012/05/002673	NCT01254630ClinicalTrials.govV212-011-01 issue date 27-Oct-2010Protocol Number
CTRI/2011/06/001805	CP/13/10Protocol Number
CTRI/2011/05/001728	GL-101_2009-10Protocol Number
CTRI/2012/12/003263	NILNIL
CTRI/2012/12/003167	NILNIL
CTRI/2011/05/001761	CR \\ufffd 09/ 5024Protocol Number
CTRI/2011/06/001790	NILNIL
CTRI/2011/07/001903	Vero 001Protocol Number
CTRI/2011/07/001920	CHSPL/ELDR/CT/01/2010 Protocol Number
CTRI/2011/07/001857	V49_25Protocol Number
[truncated: 16,074 more rows]

## Sheet: 9+1 CTRI records deleted
There were 9 cases where 2 CTRI IDs mapped to the same NCT record. 1 CTRI record from each of these pairs was deleted.
NCT ID	CTRI IDs	CTRI ID removed
NCT00938314	['CTRI/2009/091/001017' 'CTRI/2009/091/000468']	CTRI/2009/091/001017
NCT00943722	['CTRI/2013/09/004012' 'CTRI/2009/091/000767']	CTRI/2013/09/004012
NCT00957086	['CTRI/2010/091/001233' 'CTRI/2010/091/001230']	CTRI/2010/091/001233
NCT01098357	['CTRI/2011/091/000202' 'CTRI/2011/06/001831']	CTRI/2011/091/000202
NCT01122927	['CTRI/2012/12/003242' 'CTRI/2012/09/002953']	CTRI/2012/12/003242
NCT01157078	['CTRI/2012/06/002750' 'CTRI/2010/091/001491']	CTRI/2012/06/002750
NCT01172821	['CTRI/2010/091/001354' 'CTRI/2010/091/001295']	CTRI/2010/091/001354
NCT01352715	['CTRI/2018/04/013128' 'CTRI/2012/10/003035']	CTRI/2018/04/013128
NCT01641367	['CTRI/2017/09/009938' 'CTRI/2018/05/014223']	CTRI/2017/09/009938
One CTRI record was removed because the NCT ID was incorrect, containing the letter O.
CTRI ID	NCT ID
CTRI/2014/11/005201	NCTO2162771

## Sheet: 968 CTRI-NCT pairs included
Final number of 968 CTRI records with valid NCT IDs
ctri id	NCT id	Other id
CTRI/2011/12/002309	NCT 01358266	070496Other2011-001595-19EudraCT32-007Protocol NumberNCT 01358266 ClinicalTrials.gov
CTRI/2015/06/005906	NCT 00987688	NCT 00987688 ClinicalTrials.govProtocol ANZIC RC /DJ003 version 6 dated 1st august 2012Protocol Number
CTRI/2007/091/000008	NCT00366470	NCT00366470ClinicalTrials.gov
CTRI/2007/091/000015	NCT00443794	NCT00443794ClinicalTrials.gov
CTRI/2007/091/000016	NCT00468923	NCT00468923ClinicalTrials.gov
CTRI/2007/091/000017	NCT00369070	NCT00369070ClinicalTrials.gov
CTRI/2011/091/000021	NCT00455533	NCT00455533ClinicalTrials.gov
CTRI/2007/091/000023	NCT00481247	NCT00481247ClinicalTrials.gov
CTRI/2007/091/000024	NCT00439777	2006-004495-13EudraCTNCT00439777ClinicalTrials.govNCT00440193ClinicalTrials.gov
CTRI/2007/091/000026	NCT00439725	2006-00 4494-96EudraCTNCT00439725ClinicalTrials.gov
CTRI/2007/091/000028	NCT00430898	BSX-001, Amendment 2, 21 Dec 2006Protocol NumberNCT00430898ClinicalTrials.gov
CTRI/2007/091/000033	NCT00525408	NCT00525408ClinicalTrials.gov
CTRI/2007/091/000034	NCT00694915	NCT00694915ClinicalTrials.gov
CTRI/2007/091/000038	NCT00761410	NCT00761410ClinicalTrials.gov
CTRI/2007/091/000039	NCT00527735	NCT00527735ClinicalTrials.gov
CTRI/2007/091/000040	NCT00571649	EudraCT: 2007-004614-14EudraCTNCT00571649ClinicalTrials.gov
CTRI/2007/091/000042	NCT00611884	NCT00611884ClinicalTrials.govNN1250-1836 ver 2.0 dated 16 Aug 2007Protocol Number
CTRI/2007/091/000043	NCT00502307	AV-951-07-201Protocol NumberNCT00502307ClinicalTrials.gov
CTRI/2007/091/000044	NCT00385515	IND No:62,271OtherNCT00385515ClinicalTrials.govNCT00385515ClinicalTrials.govSNX-1012-CLN2-006Protocol NumberSNX-1012-CLN2-006Protocol Number
CTRI/2008/091/000001	NCT00549757	NCT00549757ClinicalTrials.gov
CTRI/2008/091/000007	NCT00565448	EFC10339Protocol NumberNCT00565448ClinicalTrials.gov
CTRI/2008/091/000008	NCT00538239	AP23573-07-302Protocol NumberNCT00538239ClinicalTrials.gov
CTRI/2008/091/000013	NCT00418886	2006-003695-35EudraCTD4200C00036Protocol NumberNCT00418886ClinicalTrials.gov
CTRI/2008/091/000014	NCT00614120	NCT00614120ClinicalTrials.govNN2211-1796Protocol Number
CTRI/2008/091/000017	NCT00499525	NCT00499525ClinicalTrials.govNU07B1Protocol Number
CTRI/2008/091/000018	NCT00580216	EFC10295Protocol NumberNCT00580216ClinicalTrials.gov
CTRI/2011/091/000025	NCT00457691	NCT00457691ClinicalTrials.gov
CTRI/2008/091/000028	NCT00532155	EFC10261Protocol NumberNCT00532155ClinicalTrials.gov
CTRI/2008/091/000031	NCT00696657	NCT00696657ClinicalTrials.govNN9535 1821Protocol Number
CTRI/2008/091/000035	NCT00698802	EX 1000 1919Protocol NumberNCT00698802ClinicalTrials.gov
CTRI/2008/091/000036	NCT00625664	EFC6668Protocol NumberNCT00625664ClinicalTrials.gov
CTRI/2008/091/000040	NCT00449605	EFC10007Protocol NumberNCT00449605ClinicalTrials.gov
CTRI/2008/091/000042	NCT00574275	EFC10547Protocol NumberNCT00574275ClinicalTrials.gov
CTRI/2011/091/000069	NCT00569192	NCT00569192ClinicalTrials.gov
CTRI/2008/091/000071	NCT00688701	EFC6018Protocol NumberNCT00688701ClinicalTrials.gov
CTRI/2008/091/000079	NCT00678613	NCT00678613ClinicalTrials.gov
CTRI/2008/091/000081	NCT00674973	NCT00674973ClinicalTrials.gov
CTRI/2008/091/000087	NCT00637377	2007-000583-25EudraCTNCT00637377ClinicalTrials.govOrganisation ID:De-05113Other
CTRI/2008/091/000111	NCT00409188	ACTRN12607000173493ANZCTREMR 63325-001Protocol NumberNCT00409188ClinicalTrials.gov
CTRI/2008/091/000128	NCT00687817	NCT00687817ClinicalTrials.govPPHM 0701.Protocol Number
CTRI/2008/091/000135	NCT00735527	NCT00735527ClinicalTrials.gov
CTRI/2008/091/000152	NCT00496847	NCT00496847ClinicalTrials.govVB 023/2006Protocol Number
CTRI/2009/091/000159	NCT00824343	NCT00824343ClinicalTrials.govP276-00/21/08Other
CTRI/2008/091/000170	NCT00438919	NCT00438919ClinicalTrials.gov
CTRI/2008/091/000176	NCT00713830	EFC6015Protocol NumberNCT00713830ClinicalTrials.gov
CTRI/2008/091/000180	NCT00715624	NCT00715624ClinicalTrials.gov
CTRI/2008/091/000186	NCT00683878	MB102-030OtherNCT00683878ClinicalTrials.gov
CTRI/2008/091/000190	NCT00819104	NCT00819104ClinicalTrials.gov
CTRI/2008/091/000191	NCT00640991	NCT00640991ClinicalTrials.gov
CTRI/2008/091/000197	NCT00692445	NCT00692445ClinicalTrials.govTC-5214-23-CRD-001Protocol Number
CTRI/2008/091/000201	NCT00102466	CLAF237A2338Protocol NumberNCT00102466ClinicalTrials.gov
CTRI/2008/091/000213	NCT00631228	7-378 v. 3.2 7.2.08Protocol NumberNCT00631228ClinicalTrials.gov
CTRI/2012/02/002443	NCT00503698	2006-004702-56OtherNCT00503698ClinicalTrials.govNN1630-1453Protocol Number
CTRI/2008/091/000227	NCT00781196	NCT00781196ClinicalTrials.gov
CTRI/2008/091/000254	NCT00612014	NCT00612014 ClinicalTrials.govTZP-01-CL-G004 Protocol Number
CTRI/2008/091/000262	NCT00663416	NCT00663416ClinicalTrials.gov
CTRI/2008/091/000277	NCT00694382	EFC6521Protocol NumberNCT00694382ClinicalTrials.gov
CTRI/2008/091/000301	NCT00767494	C-07-63Protocol NumberNCT00767494ClinicalTrials.gov
CTRI/2009/091/000013	NCT00790907	AR1108888OtherNCT00790907ClinicalTrials.govZM2007/00142/05Other
CTRI/2009/091/000022	NCT00604214	F1K-MC-EVDPProtocol NumberNCT00604214ClinicalTrials.gov
CTRI/2009/091/000023	NCT00684177	NCT00684177ClinicalTrials.govTOC110977Protocol Number
CTRI/2009/091/000026	NCT00808067	1160.71OtherNCT00808067ClinicalTrials.gov
CTRI/2009/091/000032	NCT00778830	EMR 62202 - 505Protocol NumberNCT00778830ClinicalTrials.gov
CTRI/2009/091/000035	NCT00777946	CSPA100A2303Protocol NumberNCT00777946ClinicalTrials.gov
CTRI/2009/091/000038	NCT00814372	NCT00814372ClinicalTrials.govM102-20814Protocol Number
CTRI/2009/091/000045	NCT00756938	MK0954-337-01Protocol NumberNCT00756938ClinicalTrials.gov
CTRI/2013/02/003343	NCT00805194	1199.13Protocol NumberNCT00805194ClinicalTrials.gov
CTRI/2009/091/000047	NCT00643201	CV 185056Protocol NumberNCT00643201ClinicalTrials.gov
CTRI/2009/091/000050	NCT00633893	CV 185057Protocol NumberNCT00633893ClinicalTrials.gov
CTRI/2009/091/000052	NCT00716079	ACTRN12608000362392ANZCTRISRCTN73916115 ISRCTNNCT00716079ClinicalTrials.govNHMRC-571281:2OtherProtocol version 1.1 dated 21 July 2008Other
CTRI/2009/091/000053	NCT00836836	NCT00836836ClinicalTrials.gov
CTRI/2009/091/000057	NCT00507429	NCT00507429ClinicalTrials.govOXC4T4-302Other
CTRI/2009/091/000058	NCT00876824	BSV-AMBE-III-KA-0908Protocol NumberNCT00876824ClinicalTrials.gov
CTRI/2009/091/000061	NCT00725985	28821Protocol NumberNCT00725985ClinicalTrials.gov
CTRI/2009/091/000066	NCT00792805	CQAB149B2333Protocol NumberNCT00792805ClinicalTrials.gov
CTRI/2009/091/000068	NCT00690326	NCT00690326ClinicalTrials.gov
CTRI/2009/091/000082	NCT00821093	CQAB149B2349Protocol NumberNCT00821093ClinicalTrials.gov
CTRI/2009/091/000084	NCT00752219	101,307Other2008-005604-54EudraCTNCT00752219ClinicalTrials.govNXL104/2002Protocol Number
CTRI/2009/091/000085	NCT00825955	CA182-034Protocol NumberNCT00825955 ClinicalTrials.gov
CTRI/2009/091/000088	NCT00420212	109MS301Protocol Number2006-003696-12EudraCTNCT00420212ClinicalTrials.gov
CTRI/2009/091/000090	NCT00594568	H6L-MC-LFANOtherNCT00594568ClinicalTrials.gov
CTRI/2009/091/000091	NCT00804986	I1I-MC-GECDProtocol NumberNCT00804986ClinicalTrials.gov
CTRI/2009/091/000093	NCT00709865	160HF301Protocol NumberNCT00709865ClinicalTrials.gov
CTRI/2009/091/000100	NCT00859898	MB102-034Protocol NumberNCT00859898ClinicalTrials.gov
CTRI/2009/091/000105	NCT00791479	H9X-MC-GBCKOtherNCT00791479ClinicalTrials.gov
CTRI/2009/091/000110	NCT00391066	152CL201Protocol NumberNCT00391066ClinicalTrials.gov
CTRI/2009/091/000113	NCT00789373	H3E-EW-S124(a)Protocol NumberNCT00789373ClinicalTrials.gov
CTRI/2009/091/000117	NCT00451451	109MS302Protocol Number2006-003697-10EudraCTNCT00451451 Other
CTRI/2009/091/000118	NCT00284856	MK-0476-332Protocol NumberNCT00284856 ClinicalTrials.gov
CTRI/2009/091/000119	NCT00819091	1218.35OtherEUDRACT2008-003118-86EudraCTNCT00819091ClinicalTrials.gov
CTRI/2009/091/000121	NCT00757588	CV181-057Protocol NumberNCT00757588ClinicalTrials.gov
CTRI/2009/091/000123	NCT00707993	NCT00707993ClinicalTrials.govSYR-322_303Protocol Number
CTRI/2009/091/000126	NCT00860288	CLAF237B2224Protocol NumberNCT00860288ClinicalTrials.gov
CTRI/2009/091/000134	NCT00821977	CLAF237B2201, version 01, dated 17 July 2008Protocol NumberNCT00821977ClinicalTrials.gov
CTRI/2009/091/000139	NCT00729742	MK-0646-008-01Protocol NumberNCT00729742ClinicalTrials.gov
CTRI/2009/091/000140	NCT00509236	MK-0431-073-00Protocol NumberNCT00509236 ClinicalTrials.gov
CTRI/2009/091/000141	NCT00793624	1222.13 Protocol amendment 1 dated 07 July 2009Protocol Number2008-001933-84EudraCTNCT00793624 ClinicalTrials.gov
CTRI/2009/091/000145	NCT00745823	MK -518-071-01Protocol NumberNCT00745823ClinicalTrials.gov
CTRI/2009/091/000146	NCT00128102	MK0683-014-04Protocol NumberNCT00128102ClinicalTrials.gov
CTRI/2009/091/000147	NCT00796653	1222.14 Amendment 1 dated 07 July 2009Protocol Number2008-001934-28EudraCTNCT00796653ClinicalTrials.gov
CTRI/2009/091/000148	NCT00759200	CABF656B2202Version1dated11July2008Protocol NumberNCT00759200ClinicalTrials.gov
CTRI/2009/091/000149	NCT00791154	20060534 protocol amendment 4 dated 05 Apr 2011Protocol NumberNCT00791154ClinicalTrials.gov
CTRI/2012/02/002431	NCT00744731	CARISEPY3013/3014Protocol NumberNCT00744731ClinicalTrials.gov
CTRI/2009/091/000154	NCT00792935	MK-0941-017Protocol NumberNCT00792935ClinicalTrials.gov
CTRI/2009/091/000161	NCT00909480	NCT00909480ClinicalTrials.govNN304-1768 Protocol Number
CTRI/2009/091/000165	NCT00781391	NCT00781391: DU176b-C-U301ClinicalTrials.gov
CTRI/2009/091/000171	NCT00761280	AP12009-G005Protocol NumberNCT00761280ClinicalTrials.gov
CTRI/2009/091/000174	NCT00736879	MB102-032OtherNCT00736879ClinicalTrials.gov
CTRI/2009/091/000175	NCT00239356	CN138-112OtherNCT00239356ClinicalTrials.gov
CTRI/2009/091/000180	NCT00734318	FLT3503Protocol NumberNCT00734318ClinicalTrials.gov
CTRI/2009/091/000182	NCT00795639	B1321001Protocol NumberNCT00795639 ClinicalTrials.gov
CTRI/2009/091/000183	NCT00796510	B1321002Protocol NumberNCT00796510ClinicalTrials.gov
CTRI/2009/091/000184	NCT00796666	NCT00796666ClinicalTrials.govB1321003Protocol Number
CTRI/2009/091/000187	NCT00794157	CQAB149B1302 Version 1 dated 12 Aug 2008Protocol NumberNCT00794157ClinicalTrials.gov
CTRI/2009/091/000193	NCT00617669	D4320C00033Protocol NumberNCT00617669ClinicalTrials.gov
CTRI/2009/091/000194	NCT00631917	CSPP100A2404Protocol NumberNCT00631917ClinicalTrials.gov
CTRI/2009/091/000195	NCT00363636	114NH301_14 Dec 2006Protocol NumberNCT00363636ClinicalTrials.gov
CTRI/2009/091/000197	NCT00414609	CSPP100A2340Protocol NumberNCT00414609ClinicalTrials.gov
CTRI/2009/091/000198	NCT00699075	CSPP100A2340E1version 1dated:6-Mar-2008Protocol NumberNCT00699075ClinicalTrials.gov
CTRI/2009/091/000201	NCT00403767	EUDRACT: 2006-004595-13EudraCTBAY59-7939/11630DCGINCT00403767ClinicalTrials.gov
CTRI/2009/091/000203	NCT00765830	CLAF237A23137E1 version 00, dated 04-Apr-2008Protocol NumberNCT00765830ClinicalTrials.gov
CTRI/2009/091/000207	NCT00821301	FMCL2, Final Version dated 19-May-2008Protocol NumberNCT00821301ClinicalTrials.gov
CTRI/2009/091/000210	NCT00870194	H8O-CR-GWDKProtocol NumberNCT00870194ClinicalTrials.gov
CTRI/2009/091/000211	NCT01134692	NCT01134692ClinicalTrials.govVSL#3-PH-1Protocol Number
CTRI/2009/091/000216	NCT00677807	CQAB149B2335SE Version ammendment 3 ted 14-Feb-2008Protocol NumberNCT00677807ClinicalTrials.gov
CTRI/2009/091/000218	NCT00885170	042-00Protocol NumberNCT00885170ClinicalTrials.gov
CTRI/2009/091/000232	NCT00865579	28850Protocol NumberNCT00865579ClinicalTrials.gov
CTRI/2009/091/000238	NCT00646542	CLAF237A23137, version 1, dated 1 Aug 2007Protocol NumberNCT00646542ClinicalTrials.gov
CTRI/2009/091/000240	NCT00839800	D589LC00001 Protocol Version 1.0 , dated 24 November 2008Protocol NumberNCT00839800ClinicalTrials.gov
CTRI/2009/091/000249	NCT00831441	CV185-068Protocol NumberNCT00831441ClinicalTrials.gov
CTRI/2009/091/000260	NCT00567996	CQAB149B2336Protocol NumberNCT00567996ClinicalTrials.gov
CTRI/2009/091/000266	NCT00927407	MALG-0603Protocol NumberNCT00927407ClinicalTrials.gov
CTRI/2009/091/000277	NCT00845728	CQAB149B2348 Version 1.0 Release date 9 Dec 2008Protocol NumberNCT00845728ClinicalTrials.gov
CTRI/2009/091/000279	NCT00853112	A7331009Protocol NumberNCT00853112ClinicalTrials.gov
CTRI/2009/091/000281	NCT00701181	NCT00701181ClinicalTrials.govB0451004Protocol Number
CTRI/2009/091/000283	NCT00921375	NCT00921375ClinicalTrials.govVB037Protocol Number
CTRI/2009/091/000288	NCT00790192	D1050233Protocol NumberNCT00790192ClinicalTrials.gov
CTRI/2009/091/000289	NCT00789698	D1050234Protocol NumberNCT00789698ClinicalTrials.gov
CTRI/2009/091/000291	NCT00758836	MK-0974-046Protocol NumberNCT00758836ClinicalTrials.gov
CTRI/2009/091/000295	NCT00440310	2006-004214-41EudraCTIND Number 37,088 OtherLSO-OL006Protocol NumberNCT00440310ClinicalTrials.govUS-FDA Registration No. 333-133474Other
CTRI/2009/091/000298	NCT00667563	AMC-054 Version 9.0; May 4 2012Protocol NumberNCT00667563ClinicalTrials.gov
CTRI/2011/091/000299	NCT00622193	NCT00622193ClinicalTrials.govST-ANAM-207Protocol Number
CTRI/2009/091/000302	NCT00626548	NCT00626548ClinicalTrials.govD4320C00015Protocol Number
CTRI/2009/091/000311	NCT00888849	CI-07-0008Protocol NumberNCT00888849ClinicalTrials.gov
CTRI/2009/091/000318	NCT00523965	NCT00523965ClinicalTrials.govVLCOMBO-07Protocol Number
CTRI/2009/091/000319	NCT00578695	CK-LX3401Protocol NumberNCT00578695ClinicalTrials.gov
CTRI/2009/091/000320	NCT00853658	CSPP100F2301 version 1 dated 2 December 2008Protocol NumberNCT00853658ClinicalTrials.gov
CTRI/2009/091/000322	NCT00635427	HGT-GCB-044Protocol NumberNCT00635427ClinicalTrials.gov
CTRI/2009/091/000335	NCT00894868	CLAF237A23118 version 1 dated 16-Dec-2008Protocol NumberNCT00894868ClinicalTrials.gov
CTRI/2009/091/000336	NCT00530764	GWCA0701 Amendment 3 dated 12 May 2008Protocol NumberNCT00530764ClinicalTrials.gov
CTRI/2009/091/000345	NCT00849667	2008-005872-29EudraCTMORAb-003-004 (Final version 1.0 dated 14 Nov 2008)Protocol NumberNCT00849667ClinicalTrials.gov
CTRI/2009/091/000347	NCT00917163	NCT00917163ClinicalTrials.govSES/RCT/01Protocol Number
CTRI/2009/091/000348	NCT00836745	A6181181Protocol NumberNCT00836745 ClinicalTrials.gov
CTRI/2009/091/000354	NCT00315757	HGS1012-C1055Protocol NumberNCT00315757 ClinicalTrials.gov
CTRI/2009/091/000360	NCT00439140	191622-082Protocol NumberNCT00439140ClinicalTrials.gov
CTRI/2009/091/000362	NCT00793546	3160A6-2206-WWProtocol NumberF.No. CT/654/09-DCG(I) dated 8 June 2009DCGINCT00793546ClinicalTrials.gov
CTRI/2009/091/000374	NCT00919854	NCT00919854ClinicalTrials.govTMC114-TiDP29-C228Protocol Number
CTRI/2009/091/000382	NCT00856375	08-PIR-03Protocol NumberNCT00856375ClinicalTrials.gov
CTRI/2009/091/000385	NCT00713518	B0451001Protocol NumberNCT00713518ClinicalTrials.gov
CTRI/2009/091/000386	NCT00824265	NCT00824265ClinicalTrials.govOMB110913OtherUM2007/00310/03Protocol Number
CTRI/2009/091/000387	NCT00531479	A8851009Protocol NumberNCT00531479ClinicalTrials.gov
CTRI/2009/091/000395	NCT00839852	NCT00839852ClinicalTrials.govRGH-MD-17Protocol Number
CTRI/2009/091/000398	NCT00755755	2008-001804-22EudraCTNCT00755755ClinicalTrials.govPGL07-021Protocol Number
CTRI/2009/091/000402	NCT00750880	MA21573 version 3.0 dated 04 Nov 2008Protocol NumberNCT00750880ClinicalTrials.gov
CTRI/2009/091/000405	NCT00809354	A4091025Protocol NumberNCT00809354ClinicalTrials.gov
CTRI/2009/091/000410	NCT00738179	ACTRN12608000409370ANZCTRNCT00738179ClinicalTrials.gov
CTRI/2009/091/000412	NCT00637273	BCB106 (DURATION-2) Initial apprvd v.26NOV07; last v.26SEP08Protocol NumberNCT00637273ClinicalTrials.gov
CTRI/2009/091/000413	NCT00324311	MW2004-11-02Protocol NumberNCT00324311ClinicalTrials.gov
CTRI/2009/091/000415	NCT01132456	IP 123Protocol NumberNCT01132456ClinicalTrials.gov
CTRI/2009/091/000416	NCT00752128	NCT00752128ClinicalTrials.govVersion 1.0, 17 June 2008Protocol Number
CTRI/2009/091/000420	NCT00382525	NCT00382525ClinicalTrials.govVersion 1, 25-Apr-2005Protocol Number
CTRI/2009/091/000422	NCT00537940	A0081143Protocol NumberNCT00537940ClinicalTrials.gov
CTRI/2009/091/000423	NCT00929240	MO22223 V2.0 dated 20-May-2010DCGINCT00929240ClinicalTrials.gov
CTRI/2009/091/000424	NCT00631371	3066K1-3311-WWProtocol NumberF.No. CT/430/08-DCG(I) approved on 7 Aug 2008DCGINCT00631371ClinicalTrials.gov
CTRI/2009/091/000425	NCT00476957	NCT00476957ClinicalTrials.govPROTECT- Version 1.0 12 April 2007Other
CTRI/2009/091/000426	NCT01121744	NCT01121744ClinicalTrials.govSC001:V.1.0: Dated 12 December, 2008.Other
CTRI/2009/091/000440	NCT00480077	DOT.HFOtherNCT00480077ClinicalTrials.gov
CTRI/2009/091/000443	NCT00799903	LPL100601Protocol NumberNCT00799903ClinicalTrials.govRM2007/00471/06Protocol Number
CTRI/2009/091/000452	NCT00737711	ML21822Protocol NumberNCT00737711ClinicalTrials.gov
CTRI/2009/091/000455	NCT00737464	NCT00737464ClinicalTrials.gov
CTRI/2009/091/000457	NCT00888238	MK-0431-179-00 dated 05-Feb-2009Protocol NumberNCT00888238ClinicalTrials.gov
CTRI/2009/091/000459	NCT00894387	CSPP100A2368; version 3 Dt 3-Nov-2011Protocol NumberNCT00894387ClinicalTrials.gov
CTRI/2009/091/000460	NCT00721760	EFC10343Protocol NumberNCT00721760ClinicalTrials.gov
CTRI/2009/091/000462	NCT01009580	2008-005768-15EudraCTNCT01009580ClinicalTrials.govNN5401-3592 Ver 1.0,dated 20 Apr 2009Protocol Number
CTRI/2009/091/000468	NCT00938314	NCT00938314ClinicalTrials.govNTx\\xae-265-CP-202-IS-INProtocol Number
CTRI/2009/091/000476	NCT00933790	NCT00933790ClinicalTrials.gov
CTRI/2009/091/000477	NCT00553358	EGF106903Protocol NumberGM2007/00082/03 version 3 dated 17 May 2013Protocol NumberNCT00553358ClinicalTrials.gov
CTRI/2009/091/000478	NCT00490139	EGF106708OtherGM2006/00694/11 version 10 dated 17 October 2011Protocol NumberNCT00490139ClinicalTrials.gov
CTRI/2009/091/000481	NCT00595257	NCT00595257ClinicalTrials.gov
CTRI/2009/091/000483	NCT00748189	NCT00748189ClinicalTrials.govOMB110911OtherYM2007/00115/04 version 4 dated 23 May 2014Protocol Number
CTRI/2009/091/000484	NCT00849056	2008-007662-37EudraCTGLP112755 - dated 25-November-2008 Protocol NumberNCT00849056ClinicalTrials.gov
CTRI/2009/091/000485	NCT00839527	2008-007664-42EudraCTGLP112757Protocol NumberNCT00839527ClinicalTrials.gov
CTRI/2009/091/000486	NCT00424255	EGF102988OtherGM2006/000075/06Protocol NumberNCT00424255ClinicalTrials.gov
CTRI/2009/091/000491	NCT00574873	3160A4-3000-WWProtocol NumberNCT00574873ClinicalTrials.gov
CTRI/2009/091/000495	NCT00374322	EGF105485OtherNCT00374322ClinicalTrials.govUM2005/00179/07Protocol Number
CTRI/2009/091/000497	NCT00490568	AVA102675OtherNCT00490568ClinicalTrials.govRM2006/00682/02Protocol Number
CTRI/2009/091/000498	NCT00680901	EGF110656OtherNCT00680901ClinicalTrials.govUM2007/00269/09Other
CTRI/2009/091/000499	NCT00480025	ADJ109493Protocol NumberMAGE3-AS15-NSC-003 Protocol Amendment 03Protocol NumberNCT00480025ClinicalTrials.gov
CTRI/2009/091/000500	NCT00347919	NCT00347919ClinicalTrials.govUM2005/00162/04Protocol NumberVEG20007Protocol Number
CTRI/2009/091/000501	NCT00865592	NCT00865592ClinicalTrials.govPHX1149-PROT300EProtocol Number
CTRI/2009/091/000507	NCT00516321	GM2006/00394/01OtherNCT00516321ClinicalTrials.govTPL103922Protocol Number
CTRI/2009/091/000508	NCT00529568	GM2006/00646/01Protocol NumberNCT00529568ClinicalTrials.govTPL108390Protocol Number
CTRI/2009/091/000511	NCT00108862	ACTG 5221 Version 2.0 dated 13 Feb 2009Protocol NumberNCT00108862ClinicalTrials.gov
CTRI/2011/08/001941	NCT00809965	BAY-59-7939/13194Protocol NumberNCT00809965ClinicalTrials.gov
CTRI/2009/091/000516	NCT00387387	NCT00387387ClinicalTrials.govRM2005/00583/01Protocol NumberVEG105424Other
CTRI/2009/091/000519	NCT00387127	EGF105884OtherGM2005/00448/04 version 4 dated 29 August 2012Protocol NumberNCT00387127ClinicalTrials.gov
CTRI/2009/091/000522	NCT00643929	NCT00643929ClinicalTrials.govTRA108132OtherUM2006/00173/01Protocol Number
CTRI/2009/091/000524	NCT00678587	NCT00678587ClinicalTrials.govTPL104054Protocol NumberUM2007/00099/00Protocol Number
CTRI/2009/091/000528	NCT00848536	C-08-40Protocol NumberNCT00848536ClinicalTrials.gov
CTRI/2009/091/000536	NCT00451477	70971-004Protocol NumberNCT00451477ClinicalTrials.gov
CTRI/2009/091/000538	NCT00931723	NCT00931723ClinicalTrials.govD144AC00003Protocol Number
CTRI/2009/091/000548	NCT00452790	6096A1-011NILNCT00452790ClinicalTrials.gov
CTRI/2009/091/000550	NCT00709904	EFC10636Protocol NumberNCT00709904ClinicalTrials.gov
CTRI/2009/091/000552	NCT00856284	09/H0703/66Other2008-007444-34EudraCTDOH-27-0709-2825OtherHKCTR-862OtherNCT00856284ClinicalTrials.govSYR-322_305Protocol NumberU1111-1111-7397UTN
CTRI/2009/091/000555	NCT00876798	CKLX3430Protocol NumberNCT00876798ClinicalTrials.gov
CTRI/2009/091/000557	NCT00863746	13266Protocol NumberEudraCT: 2008-006914-62EudraCTNCT00863746ClinicalTrials.gov
CTRI/2009/091/000561	NCT00735397	2007-006170-28EudraCTE2007-G000-307- Amendment F (27 June 2012)Protocol NumberNCT00735397ClinicalTrials.gov
CTRI/2009/091/000562	NCT00939341	D5890L00035Protocol NumberNCT00939341ClinicalTrials.gov
CTRI/2009/091/000563	NCT00790205	082-00Protocol NumberNCT00790205ClinicalTrials.gov
CTRI/2009/091/000564	NCT00877383	CQAB149B2351Protocol NumberNCT00877383ClinicalTrials.gov
CTRI/2009/091/000565	NCT00678392	A4061032Protocol NumberNCT00678392ClinicalTrials.gov
CTRI/2009/091/000566	NCT00532259	CT-2007-01OtherNCT00532259ClinicalTrials.gov
CTRI/2009/091/000569	NCT00928317	ART621-221Protocol NumberNCT00928317ClinicalTrials.govU1111-1111-3677 UTN
CTRI/2009/091/000570	NCT00938327	112896 Final Protocol (05 March 2009)Protocol NumberNCT00938327ClinicalTrials.gov
CTRI/2011/091/000575	NCT00847613	A3921044Protocol NumberNCT00847613ClinicalTrials.gov
CTRI/2009/091/000580	NCT00950066	IRBES_R_04320Protocol NumberNCT00950066ClinicalTrials.gov
CTRI/2009/091/000583	NCT00261846	3160A4-200-WWProtocol NumberF.No. CT/11/2006-DCG(I) approved on 24 Jan 2007DCGINCT00261846ClinicalTrials.gov
CTRI/2009/091/000942	NCT00915018	3144A2-3005-WWProtocol NumberF.No. CT/801/09-DCG(I) dated 9 Nov 2001DCGINCT00915018ClinicalTrials.gov
CTRI/2009/091/000585	NCT00974363	112148 Amendment 1 Final Protocol (10 December 2008)Protocol NumberNCT00974363ClinicalTrials.gov
CTRI/2009/091/000593	NCT00445458	3144A1-203-WWProtocol NumberF.No. CT/376/08-DCG(I) approved on 29 Jul 2008DCGINCT00445458ClinicalTrials.gov
CTRI/2009/091/000596	NCT00814307	A3921045Protocol NumberNCT00814307ClinicalTrials.gov
CTRI/2009/091/000598	NCT00901979	CLCQ908A2203Protocol NumberNCT00901979ClinicalTrials.gov
CTRI/2009/091/000603	NCT00941798	CQMF149A2210Protocol NumberNCT00941798ClinicalTrials.gov
CTRI/2009/091/000608	NCT00917267	H8O-MC-GWCKProtocol NumberNCT00917267ClinicalTrials.gov
CTRI/2009/091/000609	NCT00664534	F3Z-EW-S020Protocol NumberNCT00664534ClinicalTrials.gov
CTRI/2009/091/000614	NCT00868790	009-00Protocol NumberNCT00868790ClinicalTrials.gov
CTRI/2009/091/000630	NCT00705978	NCT00705978ClinicalTrials.govS245.4.009Protocol Number
CTRI/2009/091/000636	NCT00900146	CACZ885I2202Protocol NumberNCT00900146ClinicalTrials.gov
CTRI/2009/091/000642	NCT00810836	109RA201-26 September 2008Protocol NumberNCT00810836ClinicalTrials.gov
CTRI/2009/091/000643	NCT00868452	D1050235, Amendment # 3 dated October 23, 2009Protocol NumberNCT00868452ClinicalTrials.gov
CTRI/2009/091/000645	NCT00905437	A0081229Protocol NumberNCT00905437ClinicalTrials.gov
CTRI/2009/091/000647	NCT00868699	D1050236, Amendment # 3 dated 23 October 2009Protocol NumberNCT00868699ClinicalTrials.gov
CTRI/2009/091/000651	NCT00902928	150-CL-040Protocol NumberEudraCT number: 2008-004416-13EudraCTNCT00902928ClinicalTrials.gov
CTRI/2009/091/000652	NCT00084136	NCT00084136ClinicalTrials.gov
CTRI/2009/091/000654	NCT00958568	H6P-MC-HDAYProtocol NumberNCT00958568ClinicalTrials.gov
CTRI/2009/091/000664	NCT00694798	CR-80/8230Protocol NumberNCT00694798ClinicalTrials.gov
CTRI/2009/091/000671	NCT00660959	CK-LX3405Protocol NumberNCT00660959ClinicalTrials.gov
CTRI/2009/091/000672	NCT00124540	NCT00124540ClinicalTrials.gov
CTRI/2009/091/000675	NCT00679432	CB-01-02/01Protocol NumberNCT00679432ClinicalTrials.gov
CTRI/2009/091/000676	NCT00970918	D3560L00092Protocol NumberNCT00970918ClinicalTrials.gov
CTRI/2009/091/000681	NCT00887588	LCZ696B2214Protocol NumberNCT00887588ClinicalTrials.gov
CTRI/2009/091/000686	NCT00680186	1160.46Protocol NumberNCT00680186ClinicalTrials.gov
CTRI/2009/091/000689	NCT00891202	2008-005222-37EudraCTGZGD02507Protocol NumberNCT00891202ClinicalTrials.gov
CTRI/2009/091/000690	NCT00906399	105MS301Protocol Number2008-006333-27EudraCTNCT00906399ClinicalTrials.gov
CTRI/2009/091/000695	NCT00795197	GZGD02808Protocol NumberNCT00795197ClinicalTrials.gov
CTRI/2009/091/000696	NCT00811473	D144AC00001Protocol NumberNCT00811473ClinicalTrials.gov
CTRI/2009/091/000703	NCT00407745	A0081107Protocol NumberNCT00407745ClinicalTrials.gov
CTRI/2009/091/000704	NCT00413699	A3921024Protocol NumberNCT00413699ClinicalTrials.gov
CTRI/2009/091/000705	NCT00387686	3100N7-210-WWProtocol NumberNCT00387686ClinicalTrials.gov
CTRI/2009/091/000715	NCT00474981	NCT00474981ClinicalTrials.gov
CTRI/2009/091/000722	NCT00414661	A3921029Protocol NumberNCT00414661ClinicalTrials.gov
CTRI/2009/091/000725	NCT00711802	NCT00711802ClinicalTrials.govDAP-PEDS-07-03Protocol Number
CTRI/2009/091/000743	NCT00850499	26866138LYM2033Protocol NumberNCT00850499ClinicalTrials.gov
CTRI/2009/091/000747	NCT00908310	GE-041-075DCGINCT00908310ClinicalTrials.gov
CTRI/2009/091/000750	NCT00969436	109995 Final Protocol (23 May 2008) Protocol NumberNCT00969436ClinicalTrials.gov
CTRI/2009/091/000752	NCT00868959	D1050256Protocol NumberNCT00868959ClinicalTrials.gov
CTRI/2009/091/000765	NCT00837811	H9B-MC-BCDI Protocol NumberNCT00837811ClinicalTrials.gov
CTRI/2009/091/000767	NCT00943722	NCT00943722ClinicalTrials.govV -503-002 Protocol Number
CTRI/2009/091/000771	NCT00843050	NCT00843050ClinicalTrials.govP276-00/23/08Protocol Number
CTRI/2010/091/000773	NCT00390221	2006-001161-42EudraCT205-MS-201Protocol NumberNCT00390221Other
CTRI/2009/091/000774	NCT00774553	D1020C00015Protocol NumberNCT00774553ClinicalTrials.gov
CTRI/2009/091/000775	NCT00489177	CR008001HFOtherNCT00489177ClinicalTrials.gov
CTRI/2009/091/000777	NCT00966875	I1F-MC-RHAKProtocol NumberNCT00966875 ClinicalTrials.gov
CTRI/2009/091/000787	NCT00733122	NCT00733122ClinicalTrials.govV501-034-00Protocol Number
CTRI/2009/091/000790	NCT00704730	2008-002320-29EudraCTNCT00704730ClinicalTrials.govXL184-301 (Protocol version 3.3 (India) dated 16 Nov 2011Protocol Number
CTRI/2009/091/000800	NCT00858364	20070782 Superseding amendment 3 dated 13 November 2012Protocol NumberNCT00858364ClinicalTrials.gov
CTRI/2009/091/000804	NCT01006291	2008-005771-10EudraCTNCT01006291ClinicalTrials.gov
CTRI/2009/091/000807	NCT00975286	EFC10781Protocol NumberNCT00975286ClinicalTrials.gov
CTRI/2009/091/000810	NCT00812175	NCT00812175ClinicalTrials.gov
CTRI/2009/091/000817	NCT00300781	3144A1-201-WWProtocol NumberF.No. 12-91/2006-DC approved on 13 Oct 2006DCGINCT00300781ClinicalTrials.gov
CTRI/2009/091/000822	NCT00630110	NCT00630110ClinicalTrials.govNPI-2358-101Protocol Number
CTRI/2009/091/000827	NCT00689221	EMD 121974-011Protocol NumberNCT00689221ClinicalTrials.gov
CTRI/2009/091/000832	NCT00958438	IL1T-GA-0816ClinicalTrials.govNCT00958438ClinicalTrials.gov
CTRI/2009/091/000834	NCT00864175	NCT00864175ClinicalTrials.gov
CTRI/2009/091/000857	NCT00719550	20060317Protocol NumberNCT00719550ClinicalTrials.gov
CTRI/2009/091/000860	NCT00511147	NCT00511147ClinicalTrials.gov
CTRI/2009/091/000872	NCT00351611	NCT00351611ClinicalTrials.govA0081096Protocol Number
CTRI/2009/091/000874	NCT00995709	CAIN457C2303Protocol NumberNCT00995709ClinicalTrials.gov
CTRI/2009/091/000875	NCT00682981	GEM017Protocol NumberNCT00682981ClinicalTrials.gov
CTRI/2009/091/000882	NCT00787891	NCT00787891ClinicalTrials.govRABGRD3003 dated 5 MARCH 2009Protocol Number
CTRI/2009/091/000883	NCT00975130	NCT00975130 ClinicalTrials.govP06129Protocol Number
CTRI/2009/091/000885	NCT00718354	NCT00718354ClinicalTrials.govTRI 0702Protocol Number
CTRI/2009/091/000890	NCT00814073	AB06006Protocol NumberNCT00814073ClinicalTrials.gov
CTRI/2009/091/000898	NCT01032915	CAIN457C2301Protocol NumberNCT01032915ClinicalTrials.gov
CTRI/2009/091/000901	NCT00801723	CB-01-02/04Protocol NumberNCT00801723ClinicalTrials.gov
CTRI/2009/091/000902	NCT00940095	2008-006785-29EudraCTAC-054-302Protocol NumberNCT00940095ClinicalTrials.govU1111-1112-1981UTN
CTRI/2009/091/000905	NCT00353496	2-55-52030-726 Protocol NumberNCT00353496ClinicalTrials.gov
CTRI/2009/091/000909	NCT00833703	LTS10916Protocol NumberNCT00833703ClinicalTrials.gov
CTRI/2009/091/000910	NCT01005901	CNVA237A2304Protocol NumberNCT01005901ClinicalTrials.gov
CTRI/2009/091/000912	NCT00993473	EFC 11202Protocol NumberNCT00993473ClinicalTrials.gov
CTRI/2009/091/000914	NCT01002079	CN156-028Protocol NumberNCT01002079ClinicalTrials.gov
CTRI/2009/091/000923	NCT01010659	NCT01010659Other
CTRI/2009/091/000947	NCT00958269	NCT00958269ClinicalTrials.gov
CTRI/2009/091/000950	NCT00915772	1218.52Protocol NumberNCT00915772ClinicalTrials.gov
CTRI/2009/091/000952	NCT00905307	331-07-203Protocol NumberNCT00905307ClinicalTrials.gov
CTRI/2009/091/000959	NCT00690378	NCT00690378ClinicalTrials.govNXL104/2001Protocol Number
CTRI/2009/091/000969	NCT00734474	H9X-MC-GBCFProtocol NumberNCT00734474ClinicalTrials.gov
CTRI/2009/091/000983	NCT01017614	NCT01017614ClinicalTrials.govP-Monofer-IBD-01 Protocol Number
CTRI/2009/091/000988	NCT00994292	2008-005972-29EudraCTNCT00994292ClinicalTrials.gov
CTRI/2009/091/001008	NCT01035801	IN105-CT1-005-09 (V1.02 09 July 2010)Protocol NumberNCT01035801ClinicalTrials.gov
CTRI/2009/091/001020	NCT01041911	NCT01041911ClinicalTrials.govPBL/CR/0102008/CTProtocol Number
CTRI/2009/091/001024	NCT00699517	EFC10145 Protocol NumberNCT00699517ClinicalTrials.gov
CTRI/2009/091/001038	NCT01030822	112909 Amendment 1 Final Protocol (16 April 2010)Protocol NumberNCT01030822ClinicalTrials.gov
CTRI/2009/091/001039	NCT01031069	109823 Amendment 7 Final Protocol (19 December 2013)Protocol Number2013-003429-28EudraCTNCT01031069ClinicalTrials.gov
CTRI/2009/091/001040	NCT01003379	NCT01003379ClinicalTrials.govPRO-05619-CRD-001Protocol Number
CTRI/2009/091/001044	NCT00907296	20062017Protocol NumberNCT00907296ClinicalTrials.gov
CTRI/2009/091/001045	NCT00856206	IL1T-GA-0815, Version: IL1T-GA-0815.00, November 26, 2008Protocol NumberNCT00856206ClinicalTrials.gov
CTRI/2009/091/001060	NCT00813605	20060579Protocol NumberNCT00813605ClinicalTrials.gov
CTRI/2009/091/001069	NCT00522379	NCT00522379ClinicalTrials.govSP921Protocol Number
CTRI/2009/091/001071	NCT00856349	NCT00856349ClinicalTrials.govShock-LessClinicalTrials.gov
CTRI/2009/091/001072	NCT00990964	NCT00990964ClinicalTrials.govVersion 2.0, 26 Aug 2009Protocol Number
CTRI/2009/091/001080	NCT01061658	NCT01061658ClinicalTrials.govSBL/BRV-TV/Form1/PhI/2009/0100 Protocol NumberSBL/BRV-TV/Form1/PhI/2009/0100Protocol Number
CTRI/2009/091/001081	NCT00996658	BI 1218.61Protocol NumberNCT00996658ClinicalTrials.gov
CTRI/2013/10/004115	NCT00834626	NCT00834626ClinicalTrials.gov
CTRI/2010/091/000010	NCT01012973	NCT01012973ClinicalTrials.govVGFT-OD-0819Protocol Number
CTRI/2010/091/000016	NCT00504075	125329OtherGMX02Protocol NumberNCT00504075ClinicalTrials.govU1111-1112-7212 UTN
CTRI/2010/091/000017	NCT00432796	NCT00432796ClinicalTrials.govR-06-267Other
CTRI/2010/091/000020	NCT01053143	U1111-1111-6149UTNGPF14Protocol NumberNCT01053143ClinicalTrials.gov
CTRI/2010/091/000022	NCT01045447	2008-005767-34EudraCTNCT01045447ClinicalTrials.gov
CTRI/2010/091/000024	NCT01046110	NCT01046110ClinicalTrials.gov
CTRI/2010/091/000025	NCT01076010	AV-951-09-902Protocol NumberNCT01076010ClinicalTrials.gov
CTRI/2010/091/000026	NCT01030783	NCT01030783ClinicalTrials.gov
CTRI/2010/091/000034	NCT00707304	LF 0207Protocol NumberNCT00707304ClinicalTrials.gov
CTRI/2010/091/000044	NCT01045707	2009-011271-78EudraCTNCT01045707ClinicalTrials.govNN5401-3590Protocol Number
CTRI/2010/091/000046	NCT00968708	09/H0709/63Other2009-011222-34EudraCT2009-011222-34OtherDOH-27-0310-3047OtherJapicCTI-101246OtherNCT00968708ClinicalTrials.govSYR-322_402Protocol NumberU1111-1111-6825UTN
CTRI/2010/091/000056	NCT00879970	AVD111960Protocol NumberNCT00879970ClinicalTrials.gov
CTRI/2010/091/000063	NCT00927914	AS3201-G000-291Protocol NumberNCT00927914ClinicalTrials.gov
CTRI/2010/091/000071	NCT00976391	2009-015386-30EudraCTGLP108486 dated 03 Aug 2009Protocol NumberNCT00976391ClinicalTrials.gov
CTRI/2010/091/000073	NCT01047683	AMR-01-01-0016Protocol NumberNCT01047683ClinicalTrials.gov
CTRI/2010/091/000097	NCT01039597	NCT01039597ClinicalTrials.gov
CTRI/2010/091/000110	NCT01035255	CLCZ696B2314Protocol NumberNCT01035255ClinicalTrials.gov
CTRI/2010/091/000125	NCT01008293	MHE-VSL3-YKJ_AIIMS_ver1Protocol NumberNCT01008293ClinicalTrials.gov
CTRI/2010/091/000140	NCT01058096	NCT01058096 ClinicalTrials.govRGH-MD-32 Protocol Number
CTRI/2010/091/000145	NCT01074268	NCT01074268ClinicalTrials.govNN1250-3585Protocol Number
CTRI/2010/091/000151	NCT01068860	CACZ885I2207Protocol NumberNCT01068860ClinicalTrials.gov
CTRI/2010/091/000153	NCT01069289	D589DC00007Protocol NumberNCT01069289ClinicalTrials.gov
CTRI/2010/091/000157	NCT01086969	MTA51Protocol NumberNCT01086969ClinicalTrials.govU1111-1111-5608UTN
CTRI/2010/091/000158	NCT00566254	E2090-E044-312Protocol NumberNCT00566254ClinicalTrials.gov
CTRI/2010/091/000160	NCT01018173	NC25113Protocol NumberNCT01018173ClinicalTrials.gov
CTRI/2010/091/000161	NCT01134666	EMR062202-517Protocol NumberNCT01134666ClinicalTrials.gov
CTRI/2010/091/000162	NCT01035879	M2982-20920Protocol NumberNCT01035879ClinicalTrials.gov
CTRI/2010/091/000163	NCT00999518	A4091035Protocol NumberNCT00999518ClinicalTrials.gov
CTRI/2010/091/000170	NCT01142869	EMR 62202-514Protocol NumberNCT01142869ClinicalTrials.gov
CTRI/2010/091/000173	NCT00679588	EFC6520Protocol NumberNCT00679588ClinicalTrials.gov
CTRI/2010/091/000212	NCT01000727	2009-012581-32EudraCTNCT01000727ClinicalTrials.govSB-480848/033Protocol Number
CTRI/2010/091/000220	NCT01138449	NCT01138449ClinicalTrials.govRPC356Other
CTRI/2010/091/000230	NCT00534937	NCT00534937 ClinicalTrials.gov
CTRI/2010/091/000233	NCT01076764	EFC6204Protocol NumberNCT01076764 ClinicalTrials.gov
CTRI/2010/091/000241	NCT00909051	GB0701INProtocol NumberNCT00909051ClinicalTrials.govNILNIL
CTRI/2010/091/000250	NCT01057537	2009-016278-34EudraCT241849Protocol NumberNCT01057537ClinicalTrials.gov
CTRI/2010/091/000253	NCT01023581	2009-012652-24 EudraCTNCT01023581ClinicalTrials.govSYR-322MET_302Protocol NumberU1111-1112-1912 UTN
CTRI/2010/091/000254	NCT01064401	2009-012500-11EudraCT205-MS-301Protocol NumberNCT01064401ClinicalTrials.gov
CTRI/2010/091/000255	NCT01073865	D8666C00001Protocol NumberNCT01073865ClinicalTrials.gov
CTRI/2010/091/000257	NCT00972374	190342-031DProtocol NumberNCT00972374ClinicalTrials.gov
CTRI/2010/091/000258	NCT00996801	NCT00996801ClinicalTrials.govMK-5442 Protocol 012-01 issue date 16-Nov-2010Protocol Number
CTRI/2010/091/000260	NCT01091298	NCT01091298ClinicalTrials.govSBL/BRV-TV/Form1/Adlts/PhI/2010/0100Protocol Number
CTRI/2010/091/000277	NCT01001377	20080763Protocol NumberNCT01001377ClinicalTrials.gov
CTRI/2010/091/000282	NCT01047397	NCT01047397ClinicalTrials.govPHI112844Other
CTRI/2010/091/000284	NCT01090310	CAIN457C2301E1Protocol NumberNCT01090310ClinicalTrials.gov
CTRI/2010/091/000285	NCT01119950	CNVA237A2208Protocol NumberNCT01119950ClinicalTrials.gov
CTRI/2010/091/000288	NCT00835770	109MS303Protocol Number2008-004753-14EudraCTNCT00835770ClinicalTrials.gov
CTRI/2010/091/000298	NCT01069692	CSBR759A2304Protocol NumberNCT01069692ClinicalTrials.gov
CTRI/2010/091/000300	NCT01075282	H9X-MC-GBDB Protocol NumberNCT01075282 ClinicalTrials.gov
CTRI/2010/091/000308	NCT00939276	NCT00939276ClinicalTrials.govProtocol NumberProtocol Number
CTRI/2010/091/000317	NCT00986154	2009-014290-40EudraCTDU176b-D-U305Protocol NumberNCT00986154ClinicalTrials.gov
CTRI/2010/091/000343	NCT01071850	1941-CL-0004Protocol NumberNCT01071850ClinicalTrials.gov
CTRI/2010/091/000348	NCT01115738	H7T-CR-TAEH Protocol NumberNCT01115738 ClinicalTrials.gov
CTRI/2010/091/000369	NCT00264511	ACTRN12607000559415ANZCTRNCT00264511ClinicalTrials.gov
CTRI/2010/091/000372	NCT01104584	91782Protocol NumberNCT01104584ClinicalTrials.gov
CTRI/2010/091/000382	NCT00931008	NCT00931008ClinicalTrials.govSID530-001-USProtocol Number
CTRI/2010/091/000387	NCT01059344	NCT01059344ClinicalTrials.govTP0203Protocol Number
CTRI/2010/091/000390	NCT01059825	B1521006Protocol NumberNCT01059825ClinicalTrials.gov
CTRI/2010/091/000391	NCT01052779	FER-CKD-201OtherNCT01052779ClinicalTrials.gov
CTRI/2010/091/000401	NCT00667823	AC-055-303-OLProtocol NumberNCT00667823ClinicalTrials.gov
CTRI/2010/091/000407	NCT01001234	082-00Protocol NumberNCT01001234ClinicalTrials.gov
CTRI/2010/091/000410	NCT01032629	28431754DIA3008 version INT 5 13 Dec 2012Protocol NumberNCT01032629ClinicalTrials.gov
CTRI/2010/091/000429	NCT01095653	MB102-054Protocol NumberNCT01095653ClinicalTrials.gov
CTRI/2010/091/000430	NCT01095666	MB102-055Protocol NumberNCT01095666ClinicalTrials.gov
CTRI/2010/091/000433	NCT01082809	NCT01082809ClinicalTrials.gov
CTRI/2010/091/000460	NCT01023789	09-386Protocol NumberACTRN12610000131055 ANZCTRNCT01023789ClinicalTrials.gov
CTRI/2010/091/000479	NCT01095250	CAIN457C2302Protocol NumberNCT01095250ClinicalTrials.gov
CTRI/2010/091/000486	NCT00676507	NCT00676507ClinicalTrials.govNr001-03Protocol Number
CTRI/2010/091/000490	NCT00850993	64,185Other64,185-202Protocol NumberNCT00850993ClinicalTrials.gov
CTRI/2010/091/000491	NCT00806286	72,855OtherCS-7017-A-U202Protocol NumberNCT00806286ClinicalTrials.gov
CTRI/2010/091/000500	NCT00998686	NCT00998686ClinicalTrials.govPHX1149-PROT402Protocol Number
CTRI/2010/091/000502	NCT01009047	NCT01009047ClinicalTrials.govR076477-PSZ-3003 - amendment INT 1 dated 4-April-2011Protocol Number
CTRI/2010/091/000516	NCT01042769	BC22140ROWProtocol NumberNCT01042769ClinicalTrials.gov
CTRI/2010/091/000527	NCT00833612	00001Protocol NumberISRCTN89012474ISRCTNNCT00833612ClinicalTrials.gov
CTRI/2010/091/000528	NCT01076075	229-00- version date 13Jan2010DCGINCT01076075ClinicalTrials.gov
CTRI/2010/091/000532	NCT00901693	C-07-53, Version Current 3.0 dated February 18, 2010Protocol NumberNCT00901693 ClinicalTrials.gov
CTRI/2010/091/000535	NCT01043666	178-CL-090, Ver 2.0 dtd 28-01-10, Addendum 3 dtd 22-02-11Protocol NumberNCT01043666ClinicalTrials.gov
CTRI/2010/091/000552	NCT01064024	AM-PHN-001Protocol NumberNCT01064024ClinicalTrials.gov
CTRI/2011/05/001742	NCT00810238	2007-007699-40EudraCTNCT00810238ClinicalTrials.gov
CTRI/2010/091/000580	NCT01191983	ML25276 Version 1.0 19 April 2010Protocol NumberML25276 Version 1.1 18 Jun 2010Protocol NumberNCT01191983ClinicalTrials.gov
CTRI/2010/091/000590	NCT00884585	192371-016Protocol NumberNCT00884585ClinicalTrials.gov
CTRI/2010/091/000595	NCT00968812	28431754DIA3009 version INT 3 dated 8 Oct 2010Protocol NumberNCT00968812ClinicalTrials.gov
CTRI/2010/091/000619	NCT00920816	NCT00920816ClinicalTrials.gov2010-018585-23EudraCTA4061051Protocol Number
CTRI/2010/091/000621	NCT01081678	20080394,Protocol amendment 2 dated 01 Dec 2010Protocol NumberNCT01081678ClinicalTrials.gov
CTRI/2011/06/001831	NCT01098357	BC1-CT1Protocol NumberNCT01098357ClinicalTrials.gov
CTRI/2010/091/000623	NCT01169766	2009-015839-33EudraCTNCT01169766ClinicalTrials.govNN5401-3726Protocol Number
CTRI/2010/091/000624	NCT01034410	AS1411-C-203Protocol NumberNCT01034410ClinicalTrials.gov
CTRI/2010/091/000631	NCT01126437	BI 205.452Protocol NumberNCT01126437ClinicalTrials.gov
CTRI/2010/091/000641	NCT01136954	E2090-E044-313Protocol NumberNCT01136954ClinicalTrials.gov
CTRI/2011/10/002050	NCT00824369	NCT00824369ClinicalTrials.govA5271038Protocol Number
CTRI/2010/091/000657	NCT00982397	NCT00982397ClinicalTrials.govPainFree SSTOther
CTRI/2010/091/000665	NCT01120691	CQVA149A2304; Version:3; dated:09-Sep-2010Protocol NumberNCT01120691ClinicalTrials.gov
CTRI/2010/091/000679	NCT01114529	CRAD001A2429Protocol NumberNCT01114529ClinicalTrials.gov
CTRI/2010/091/000681	NCT00634166	N019832OtherNCT00634166ClinicalTrials.govSMS-401Protocol Number
CTRI/2010/091/000683	NCT01138605	NCT01138605ClinicalTrials.govTMC114-TiDP29-C232Protocol Number
CTRI/2010/091/000686	NCT01096849	ACHN-490-002Protocol NumberNCT01096849ClinicalTrials.gov
CTRI/2010/091/001027	NCT01039688	A3921069Protocol NumberNCT01039688ClinicalTrials.gov
CTRI/2010/091/001029	NCT01120717	CQVA149A2307Protocol NumberNCT01120717ClinicalTrials.gov
CTRI/2011/06/001844	NCT01151137	EFC 11405Protocol NumberNCT01151137ClinicalTrials.gov
CTRI/2010/091/001044	NCT01152125	NCT01152125ClinicalTrials.gov
CTRI/2010/091/001048	NCT01152411	ABMST-CRFOtherNCT01152411ClinicalTrials.gov
CTRI/2010/091/001049	NCT00823979	A5271022Protocol NumberNCT00823979ClinicalTrials.gov
CTRI/2010/091/001052	NCT00918281	GE-135-004OtherNCT00918281ClinicalTrials.gov
CTRI/2012/01/002346	NCT01147250	EFC11319- ProtocolAmendment04, Version01,dated,6-Feb-14Protocol NumberNCT01147250ClinicalTrials.gov
CTRI/2011/05/001716	NCT01265849	CS001P3Protocol NumberNCT01265849ClinicalTrials.gov
CTRI/2010/091/001068	NCT01104779	NCT01104779ClinicalTrials.govRGH-MD-05 Protocol Number
CTRI/2010/091/001073	NCT01096667	B1521004Protocol NumberNCT01096667ClinicalTrials.gov
CTRI/2010/091/001074	NCT01049217	NCT01049217ClinicalTrials.govA0081244Protocol Number
CTRI/2010/091/001077	NCT01098487	NCT01098487ClinicalTrials.govTRA112940OtherUM2009/00093/01Protocol Number
CTRI/2011/06/001838	NCT01340768	262-00Protocol NumberNCT01340768 ClinicalTrials.gov
CTRI/2010/091/001090	NCT00717730	NCT00717730ClinicalTrials.govRCN172226Protocol Number
CTRI/2010/091/001093	NCT00870740	2008-005559-46EudraCT205MS202Protocol NumberNCT00870740ClinicalTrials.gov
CTRI/2010/091/001110	NCT01128153	D1680L00006Protocol NumberNCT01128153ClinicalTrials.gov
CTRI/2010/091/001135	NCT01201265	ML25420 Protocol Version 1.0 dated 01-Jun-2010Protocol NumberNCT01201265ClinicalTrials.gov
CTRI/2010/091/001144	NCT00268905	2009-017977-40EudraCTE7389-A001-104Protocol NumberNCT00268905ClinicalTrials.govU1111-1116-2809 UTN
CTRI/2010/091/001145	NCT01039376	NCT01039376ClinicalTrials.govOMB112517OtherUM2008/00446/05Protocol Number
CTRI/2010/091/001177	NCT01097629	MK-4305-029-00Protocol NumberNCT01097629ClinicalTrials.gov
CTRI/2010/091/001186	NCT01169818	LANTU_R_04889Protocol NumberNCT01169818ClinicalTrials.gov
CTRI/2011/07/001861	NCT01143064	BHR-100-301Protocol NumberNCT01143064ClinicalTrials.gov
CTRI/2010/091/001205	NCT00632047	NCT00632047ClinicalTrials.gov
CTRI/2010/091/001212	NCT01167881	1245.28Other2009-016244-39EudraCTNCT01167881ClinicalTrials.gov
CTRI/2010/091/001213	NCT01147003	CBGG492A2207Protocol NumberNCT01147003ClinicalTrials.gov
CTRI/2010/091/001221	NCT01124149	2010-019797-32EudraCTNCT01124149ClinicalTrials.govSPD476-409Protocol Number
CTRI/2018/02/011794	NCT00099632	A5207, NCT00099632ClinicalTrials.gov
CTRI/2010/091/001230	NCT00957086	IHN01Protocol NumberNCT00957086ClinicalTrials.gov
CTRI/2010/091/001234	NCT00865826	ACTG 5253 VERSION 1.0 dated 3 Feb2009Protocol NumberNCT00865826ClinicalTrials.gov
CTRI/2010/091/001235	NCT00934245	N1342OtherNCT00934245ClinicalTrials.govNI1099Other
CTRI/2010/091/001238	NCT01128894	GLP114179 dated 22 Mar 2010Protocol NumberNCT01128894ClinicalTrials.gov
CTRI/2011/10/002066	NCT00427388	20100129Protocol NumberNCT00427388ClinicalTrials.gov
CTRI/2010/091/001257	NCT01179048	2009-012201-19EudraCTEX2211-3748Protocol NumberNCT01179048ClinicalTrials.gov
CTRI/2010/091/001263	NCT00911859	CNTO328MMY2001Protocol NumberNCT00911859ClinicalTrials.gov
CTRI/2010/091/001276	NCT01224366	CLAF237A23135Protocol NumberNCT01224366ClinicalTrials.gov
CTRI/2010/091/001280	NCT01212133	NCT01212133ClinicalTrials.govNN2211-3865Protocol Number
CTRI/2010/091/001285	NCT00293735	NCT00293735ClinicalTrials.gov
CTRI/2010/091/001295	NCT01172821	2009-018004-18EudraCT205.418Protocol NumberNCT01172821ClinicalTrials.gov
CTRI/2010/091/001297	NCT01077154	20060359 Protocol amendment 4 Dated 17-Oct-2016Protocol NumberNCT01077154ClinicalTrials.gov
CTRI/2010/091/001299	NCT01159600	1245.23Protocol Number2009-016258-41EudraCTNCT01159600ClinicalTrials.gov
CTRI/2010/091/001302	NCT01107886	D1680C00003Protocol NumberNCT01107886 ClinicalTrials.gov
CTRI/2010/091/001319	NCT01145417	A0081251Protocol NumberNCT01145417ClinicalTrials.gov
CTRI/2010/091/001332	NCT01167335	CBGG492A2211Protocol NumberNCT01167335ClinicalTrials.gov
CTRI/2010/091/001337	NCT01064414	28431754DIA3004Protocol NumberNCT01064414ClinicalTrials.gov
CTRI/2010/091/001361	NCT01106690	28431754DIA3012 version INT-1 dated 14 JULY 2010Protocol NumberNCT01106690ClinicalTrials.gov
CTRI/2010/091/001362	NCT01214408	NCT01214408ClinicalTrials.govR12-576Protocol Number
CTRI/2010/091/001381	NCT01020474	A0081180Protocol NumberNCT01020474ClinicalTrials.gov
CTRI/2010/091/001386	NCT01121835	2009-018172-33 EudraCTLANTU_C_04589Protocol NumberNCT01121835ClinicalTrials.gov
CTRI/2010/091/001399	NCT00918957	CTBM100C2303Protocol NumberNCT00918957ClinicalTrials.gov
CTRI/2010/091/001402	NCT01160601	NCT01160601ClinicalTrials.govPPHM 1001Protocol Number
CTRI/2010/091/001403	NCT01138163	PPHM 0902Protocol NumberNCT01138163ClinicalTrials.gov
CTRI/2010/091/001410	NCT01153347	D4130C00004Protocol NumberNCT01153347ClinicalTrials.gov
CTRI/2010/091/001444	NCT01149421	H9X-MC-GBDNProtocol NumberNCT01149421ClinicalTrials.gov
CTRI/2010/091/002809	NCT01177813	1245.20Protocol NumberNCT01177813ClinicalTrials.gov
CTRI/2010/091/002807	NCT01233362	NCT01233362ClinicalTrials.gov
CTRI/2010/091/001451	NCT01114139	AMAG-FER-IDA-301Protocol NumberNCT01114139ClinicalTrials.gov
CTRI/2010/091/001462	NCT01114217	AMAG-FER-IDA-303Protocol NumberNCT01114217ClinicalTrials.gov
CTRI/2010/091/001463	NCT01114854	538P108Protocol NumberCT/Drugs/347/10DCGINCT01114854ClinicalTrials.gov
CTRI/2010/091/001474	NCT01210001	1245.19Protocol NumberNCT01210001ClinicalTrials.gov
CTRI/2010/091/001478	NCT01145638	NCT01145638ClinicalTrials.govP-Monofer-CIA-01 Protocol Number
CTRI/2010/091/001491	NCT01157078	D4130C00002Protocol NumberNCT01157078ClinicalTrials.gov
CTRI/2010/091/001494	NCT01098539	GLP114130Protocol NumberNCT01098539ClinicalTrials.gov
CTRI/2012/02/002409	NCT01169090	NCT01169090ClinicalTrials.govSK-0403-2.01USProtocol Number
CTRI/2010/091/002816	NCT01129960	BIA-2093-307 (Version 1.0, Final 26 Apr 2010)Protocol NumberNCT01129960ClinicalTrials.gov
CTRI/2010/091/002818	NCT01185314	D7913L00086Protocol NumberNCT01185314ClinicalTrials.gov
CTRI/2010/091/002824	NCT01081834	28431754DIA3005Protocol NumberNCT01081834ClinicalTrials.gov
CTRI/2010/091/002827	NCT01220830	100915_CIP_MS_V1.0Protocol NumberNCT01220830ClinicalTrials.gov
CTRI/2010/091/002828	NCT01137474	2010-019797-32EudraCTMB102-073Protocol NumberNCT01137474ClinicalTrials.gov
CTRI/2010/091/002911	NCT01219582	GB0910INProtocol NumberNCT01219582ClinicalTrials.gov
CTRI/2010/091/002913	NCT01219556	NCT01219556ClinicalTrials.govXI0911INProtocol Number
CTRI/2010/091/002922	NCT01216943	192024-049Protocol NumberNCT01216943ClinicalTrials.gov
CTRI/2010/091/002926	NCT00910962	NCT00910962ClinicalTrials.govPM1111810Protocol Number
CTRI/2010/091/002933	NCT01230710	ML25478Protocol NumberNCT01230710ClinicalTrials.gov
CTRI/2011/06/001824	NCT01239732	MO22923Protocol NumberNCT01239732ClinicalTrials.gov
CTRI/2010/091/002949	NCT01027364	998HB102Protocol NumberNCT01027364ClinicalTrials.gov
CTRI/2012/03/002518	NCT01550289	CDY47 Version 3.0 18 Oct 2011Protocol NumberNCT01550289ClinicalTrials.govUTN: U1111-1114-7909UTN
CTRI/2010/091/002961	NCT01151215	D0102C00004Protocol NumberNCT01151215ClinicalTrials.gov
CTRI/2010/091/002966	NCT01019070	AI447-014Protocol NumberNCT01019070ClinicalTrials.gov
CTRI/2010/091/002967	NCT01215643	CDEB025A2211Protocol NumberNCT01215643ClinicalTrials.gov
CTRI/2010/091/002977	NCT01106677	28431754DIA3006 INT 2Protocol NumberNCT01106677ClinicalTrials.gov
CTRI/2011/04/001666	NCT01209702	2009-017443-34EudraCTNA22823Protocol NumberNCT01209702ClinicalTrials.gov
CTRI/2011/11/002160	NCT01254604	002-00Protocol NumberMK-2452-002-00OtherNCT01254604ClinicalTrials.gov
CTRI/2010/091/002990	NCT01233622	CLAF237A23152Protocol NumberNCT01233622ClinicalTrials.gov
CTRI/2011/04/001692	NCT01209689	2009-017488-40EudraCTNCT01209689 ClinicalTrials.govWA22908Protocol Number
CTRI/2010/091/002997	NCT01106651	28431754DIA3010Protocol NumberNCT01106651ClinicalTrials.gov
CTRI/2010/091/003003	NCT01217944	CRFB002F2301Protocol NumberNCT01217944ClinicalTrials.gov
CTRI/2011/09/001983	NCT01195662	MB102-077Protocol NumberNCT01195662ClinicalTrials.gov
CTRI/2010/091/003036	NCT01126580	H9X-MC-GBDCProtocol NumberNCT01126580ClinicalTrials.gov
CTRI/2010/091/006067	NCT01137812	28431754DIA3015Protocol NumberNCT01137812ClinicalTrials.gov
CTRI/2010/091/003049	NCT00718692	NCT00718692ClinicalTrials.gov
CTRI/2011/04/001667	NCT01162681	AN-SLE3321Protocol NumberNCT01162681ClinicalTrials.gov
CTRI/2010/091/003066	NCT01258309	NCT01258309ClinicalTrials.govOlo-keto/2009Protocol Number
CTRI/2010/091/006072	NCT01020526	A0081231Protocol NumberNCT01020526ClinicalTrials.gov
CTRI/2010/091/006103	NCT01202188	CQVA149A2303Protocol NumberNCT01202188ClinicalTrials.gov
CTRI/2011/04/001657	NCT01222117	NCT01222117ClinicalTrials.govTO5018-2004Protocol Number
CTRI/2011/04/001686	NCT00988429	BIA-2093-304Protocol NumberNCT00988429ClinicalTrials.gov
CTRI/2011/06/001814	NCT01147809	NCT01147809ClinicalTrials.govUM2009/00284/00Protocol Number
CTRI/2011/08/001972	NCT01261325	N01358Protocol NumberNCT01261325ClinicalTrials.gov
CTRI/2011/07/001898	NCT01339559	N01379Protocol NumberNCT01339559, Protocol Amendment 3 dated 15 May 2015ClinicalTrials.gov
CTRI/2010/091/006141	NCT01252693	NCT01252693ClinicalTrials.govSPI-153-10-1Protocol Number
CTRI/2011/10/002087	NCT01260194	ML25477Protocol NumberNCT01260194ClinicalTrials.gov
CTRI/2011/091/000008	NCT01193153	NCT01193153ClinicalTrials.govR092670-SCA-3004Protocol Number
CTRI/2011/07/001896	NCT01155466	NCT01155466ClinicalTrials.govP04938Protocol Number
CTRI/2011/06/001809	NCT01254279	CABAZ_C_05331Protocol NumberNCT01254279ClinicalTrials.gov
CTRI/2011/05/001754	NCT00545129	A4091003Protocol NumberNCT00545129ClinicalTrials.gov
CTRI/2011/091/000060	NCT01164501	1245.36Other2009-016179-31EudraCTNCT01164501ClinicalTrials.gov
CTRI/2011/091/000065	NCT01262976	113935 Amendment 2 Final Protocol (19 June 2012)Protocol NumberNCT01262976ClinicalTrials.gov
CTRI/2011/07/001909	NCT01190254	MK-8274-020-0OtherNCT01190254ClinicalTrials.govP05896Protocol Number
CTRI/2012/02/002403	NCT01190267	2009-018038-12EudraCTMK-8274-021-0Protocol NumberNCT01190267ClinicalTrials.govP05897 dated 14-Apr-2010Protocol Number
CTRI/2013/02/003429	NCT01245738	MK-0000-204-00Protocol NumberNCT01245738ClinicalTrials.gov
CTRI/2011/09/002007	NCT00830180	A4091029Protocol NumberNCT00830180ClinicalTrials.gov
CTRI/2011/04/001705	NCT01226797	A9421016Protocol NumberNCT01226797ClinicalTrials.gov
CTRI/2011/11/002126	NCT01082874	NCT01082874ClinicalTrials.gov
CTRI/2011/091/000118	NCT01098305	NCT01098305ClinicalTrials.gov
CTRI/2011/08/001975	NCT00777036	CA180-226Protocol NumberNCT00777036ClinicalTrials.gov
CTRI/2013/04/003545	NCT00885703	NCT00885703ClinicalTrials.gov
CTRI/2011/091/000148	NCT01311180	Natreon-GAD-02-001Protocol NumberNCT01311180ClinicalTrials.gov
CTRI/2012/09/002953	NCT01122927	31-09-267 Amendment 3 dated 28 Mar 2011Protocol NumberNCT01122927ClinicalTrials.gov
CTRI/2011/05/001715	NCT01071265	2.1Protocol NumberNCT01071265ClinicalTrials.gov
CTRI/2011/12/002199	NCT01272219	NCT01272219ClinicalTrials.govNN8022-1839 ver 4.0 dated 10 Dec 2010Protocol NumberU1111-1118-7871UTN
CTRI/2011/091/000186	NCT00384735	216Protocol NumberNCT00384735ClinicalTrials.gov
CTRI/2011/091/000187	NCT00689195	381Protocol NumberNCT00689195ClinicalTrials.gov
CTRI/2011/091/000189	NCT00691236	382Protocol NumberNCT00691236ClinicalTrials.gov
CTRI/2015/07/005987	NCT01257412	D1693C00002Protocol NumberNCT01257412ClinicalTrials.gov
CTRI/2011/11/002119	NCT01336023	2010-021560-15EudraCTDual 1UTNNCT01336023ClinicalTrials.govNN9068-3697 Protocol NumberU1111-1119-1174Other
CTRI/2011/091/000206	NCT01303237	EMR 62202 539Protocol NumberNCT01303237ClinicalTrials.gov
CTRI/2011/07/001915	NCT01271725	1200.98Protocol Number2010-021945-29OtherNCT01271725ClinicalTrials.gov
CTRI/2011/091/000219	NCT00712933	2007-007648-85EudraCTHGS1006-C1074Protocol NumberNCT00712933ClinicalTrials.gov
CTRI/2011/03/001650	NCT01124097	BIA-2093-308Protocol NumberNCT01124097ClinicalTrials.gov
CTRI/2011/05/001756	NCT01284556	AGG-901Protocol NumberNCT01284556ClinicalTrials.govU1111-1119-3936 UTN
CTRI/2011/07/001930	NCT01298323	D4200C00088Protocol NumberNCT01298323ClinicalTrials.gov
CTRI/2011/04/001682	NCT01281306	CLCZ696A2223Protocol NumberNCT01281306ClinicalTrials.gov
CTRI/2011/10/002084	NCT01232556	B1931008Protocol NumberNCT01232556ClinicalTrials.gov
CTRI/2011/04/001658	NCT00976482	CIP Ref. No.: 07-09Protocol NumberNCT00976482ClinicalTrials.gov
CTRI/2011/06/001777	NCT01200394	A7331011Protocol NumberNCT01200394ClinicalTrials.gov
CTRI/2011/07/001870	NCT01198002	H9B-MC-BCDM Protocol NumberNCT01198002ClinicalTrials.gov
CTRI/2011/04/001669	NCT00884000	FE 999905 CS07Protocol NumberNCT00884000ClinicalTrials.gov
CTRI/2011/04/001664	NCT00982930	CTBM100C2303E1Protocol NumberNCT00982930ClinicalTrials.gov
CTRI/2011/07/001867	NCT01202760	H9B-MC-BCDOProtocol NumberNCT01202760ClinicalTrials.gov
CTRI/2011/08/001963	NCT01255787	2010-022257-41EudraCTJapicCTI-101344OtherLuAA21004/CCT-002Protocol NumberNCT01255787ClinicalTrials.govU1111-1117-6595UTN
CTRI/2011/07/001881	NCT00831714	NCT00831714ClinicalTrials.govXA0801/Version no.3.4/Dated 24.10.08Protocol Number
CTRI/2011/04/001702	NCT00612833	NCT00612833ClinicalTrials.govU1111-1117-0375UTN
CTRI/2011/04/001668	NCT01215747	CL-503012 (Version 5.0 dated 22 Feb 2013)Protocol NumberNCT01215747ClinicalTrials.gov
CTRI/2011/04/001676	NCT00768287	2007-005100-41EudraCTIB1001-01, Amendment 12.2 dated 20 April 2016Protocol NumberNCT00768287ClinicalTrials.gov
CTRI/2011/08/001951	NCT01372371	NCT01372371ClinicalTrials.govU1111-1119-9648UTN
CTRI/2011/06/001781	NCT01274182	GP13-201Protocol NumberNCT01274182ClinicalTrials.gov
CTRI/2011/09/002008	NCT01225562	D5132C00001Protocol NumberNCT01225562ClinicalTrials.gov
CTRI/2011/05/001769	NCT01242527	2010-024064-18EudraCTNCT01242527ClinicalTrials.govOM-EPA-003Protocol Number
CTRI/2011/07/001926	NCT01208181	107-00Protocol NumberMK-0663-107OtherNCT01208181ClinicalTrials.gov
CTRI/2011/07/001927	NCT01208207	MK-0663-108Protocol NumberNCT01208207ClinicalTrials.gov
CTRI/2011/08/001935	NCT01155479	NCT01155479ClinicalTrials.govP05664 28 Jul 11 Amend 4Protocol Number
CTRI/2011/06/001832	NCT01271868	IB1001-02, Amendment 6.1 dated 20 April 2016Protocol NumberNCT01271868ClinicalTrials.govTBDEudraCT
CTRI/2011/05/001726	NCT01252719	NCT01252719ClinicalTrials.govTMC-ORI-10-01Protocol Number
CTRI/2011/05/001720	NCT01252732	NCT01252732ClinicalTrials.govTMC-ORI-10-02Protocol Number
CTRI/2012/07/002811	NCT01215227	NCT01215227ClinicalTrials.govP06153, Version 1; dated 5 Nov 2010Protocol Number
CTRI/2011/06/001834	NCT01185353	I4V-MC-JADA Protocol NumberNCT01185353ClinicalTrials.gov
CTRI/2011/05/001725	NCT01131676	1245.25Protocol NumberNCT01131676ClinicalTrials.gov
CTRI/2011/09/002016	NCT01327846	NCT01327846ClinicalTrials.govCACZ885M2301Protocol Number
CTRI/2012/05/002673	NCT01254630	NCT01254630ClinicalTrials.govV212-011-01 issue date 27-Oct-2010Protocol Number
CTRI/2011/06/001843	NCT01223352	AC-052-373Protocol NumberNCT01223352ClinicalTrials.gov
CTRI/2011/06/001833	NCT00967304	NCT00967304 ClinicalTrials.gov
CTRI/2012/02/002399	NCT01353703	111157 Amendment 1 Final Protocol (10 January 2012)Protocol NumberNCT01353703ClinicalTrials.gov
CTRI/2011/12/002248	NCT01335464	1199.32Protocol Number2010-024251-87EudraCTNCT01335464ClinicalTrials.gov
CTRI/2011/06/001837	NCT01360853	04-22(AGICC 11PAN01)Protocol NumberNCT01360853ClinicalTrials.gov
CTRI/2011/07/001900	NCT01183780	I4T-MC-JVBB Protocol NumberNCT01183780ClinicalTrials.gov
CTRI/2011/07/001866	NCT01237587	F1J-MC-HMGWProtocol NumberNCT01237587ClinicalTrials.gov
CTRI/2011/08/001939	NCT00781118	0201-0601-008Protocol NumberNCT00781118ClinicalTrials.gov
CTRI/2011/06/001821	NCT01259297	CSPP100G2301Protocol NumberNCT01259297ClinicalTrials.gov
CTRI/2011/06/001799	NCT01197521	D4300C00001Protocol NumberNCT01197521ClinicalTrials.gov
CTRI/2011/06/001852	NCT01289990	1245.31Protocol Number2010-022718-17EudraCTNCT01289990ClinicalTrials.gov
CTRI/2011/06/001842	NCT01106014	AC-065A302Protocol NumberNCT01106014 ClinicalTrials.gov
CTRI/2011/06/001801	NCT01197534	D4300C00002Protocol NumberNCT01197534ClinicalTrials.gov
CTRI/2011/06/001817	NCT01242514	D4300C00005Protocol NumberNCT01242514ClinicalTrials.gov
CTRI/2012/08/002890	NCT01345955	CXA-cUTI-10-05, V2.0 dtd, 4th Jan 2011Protocol NumberNCT01345955ClinicalTrials.gov
CTRI/2011/06/001808	NCT01284517	D1050292Protocol NumberNCT01284517ClinicalTrials.gov
CTRI/2011/07/001865	NCT00829166	BO21977Protocol NumberNCT00829166ClinicalTrials.govTDM4370gProtocol Number
CTRI/2011/07/001859	NCT01227655	2010-022366-27EudraCTBIA-91067-302Protocol NumberNCT01227655ClinicalTrials.gov
CTRI/2011/10/002060	NCT01228383	NCT01228383ClinicalTrials.govRAB-M-A008Protocol NumberU1111-1120-1647UTN
CTRI/2011/07/001905	NCT01270828	A0081224\\tProtocol NumberNCT01270828ClinicalTrials.gov
CTRI/2011/09/002026	NCT01358578	CAIN457A2303Protocol NumberNCT01358578ClinicalTrials.gov
CTRI/2011/12/002283	NCT01392547	2010-023803-92EudraCTJapicCTI-111595OtherNCT01392547ClinicalTrials.govNN1731-3562Protocol NumberU1111-1118-2228Other
CTRI/2015/09/006157	NCT01129882	31-10-270 [dated 30 Mar 2010]Protocol NumberNCT01129882ClinicalTrials.gov
CTRI/2011/12/002247	NCT01365455	CAIN457F2302 (Version 00; Date-11-May-2011Protocol NumberNCT01365455ClinicalTrials.gov
CTRI/2011/08/001976	NCT01262677	A0081194Protocol NumberNCT01262677ClinicalTrials.gov
CTRI/2011/07/001918	NCT00860145	NCT00860145 ClinicalTrials.gov
CTRI/2011/08/001942	NCT01168973	2010-021297-11 EudraCTCP12-1027 OtherI4T-MC-JVBA Protocol NumberNCT01168973ClinicalTrials.gov
CTRI/2011/10/002053	NCT01371838	D3720C00002Protocol NumberNCT01371838ClinicalTrials.gov
CTRI/2011/10/002093	NCT01205438	H9B-MC-BCDT Protocol NumberNCT01205438ClinicalTrials.gov
CTRI/2012/08/002873	NCT01414166	MK-0524A-108 dated 27 Jan 2011Protocol NumberNCT01414166ClinicalTrials.gov
CTRI/2011/12/002201	NCT01406938	CAIN457A2304Protocol NumberNCT01406938ClinicalTrials.gov
CTRI/2011/09/002015	NCT01271933	A0081245Protocol NumberNCT01271933ClinicalTrials.gov
CTRI/2011/08/001973	NCT01316380	2010-023112-14EudraCT205.442Protocol NumberNCT01316380ClinicalTrials.gov
CTRI/2012/07/002796	NCT01234311	10TASQ10,Ver4.1with India spec1.0,2.0,&3.0dated 19Jul2013Protocol NumberNCT01234311ClinicalTrials.gov
CTRI/2011/10/002038	NCT01243424	1218.74Protocol Number2009-013157-15EudraCTNCT01243424ClinicalTrials.gov
CTRI/2012/10/003047	NCT01254188	CAMN107E2401 Version 1.0 Dated 08/Mar/2011Protocol NumberNCT01254188ClinicalTrials.gov
CTRI/2011/12/002249	NCT01472809	NCT01472809ClinicalTrials.govZYGK1/1001Protocol Number
CTRI/2011/09/002001	NCT01079806	AI463-189Protocol NumberNCT01079806 ClinicalTrials.gov
CTRI/2011/10/002065	NCT01288079	D4131C00001Protocol NumberNCT01288079ClinicalTrials.gov
CTRI/2011/09/001986	NCT00557167	NCT00557167ClinicalTrials.gov
CTRI/2011/10/002072	NCT01177384	130-00Protocol Number2010_543OtherMK-0431-130OtherNCT01177384ClinicalTrials.gov
CTRI/2011/09/001987	NCT01175824	F3Z-CR-IOQEProtocol NumberNCT01175824ClinicalTrials.gov
CTRI/2011/09/002020	NCT01069705	CTBM100C2303E2Protocol NumberNCT01069705ClinicalTrials.gov
CTRI/2011/10/002034	NCT00788398	NCT00788398ClinicalTrials.gov
CTRI/2011/10/002073	NCT01363479	NCT01363479ClinicalTrials.govPALO-10-01Protocol Number
CTRI/2011/10/002076	NCT01265784	NCT01265784ClinicalTrials.gov2010-022548-19EudraCTTP-434-P2-cIAI-1Protocol Number
CTRI/2012/08/002857	NCT01274559	MK-0524A-133 dated 27 Jul 2010Protocol NumberNCT01274559ClinicalTrials.gov
CTRI/2012/01/002367	NCT01392573	2011-002336-72EudraCTNCT01392573ClinicalTrials.govNN9068 3912 ver 1.0 dated 28June 2012Protocol NumberU1111-1121-4897UTN
CTRI/2011/12/002241	NCT01427920	2010-024303-27EudraCTBIAsp 3878Protocol NumberNCT01427920ClinicalTrials.govU1111-1118-4096UTN
CTRI/2011/11/002151	NCT01161524	E2007-G000-235Protocol NumberNCT01161524ClinicalTrials.gov
CTRI/2011/11/002115	NCT01262365	NCT01262365ClinicalTrials.govSL0009Protocol Number
CTRI/2011/11/002114	NCT01261793	NCT01261793ClinicalTrials.govSL0010Protocol Number
CTRI/2011/12/002279	NCT01437735	CQAW039A2206Protocol NumberNCT01437735ClinicalTrials.gov
CTRI/2012/01/002337	NCT00658021	H8O-MC-GWBQProtocol NumberNCT00658021ClinicalTrials.gov
CTRI/2011/11/002163	NCT01204749	20090508Protocol NumberNCT01204749ClinicalTrials.gov
CTRI/2012/01/002352	NCT00634049	NCT00634049ClinicalTrials.govWSA-CS-003Protocol Number
CTRI/2011/12/002296	NCT01339260	NCT01339260ClinicalTrials.govNETU-08-18 Protocol Number
CTRI/2012/02/002439	NCT00920920	NCT00920920ClinicalTrials.gov
CTRI/2012/01/002331	NCT00412893	NCT00412893ClinicalTrials.govWSA-CS-004Protocol Number
CTRI/2012/01/002351	NCT00413218	NCT00413218ClinicalTrials.govWSA-CS-008 Protocol Number
CTRI/2012/02/002422	NCT01268332	MTN 005Protocol NumberNCT01268332ClinicalTrials.gov
CTRI/2012/02/002424	NCT01412944	CAIN457A2307-Version 00-Dated: 22-July-2011Protocol NumberNCT01412944ClinicalTrials.gov
CTRI/2011/12/002224	NCT01363349	1020-CLIN-201Protocol NumberNCT01363349ClinicalTrials.gov
CTRI/2011/12/002233	NCT01229176	NCT01229176ClinicalTrials.govNVGH_H01_02TP Version 7Protocol Number
CTRI/2011/12/002226	NCT01321463	A6631029Protocol NumberCT/110/11-DCG(I) dated 7 Dec 11, Protocol version 5 Jan 11DCGINCT01321463ClinicalTrials.gov
CTRI/2012/01/002323	NCT01154140	A8081014Protocol NumberCT/97/11-DCG(I) dated 19-Dec-11, Protocol ver 2, 20 Dec 10DCGINCT01154140ClinicalTrials.gov
CTRI/2011/12/002245	NCT01335477	1199.34Protocol Number2010-024252-29EudraCTNCT01335477ClinicalTrials.gov
CTRI/2012/02/002432	NCT01457846	D2610C00004 dated 08/08/2011Protocol NumberNCT01457846 dated 10/21/2011ClinicalTrials.govREG/2011/DCGI/119 dated 14/10/2011DCGI
CTRI/2012/04/002568	NCT01309204	C10-041 Version 2 dated 12-Mar-12Protocol NumberNCT01309204ClinicalTrials.gov
CTRI/2012/01/002343	NCT01376297	NCT01376297ClinicalTrials.govNETU-10-29 version:Final dated 18 January 2011Protocol Number
CTRI/2012/01/002371	NCT01331837	2010-020065-24EudraCTNCT01331837ClinicalTrials.govWA25204Protocol Number
CTRI/2012/02/002457	NCT01418378	NCT01418378ClinicalTrials.gov
CTRI/2012/01/002344	NCT01142193	NCT01142193ClinicalTrials.govP09-004 (Version date 22 Feb 2010)Protocol Number
CTRI/2012/01/002355	NCT01485640	D1050298, Amendment # 2 dated April 05, 2012 Protocol NumberNCT01485640ClinicalTrials.gov
CTRI/2012/01/002353	NCT01508533	NCT01508533ClinicalTrials.govSAS/BBIL/07/2008Protocol Number
CTRI/2012/05/002676	NCT01112306	AC-065A303Protocol NumberNCT01112306ClinicalTrials.gov
CTRI/2012/02/002433	NCT01315353	ACTG 5282Protocol NumberNCT01315353ClinicalTrials.gov
CTRI/2012/01/002354	NCT00760825	CH-WC-02,version:4.0Protocol NumberNCT00760825ClinicalTrials.gov
CTRI/2012/02/002411	NCT00917293	NCT00917293ClinicalTrials.govProtocol # 08030, Amendment 3.1 Dated January 8th, 2010Protocol Number
CTRI/2012/02/002401	NCT01168791	IPM3001 (Amendment 4: 28 July 2011)Protocol NumberNCT01168791ClinicalTrials.gov
CTRI/2012/10/003041	NCT01519674	2011-004930-33EudraCTBIASP-3963 Ver 1.0 dated 25 Nov 2011Protocol NumberNCT01519674ClinicalTrials.govU1111-1125-0850Other
CTRI/2012/02/002423	NCT01215942	NCT01215942ClinicalTrials.govProtocol No.H9B-MC-BCDP dated 21 Sep 2010Protocol Number
CTRI/2012/08/002859	NCT01393743	E2007-G000-332 (dated 15 Nov 2013, v5.0 (per Amendment 03))Protocol NumberNCT01393743ClinicalTrials.gov
CTRI/2012/06/002737	NCT01528254	CLAF237A23156-Version 02- Dated:08-Feb-2012Protocol NumberNCT01528254ClinicalTrials.gov
CTRI/2012/03/002486	NCT01360554	file no.CT/136/11-DCG(I) dated 30 Jan 2012DCGINCT01360554ClinicalTrials.govProtocol no. A7471009 dated 9 Dec 2010Protocol Number
CTRI/2012/09/002998	NCT01444430	D5896C00027 dated 16 September 2011Protocol NumberNCT01444430 dated 30/9/2011ClinicalTrials.gov
CTRI/2012/03/002529	NCT01412957	20100007, amendment 2 dated 25 July 2013Protocol NumberNCT01412957ClinicalTrials.gov
CTRI/2012/03/002500	NCT01397968	2011-000901-37EudraCTNCT01397968ClinicalTrials.govYKP3089C013, Version: 2, May 09, 2011Protocol Number
CTRI/2012/03/002487	NCT01178294	NCT01178294ClinicalTrials.govOBI-1-301-Amendment 4.0 dated 17 April 2013Protocol Number
CTRI/2012/10/003082	NCT01512979	1218.83; Version 1.0 dated 17th Aug 2011Protocol Number2011-004158-24EudraCTNCT01512979ClinicalTrials.gov
CTRI/2012/06/002721	NCT01191086	NCT01191086ClinicalTrials.govP09-005 (Version date 22 Feb 2010)Protocol Number
CTRI/2012/03/002509	NCT01412060	2011-002048-29EudraCTNCT01412060ClinicalTrials.govRGH-MD-06, Amendment 02 dated August 27, 2012Protocol Number
CTRI/2012/04/002563	NCT01313676	2010-021638-72EudraCTHZC113782; Amendment 3; dated 30-APR-2013Protocol NumberNCT01313676ClinicalTrials.gov
CTRI/2012/09/003012	NCT01551875	NCT01551875ClinicalTrials.govNIS-CIN-XXX-2011/2Protocol Number
CTRI/2013/04/003540	NCT01580345	NCT01580345ClinicalTrials.govSERC/LS-451/2011Protocol Number
CTRI/2012/04/002540	NCT01390844	NCT01390844ClinicalTrials.govP07063 30 Mar 2011 Initial Protocol Protocol Number
CTRI/2012/05/002669	NCT01128166	Feasibility IDE # G090272, Version 8.0, 05October2011Protocol NumberNCT01128166ClinicalTrials.gov
CTRI/2012/08/002907	NCT01566604	CNVA237A2309 (Version:01;Dated:30-September-2011)Protocol NumberNCT01566604ClinicalTrials.gov
CTRI/2012/07/002756	NCT01307397	MO25515Protocol NumberNCT01307397ClinicalTrials.gov
CTRI/2012/05/002708	NCT01425723	NCT01425723ClinicalTrials.gov
CTRI/2012/07/002798	NCT01475461	B1621007 protocol version dated 9 Sep 2011Protocol NumberNCT01475461ClinicalTrials.gov
CTRI/2012/06/002731	NCT01283139	CD-IA-MEDI-5451067/D12800L00004,Amendment1.0 dated 6June2011Protocol NumberNCT01283139 dated 20/01/2011ClinicalTrials.gov
CTRI/2012/06/002741	NCT01304849	CIHL2011-01ver2.0/11/04/2012Protocol NumberNCT01304849ClinicalTrials.gov
CTRI/2012/08/002854	NCT01462266	MK0431-260-05 Version dated 10-June 2013Protocol NumberNCT01462266ClinicalTrials.gov
CTRI/2012/06/002727	NCT01470664	FST100-AVC-004 Version 1.0 dated November 14, 2011 Protocol NumberNCT01470664ClinicalTrials.gov
CTRI/2012/08/002900	NCT01491737	MO27775 Version 1 dated 18 Aug 2011Protocol NumberNCT01491737ClinicalTrials.gov
CTRI/2012/04/002587	NCT01419665	GP13 - 301 (Version 5.0 dated 10 Nov 2014)Protocol NumberNCT01419665ClinicalTrials.gov
CTRI/2012/05/002683	NCT00962390	AUS-CT04 Amendment #4, Version 2.5, dated 13 Apr 2012Protocol NumberF.No.CT/124/11-DCG (I)DCGINCT00962390ClinicalTrials.gov
CTRI/2012/05/002684	NCT01474109	AC-055C301 / DUAL-1 version 3 dated 26 August 2011.Protocol NumberNCT01474109.ClinicalTrials.gov
CTRI/2012/07/002817	NCT01438814	2011-002276-16EudraCTNCT01438814ClinicalTrials.govProtocol : 1218.60, Version 2.0 ,dated 07 Nov 2011Other
CTRI/2012/05/002628	NCT01538927	NCT01538927ClinicalTrials.gov
CTRI/2012/08/002911	NCT01440374	2010N109350_02 dated 25 May 2012Protocol NumberNCT01440374ClinicalTrials.govTRC114968Protocol Number
CTRI/2012/05/002692	NCT01392300	110,686Other2010-023043-15EudraCTMRZ 60201/SP/3001 Amendment Version 3.0 dated 11May 2012 Protocol NumberNCT01392300ClinicalTrials.gov
CTRI/2012/05/002653	NCT01492361	AMR-01-01-0019 version 1.0 dated 2 Aug 2011Protocol NumberNCT01492361ClinicalTrials.gov
CTRI/2012/08/002886	NCT01418352	NCT01418352 ClinicalTrials.govProtocol No. 31-10-273 version 1.0 Dated 22 April 2011Protocol Number
CTRI/2012/05/002688	NCT01305746	011,826OtherAN-SLE3322 Final 22 Feb 2011Protocol NumberNCT01305746ClinicalTrials.gov
CTRI/2012/07/002769	NCT01499290	D4280C00001 dated 5/2/2012Protocol NumberNCT01499290ClinicalTrials.gov
CTRI/2012/08/002852	NCT01235520	NCT01235520ClinicalTrials.govNN25307,Version E \\u2013 India dated December 04, 2012Protocol Number
CTRI/2012/05/002702	NCT01208233	CT/227/11-DCG(I) dated 9 May 2012DCGINCT01208233ClinicalTrials.govProtocol A9541004 Amendment 3 vers1 Aug 2011Protocol Number
CTRI/2012/11/003121	NCT01258738	NCT01258738ClinicalTrials.govProtocol no. B1801031, version 2 dated 5 April 2011Protocol Number
CTRI/2012/07/002814	NCT01192867	NCT01192867ClinicalTrials.govNN25310, Version E \\u2013 India dated December 04, 2012Protocol Number
CTRI/2012/07/002797	NCT01500239	D4280C00005 dated 5/2/2012Protocol NumberNCT01500239 dated 12/22/2011ClinicalTrials.gov
CTRI/2012/06/002745	NCT01517373	NCT01517373ClinicalTrials.govProtocol B1621002 dated 7 Nov 2011Protocol Number
CTRI/2012/10/003071	NCT01638910	91773, Version 7.0 dated 13- march-2013Protocol NumberNCT01638910ClinicalTrials.gov
CTRI/2012/07/002823	NCT01174160	MK-6621-010-03 dated 24 May 2012Protocol NumberNCT01174160ClinicalTrials.gov
CTRI/2013/09/003943	NCT01632943	2 April 2013, Version 1C, 10054637DOCProtocol NumberNCT01632943ClinicalTrials.gov
CTRI/2012/09/003025	NCT01472367	MK-0431A-170Version-00 Dated 02 May 2011Protocol NumberNCT01472367ClinicalTrials.gov
CTRI/2012/08/002917	NCT01613326	CNVA237A2314- Protocol Version:00;dated:27-Jan-2012Protocol NumberNCT01613326ClinicalTrials.gov
CTRI/2012/10/003039	NCT01618162	2012-000140-97OtherNCT01618162ClinicalTrials.govNN 9068 3951 Ver 2.0 dated 27 March 2012Protocol NumberU1111-1126-9776UTN
CTRI/2012/10/003072	NCT01617434	2011-002696-41EudraCTNCT01617434ClinicalTrials.govNN2211-3917,Version 2.0 dated 02 Apr 2012Protocol NumberU1111-1121-9874UTN
CTRI/2013/10/004082	NCT01541215	P/288/2010Other2011-002605-29EudraCTNCT01541215ClinicalTrials.govNN2211-3659,Version 3.0,Dated 12 Oct 2012Protocol NumberU1111-1121-8743UTN
CTRI/2012/07/002810	NCT01393639	NCT01393639ClinicalTrials.govProtocol no. A9391010, version 1 dated 11 Aug 2011Protocol Number
CTRI/2012/08/002926	NCT01341717	NCT01341717ClinicalTrials.govNILNIL
CTRI/2013/01/003328	NCT01458951	A3921095 Protocol version 30 Sep 2011Protocol NumberNCT01458951ClinicalTrials.gov
CTRI/2012/08/002877	NCT01488994	NCT01488994ClinicalTrials.govProtocol 251101 dated 23 August 2011Protocol Number
CTRI/2012/08/002922	NCT01527370	NCT01527370ClinicalTrials.govV211, Protocol 025-00 Issue date 14 Jun 2011Protocol Number
CTRI/2012/09/002962	NCT01304524	HPV-003, Version 1.4, December 18, 2013 Protocol NumberNCT01304524ClinicalTrials.gov
CTRI/2012/08/002905	NCT00925600	20080560 - Protocol amendment 3 dated 25 June 2013Protocol NumberNCT00925600ClinicalTrials.gov
CTRI/2012/10/003055	NCT01419717	20110113 dated 10 June 2011Protocol NumberNCT01419717ClinicalTrials.gov
CTRI/2012/08/002848	NCT01473589	B3D-MC-GHDN(a) Dated 09-Aug-2011Protocol NumberNCT01473589ClinicalTrials.gov
CTRI/2012/08/002851	NCT01473602	B3D-MC-GHDQ dated 08-Aug-2011Protocol NumberNCT01473602ClinicalTrials.gov
CTRI/2012/08/002887	NCT01459757	A6181199Protocol NumberNCT01459757ClinicalTrials.govProtocol version 18 October 2011Other
CTRI/2012/10/003035	NCT01352715	ACTG 5273 version no. 1.0 dated 22 November 2010Protocol NumberNCT01352715ClinicalTrials.gov
CTRI/2013/01/003301	NCT01458574	Protocol A3921096 version 30 Sep 2011Protocol NumberNCT01458574ClinicalTrials.gov
CTRI/2012/12/003272	NCT01393899	A3921084 dated 14th Sep 2011Protocol NumberNCT01393899ClinicalTrials.gov
CTRI/2012/08/002944	NCT01490086	NCT01490086.ClinicalTrials.govRVP-20-001 Amendment 2, Dec 02, 2011Protocol Number
CTRI/2012/11/003110	NCT01555164	2012-001259-37EudraCTGS-US-259-0147, dated 19 March 2012Protocol NumberNCT01555164ClinicalTrials.gov
CTRI/2012/11/003101	NCT01160211	EGF114299OtherNCT01160211ClinicalTrials.govUM2010/00099/02Protocol Number
CTRI/2012/09/002999	NCT01599754	AP311736, Version 6 dated January 31, 2013Protocol NumberNCT01599754ClinicalTrials.gov
CTRI/2012/10/003057	NCT01700127	NCT01700127ClinicalTrials.govSAS/RCN/201208, Version 2.1 dated 17/09/12Protocol Number
CTRI/2012/10/003069	NCT01434186	ClinicalTrials.gov: NCT01434186ClinicalTrials.govEUDRACT Number 2010-024568-16EudraCTProtocol Number 01 dated 24 Oct 2011: CV181147 Protocol Number
CTRI/2012/09/003024	NCT01496313	2011-004701-24EudraCTD4200C00097, Edition Number 2.0, Dated September 21, 2011Protocol NumberNCT01496313ClinicalTrials.gov
CTRI/2013/07/003838	NCT01113515	NCT01113515ClinicalTrials.govNovalead-Galnobax-0210,ProtocolVersion 7.2 dated 01-Nov-2012Protocol Number
CTRI/2014/03/004497	NCT01439360	FLU-D-QIV-004 PRI Amendment 4 Final Protocol (04 April 2013)Protocol NumberNCT01439360ClinicalTrials.gov
CTRI/2012/10/003068	NCT01514188	2011-004927-11EudraCTINNO-206-P2-STS-01, Amendment 2 dated April 15 2012Protocol NumberNCT01514188ClinicalTrials.gov
CTRI/2012/11/003103	NCT01543256	CDM00047682 Version ABProtocol NumberNCT01543256ClinicalTrials.gov
CTRI/2012/10/003054	NCT01705769	NCT01705769ClinicalTrials.govRPC538Protocol Number
CTRI/2012/10/003065	NCT01516736	LA-EP06-302, Version 2.2 dated 19 October 2011Protocol NumberNCT01516736ClinicalTrials.gov
CTRI/2012/10/003058	NCT01396291	NCT01396291ClinicalTrials.govP06384 Version-3,Dated 06 Oct 11Protocol Number
CTRI/2012/11/003093	NCT01699945	NCT01699945ClinicalTrials.gov
CTRI/2012/11/003083	NCT01277601	2010-024586-45EudraCTGS-US-174-0149 Amendment dated 20.02.2012Protocol NumberNCT01277601ClinicalTrials.gov
CTRI/2012/12/003207	NCT01610037	CQVA149A2339, Version:00 dated: 14 May 2012Protocol NumberNCT01610037ClinicalTrials.gov
CTRI/2012/12/003166	NCT01014390	CDM00027550 Version ABProtocol NumberNCT01014390ClinicalTrials.govNILNIL
CTRI/2012/10/003078	NCT01575834	20070337 - Protocol amendment 4 dated 18 September 2013Protocol NumberNCT01575834ClinicalTrials.gov
CTRI/2014/03/004513	NCT01595438	D4280C00002 dated 08 May 2012Protocol NumberNCT01595438ClinicalTrials.gov
CTRI/2012/11/003088	NCT01380080	ACTG 5274 Version no. 1.0 Date 29 October 2010Protocol NumberNCT01380080ClinicalTrials.gov
CTRI/2012/12/003200	NCT01544920	MK3034-040Protocol NumberNCT01544920ClinicalTrials.govP07755 Amnd-01,dated 08 Dec 2011Protocol Number
CTRI/2012/11/003145	NCT01532336	CL1104,Version 1.2 dated 27 September 2012 Protocol NumberNCT01532336ClinicalTrials.gov
CTRI/2014/03/004480	NCT01525550	A6181202 Protocol version 02 November 2011Protocol NumberNCT01525550ClinicalTrials.gov
CTRI/2013/01/003282	NCT01703611	IINS-ANDF/2011/01 dated 6 Dec 2011Protocol NumberNCT01703611ClinicalTrials.gov
CTRI/2015/06/005914	NCT01422876	1275.10Protocol NumberNCT01422876ClinicalTrials.gov
CTRI/2013/09/003953	NCT01575756	2011-002403-15EudraCTFORMA-01 version 03 dated September 15, 2011Protocol NumberNCT01575756ClinicalTrials.gov
CTRI/2012/12/003186	NCT01465763	A3921094 Protocol version 30 Sep 2011Protocol NumberNCT01465763ClinicalTrials.gov
CTRI/2012/12/003231	NCT01633398	ASIAN HF (KUA90129), dated May 21, 2012Protocol NumberNCT01633398ClinicalTrials.gov
CTRI/2013/01/003296	NCT01555151	2011-005100-14EudraCTCQMF149E2201 dated November 17, 2011Protocol NumberNCT01555151ClinicalTrials.gov
CTRI/2012/12/003168	NCT01494129	ACTG 5265 ,Version no. 1.0,date 19 March 2010Protocol NumberNCT01494129ClinicalTrials.gov
CTRI/2013/01/003294	NCT01393626	NCT01393626ClinicalTrials.govProtocol No.: A3921083Protocol Number
CTRI/2012/12/003257	NCT01470612	A3921139 Protocol dated 30 Sep 2011Protocol NumberNCT01470612ClinicalTrials.gov
CTRI/2012/12/003252	NCT01565694	2011-000330-11 EudraCT905-CL-047 dated 22 March 2012Protocol NumberNCT01565694ClinicalTrials.gov
CTRI/2013/09/003995	NCT01598831	3-001 Ver 4.1 dated 28 Apr 2017Protocol NumberNCT01598831ClinicalTrials.gov
CTRI/2014/05/004602	NCT00639782	NCT00639782ClinicalTrials.govONXSJM1Protocol Number
CTRI/2018/02/011714	NCT01720446	2012-002839-28EudraCTNCT01720446ClinicalTrials.govNN9535-3744 ver 2.0 dated 02 Oct 2012Protocol NumberU1111-1131-7227UTN
CTRI/2015/05/005821	NCT01758380	CLAF237A2411 V00 dated 2 Jul 12Protocol NumberNCT01758380ClinicalTrials.gov
CTRI/2013/01/003290	NCT01619085	1199.33, Version 2.0 dated 15 Oct 2012Protocol Number2011-002766-21EudraCTNCT01619085ClinicalTrials.gov
CTRI/2013/03/003511	NCT01471522	1U01HL105907Protocol NumberNCT01471522 ClinicalTrials.gov
CTRI/2013/09/003999	NCT01632163	EFC12382 Protocol Amend.version 1 dated 27 Sep 2013Protocol NumberNCT01632163ClinicalTrials.gov
CTRI/2013/09/003992	NCT01470599	A3921086 Protocol version dated 23 Sep 2011Protocol NumberNCT01470599ClinicalTrials.gov
CTRI/2014/06/004654	NCT02141204	2012-001875-35EudraCTNCT02141204ClinicalTrials.govROTA-083 Amendment 3 Final Protocol (31 October 2017)Protocol Number
CTRI/2015/04/005672	NCT01597596	AGLU07510 version 13 Jan 2012Protocol NumberNCT01597596ClinicalTrials.gov
CTRI/2013/04/003568	NCT00193765	NCT00193765ClinicalTrials.gov
CTRI/2013/07/003815	NCT00193739	119Protocol NumberNCT00193739ClinicalTrials.gov
CTRI/2013/04/003580	NCT01475669	2011-002685-20EudraCTNCT01475669ClinicalTrials.govProtocol # BI3023_3002; Version V1.0 and Date 27/Jun/2011Protocol NumberU1111-1133-3334UTN
CTRI/2013/05/003681	NCT01341327	NCT01341327ClinicalTrials.gov
CTRI/2014/01/004365	NCT01782326	CQVA149A2318; Version:00;Dated: 06-Nov-2012Protocol NumberNCT01782326ClinicalTrials.gov
CTRI/2013/05/003692	NCT01078051	CVRF2010-01Protocol NumberNCT01078051 ClinicalTrials.gov
CTRI/2014/02/004387	NCT01663402	EFC11570- Protocol Amend. 06 version02 dated 05-Dec-2013Protocol NumberNCT01663402ClinicalTrials.gov
CTRI/2014/03/004444	NCT01783444	CRAD001Y2201 Version 01 dated 25 Jun 2013Protocol NumberNCT01783444ClinicalTrials.gov
CTRI/2013/05/003640	NCT01397786	2011-002514-37EudraCT331-10-237, dated May 16, 2011 Protocol NumberNCT01397786ClinicalTrials.gov
CTRI/2013/11/004124	NCT00462943	2007-001286-15EudraCTCGX-635-CML-203Protocol NumberNCT00462943ClinicalTrials.gov
CTRI/2013/06/003748	NCT00375219	2006-000176-32EudraCTCGX-635-CML-202Protocol NumberNCT00375219ClinicalTrials.gov
CTRI/2013/07/003801	NCT01847963	NCT01847963ClinicalTrials.gov
CTRI/2013/07/003799	NCT01800825	CCC#33043Protocol NumberNCT01800825ClinicalTrials.gov
CTRI/2014/05/004642	NCT01899300	90871111 Ver. AA 25June2013Protocol NumberNCT01899300ClinicalTrials.gov
CTRI/2014/08/004837	NCT01374906	CSOM230G2304 version no. 05, 29 August 2013Protocol NumberNCT01374906ClinicalTrials.gov
CTRI/2014/04/004546	NCT01852292	CBKM120H2201 verison 00, 24 Apr 2013Protocol NumberNCT01852292ClinicalTrials.gov
CTRI/2014/01/004285	NCT01819129	NCT01819129ClinicalTrials.govNN 1218 3853 verion 2.0 dated 17Jan2013Protocol NumberNN1218-3853Protocol NumberU1111-1118-2509UTN
CTRI/2014/07/004753	NCT01828099	CLDK378A2301 Amendment Version 04 dated 20 Dec 2017Protocol NumberNCT01828099ClinicalTrials.gov
CTRI/2014/03/004479	NCT01837836	NCT01837836ClinicalTrials.gov
CTRI/2014/02/004395	NCT01888432	CRAD001H2307, Version 00, dated 20-Dec-2012Protocol NumberNCT01888432ClinicalTrials.gov
CTRI/2014/03/004506	NCT01901900	CAIN457F2302E1, Original Protocol, dated 26-April-2013 Protocol NumberNCT01901900ClinicalTrials.gov
CTRI/2013/08/003931	NCT01866904	NCT01866904ClinicalTrials.gov
CTRI/2014/01/004289	NCT01850615	2012-005583-10EudraCTNCT01850615ClinicalTrials.govNN1218-4049 Ver 1.0 dated 18 JAn 2013Protocol NumberU1111-1137-6242UTN
CTRI/2014/05/004623	NCT01907854	2012-004931-22EudraCTNCT01907854ClinicalTrials.govNN2211-4059 Ver 2.0 dated 21 Jun 2013Protocol NumberU1111-1136-2073UTN
CTRI/2014/05/004626	NCT01930188	2012-004827-19EudraCTNCT01930188ClinicalTrials.govNN9535 3626 Ver 2.0 Dated 04 June 2013Protocol Number
CTRI/2014/07/004743	NCT01836471	2012-003995-38EudraCTCQAW039A2214 (original protocol,Dated 22-Jan-2013)Protocol NumberNCT01836471ClinicalTrials.gov
CTRI/2013/10/004048	NCT01557244	A0221047 Protocol Amendment 5, 3 March 2014Protocol NumberNCT01557244ClinicalTrials.gov
CTRI/2013/10/004088	NCT01942850	CGI-AT, Ver: 1.0, Date:02 June 2013Protocol NumberNCT01942850ClinicalTrials.gov
CTRI/2014/06/004700	NCT01915303	CSOM230B2411 version number 00 release date 29 May 2013Protocol NumberNCT01915303ClinicalTrials.gov
CTRI/2014/03/004499	NCT01917656	NCT01917656ClinicalTrials.govNN2211-3987 Ver 1.0 Dated 09Jul2013Protocol NumberU1111-1132-9716UTN
CTRI/2014/07/004772	NCT01950819	CRAD001A2433 dated 01-Jul-2013Protocol NumberNCT01950819ClinicalTrials.gov
CTRI/2013/11/004147	NCT01961388	GB1311IN/version 1.0/24 July 2013Protocol Number16667OtherNCT01961388ClinicalTrials.gov
CTRI/2014/02/004438	NCT01961375	16199OtherMA1210IN/Version 1.0/22 July 2013Protocol NumberNCT01961375ClinicalTrials.gov
CTRI/2014/05/004599	NCT01723501	F. No. 12-80/13-DCDCGINCT01723501ClinicalTrials.govU1111-1149-9878UTN
CTRI/2013/12/004212	NCT01721057	I4V-MC-JADX amendment a dated 21 Aug 2012Protocol NumberNCT01721057ClinicalTrials.gov
CTRI/2013/12/004211	NCT01711359	I4V-MC-JADZ amendment c dated 27 Nov 2012Protocol NumberNCT01711359ClinicalTrials.gov
CTRI/2014/01/004355	NCT02438982	NCT02438982ClinicalTrials.gov
CTRI/2015/01/005461	NCT01903733	2013-000691-15EudraCTB1871040 Protocol dated 25 Feb 2013Protocol NumberNCT01903733ClinicalTrials.govUS IND No.:68,268Other
CTRI/2014/03/004505	NCT01959529	2013-002371-17EudraCTEX 1250-4080 Version No: 2.0 dated 19 July 2013Protocol NumberNCT01959529ClinicalTrials.govU1111-1141-7614UTN
CTRI/2014/08/004872	NCT01730534	D1693C00001 Final 1.0, dated 05 April 2013Protocol NumberNCT01730534ClinicalTrials.gov
CTRI/2015/06/005941	NCT02016105	GP17-301, Original Protocol, dated 22-May-2013Protocol NumberNCT02016105ClinicalTrials.gov
CTRI/2014/12/005310	NCT01933945	16560OtherNCT01933945ClinicalTrials.govNX1301/Ver 2.1/4 July 2013Protocol Number
CTRI/2014/09/004976	NCT02150564	NCT02150564ClinicalTrials.gov
CTRI/2014/08/004891	NCT01840410	CRFB002G2301;Version:00, dated :26-Mar-2013Protocol NumberNCT01840410ClinicalTrials.gov
CTRI/2014/12/005274	NCT01976312	CRFB002E2302, Version:00; dated: 22-May-2013Protocol NumberNCT01976312ClinicalTrials.gov
CTRI/2014/10/005079	NCT01922102	CRFB002F2302; Version:00, Dated:07-Apr-2013Protocol NumberNCT01922102ClinicalTrials.gov
CTRI/2014/09/005075	NCT01436500	CPI-IFE-001(Amendment 2) dated 24 Aug 2011.Protocol NumberNCT01436500ClinicalTrials.gov
CTRI/2016/01/006480	NCT01991795	D513BC00001, Version 1.0, dated 24 October 2013Protocol NumberNCT01991795ClinicalTrials.gov
CTRI/2014/07/004787	NCT02117414	NCT02117414ClinicalTrials.govVersion 1, 20 OCT 2013Protocol Number
CTRI/2014/07/004760	NCT01948830	CRFB002A2411;Protocol version:00; dated: 8-Jul-2013Protocol NumberNCT01948830ClinicalTrials.gov
CTRI/2014/07/004736	NCT01885078	I4V-MC-JADY amendment c dated 31 May 2013Protocol NumberNCT01885078ClinicalTrials.gov
CTRI/2015/02/005498	NCT02060383	CSOM230B2219, version number 01, dated 8 Aug 2014Protocol NumberNCT02060383ClinicalTrials.gov
CTRI/2014/11/005208	NCT02162667	2013-004525-84EudraCTCT-P6 3.2 , Version 2.0, including Amendment 1 - 20 Jan 2014Protocol NumberNCT02162667ClinicalTrials.gov
CTRI/2014/07/004786	NCT01989676	B3271002, Protocol Amendment 1, dated 29 Jul 2013 Protocol NumberNCT01989676ClinicalTrials.gov
CTRI/2015/05/005782	NCT02082548	NCT02082548ClinicalTrials.gov
CTRI/2015/05/005769	NCT02208921	D1843R00050Protocol NumberNCT02208921ClinicalTrials.gov
CTRI/2015/12/006402	NCT02341560	NCT02341560ClinicalTrials.govQRK207 studyProtocol Number
CTRI/2014/09/004965	NCT02149524	NCT02149524ClinicalTrials.govSB3-G31-BC, Version 1.0 dated 08-Nov-2013Protocol Number
CTRI/2015/02/005579	NCT02180217	CLCI699C2301 Version 01 Dated 15 July 2014Protocol NumberCLCI699C2301 Version 02 Dated 11 March 2015Protocol NumberNCT02180217ClinicalTrials.gov
CTRI/2015/01/005458	NCT02229851	2013-002892-16EudraCTNCT02229851ClinicalTrials.govNN8640-4054, ver 2.0 dated 04 Jul 2014Protocol NumberU1111-1145-0211UTN
CTRI/2014/09/005054	NCT02106364	I2R-MC-BIDB dated 14 Oct 2013Protocol NumberNCT02106364ClinicalTrials.gov
CTRI/2014/11/005191	NCT02116309	NCT02116309ClinicalTrials.gov
CTRI/2014/12/005272	NCT01890759	MTA70 (Version 7.0, 22 October 2015)Protocol NumberNCT01890759ClinicalTrials.govU1111-1122-2171UTN
CTRI/2018/05/014223	NCT01641367	NCT01641367ClinicalTrials.gov
CTRI/2015/05/005798	NCT02281500	2013-004343-23EudraCTIG0902; Version 2.3 dated 12 Feb 2016Protocol NumberNCT02281500ClinicalTrials.gov
CTRI/2015/02/005536	NCT02302716	I4L-MC-ABER dated 28-Aug-2014Protocol NumberNCT02302716ClinicalTrials.gov
CTRI/2015/03/005617	NCT01716754	CQGE031B2201, Version no 5,dated 09-Jun-2014Protocol NumberNCT01716754ClinicalTrials.gov
CTRI/2015/05/005805	NCT02187159	NCT02187159ClinicalTrials.gov
CTRI/2015/02/005545	NCT02131272	2013-005500-33EudraCTNCT02131272 ClinicalTrials.govNN304-4093, Version. 5.0, Dated 23 April 2014Protocol NumberU1111-1151-4056UTN
CTRI/2015/09/006167	NCT02226120	CLCZ696B2317 version 00 dated 10 Jul 2014Protocol NumberNCT02226120ClinicalTrials.gov
CTRI/2015/05/005811	NCT02213263	2014-000132-41EudraCTB3281006 Protocol Amendment 1 dated 08 May 2014Protocol NumberNCT02213263ClinicalTrials.govUSIND- 110,426Other
CTRI/2016/01/006513	NCT02375971	CRFB002H2301Protocol NumberNCT02375971ClinicalTrials.gov
CTRI/2015/05/005763	NCT02239120	GCT/11/15DCGINCT02239120ClinicalTrials.govProtocol No 1160.189 version 1.0 dated 27-Jun-2014Protocol Number
CTRI/2015/07/005955	NCT01975376	2013-002646-36EudraCTB1481022_Protocol Amendment 01, dated 01 Oct 2015Protocol NumberNCT01975376ClinicalTrials.govU1111-1151-0594UTNUS IND - 104,872Other
CTRI/2015/07/005954	NCT01975389	2013-002795-41EudraCTB1481038Protocol NumberNCT01975389ClinicalTrials.govProtocol Amendment 01, dated 01 Oct 2014OtherU1111-1151-0616UTNUS IND - 104,872Other
CTRI/2016/04/006852	NCT02404350	CAIN457F2342 v00 dated 24-March 2015Protocol NumberNCT02404350ClinicalTrials.gov
CTRI/2015/07/006007	NCT01747915	A0081105Protocol NumberNCT01747915ClinicalTrials.gov
CTRI/2015/10/006238	NCT01920711	CLCZ696D2301; Version 02, dated: 06 May 2015Protocol NumberNCT01920711ClinicalTrials.gov
CTRI/2016/07/007068	NCT02715726	EFC13889/Amended CT Protocol 01 Ver 1:0 dated 17 Dec 2015Protocol NumberNCT02715726ClinicalTrials.gov
CTRI/2016/01/006483	NCT02599168	14/7/2015OtherEC/04/15/807Protocol NumberNCT02599168ClinicalTrials.govVersion no. 1Other
CTRI/2015/12/006464	NCT02403206	CTW860-P001 Version 1, 22 Dec 2014Protocol NumberNCT02403206ClinicalTrials.gov
CTRI/2015/12/006461	NCT02174731	D5740C00002Protocol NumberNCT02174731ClinicalTrials.gov
CTRI/2015/12/006412	NCT02174627	D5740C00001 Version 4.0, Date 26 September 2014Protocol NumberNCT02174627ClinicalTrials.gov
CTRI/2017/11/010373	NCT02464631	NCT02464631ClinicalTrials.gov
CTRI/2018/02/012172	NCT02573727	NCT02573727ClinicalTrials.gov
CTRI/2018/02/011956	NCT02467322	NCT02467322ClinicalTrials.gov
CTRI/2018/02/011704	NCT02465645	NCT02465645ClinicalTrials.gov
CTRI/2018/02/011917	NCT02528760	NCT02528760ClinicalTrials.gov
CTRI/2018/02/012140	NCT02484963	NCT02484963ClinicalTrials.gov
CTRI/2018/02/011999	NCT02321371	NCT02321371ClinicalTrials.gov
CTRI/2018/03/012814	NCT02234440	NCT02234440ClinicalTrials.gov
CTRI/2018/02/012230	NCT02307409	NCT02307409ClinicalTrials.gov
CTRI/2018/03/012325	NCT02294292	NCT02294292ClinicalTrials.gov
CTRI/2016/09/007246	NCT02462902	NCT02462902ClinicalTrials.gov
CTRI/2016/08/007178	NCT02458079	NCT02458079ClinicalTrials.gov
CTRI/2018/02/012234	NCT02140294	NCT02140294ClinicalTrials.gov
CTRI/2015/11/006348	NCT02502526	CTU424-P001 version 1.0 dated 02-Jun-2015Protocol NumberNCT02502526ClinicalTrials.gov
CTRI/2016/05/006952	NCT02007720	CRLX030A2302, Version: 03 dated:2-March-2015Protocol NumberNCT02007720ClinicalTrials.gov
CTRI/2015/12/006420	NCT02065791	2013-004494-28EudraCT28431754DNE3001 Amendment INT-2 dated 03 Feb 2015Protocol NumberNCT02065791ClinicalTrials.gov
CTRI/2016/09/007279	NCT02563067	CQAW039A2314 version 01 dated 19 Aug 2015Protocol NumberNCT02563067ClinicalTrials.gov
CTRI/2016/01/006493	NCT02260804	CT-P10 3.4; Protocol Version 2.0, 06 August 2015Protocol NumberNCT02260804ClinicalTrials.gov
CTRI/2016/06/007059	NCT02554786	CQVM149B2301, Version 02 (clean) dated 01-Oct-2015Protocol NumberNCT02554786ClinicalTrials.gov
CTRI/2017/09/009699	NCT01829295	NCT01829295ClinicalTrials.gov
CTRI/2018/04/012988	NCT03003273	NCT03003273ClinicalTrials.gov
CTRI/2016/08/007183	NCT01463306	2011-001412-65EudraCT2011-001412-65UTNNCT01463306ClinicalTrials.govProtocol A0081106 (Amendment # 1, Dated 31-July-2012)Protocol Number
CTRI/2016/09/007293	NCT02468661	CINC280B2201-Protocol Version 01 dated 20-Nov-2015Protocol NumberNCT02468661ClinicalTrials.gov
CTRI/2016/09/007269	NCT02595398	CLS1001-301 Version 4.2 dated 27-Apr-2017Protocol NumberNCT02595398ClinicalTrials.gov
CTRI/2016/04/006854	NCT02608359	212082PCR4021 version 1, dated 13 November 2014Protocol NumberNCT02608359ClinicalTrials.gov
CTRI/2016/06/007062	NCT02571777	CQVM149B2302 v03 (clean version) dated 08-Oct-2015Protocol NumberNCT02571777ClinicalTrials.gov
CTRI/2019/01/016978	NCT02689232	NCT02689232ClinicalTrials.gov
CTRI/2016/09/007234	NCT02299505	CLDK378A2112 Version 02 dated 16-Oct-15Protocol NumberNCT02299505ClinicalTrials.gov
CTRI/2018/02/011992	NCT02695862	Protocol version 2017Protocol NumberNCT02695862ClinicalTrials.gov
CTRI/2018/04/012995	NCT02691533	NCT02691533ClinicalTrials.gov
CTRI/2016/07/007081	NCT01945268	NCT01945268ClinicalTrials.govRCT_IVVE_2015Protocol Number
CTRI/2017/03/007975	NCT02570347	NCT02570347ClinicalTrials.gov
CTRI/2016/08/007206	NCT02640664	CRFB002H2301E1,Version 00,dated 11-Dec-2015Protocol NumberNCT02640664ClinicalTrials.gov
CTRI/2018/02/012233	NCT02721238	NCT02721238ClinicalTrials.gov
CTRI/2018/02/011925	NCT01561651	NCT01561651ClinicalTrials.gov
CTRI/2016/05/006970	NCT02409680	GN-LDA.8.1, Version 1.1, March 21, 2015 Protocol NumberNCT02409680ClinicalTrials.gov
CTRI/2016/07/007115	NCT02837744	ABPL/002 Version 1.1 Dated 06-JUN-2016Protocol NumberNCT02837744ClinicalTrials.govU1111-1185-5780UTN
CTRI/2017/02/007934	NCT03005743	NCT03005743ClinicalTrials.gov
CTRI/2016/08/007169	NCT02551159	D419LC00001 Version 01, dated 31 March 2016Protocol NumberNCT02551159ClinicalTrials.gov
CTRI/2016/08/007204	NCT02542293	D419AC00003 Version 01, dated 21 March 2016Protocol NumberNCT02542293ClinicalTrials.gov
CTRI/2016/07/007092	NCT02624167	IND No: 104,708 OtherNCT02624167ClinicalTrials.govNW-3509A/002/II/2015; Amendment 2, 18 Aug 2015Protocol Number
CTRI/2016/11/007435	NCT02866539	NCT02866539ClinicalTrials.gov
CTRI/2017/06/008789	NCT01344343	NCT01344343ClinicalTrials.govNILNIL
CTRI/2017/03/008181	NCT02792218	COMB157G2301, Version number: 00,dated 7-Apr-2016Protocol NumberNCT02792218ClinicalTrials.gov
CTRI/2018/01/011570	NCT02546908	NCT02546908ClinicalTrials.govNOPRODPCR4001Protocol Number
CTRI/2017/03/008166	NCT02792231	COMB157G2302, Version number: 00,dated 7-Apr-2016Protocol NumberNCT02792231ClinicalTrials.gov
CTRI/2017/02/007862	NCT02418208	NCT02418208ClinicalTrials.gov
CTRI/2017/01/007696	NCT02603432	B9991001 amendment 2, 24March2016Protocol NumberNCT02603432ClinicalTrials.gov
CTRI/2017/07/009000	NCT02892344	CQVM149B2303, Version 00, dated 19 April 2016Protocol NumberNCT02892344ClinicalTrials.gov
CTRI/2018/01/011502	NCT01980511	NCT01980511 NeuroVISION protocol V 3.0 16/10/2014ClinicalTrials.gov
CTRI/2017/06/008898	NCT02998645	CETB115E2403-Protocol Version 01 dated 17-May-2017Protocol NumberNCT02998645ClinicalTrials.gov
CTRI/2017/03/008034	NCT02679755	A5481037 Amendment Number 3, Dated 31-May-2016Protocol NumberNCT02679755ClinicalTrials.gov
CTRI/2017/03/008004	NCT02958709	IRB00051196, V 5.0 12 October 2016Protocol NumberNCT02958709 ClinicalTrials.gov
CTRI/2017/10/010015	NCT02745080	CAIN457F2366 v 00 dated 26-Oct-2016Protocol NumberNCT02745080ClinicalTrials.gov
CTRI/2017/09/009772	NCT02410772	NCT02410772ClinicalTrials.gov
CTRI/2018/04/013182	NCT03403374	NCT03403374ClinicalTrials.gov
CTRI/2018/06/014543	NCT03226392	CQAW039A2317, Version 00 dated 10/May/2017 Protocol NumberNCT03226392ClinicalTrials.gov
CTRI/2018/04/013108	NCT03029208	201410 Protocol Amendment Number 01 dated 06Oct2017Protocol NumberNCT03029208ClinicalTrials.gov
CTRI/2018/09/015752	NCT02678312	CLCZ696B2319 - Ver. 2.0; Dated- 10-July-2017Protocol NumberNCT02678312ClinicalTrials.gov
CTRI/2018/06/014682	NCT03417102	ALN-AT3SC-003, Amendment 1 dated 09 November 2017 Protocol NumberNCT03417102ClinicalTrials.gov
CTRI/2018/07/014698	NCT03417245	ALN-AT3SC-004 Amendment 1 dated 16 November 2017Protocol NumberNCT03417245ClinicalTrials.gov
CTRI/2018/05/013865	NCT03503708	NCT03503708ClinicalTrials.govOI \\u2013 009\\u2013 2018 Version 2.0 Dated 27/03/2018Protocol Number
CTRI/2018/09/015658	NCT02200770	CD-IA-MEDI-551-1155 Protocol Amendment 4, 08 Mar 2017Protocol NumberNCT02200770ClinicalTrials.gov
CTRI/2018/10/015931	NCT01566240	NCT01566240ClinicalTrials.gov
CTRI/2018/07/014718	NCT03390504	42756493BLC3001, Amendment 1 dated 26 October 2017Protocol NumberNCT03390504ClinicalTrials.gov
CTRI/2018/08/015281	NCT03158311	CQVM149B2306, Version 02 dated 16 Nov 2017Protocol NumberNCT03158311ClinicalTrials.gov
CTRI/2018/07/014737	NCT03160950	NCT03160950ClinicalTrials.gov
CTRI/2018/08/015367	NCT01636037	156/2011Protocol NumberNCT01636037ClinicalTrials.gov
CTRI/2018/09/015794	NCT03433313	NCT03433313 ClinicalTrials.gov
CTRI/2018/09/015762	NCT03329092	2017-002742-68 EudraCTC3601002, Original Protocol dated 20-Oct-2017 Protocol NumberNCT03329092ClinicalTrials.gov
CTRI/2019/01/017014	NCT03517540	NCT03517540ClinicalTrials.govProtocol:CLJC242A2201J; version 1.0 dated 04-Jun-2018Protocol Number
CTRI/2018/09/015649	NCT02303431	2015-005732-18EudraCTNCT02303431ClinicalTrials.gov
CTRI/2018/09/015638	NCT02623426	NCT02623426ClinicalTrials.gov
CTRI/2018/09/015833	NCT03666767	NCT03666767ClinicalTrials.gov
CTRI/2019/03/018045	NCT03713619	NCT03713619ClinicalTrials.govProtocol:CAIN457M2301;version 0.0 dated 07-Aug-2018Protocol Number
CTRI/2018/12/016757	NCT03085823	NCT03085823ClinicalTrials.gov
CTRI/2019/02/017864	NCT03713632	CAIN457M2302Protocol NumberNCT03713632ClinicalTrials.gov
CTRI/2019/02/017613	NCT03509532	NCT03509532ClinicalTrials.gov
CTRI/2017/08/009296	NCT03072277	IA/CPHE/14/1/501498Protocol NumberNCT03072277ClinicalTrials.gov
CTRI/2017/03/008185	NCT03022097	M-AS464-30 (AZ code: D6570C00002)UTNM-AS464-30 (AZ code: D6570C00002) Edition 1 Dt 19Aug2015Protocol NumberNCT03022097ClinicalTrials.gov
CTRI/2017/08/009311	NCT02941926	CLEE011A2404-Protocol Version 01 dated 19-Dec-16Protocol NumberNCT02941926ClinicalTrials.gov
CTRI/2017/09/009687	NCT03056755	CBYL719X2402-Protocol Version 00 dated 31-Jan-17Protocol NumberNCT03056755ClinicalTrials.gov
CTRI/2017/06/008918	NCT02879305	200807 Amendment 02 dated 12 Oct 2016Protocol NumberNCT02879305ClinicalTrials.gov
CTRI/2017/06/008909	NCT02876835	200808 Amendment 2.0 Dated 12Oct2016Protocol NumberNCT02876835ClinicalTrials.gov
CTRI/2017/08/009558	NCT02344290	A5332 version 3.0 28 Jan 2016Protocol NumberNCT02344290ClinicalTrials.gov
CTRI/2017/07/009025	NCT03091010	NCT03091010ClinicalTrials.gov
CTRI/2017/07/008996	NCT03069339	NCT03069339ClinicalTrials.gov
CTRI/2017/05/008715	NCT03014167	DW3-India Version 1.2 (dated 27 Oct 2016)Protocol NumberNCT03014167ClinicalTrials.gov
CTRI/2017/08/009409	NCT03077750	NCT03077750ClinicalTrials.govVBP-245-MCV; Version No. 1.0 Dated 15 Nov 2016Protocol Number
CTRI/2017/05/008716	NCT03243877	NCT03243877ClinicalTrials.govPOC\\u2013BC-0217Protocol Number
CTRI/2017/09/009931	NCT03112603	CINC424D2301-Protocol version 00 dated 14-Mar-2017Protocol NumberNCT03112603ClinicalTrials.gov
CTRI/2017/12/010876	NCT03290794	NCT03290794ClinicalTrials.govNILNIL
CTRI/2017/10/010252	NCT02435212	CICL670F2202 version 3Protocol NumberCICL670F2202 version 4Protocol NumberCICL670F2202 Version 5Protocol NumberNCT02435212ClinicalTrials.gov
CTRI/2017/09/009748	NCT02914561	2016-001367-36EudraCTNCT02914561ClinicalTrials.gov
CTRI/2018/03/012357	NCT00358943	DIREGC07009, Amendment 3 dated 09 July 2014Protocol NumberNCT00358943ClinicalTrials.gov
CTRI/2018/03/012266	NCT00144794	DIREGC07008; Amendment 7 dated 9 July 2014Protocol NumberNCT00144794ClinicalTrials.gov
CTRI/2018/03/012267	NCT00231400	DIREGC07005, Amendment 7: 09 July 2014Protocol NumberNCT00231400ClinicalTrials.gov
CTRI/2018/03/012268	NCT00196742	DIREGC07006Protocol NumberNCT00196742ClinicalTrials.gov
CTRI/2017/08/009477	NCT02914600	2016-002763-34EudraCTNCT02914600ClinicalTrials.gov
CTRI/2017/08/009475	NCT02914522	2016-001392-78EudraCTNCT02914522ClinicalTrials.gov
CTRI/2017/09/009708	NCT02914535	2016-002765-58EudraCTNCT02914535ClinicalTrials.gov
CTRI/2017/09/009858	NCT02175498	NCT02175498 APB123ClinicalTrials.gov
CTRI/2017/08/009359	NCT02968004	CP-4-006, Version 1.0 dated 05 Oct 2016Protocol NumberNCT02968004ClinicalTrials.gov
CTRI/2017/09/009590	NCT03249805	NCT03249805ClinicalTrials.gov
CTRI/2017/09/009799	NCT02415400	2014-002004-24 EudraCTNCT02415400ClinicalTrials.gov
CTRI/2017/09/009826	NCT03184909	NCT03184909ClinicalTrials.govOI-006-2017 Version 2.0 July 01 2017Protocol Number
CTRI/2018/02/012063	NCT02802020	E7104Protocol NumberNCT02802020ClinicalTrials.gov
CTRI/2018/01/011526	NCT03179631	NCT03179631ClinicalTrials.govPTC124-GD-041-DMDProtocol Number
CTRI/2017/11/010647	NCT03207906	IND number- 116503Other2017-VBP-926, Version 3.0 dated 06 May 2017Protocol NumberNCT03207906ClinicalTrials.gov
CTRI/2018/02/012119	NCT03350516	NCT03350516ClinicalTrials.gov
CTRI/2018/03/012281	NCT03438110	NCT03438110ClinicalTrials.gov
CTRI/2018/05/013954	NCT03164928	NCT03164928ClinicalTrials.gov
CTRI/2018/01/011387	NCT03365336	NCT03365336ClinicalTrials.govOI-008-2017 Version 2.0 Date 01 November 2017Protocol Number
CTRI/2018/01/011183	NCT03052517	CQAW039A2315, Version 00 dated 2 November 2016Protocol NumberNCT03052517ClinicalTrials.gov
CTRI/2018/06/014392	NCT03447769	CACZ885T2301-Protocol Verion 00 dated 10-Nov-17Protocol NumberNCT03447769 ClinicalTrials.gov
CTRI/2018/08/015292	NCT03315143	U1111-1187-8703UTNNCT03315143ClinicalTrials.gov2017-002644-32EudraCTEFC14875, Version No-2, dated 07Sep2017Protocol Number

## Sheet: 102 NCT records with correct CTRI ids
102 CTG studies with a valid CTRI ID in the Secondary ID field
NCT Number	CTRI ID	Other IDs
NCT02167698	CTRI/2014/06/004677	CTRI/2014/06/004677
NCT03198260	CTRI/2017/06/008875	CTRI/2017/06/008875
NCT03168880	CTRI/2012/07/002802	CTRI/2012/07/002802
NCT02344524	CTRI/2014/07/004795	CTRI/2014/07/004795
NCT01065389	CTRI/2010/091/000014	CTRI/2010/091/000014
NCT03706066	CTRI/2018/11/016467	ILD432-P001|CTRI/2018/11/016467
NCT03636659	CTRI/2018/04/013350	CR179-17|CTRI/2018/04/013350
NCT03518853	CTRI/2016/02/006671	EC/TMC/0612|CTRI/2016/02/006671
NCT03477422	CTRI/2013/11/004133	VRL/CSE-1034/05/2012|CTRI/2013/11/004133
NCT03446469	CTRI/2018/02/011762	ManipalU|CTRI/2018/02/011762
NCT03141970	CTRI/2015/06/005939	v1.0|CTRI/2015/06/005939
NCT03125772	CTRI/2011/06/001830	Tuxedo|CTRI/2011/06/001830
NCT02992574	CTRI/2016/12/007532	1602|CTRI/2016/12/007532
NCT02853630	CTRI/2014/01/004301	CLAF237AIN04|CTRI/2014/01/004301
NCT02735330	CTRI/2016/02/006593	ID-NO 23052015|CTRI/2016/02/006593
NCT02511379	CTRI/2015/10/006320	EXJ821-P001 (C-13-039)|CTRI/2015/10/006320
NCT02438982	CTRI/2014/01/004355	pednephro RCT/PM/NRSMCH-54|CTRI/2014/01/004355
NCT02382575	CTRI/2015/01/005364	PednephroRCT/PM/NRSMCH-33|CTRI/2015/01/005364
NCT02255136	CTRI/2012/02/002419	793/MBHMCH/CH/Adm/01/2011|CTRI/2012/02/002419
NCT02253407	CTRI/2013/05/003702	MMR-01/12|CTRI/2013/05/003702
NCT02234206	CTRI/2014/01/004281	Ref.No. ExII(1)/29096/2011|CTRI/2014/01/004281
NCT02081131	CTRI/2013/09/004016	PLOT|CTRI/2013/09/004016
NCT01972893	CTRI/2011/04/001684	ZYD1/1001|CTRI/2011/04/001684
NCT01794052	CTRI/2013/02/003412	CCDC-2013/001|CTRI/2013/02/003412
NCT01753102	CTRI/2012/09/002983	CLR_10_19|CTRI/2012/09/002983
NCT01705769	CTRI/2012/10/003054	RPC538|CTRI/2012/10/003054
NCT01697826	CTRI/2011/04/001698	ND1210132-34|CTRI/2011/04/001698
NCT01680211	CTRI/2012/05/002678	OL-S-OB-LP/03-12|CTRI/2012/05/002678
NCT01557699	CTRI/2012/02/002447	PMV-001|CTRI/2012/02/002447
NCT01539616	CTRI/2011/11/002147	ZYH7.10.001.01|CTRI/2011/11/002147
NCT01538927	CTRI/2012/05/002628	CDC0212-FS|CTRI/2012/05/002628
NCT01527370	CTRI/2012/08/002922	V211-025|CTRI/2012/08/002922
NCT01490190	CTRI/2011/11/002098	P07733|CTRI/2011/11/002098
NCT01479660	CTRI/2011/08/001944	11/6095 dated 15/03/2011|CTRI/2011/08/001944
NCT01472809	CTRI/2011/12/002249	ZYGK1/1001|CTRI/2011/12/002249
NCT01472367	CTRI/2012/09/003025	0431A-170|CTRI/2012/09/003025
NCT01543269	CTRI/2008/091/000256	ZYT1/1001|CTRI/2008/091/000256
NCT01414166	CTRI/2012/08/002873	0524A-108|CTRI/2012/08/002873
NCT01340768	CTRI/2011/06/001838	0431-262|CTRI/2011/06/001838
NCT01434615	CTRI/2008/091/000203	SASHFR|CTRI/2008/091/000203
NCT01274559	CTRI/2012/08/002857	0524A-133|CTRI/2012/08/002857
NCT01404078	CTRI/2010/091/000054	TIPS K|CTRI/2010/091/000054
NCT01245738	CTRI/2013/02/003429	0000-204|CTRI/2013/02/003429
NCT01368770	CTRI/2010/091/001384	Protocol version 1.1|CTRI/2010/091/001384
NCT02072954	CTRI/2013/11/004152	ARL/CT/13/003|CTRI No. CTRI/2013/11/004152
NCT00366470	CTRI/2007/091/000008	TB-VitaminD|CTRI/2007/091/000008
NCT02625389	CTRI/2017/05/008607	LUF-44-001|CTRI/2017/05/008607|EUPAS15045
NCT03681548	CTRI/2018/07/014835	LC-101-02|0384-18|CTRI/2018/07/014835
NCT02837744	CTRI/2016/07/007115	ABPL/002|U1111-1185-5780|CTRI/2016/07/007115
NCT02451358	CTRI/2015/05/005770	QIV06|U1111-1143-8370|CTRI/2015/05/005770
NCT01948193	CTRI/2013/09/003997	A3L33|U1111-1127-6936|CTRI/2013/09/003997
NCT01890759	CTRI/2014/12/005272	MTA70|U1111-1122-2171|CTRI/2014/12/005272
NCT00933920	CTRI/2009/091/000287	CSPP100A2110|CTRI/2009/091/000287|26-06-2009
NCT01237587	CTRI/2011/07/001866	14099|F1J-MC-HMGW|CTRI/2011/07/001866
NCT01202760	CTRI/2011/07/001867	12978|H9B-MC-BCDO|CTRI/2011/07/001867
NCT01198002	CTRI/2011/07/001870	11352|H9B-MC-BCDM|CTRI/2011/07/001870
NCT01185353	CTRI/2011/06/001834	13854|I4V-MC-JADA|CTRI/2011/06/001834
NCT01177384	CTRI/2011/10/002072	0431-130|2010_543|CTRI/2011/10/002072
NCT01149421	CTRI/2010/091/001444	13631|H9X-MC-GBDN|CTRI/2010/091/001444
NCT01130792	CTRI/2010/091/000339	MCHPROBIO|R03HD057736|CTRI/2010/091/000339
NCT01126580	CTRI/2010/091/003036	11375|H9X-MC-GBDC|CTRI/2010/091/003036
NCT01115738	CTRI/2010/091/000348	13533|H7T-CR-TAEH|CTRI/2010/091/000348
NCT01097629	CTRI/2010/091/001177	4305-029|2010_521|CTRI/2010/091/001177
NCT01001234	CTRI/2010/091/000407	0462-082|2009_679|CTRI/2010/091/000407
NCT00996801	CTRI/2010/091/000258	5442-012|2009-014729-18|CTRI/2010/091/000258
NCT00975130	CTRI/2009/091/000883	P06129|2009-011137-26|CTRI/2009/091/000883
NCT00958568	CTRI/2009/091/000654	12115|H6P-MC-HDAY|CTRI/2009/091/000654
NCT00888238	CTRI/2009/091/000457	0431-179|2009_584|CTRI/2009/091/000457
NCT00868790	CTRI/2009/091/000614	3577-009|2009_564|CTRI/2009/091/000614
NCT00837811	CTRI/2009/091/000765	11768|H9B-MC-BCDI|CTRI/2009/091/000765
NCT00804986	CTRI/2009/091/000091	12134|I1I-MC-GECD|CTRI/2009/091/000091
NCT00792935	CTRI/2009/091/000154	0941-017|2008_589|CTRI/2009/091/000154
NCT00791479	CTRI/2009/091/000105	12565|H9X-MC-GBCK|CTRI/2009/091/000105
NCT00789373	CTRI/2009/091/000113	12560|H3E-EW-S124|CTRI/2009/091/000113
NCT00758836	CTRI/2009/091/000291	0974-046|2008_551|CTRI/2009/091/000291
NCT00756938	CTRI/2009/091/000045	0954-337|2008_545|CTRI/2009/091/000045
NCT00745823	CTRI/2009/091/000145	0518-071|2008_543|CTRI/2009/091/000145
NCT00734474	CTRI/2009/091/000969	11422|H9X-MC-GBCF|CTRI/2009/091/000969
NCT00729742	CTRI/2009/091/000139	0646-008|2008_518|CTRI/2009/091/000139
NCT00664534	CTRI/2009/091/000609	11806|F3Z-EW-S020|CTRI/2009/091/000609
NCT00594568	CTRI/2009/091/000090	7666|H6L-MC-LFAN|CTRI/2009/091/000090
NCT00128102	CTRI/2009/091/000146	0683-014|2005_010|CTRI/2009/091/000146
NCT02798471	CTRI/2018/01/011249	DU176b-D-U312|2016-000991-49|CTRI/2018/01/011249
NCT01254630	CTRI/2012/05/002673	V212-011|CTRI/2012/05/002673|2010-023156-89
NCT01155466	CTRI/2011/07/001896	P04938|2009-015161-31|CTRI/2011/07/001896|MK-3814-015
NCT01907854	CTRI/2014/05/004623	NN2211-4059|2012-004931-22|U1111-1136-2073|CTRI/2014/05/004623
NCT01850615	CTRI/2014/01/004289	NN1218-4049|2012-005583-10|U1111-1137-6242|CTRI/2014/01/004289
NCT00885170	CTRI/2009/091/000218	0822-042|2009_578|CTRI/2009/091/000218|2008-008257-30
NCT01819129	CTRI/2014/01/004285	NN1218-3853|2010-024051-93|U1111-1118-2509|CTRI/2014/01/004285
NCT01390844	CTRI/2012/04/002540	P07063|2007-005151-42|3034-033|CTRI/2012/04/002540
NCT01190254	CTRI/2011/07/001909	P05896|2009-017971-10|MK-8274-020|CTRI/2011/07/001909
NCT01544920	CTRI/2012/12/003200	P07755|2011-001345-32|MK-3034-040|CTRI/2012/12/003200|PHRR131022-000133
NCT01930188	CTRI/2014/05/004626	NN9535-3626|2012-004827-19|U1111-1135-8730|132366|CTRI/2014/05/004626
NCT01541215	CTRI/2013/10/004082	NN2211-3659|2011-002605-29|P/288/2010|U1111-1121-8743|CTRI/2013/10/004082
NCT01255787	CTRI/2011/08/001963	LuAA21004/CCT-002|2010-022257-41|U1111-1117-6595|JapicCTI-101344|CTRI/2011/08/001963
NCT01183780	CTRI/2011/07/001900	13856|I4T-MC-JVBB|CP12-0920|2010-021037-32|CTRI/2011/07/001900
NCT01168973	CTRI/2011/08/001942	13852|I4T-MC-JVBA|2010-021297-11|CP12-1027|CTRI/2011/08/001942
NCT01023581	CTRI/2010/091/000253	SYR-322MET_302|2009-012652-24|U1111-1112-1912|DOH-27-0910-3155|CTRI/2010/091/000253
NCT00790933	CTRI/2009/091/000138	C13008|2008-002784-14|NMRR-08-1040-2195|CTRI/2009/091/000138|10/H1102/12|NL25209.096.08
NCT00783692	CTRI/2009/091/000135	C13007|2008-002783-33|U1111-1157-7675|CTRI/2009/091/000135|NMRR-08-1047-2202|09/H1102/65|NL25208.096.08|C13007CTIL
NCT00783718	CTRI/2009/091/000128	C13006|U1111-1156-8422|2008-002782-32|NL25207.096.08|CTRI/2009/091/000128|NMRR-08-1046-2201|C13006CTIL|09/H1102/66
NCT00968708	CTRI/2010/091/000046	SYR-322_402|U1111-1111-6825|2009-011222-34|JapicCTI-101246|DOH-27-0310-3047|09/H0709/63|CTRI/2010/091/000046|NMRR-09-872-4471

## Sheet: 57 duplicate cases
57 CTG studies, with a valid CTRI ID in Secondary ID field, are also present in the 968 CTRI records
NCT ID	CTRI ID	Other id
NCT00366470	CTRI/2007/091/000008	NCT00366470ClinicalTrials.gov
NCT00756938	CTRI/2009/091/000045	MK0954-337-01Protocol NumberNCT00756938ClinicalTrials.gov
NCT00594568	CTRI/2009/091/000090	H6L-MC-LFANOtherNCT00594568ClinicalTrials.gov
NCT00804986	CTRI/2009/091/000091	I1I-MC-GECDProtocol NumberNCT00804986ClinicalTrials.gov
NCT00791479	CTRI/2009/091/000105	H9X-MC-GBCKOtherNCT00791479ClinicalTrials.gov
NCT00789373	CTRI/2009/091/000113	H3E-EW-S124(a)Protocol NumberNCT00789373ClinicalTrials.gov
NCT00729742	CTRI/2009/091/000139	MK-0646-008-01Protocol NumberNCT00729742ClinicalTrials.gov
NCT00745823	CTRI/2009/091/000145	MK -518-071-01Protocol NumberNCT00745823ClinicalTrials.gov
NCT00128102	CTRI/2009/091/000146	MK0683-014-04Protocol NumberNCT00128102ClinicalTrials.gov
NCT00792935	CTRI/2009/091/000154	MK-0941-017Protocol NumberNCT00792935ClinicalTrials.gov
NCT00885170	CTRI/2009/091/000218	042-00Protocol NumberNCT00885170ClinicalTrials.gov
NCT00758836	CTRI/2009/091/000291	MK-0974-046Protocol NumberNCT00758836ClinicalTrials.gov
NCT00888238	CTRI/2009/091/000457	MK-0431-179-00 dated 05-Feb-2009Protocol NumberNCT00888238ClinicalTrials.gov
NCT00664534	CTRI/2009/091/000609	F3Z-EW-S020Protocol NumberNCT00664534ClinicalTrials.gov
NCT00868790	CTRI/2009/091/000614	009-00Protocol NumberNCT00868790ClinicalTrials.gov
NCT00958568	CTRI/2009/091/000654	H6P-MC-HDAYProtocol NumberNCT00958568ClinicalTrials.gov
NCT00837811	CTRI/2009/091/000765	H9B-MC-BCDI Protocol NumberNCT00837811ClinicalTrials.gov
NCT00975130	CTRI/2009/091/000883	NCT00975130 ClinicalTrials.govP06129Protocol Number
NCT00734474	CTRI/2009/091/000969	H9X-MC-GBCFProtocol NumberNCT00734474ClinicalTrials.gov
NCT00968708	CTRI/2010/091/000046	09/H0709/63Other2009-011222-34EudraCT2009-011222-34OtherDOH-27-0310-3047OtherJapicCTI-101246OtherNCT00968708ClinicalTrials.govSYR-322_402Protocol NumberU1111-1111-6825UTN
NCT01023581	CTRI/2010/091/000253	2009-012652-24 EudraCTNCT01023581ClinicalTrials.govSYR-322MET_302Protocol NumberU1111-1112-1912 UTN
NCT00996801	CTRI/2010/091/000258	NCT00996801ClinicalTrials.govMK-5442 Protocol 012-01 issue date 16-Nov-2010Protocol Number
NCT01115738	CTRI/2010/091/000348	H7T-CR-TAEH Protocol NumberNCT01115738 ClinicalTrials.gov
NCT01001234	CTRI/2010/091/000407	082-00Protocol NumberNCT01001234ClinicalTrials.gov
NCT01340768	CTRI/2011/06/001838	262-00Protocol NumberNCT01340768 ClinicalTrials.gov
NCT01097629	CTRI/2010/091/001177	MK-4305-029-00Protocol NumberNCT01097629ClinicalTrials.gov
NCT01149421	CTRI/2010/091/001444	H9X-MC-GBDNProtocol NumberNCT01149421ClinicalTrials.gov
NCT01126580	CTRI/2010/091/003036	H9X-MC-GBDCProtocol NumberNCT01126580ClinicalTrials.gov
NCT01155466	CTRI/2011/07/001896	NCT01155466ClinicalTrials.govP04938Protocol Number
NCT01190254	CTRI/2011/07/001909	MK-8274-020-0OtherNCT01190254ClinicalTrials.govP05896Protocol Number
NCT01245738	CTRI/2013/02/003429	MK-0000-204-00Protocol NumberNCT01245738ClinicalTrials.gov
NCT01198002	CTRI/2011/07/001870	H9B-MC-BCDM Protocol NumberNCT01198002ClinicalTrials.gov
NCT01202760	CTRI/2011/07/001867	H9B-MC-BCDOProtocol NumberNCT01202760ClinicalTrials.gov
NCT01255787	CTRI/2011/08/001963	2010-022257-41EudraCTJapicCTI-101344OtherLuAA21004/CCT-002Protocol NumberNCT01255787ClinicalTrials.govU1111-1117-6595UTN
NCT01185353	CTRI/2011/06/001834	I4V-MC-JADA Protocol NumberNCT01185353ClinicalTrials.gov
NCT01254630	CTRI/2012/05/002673	NCT01254630ClinicalTrials.govV212-011-01 issue date 27-Oct-2010Protocol Number
NCT01183780	CTRI/2011/07/001900	I4T-MC-JVBB Protocol NumberNCT01183780ClinicalTrials.gov
NCT01237587	CTRI/2011/07/001866	F1J-MC-HMGWProtocol NumberNCT01237587ClinicalTrials.gov
NCT01168973	CTRI/2011/08/001942	2010-021297-11 EudraCTCP12-1027 OtherI4T-MC-JVBA Protocol NumberNCT01168973ClinicalTrials.gov
NCT01414166	CTRI/2012/08/002873	MK-0524A-108 dated 27 Jan 2011Protocol NumberNCT01414166ClinicalTrials.gov
NCT01472809	CTRI/2011/12/002249	NCT01472809ClinicalTrials.govZYGK1/1001Protocol Number
NCT01177384	CTRI/2011/10/002072	130-00Protocol Number2010_543OtherMK-0431-130OtherNCT01177384ClinicalTrials.gov
NCT01274559	CTRI/2012/08/002857	MK-0524A-133 dated 27 Jul 2010Protocol NumberNCT01274559ClinicalTrials.gov
NCT01390844	CTRI/2012/04/002540	NCT01390844ClinicalTrials.govP07063 30 Mar 2011 Initial Protocol Protocol Number
NCT01538927	CTRI/2012/05/002628	NCT01538927ClinicalTrials.gov
NCT01472367	CTRI/2012/09/003025	MK-0431A-170Version-00 Dated 02 May 2011Protocol NumberNCT01472367ClinicalTrials.gov
NCT01541215	CTRI/2013/10/004082	P/288/2010Other2011-002605-29EudraCTNCT01541215ClinicalTrials.govNN2211-3659,Version 3.0,Dated 12 Oct 2012Protocol NumberU1111-1121-8743UTN
NCT01527370	CTRI/2012/08/002922	NCT01527370ClinicalTrials.govV211, Protocol 025-00 Issue date 14 Jun 2011Protocol Number
NCT01705769	CTRI/2012/10/003054	NCT01705769ClinicalTrials.govRPC538Protocol Number
NCT01544920	CTRI/2012/12/003200	MK3034-040Protocol NumberNCT01544920ClinicalTrials.govP07755 Amnd-01,dated 08 Dec 2011Protocol Number
NCT01819129	CTRI/2014/01/004285	NCT01819129ClinicalTrials.govNN 1218 3853 verion 2.0 dated 17Jan2013Protocol NumberNN1218-3853Protocol NumberU1111-1118-2509UTN
NCT01850615	CTRI/2014/01/004289	2012-005583-10EudraCTNCT01850615ClinicalTrials.govNN1218-4049 Ver 1.0 dated 18 JAn 2013Protocol NumberU1111-1137-6242UTN
NCT01907854	CTRI/2014/05/004623	2012-004931-22EudraCTNCT01907854ClinicalTrials.govNN2211-4059 Ver 2.0 dated 21 Jun 2013Protocol NumberU1111-1136-2073UTN
NCT01930188	CTRI/2014/05/004626	2012-004827-19EudraCTNCT01930188ClinicalTrials.govNN9535 3626 Ver 2.0 Dated 04 June 2013Protocol Number
NCT02438982	CTRI/2014/01/004355	NCT02438982ClinicalTrials.gov
NCT01890759	CTRI/2014/12/005272	MTA70 (Version 7.0, 22 October 2015)Protocol NumberNCT01890759ClinicalTrials.govU1111-1122-2171UTN
NCT02837744	CTRI/2016/07/007115	ABPL/002 Version 1.1 Dated 06-JUN-2016Protocol NumberNCT02837744ClinicalTrials.govU1111-1185-5780UTN

## Sheet: 1013 CTG-CTRI pairs
Number of unique CTG-CTRI pairs, identified either from the CTRI or the CTG records
NCT ID	CTRI ID
NCT00821301	CTRI/2009/091/000207
NCT00667563	CTRI/2009/091/000298
NCT00774553	CTRI/2009/091/000774
NCT01002079	CTRI/2009/091/000914
NCT01472809	CTRI/2011/12/002249
NCT01972893	CTRI/2011/04/001684
NCT01557699	CTRI/2012/02/002447
NCT00729742	CTRI/2009/091/000139
NCT00387387	CTRI/2009/091/000516
NCT01035801	CTRI/2009/091/001008
NCT01019070	CTRI/2010/091/002966
NCT02299505	CTRI/2016/09/007234
NCT00888238	CTRI/2009/091/000457
NCT01091298	CTRI/2010/091/000260
NCT00694798	CTRI/2009/091/000664
NCT02303431	CTRI/2018/09/015649
NCT01543269	CTRI/2008/091/000256
NCT01061658	CTRI/2009/091/001080
NCT01147809	CTRI/2011/06/001814
NCT01130792	CTRI/2010/091/000339
NCT01152411	CTRI/2010/091/001048
NCT01152125	CTRI/2010/091/001044
NCT02802020	CTRI/2018/02/012063
NCT01039597	CTRI/2010/091/000097
NCT00864175	CTRI/2009/091/000834
NCT01794052	CTRI/2013/02/003412
NCT00268905	CTRI/2010/091/001144
NCT00689195	CTRI/2011/091/000187
NCT02281500	CTRI/2015/05/005798
NCT00261846	CTRI/2009/091/000583
NCT00445458	CTRI/2009/091/000593
NCT01098357	CTRI/2011/06/001831
NCT00885703	CTRI/2013/04/003545
NCT00791154	CTRI/2009/091/000149
NCT02958709	CTRI/2017/03/008004
NCT01113515	CTRI/2013/07/003838
NCT00804986	CTRI/2009/091/000091
NCT00565448	CTRI/2008/091/000007
NCT00713518	CTRI/2009/091/000385
NCT00701181	CTRI/2009/091/000281
NCT01393639	CTRI/2012/07/002810
NCT00810836	CTRI/2009/091/000642
NCT00300781	CTRI/2009/091/000817
NCT01716754	CTRI/2015/03/005617
NCT00696657	CTRI/2008/091/000031
NCT00532259	CTRI/2009/091/000566
NCT01915303	CTRI/2014/06/004700
NCT00315757	CTRI/2009/091/000354
NCT01226797	CTRI/2011/04/001705
NCT01575756	CTRI/2013/09/003953
NCT01517373	CTRI/2012/06/002745
NCT00611884	CTRI/2007/091/000042
NCT00806286	CTRI/2010/091/000491
NCT01321463	CTRI/2011/12/002226
NCT01283139	CTRI/2012/06/002731
NCT00698802	CTRI/2008/091/000035
NCT01268332	CTRI/2012/02/002422
NCT01550289	CTRI/2012/03/002518
NCT02624167	CTRI/2016/07/007092
NCT00950066	CTRI/2009/091/000580
NCT00917293	CTRI/2012/02/002411
NCT01041911	CTRI/2009/091/001020
NCT00099632	CTRI/2018/02/011794
NCT03056755	CTRI/2017/09/009687
NCT01311180	CTRI/2011/091/000148
NCT01201265	CTRI/2010/091/001135
NCT00387127	CTRI/2009/091/000519
NCT00853112	CTRI/2009/091/000279
NCT00830180	CTRI/2011/09/002007
NCT00837811	CTRI/2009/091/000765
NCT00694915	CTRI/2007/091/000034
NCT00687817	CTRI/2008/091/000128
NCT00525408	CTRI/2007/091/000033
NCT01490086	CTRI/2012/08/002944
NCT00443794	CTRI/2007/091/000015
NCT01052779	CTRI/2010/091/000391
NCT00502307	CTRI/2007/091/000043
NCT01271725	CTRI/2011/07/001915
NCT00966875	CTRI/2009/091/000777
NCT00430898	CTRI/2007/091/000028
NCT01167335	CTRI/2010/091/001332
NCT01304524	CTRI/2012/09/002962
NCT01222117	CTRI/2011/04/001657
NCT00856375	CTRI/2009/091/000382
NCT01491737	CTRI/2012/08/002900
NCT00962390	CTRI/2012/05/002683
NCT01151215	CTRI/2010/091/002961
NCT00682981	CTRI/2009/091/000875
NCT00887588	CTRI/2009/091/000681
NCT01081678	CTRI/2010/091/000621
NCT00905307	CTRI/2009/091/000952
NCT00910962	CTRI/2010/091/002926
NCT00938314	CTRI/2009/091/000468
NCT00663416	CTRI/2008/091/000262
NCT00907296	CTRI/2009/091/001044
NCT00839852	CTRI/2009/091/000395
NCT00674973	CTRI/2008/091/000081
NCT01047397	CTRI/2010/091/000282
NCT01071850	CTRI/2010/091/000343
NCT01274182	CTRI/2011/06/001781
NCT00813605	CTRI/2009/091/001060
NCT00941798	CTRI/2009/091/000603
NCT00752219	CTRI/2009/091/000084
NCT00777036	CTRI/2011/08/001975
NCT00843050	CTRI/2009/091/000771
NCT00994292	CTRI/2009/091/000988
NCT01003379	CTRI/2009/091/001040
NCT00902928	CTRI/2009/091/000651
NCT00814372	CTRI/2009/091/000038
NCT01035879	CTRI/2010/091/000162
NCT00928317	CTRI/2009/091/000569
NCT01068860	CTRI/2010/091/000151
NCT00622193	CTRI/2011/091/000299
NCT00630110	CTRI/2009/091/000822
NCT00718692	CTRI/2010/091/003049
NCT01185353	CTRI/2011/06/001834
NCT01305746	CTRI/2012/05/002688
NCT01475461	CTRI/2012/07/002798
NCT00527735	CTRI/2007/091/000039
NCT00545129	CTRI/2011/05/001754
NCT00692445	CTRI/2008/091/000197
NCT01555151	CTRI/2013/01/003296
NCT01852292	CTRI/2014/04/004546
NCT01532336	CTRI/2012/11/003145
NCT01783444	CTRI/2014/03/004444
NCT01514188	CTRI/2012/10/003068
NCT00347919	CTRI/2009/091/000500
NCT01437735	CTRI/2011/12/002279
NCT00390221	CTRI/2010/091/000773
NCT00911859	CTRI/2010/091/001263
NCT00385515	CTRI/2007/091/000044
NCT01397968	CTRI/2012/03/002500
NCT00870740	CTRI/2010/091/001093
NCT01836471	CTRI/2014/07/004743
NCT01138163	CTRI/2010/091/001403
NCT01160601	CTRI/2010/091/001402
NCT00530764	CTRI/2009/091/000336
NCT01457846	CTRI/2012/02/002432
NCT01162681	CTRI/2011/04/001667
NCT00759200	CTRI/2009/091/000148
NCT01149421	CTRI/2010/091/001444
NCT01215643	CTRI/2010/091/002967
NCT01265784	CTRI/2011/10/002076
NCT00455533	CTRI/2011/091/000021
NCT01281306	CTRI/2011/04/001682
NCT01288079	CTRI/2011/10/002065
NCT01200394	CTRI/2011/06/001777
NCT01208233	CTRI/2012/05/002702
NCT00824343	CTRI/2009/091/000159
NCT01161524	CTRI/2011/11/002151
NCT01252693	CTRI/2010/091/006141
NCT00996801	CTRI/2010/091/000258
NCT01636037	CTRI/2018/08/015367
NCT00690378	CTRI/2009/091/000959
NCT01233362	CTRI/2010/091/002807
NCT01228383	CTRI/2011/10/002060
NCT01262976	CTRI/2011/091/000065
NCT01220830	CTRI/2010/091/002827
NCT02435212	CTRI/2017/10/010252
NCT00612014	CTRI/2008/091/000254
NCT01098305	CTRI/2011/091/000118
NCT02998645	CTRI/2017/06/008898
NCT02175498	CTRI/2017/09/009858
NCT01440374	CTRI/2012/08/002911
NCT00919854	CTRI/2009/091/000374
NCT00719550	CTRI/2009/091/000857
NCT01169090	CTRI/2012/02/002409
NCT01114854	CTRI/2010/091/001463
NCT00901693	CTRI/2010/091/000532
NCT01096849	CTRI/2010/091/000686
NCT01847963	CTRI/2013/07/003801
NCT00850993	CTRI/2010/091/000490
NCT01082809	CTRI/2010/091/000433
NCT03207906	CTRI/2017/11/010647
NCT01119950	CTRI/2010/091/000285
NCT03077750	CTRI/2017/08/009409
NCT01096667	CTRI/2010/091/001073
NCT03517540	CTRI/2019/01/017014
NCT01147003	CTRI/2010/091/001213
NCT01436500	CTRI/2014/09/005075
NCT01059825	CTRI/2010/091/000390
NCT01304849	CTRI/2012/06/002741
NCT00918281	CTRI/2010/091/001052
NCT00850499	CTRI/2009/091/000743
NCT01034410	CTRI/2010/091/000624
NCT00868790	CTRI/2009/091/000614
NCT00927407	CTRI/2009/091/000266
NCT03446469	CTRI/2018/02/011762
NCT00462943	CTRI/2013/11/004124
NCT01393899	CTRI/2012/12/003272
NCT00499525	CTRI/2008/091/000017
NCT01470599	CTRI/2013/09/003992
NCT00793546	CTRI/2009/091/000362
NCT01539616	CTRI/2011/11/002147
NCT01229176	CTRI/2011/12/002233
NCT01470664	CTRI/2012/06/002727
NCT02255136	CTRI/2012/02/002419
NCT02234206	CTRI/2014/01/004281
NCT01393626	CTRI/2013/01/003294
NCT00369070	CTRI/2007/091/000017
NCT01115738	CTRI/2010/091/000348
NCT03518853	CTRI/2016/02/006671
NCT00792935	CTRI/2009/091/000154
NCT00778830	CTRI/2009/091/000032
NCT01065389	CTRI/2010/091/000014
NCT00885170	CTRI/2009/091/000218
NCT03198260	CTRI/2017/06/008875
NCT02468661	CTRI/2016/09/007293
NCT00691236	CTRI/2011/091/000189
NCT00375219	CTRI/2013/06/003748
NCT00901979	CTRI/2009/091/000598
NCT00758836	CTRI/2009/091/000291
NCT00972374	CTRI/2010/091/000257
NCT02200770	CTRI/2018/09/015658
NCT00824369	CTRI/2011/10/002050
NCT01561651	CTRI/2018/02/011925
NCT01209702	CTRI/2011/04/001666
NCT01255787	CTRI/2011/08/001963
NCT00823979	CTRI/2010/091/001049
NCT00264511	CTRI/2010/091/000369
NCT00781118	CTRI/2011/08/001939
NCT00413699	CTRI/2009/091/000704
NCT01027364	CTRI/2010/091/002949
NCT00637377	CTRI/2008/091/000087
NCT00391066	CTRI/2009/091/000110
NCT00734474	CTRI/2009/091/000969
NCT00821977	CTRI/2009/091/000134
NCT00387686	CTRI/2009/091/000705
NCT00860288	CTRI/2009/091/000126
NCT00507429	CTRI/2009/091/000057
NCT02341560	CTRI/2015/12/006402
NCT00958568	CTRI/2009/091/000654
NCT00293735	CTRI/2010/091/001285
NCT00931008	CTRI/2010/091/000382
NCT00678613	CTRI/2008/091/000079
NCT00690326	CTRI/2009/091/000068
NCT02678312	CTRI/2018/09/015752
NCT01363349	CTRI/2011/12/002224
NCT00836836	CTRI/2009/091/000053
NCT00900146	CTRI/2009/091/000636
NCT01008293	CTRI/2010/091/000125
NCT01134692	CTRI/2009/091/000211
NCT00927914	CTRI/2010/091/000063
NCT01488994	CTRI/2012/08/002877
NCT00810238	CTRI/2011/05/001742
NCT01178294	CTRI/2012/03/002487
NCT00677807	CTRI/2009/091/000216
NCT00522379	CTRI/2009/091/001069
NCT01183780	CTRI/2011/07/001900
NCT02451358	CTRI/2015/05/005770
NCT01204749	CTRI/2011/11/002163
NCT00856206	CTRI/2009/091/001045
NCT01209689	CTRI/2011/04/001692
NCT00957086	CTRI/2010/091/001230
NCT02798471	CTRI/2018/01/011249
NCT00765830	CTRI/2009/091/000203
NCT01217944	CTRI/2010/091/003003
NCT00549757	CTRI/2008/091/000001
NCT00809965	CTRI/2011/08/001941
NCT00694382	CTRI/2008/091/000277
NCT00594568	CTRI/2009/091/000090
NCT00567996	CTRI/2009/091/000260
NCT01948193	CTRI/2013/09/003997
NCT00511147	CTRI/2009/091/000860
NCT01168791	CTRI/2012/02/002401
NCT01368770	CTRI/2010/091/001384
NCT01753102	CTRI/2012/09/002983
NCT00725985	CTRI/2009/091/000061
NCT01128153	CTRI/2010/091/001110
NCT01129882	CTRI/2015/09/006157
NCT00835770	CTRI/2010/091/000288
NCT00707304	CTRI/2010/091/000034
NCT00839800	CTRI/2009/091/000240
NCT01142193	CTRI/2012/01/002344
NCT00847613	CTRI/2011/091/000575
NCT00748189	CTRI/2009/091/000483
NCT01159600	CTRI/2010/091/001299
NCT00831441	CTRI/2009/091/000249
NCT00925600	CTRI/2012/08/002905
NCT00755755	CTRI/2009/091/000398
NCT00856284	CTRI/2009/091/000552
NCT00504075	CTRI/2010/091/000016
NCT01490190	CTRI/2011/11/002098
NCT00824265	CTRI/2009/091/000386
NCT00571649	CTRI/2007/091/000040
NCT00709865	CTRI/2009/091/000093
NCT00490139	CTRI/2009/091/000478
NCT00793624	CTRI/2009/091/000141
NCT01049217	CTRI/2010/091/001074
NCT00795639	CTRI/2009/091/000182
NCT00821093	CTRI/2009/091/000082
NCT00790192	CTRI/2009/091/000288
NCT00789698	CTRI/2009/091/000289
NCT01045707	CTRI/2010/091/000044
NCT00643201	CTRI/2009/091/000047
NCT00819091	CTRI/2009/091/000119
NCT00757588	CTRI/2009/091/000121
NCT01043666	CTRI/2010/091/000535
NCT00796666	CTRI/2009/091/000184
NCT00658021	CTRI/2012/01/002337
NCT01335464	CTRI/2011/12/002248
NCT01335477	CTRI/2011/12/002245
NCT00809354	CTRI/2009/091/000405
NCT00680901	CTRI/2009/091/000498
NCT00679432	CTRI/2009/091/000675
NCT00633893	CTRI/2009/091/000050
NCT00796653	CTRI/2009/091/000147
NCT00799903	CTRI/2009/091/000443
NCT00680186	CTRI/2009/091/000686
NCT00808067	CTRI/2009/091/000026
NCT00578695	CTRI/2009/091/000319
NCT00626548	CTRI/2009/091/000302
NCT00580216	CTRI/2008/091/000018
NCT00735397	CTRI/2009/091/000561
NCT00634049	CTRI/2012/01/002352
NCT00790933	CTRI/2009/091/000138
NCT00761280	CTRI/2009/091/000171
NCT01270828	CTRI/2011/07/001905
NCT00679588	CTRI/2010/091/000173
NCT00805194	CTRI/2013/02/003343
NCT00783718	CTRI/2009/091/000128
NCT00617669	CTRI/2009/091/000193
NCT00614120	CTRI/2008/091/000014
NCT01358266	CTRI/2011/12/002309
NCT00631371	CTRI/2009/091/000424
NCT00750880	CTRI/2009/091/000402
NCT00783692	CTRI/2009/091/000135
NCT00704730	CTRI/2009/091/000790
NCT01079806	CTRI/2011/09/002001
NCT01114529	CTRI/2010/091/000679
NCT01254188	CTRI/2012/10/003047
NCT01262365	CTRI/2011/11/002115
NCT01374906	CTRI/2014/08/004837
NCT01903733	CTRI/2015/01/005461
NCT01412944	CTRI/2012/02/002424
NCT01425723	CTRI/2012/05/002708
NCT01439360	CTRI/2014/03/004497
NCT01474109	CTRI/2012/05/002684
NCT01434186	CTRI/2012/10/003069
NCT01557244	CTRI/2013/10/004048
NCT01234311	CTRI/2012/07/002796
NCT01948830	CTRI/2014/07/004760
NCT01829295	CTRI/2017/09/009699
NCT01095250	CTRI/2010/091/000479
NCT03052517	CTRI/2018/01/011183
NCT01090310	CTRI/2010/091/000284
NCT03447769	CTRI/2018/06/014392
NCT01082874	CTRI/2011/11/002126
NCT00833703	CTRI/2009/091/000909
NCT00439777	CTRI/2007/091/000024
NCT01014390	CTRI/2012/12/003166
NCT00713830	CTRI/2008/091/000176
NCT00891202	CTRI/2009/091/000689
NCT00676507	CTRI/2010/091/000486
NCT00884585	CTRI/2010/091/000590
NCT00860145	CTRI/2011/07/001918
NCT00707993	CTRI/2009/091/000123
NCT01215747	CTRI/2011/04/001668
NCT01145417	CTRI/2010/091/001319
NCT01106651	CTRI/2010/091/002997
NCT01104584	CTRI/2010/091/000372
NCT00849056	CTRI/2009/091/000484
NCT01223352	CTRI/2011/06/001843
NCT01261793	CTRI/2011/11/002114
NCT01298323	CTRI/2011/07/001930
NCT00792805	CTRI/2009/091/000066
NCT01566604	CTRI/2012/08/002907
NCT00768287	CTRI/2011/04/001676
NCT00635427	CTRI/2009/091/000322
NCT01976312	CTRI/2014/12/005274
NCT00432796	CTRI/2010/091/000017
NCT02344290	CTRI/2017/08/009558
NCT00418886	CTRI/2008/091/000013
NCT02409680	CTRI/2016/05/006970
NCT00721760	CTRI/2009/091/000460
NCT02410772	CTRI/2017/09/009772
NCT00503698	CTRI/2012/02/002443
NCT00516321	CTRI/2009/091/000507
NCT00604214	CTRI/2009/091/000022
NCT00678587	CTRI/2009/091/000524
NCT01106690	CTRI/2010/091/001361
NCT00683878	CTRI/2008/091/000186
NCT00699517	CTRI/2009/091/001024
NCT00863746	CTRI/2009/091/000557
NCT00688701	CTRI/2008/091/000071
NCT00940095	CTRI/2009/091/000902
NCT00777946	CTRI/2009/091/000035
NCT01064414	CTRI/2010/091/001337
NCT01081834	CTRI/2010/091/002824
NCT00353496	CTRI/2009/091/000905
NCT00716079	CTRI/2009/091/000052
NCT00811473	CTRI/2009/091/000696
NCT00825955	CTRI/2009/091/000085
NCT01888432	CTRI/2014/02/004395
NCT00457691	CTRI/2011/091/000025
NCT00829166	CTRI/2011/07/001865
NCT00839527	CTRI/2009/091/000485
NCT03477422	CTRI/2013/11/004133
NCT00529568	CTRI/2009/091/000508
NCT00976391	CTRI/2010/091/000071
NCT01154140	CTRI/2012/01/002323
NCT03141970	CTRI/2015/06/005939
NCT00993473	CTRI/2009/091/000912
NCT00998686	CTRI/2010/091/000500
NCT01009047	CTRI/2010/091/000502
NCT00403767	CTRI/2009/091/000201
NCT03168880	CTRI/2012/07/002802
NCT00480025	CTRI/2009/091/000499
NCT00481247	CTRI/2007/091/000023
NCT00413218	CTRI/2012/01/002351
NCT02992574	CTRI/2016/12/007532
NCT00440310	CTRI/2009/091/000295
NCT00625664	CTRI/2008/091/000036
NCT02511379	CTRI/2015/10/006320
NCT00420212	CTRI/2009/091/000088
NCT00439725	CTRI/2007/091/000026
NCT00660959	CTRI/2009/091/000671
NCT00667823	CTRI/2010/091/000401
NCT00451451	CTRI/2009/091/000117
NCT01095666	CTRI/2010/091/000430
NCT01106014	CTRI/2011/06/001842
NCT02180217	CTRI/2015/02/005579
NCT00553358	CTRI/2009/091/000477
NCT00789373	CTRI/2009/091/000113
NCT00736879	CTRI/2009/091/000174
NCT00715624	CTRI/2008/091/000180
NCT01057537	CTRI/2010/091/000250
NCT00918957	CTRI/2010/091/001399
NCT00995709	CTRI/2009/091/000874
NCT01020526	CTRI/2010/091/006072
NCT01039376	CTRI/2010/091/001145
NCT01095653	CTRI/2010/091/000429
NCT01112306	CTRI/2012/05/002676
NCT01126580	CTRI/2010/091/003036
NCT00709904	CTRI/2009/091/000550
NCT00646542	CTRI/2009/091/000238
NCT01232556	CTRI/2011/10/002084
NCT01237587	CTRI/2011/07/001866
NCT00407745	CTRI/2009/091/000703
NCT01360554	CTRI/2012/03/002486
NCT00424255	CTRI/2009/091/000486
NCT00574275	CTRI/2008/091/000042
NCT01499290	CTRI/2012/07/002769
NCT00490568	CTRI/2009/091/000497
NCT00532155	CTRI/2008/091/000028
NCT00574873	CTRI/2009/091/000491
NCT00531479	CTRI/2009/091/000387
NCT00637273	CTRI/2009/091/000412
NCT00678392	CTRI/2009/091/000565
NCT00449605	CTRI/2008/091/000040
NCT00684177	CTRI/2009/091/000023
NCT00414609	CTRI/2009/091/000197
NCT00712933	CTRI/2011/091/000219
NCT00409188	CTRI/2008/091/000111
NCT00412893	CTRI/2012/01/002331
NCT01064401	CTRI/2010/091/000254
NCT00865592	CTRI/2009/091/000501
NCT00845728	CTRI/2009/091/000277
NCT00452790	CTRI/2009/091/000548
NCT01890759	CTRI/2014/12/005272
NCT03433313	CTRI/2018/09/015794
NCT03315143	CTRI/2018/08/015292
NCT03179631	CTRI/2018/01/011526
NCT03022097	CTRI/2017/03/008185
NCT02941926	CTRI/2017/08/009311
NCT02914600	CTRI/2017/08/009477
NCT02914561	CTRI/2017/09/009748
NCT02914535	CTRI/2017/09/009708
NCT02914522	CTRI/2017/08/009475
NCT02968004	CTRI/2017/08/009359
NCT02892344	CTRI/2017/07/009000
NCT02879305	CTRI/2017/06/008918
NCT03226392	CTRI/2018/06/014543
NCT02792218	CTRI/2017/03/008181
NCT00705978	CTRI/2009/091/000630
NCT02715726	CTRI/2016/07/007068
NCT00718354	CTRI/2009/091/000885
NCT01151137	CTRI/2011/06/001844
NCT00876824	CTRI/2009/091/000058
NCT00974363	CTRI/2009/091/000585
NCT01233622	CTRI/2010/091/002990
NCT01254604	CTRI/2011/11/002160
NCT00439140	CTRI/2009/091/000360
NCT01129960	CTRI/2010/091/002816
NCT00969436	CTRI/2009/091/000750
NCT00427388	CTRI/2011/10/002066
NCT01128894	CTRI/2010/091/001238
NCT01257412	CTRI/2015/07/005987
NCT00738179	CTRI/2009/091/000410
NCT01143064	CTRI/2011/07/001861
NCT01097629	CTRI/2010/091/001177
NCT01073865	CTRI/2010/091/000255
NCT01069289	CTRI/2010/091/000153
NCT01340768	CTRI/2011/06/001838
NCT00905437	CTRI/2009/091/000645
NCT01136954	CTRI/2010/091/000641
NCT01169766	CTRI/2010/091/000623
NCT01064024	CTRI/2010/091/000552
NCT02792231	CTRI/2017/03/008166
NCT02065791	CTRI/2015/12/006420
NCT00939276	CTRI/2010/091/000308
NCT01069692	CTRI/2010/091/000298
NCT02187159	CTRI/2015/05/005805
NCT02404350	CTRI/2016/04/006852
NCT02375971	CTRI/2016/01/006513
NCT01989676	CTRI/2014/07/004786
NCT01975376	CTRI/2015/07/005955
NCT01959529	CTRI/2014/03/004505
NCT01975389	CTRI/2015/07/005954
NCT02007720	CTRI/2016/05/006952
NCT00999518	CTRI/2010/091/000163
NCT01271868	CTRI/2011/06/001832
NCT01930188	CTRI/2014/05/004626
NCT00566254	CTRI/2010/091/000158
NCT01920711	CTRI/2015/10/006238
NCT01922102	CTRI/2014/10/005079
NCT02131272	CTRI/2015/02/005545
NCT02162667	CTRI/2014/11/005208
NCT02229851	CTRI/2015/01/005458
NCT02174731	CTRI/2015/12/006461
NCT03029208	CTRI/2018/04/013108
NCT02595398	CTRI/2016/09/007269
NCT02563067	CTRI/2016/09/007279
NCT02554786	CTRI/2016/06/007059
NCT02603432	CTRI/2017/01/007696
NCT02551159	CTRI/2016/08/007169
NCT01076075	CTRI/2010/091/000528
NCT01001234	CTRI/2010/091/000407
NCT01030822	CTRI/2009/091/001038
NCT00794157	CTRI/2009/091/000187
NCT00640991	CTRI/2008/091/000191
NCT03390504	CTRI/2018/07/014718
NCT02302716	CTRI/2015/02/005536
NCT02640664	CTRI/2016/08/007206
NCT02239120	CTRI/2015/05/005763
NCT02226120	CTRI/2015/09/006167
NCT02213263	CTRI/2015/05/005811
NCT02174627	CTRI/2015/12/006412
NCT02542293	CTRI/2016/08/007204
NCT01419717	CTRI/2012/10/003055
NCT01353703	CTRI/2012/02/002399
NCT01202188	CTRI/2010/091/006103
NCT02149524	CTRI/2014/09/004965
NCT02106364	CTRI/2014/09/005054
NCT01393743	CTRI/2012/08/002859
NCT01309204	CTRI/2012/04/002568
NCT02260804	CTRI/2016/01/006493
NCT01274559	CTRI/2012/08/002857
NCT03417102	CTRI/2018/06/014682
NCT03417245	CTRI/2018/07/014698
NCT01566240	CTRI/2018/10/015931
NCT03158311	CTRI/2018/08/015281
NCT03329092	CTRI/2018/09/015762
NCT02623426	CTRI/2018/09/015638
NCT03713619	CTRI/2019/03/018045
NCT03713632	CTRI/2019/02/017864
NCT01069705	CTRI/2011/09/002020
NCT01177384	CTRI/2011/10/002072
NCT03072277	CTRI/2017/08/009296
NCT01840410	CTRI/2014/08/004891
NCT03005743	CTRI/2017/02/007934
NCT02016105	CTRI/2015/06/005941
NCT01397786	CTRI/2013/05/003640
NCT01527370	CTRI/2012/08/002922
NCT01458574	CTRI/2013/01/003301
NCT01595438	CTRI/2014/03/004513
NCT01544920	CTRI/2012/12/003200
NCT01458951	CTRI/2013/01/003328
NCT01422876	CTRI/2015/06/005914
NCT01465763	CTRI/2012/12/003186
NCT01470612	CTRI/2012/12/003257
NCT01565694	CTRI/2012/12/003252
NCT01472367	CTRI/2012/09/003025
NCT01174160	CTRI/2012/07/002823
NCT01500239	CTRI/2012/07/002797
NCT01418352	CTRI/2012/08/002886
NCT02141204	CTRI/2014/06/004654
NCT01462266	CTRI/2012/08/002854
NCT01390844	CTRI/2012/04/002540
NCT01475669	CTRI/2013/04/003580
NCT01901900	CTRI/2014/03/004506
NCT03003273	CTRI/2018/04/012988
NCT01414166	CTRI/2012/08/002873
NCT01365455	CTRI/2011/12/002247
NCT01284556	CTRI/2011/05/001756
NCT01124097	CTRI/2011/03/001650
NCT01071265	CTRI/2011/05/001715
NCT00735527	CTRI/2008/091/000135
NCT00632047	CTRI/2010/091/001205
NCT00595257	CTRI/2009/091/000481
NCT00523965	CTRI/2009/091/000318
NCT00496847	CTRI/2008/091/000152
NCT00193739	CTRI/2013/07/003815
NCT01190267	CTRI/2012/02/002403
NCT00366470	CTRI/2007/091/000008
NCT01723501	CTRI/2014/05/004599
NCT01190254	CTRI/2011/07/001909
NCT01086969	CTRI/2010/091/000157
NCT01053143	CTRI/2010/091/000020
NCT01155466	CTRI/2011/07/001896
NCT00988429	CTRI/2011/04/001686
NCT00781196	CTRI/2008/091/000227
NCT00921375	CTRI/2009/091/000283
NCT00982930	CTRI/2011/04/001664
NCT01225562	CTRI/2011/09/002008
NCT02464631	CTRI/2017/11/010373
NCT02438982	CTRI/2014/01/004355
NCT02150564	CTRI/2014/09/004976
NCT01392547	CTRI/2011/12/002283
NCT01632943	CTRI/2013/09/003943
NCT01580345	CTRI/2013/04/003540
NCT01227655	CTRI/2011/07/001859
NCT01345955	CTRI/2012/08/002890
NCT03350516	CTRI/2018/02/012119
NCT01254630	CTRI/2012/05/002673
NCT01252732	CTRI/2011/05/001720
NCT01258309	CTRI/2010/091/003066
NCT01216943	CTRI/2010/091/002922
NCT01252719	CTRI/2011/05/001726
NCT01145638	CTRI/2010/091/001478
NCT01155479	CTRI/2011/08/001935
NCT01208207	CTRI/2011/07/001927
NCT01208181	CTRI/2011/07/001926
NCT01215227	CTRI/2012/07/002811
NCT01885078	CTRI/2014/07/004736
NCT01012973	CTRI/2010/091/000010
NCT01850615	CTRI/2014/01/004289
NCT01074268	CTRI/2010/091/000145
NCT01339559	CTRI/2011/07/001898
NCT01058096	CTRI/2010/091/000140
NCT01160211	CTRI/2012/11/003101
NCT01042769	CTRI/2010/091/000516
NCT00917267	CTRI/2009/091/000608
NCT01035255	CTRI/2010/091/000110
NCT01076010	CTRI/2010/091/000025
NCT01032629	CTRI/2010/091/000410
NCT00796510	CTRI/2009/091/000183
NCT01137812	CTRI/2010/091/006067
NCT01046110	CTRI/2010/091/000024
NCT01030783	CTRI/2010/091/000026
NCT01032915	CTRI/2009/091/000898
NCT01730534	CTRI/2014/08/004872
NCT01018173	CTRI/2010/091/000160
NCT00734318	CTRI/2009/091/000180
NCT01077154	CTRI/2010/091/001297
NCT00239356	CTRI/2009/091/000175
NCT01076764	CTRI/2010/091/000233
NCT01363479	CTRI/2011/10/002073
NCT01172821	CTRI/2010/091/001295
NCT01126437	CTRI/2010/091/000631
NCT00537940	CTRI/2009/091/000422
NCT00324311	CTRI/2009/091/000413
NCT00865579	CTRI/2009/091/000232
NCT01120691	CTRI/2010/091/000665
NCT01396291	CTRI/2012/10/003058
NCT01114217	CTRI/2010/091/001462
NCT01114139	CTRI/2010/091/001451
NCT01392573	CTRI/2012/01/002367
NCT00699075	CTRI/2009/091/000198
NCT01104779	CTRI/2010/091/001068
NCT00363636	CTRI/2009/091/000195
NCT01120717	CTRI/2010/091/001029
NCT01106677	CTRI/2010/091/002977
NCT01098539	CTRI/2010/091/001494
NCT01205438	CTRI/2011/10/002093
NCT01360853	CTRI/2011/06/001837
NCT01059344	CTRI/2010/091/000387
NCT01045447	CTRI/2010/091/000022
NCT01006291	CTRI/2009/091/000804
NCT00767494	CTRI/2008/091/000301
NCT00906399	CTRI/2009/091/000690
NCT00920816	CTRI/2010/091/000619
NCT00894387	CTRI/2009/091/000459
NCT00102466	CTRI/2008/091/000201
NCT00569192	CTRI/2011/091/000069
NCT00876798	CTRI/2009/091/000555
NCT00868959	CTRI/2009/091/000752
NCT00868452	CTRI/2009/091/000643
NCT00968812	CTRI/2010/091/000595
NCT00877383	CTRI/2009/091/000564
NCT00858364	CTRI/2009/091/000800
NCT00538239	CTRI/2008/091/000008
NCT00853658	CTRI/2009/091/000320
NCT00859898	CTRI/2009/091/000100
NCT00868699	CTRI/2009/091/000647
NCT00849667	CTRI/2009/091/000345
NCT00915018	CTRI/2009/091/000942
NCT00756938	CTRI/2009/091/000045
NCT00284856	CTRI/2009/091/000118
NCT00915772	CTRI/2009/091/000950
NCT01000727	CTRI/2010/091/000212
NCT01001377	CTRI/2010/091/000277
NCT00996658	CTRI/2009/091/001081
NCT01009580	CTRI/2009/091/000462
NCT01261325	CTRI/2011/08/001972
NCT03164928	CTRI/2018/05/013954
NCT00986154	CTRI/2010/091/000317
NCT00744731	CTRI/2012/02/002431
NCT01239732	CTRI/2011/06/001824
NCT01075282	CTRI/2010/091/000300
NCT00884000	CTRI/2011/04/001669
NCT03112603	CTRI/2017/09/009931
NCT00958438	CTRI/2009/091/000832
NCT01047683	CTRI/2010/091/000073
NCT00128102	CTRI/2009/091/000146
NCT00745823	CTRI/2009/091/000145
NCT01191086	CTRI/2012/06/002721
NCT00509236	CTRI/2009/091/000140
NCT00975286	CTRI/2009/091/000807
NCT00958269	CTRI/2009/091/000947
NCT01131676	CTRI/2011/05/001725
NCT01147250	CTRI/2012/01/002346
NCT01516736	CTRI/2012/10/003065
NCT01613326	CTRI/2012/08/002917
NCT01492361	CTRI/2012/05/002653
NCT01485640	CTRI/2012/01/002355
NCT01463306	CTRI/2016/08/007183
NCT00975130	CTRI/2009/091/000883
NCT01419665	CTRI/2012/04/002587
NCT01412060	CTRI/2012/03/002509
NCT00787891	CTRI/2009/091/000882
NCT00689221	CTRI/2009/091/000827
NCT00733122	CTRI/2009/091/000787
NCT01412957	CTRI/2012/03/002529
NCT01406938	CTRI/2011/12/002201
NCT00943722	CTRI/2009/091/000767
NCT00451477	CTRI/2009/091/000536
NCT01371838	CTRI/2011/10/002053
NCT01376297	CTRI/2012/01/002343
NCT00814073	CTRI/2009/091/000890
NCT01358578	CTRI/2011/09/002026
NCT00801723	CTRI/2009/091/000901
NCT01541215	CTRI/2013/10/004082
NCT01828099	CTRI/2014/07/004753
NCT02745080	CTRI/2017/10/010015
NCT01819129	CTRI/2014/01/004285
NCT01782326	CTRI/2014/01/004365
NCT01720446	CTRI/2018/02/011714
NCT01721057	CTRI/2013/12/004212
NCT01711359	CTRI/2013/12/004211
NCT01747915	CTRI/2015/07/006007
NCT01663402	CTRI/2014/02/004387
NCT01017614	CTRI/2009/091/000983
NCT01632163	CTRI/2013/09/003999
NCT01610037	CTRI/2012/12/003207
NCT01617434	CTRI/2012/10/003072
NCT01599754	CTRI/2012/09/002999
NCT01598831	CTRI/2013/09/003995
NCT01618162	CTRI/2012/10/003039
NCT01555164	CTRI/2012/11/003110
NCT01005901	CTRI/2009/091/000910
NCT01137474	CTRI/2010/091/002828
NCT01638910	CTRI/2012/10/003071
NCT01336023	CTRI/2011/11/002119
NCT01473602	CTRI/2012/08/002851
NCT01473589	CTRI/2012/08/002848
NCT01307397	CTRI/2012/07/002756
NCT01195662	CTRI/2011/09/001983
NCT01202760	CTRI/2011/07/001867
NCT01198002	CTRI/2011/07/001870
NCT01197534	CTRI/2011/06/001801
NCT01193153	CTRI/2011/091/000008
NCT01197521	CTRI/2011/06/001799
NCT01192867	CTRI/2012/07/002814
NCT01179048	CTRI/2010/091/001257
NCT01177813	CTRI/2010/091/002809
NCT01167881	CTRI/2010/091/001212
NCT01164501	CTRI/2011/091/000060
NCT01157078	CTRI/2010/091/001491
NCT01153347	CTRI/2010/091/001410
NCT01168973	CTRI/2011/08/001942
NCT01210001	CTRI/2010/091/001474
NCT01339260	CTRI/2011/12/002296
NCT01215942	CTRI/2012/02/002423
NCT01262677	CTRI/2011/08/001976
NCT01619085	CTRI/2013/01/003290
NCT01327846	CTRI/2011/09/002016
NCT01313676	CTRI/2012/04/002563
NCT01316380	CTRI/2011/08/001973
NCT01289990	CTRI/2011/06/001852
NCT01575834	CTRI/2012/10/003078
NCT01284517	CTRI/2011/06/001808
NCT01392300	CTRI/2012/05/002692
NCT00848536	CTRI/2009/091/000528
NCT01224366	CTRI/2010/091/001276
NCT01265849	CTRI/2011/05/001716
NCT01259297	CTRI/2011/06/001821
NCT01272219	CTRI/2011/12/002199
NCT01243424	CTRI/2011/10/002038
NCT01242514	CTRI/2011/06/001817
NCT01242527	CTRI/2011/05/001769
NCT01235520	CTRI/2012/08/002852
NCT01271933	CTRI/2011/09/002015
NCT01258738	CTRI/2012/11/003121
NCT00480077	CTRI/2009/091/000440
NCT00534937	CTRI/2010/091/000230
NCT01404078	CTRI/2010/091/000054
NCT00468923	CTRI/2007/091/000016
NCT01597596	CTRI/2015/04/005672
NCT01254279	CTRI/2011/06/001809
NCT02502526	CTRI/2015/11/006348
NCT00929240	CTRI/2009/091/000423
NCT01496313	CTRI/2012/09/003024
NCT01023789	CTRI/2010/091/000460
NCT01124149	CTRI/2010/091/001221
NCT02679755	CTRI/2017/03/008034
NCT02382575	CTRI/2015/01/005364
NCT00639782	CTRI/2014/05/004602
NCT01991795	CTRI/2016/01/006480
NCT01020474	CTRI/2010/091/001381
NCT00933790	CTRI/2009/091/000476
NCT00790907	CTRI/2009/091/000013
NCT00664534	CTRI/2009/091/000609
NCT01917656	CTRI/2014/03/004499
NCT01031069	CTRI/2009/091/001039
NCT02415400	CTRI/2017/09/009799
NCT00084136	CTRI/2009/091/000652
NCT01512979	CTRI/2012/10/003082
NCT01230710	CTRI/2010/091/002933
NCT00737711	CTRI/2009/091/000452
NCT00819104	CTRI/2008/091/000190
NCT01098487	CTRI/2010/091/001077
NCT01191983	CTRI/2010/091/000580
NCT03403374	CTRI/2018/04/013182
NCT01260194	CTRI/2011/10/002087
NCT02060383	CTRI/2015/02/005498
NCT01418378	CTRI/2012/02/002457
NCT00888849	CTRI/2009/091/000311
NCT00737464	CTRI/2009/091/000455
NCT01907854	CTRI/2014/05/004623
NCT01438814	CTRI/2012/07/002817
NCT01528254	CTRI/2012/06/002737
NCT00879970	CTRI/2010/091/000056
NCT00438919	CTRI/2008/091/000170
NCT00894868	CTRI/2009/091/000335
NCT00931723	CTRI/2009/091/000538
NCT00917163	CTRI/2009/091/000347
NCT00939341	CTRI/2009/091/000562
NCT01121835	CTRI/2010/091/001386
NCT00711802	CTRI/2009/091/000725
NCT01107886	CTRI/2010/091/001302
NCT01122927	CTRI/2012/09/002953
NCT00374322	CTRI/2009/091/000495
NCT00476957	CTRI/2009/091/000425
NCT01277601	CTRI/2012/11/003083
NCT00351611	CTRI/2009/091/000872
NCT00908310	CTRI/2009/091/000747
NCT01427920	CTRI/2011/12/002241
NCT00489177	CTRI/2009/091/000775
NCT00870194	CTRI/2009/091/000210
NCT01950819	CTRI/2014/07/004772
NCT01175824	CTRI/2011/09/001987
NCT01444430	CTRI/2012/09/002998
NCT01519674	CTRI/2012/10/003041
NCT01331837	CTRI/2012/01/002371
NCT01434615	CTRI/2008/091/000203
NCT00909480	CTRI/2009/091/000161
NCT01341717	CTRI/2012/08/002926
NCT01543256	CTRI/2012/11/003103
NCT01525550	CTRI/2014/03/004480
NCT01538927	CTRI/2012/05/002628
NCT01800825	CTRI/2013/07/003799
NCT02570347	CTRI/2017/03/007975
NCT00557167	CTRI/2011/09/001986
NCT00631917	CTRI/2009/091/000194
NCT01945268	CTRI/2016/07/007081
NCT02403206	CTRI/2015/12/006464
NCT03125772	CTRI/2011/06/001830
NCT02853630	CTRI/2014/01/004301
NCT01758380	CTRI/2015/05/005821
NCT00933920	CTRI/2009/091/000287
NCT02253407	CTRI/2013/05/003702
NCT01697826	CTRI/2011/04/001698
NCT02625389	CTRI/2017/05/008607
NCT02117414	CTRI/2014/07/004787
NCT01214408	CTRI/2010/091/001362
NCT01132456	CTRI/2009/091/000415
NCT01169818	CTRI/2010/091/001186
NCT01899300	CTRI/2014/05/004642
NCT01078051	CTRI/2013/05/003692
NCT00760825	CTRI/2012/01/002354
NCT00982397	CTRI/2010/091/000657
NCT00761410	CTRI/2007/091/000038
NCT00934245	CTRI/2010/091/001235
NCT01010659	CTRI/2009/091/000923
NCT00108862	CTRI/2009/091/000511
NCT00833612	CTRI/2010/091/000527
NCT03160950	CTRI/2018/07/014737
NCT02837744	CTRI/2016/07/007115
NCT01479660	CTRI/2011/08/001944
NCT00790205	CTRI/2009/091/000563
NCT01023581	CTRI/2010/091/000253
NCT01494129	CTRI/2012/12/003168
NCT02876835	CTRI/2017/06/008909
NCT02571777	CTRI/2016/06/007062
NCT00968708	CTRI/2010/091/000046
NCT00781391	CTRI/2009/091/000165
NCT01352715	CTRI/2012/10/003035
NCT01380080	CTRI/2012/11/003088
NCT01315353	CTRI/2012/02/002433
NCT03681548	CTRI/2018/07/014835
NCT00124540	CTRI/2009/091/000672
NCT00634166	CTRI/2010/091/000681
NCT03503708	CTRI/2018/05/013865
NCT03365336	CTRI/2018/01/011387
NCT03249805	CTRI/2017/09/009590
NCT03184909	CTRI/2017/09/009826
NCT03091010	CTRI/2017/07/009025
NCT03069339	CTRI/2017/07/008996
NCT02866539	CTRI/2016/11/007435
NCT02691533	CTRI/2018/04/012995
NCT02599168	CTRI/2016/01/006483
NCT02573727	CTRI/2018/02/012172
NCT02528760	CTRI/2018/02/011917
NCT02072954	CTRI/2013/11/004152
NCT02484963	CTRI/2018/02/012140
NCT02467322	CTRI/2018/02/011956
NCT02465645	CTRI/2018/02/011704
NCT02462902	CTRI/2016/09/007246
NCT02695862	CTRI/2018/02/011992
NCT02458079	CTRI/2016/08/007178
NCT02321371	CTRI/2018/02/011999
NCT02721238	CTRI/2018/02/012233
NCT02689232	CTRI/2019/01/016978
NCT01705769	CTRI/2012/10/003054
NCT01121744	CTRI/2009/091/000426
NCT03014167	CTRI/2017/05/008715
NCT02116309	CTRI/2014/11/005191
NCT02081131	CTRI/2013/09/004016
NCT01344343	CTRI/2017/06/008789
NCT02735330	CTRI/2016/02/006593
NCT00612833	CTRI/2011/04/001702
NCT02082548	CTRI/2015/05/005782
NCT03636659	CTRI/2018/04/013350
NCT01703611	CTRI/2013/01/003282
NCT01471522	CTRI/2013/03/003511
NCT01185314	CTRI/2010/091/002818
NCT00967304	CTRI/2011/06/001833
NCT02344524	CTRI/2014/07/004795
NCT00970918	CTRI/2009/091/000676
NCT01641367	CTRI/2018/05/014223
NCT01138605	CTRI/2010/091/000683
NCT02167698	CTRI/2014/06/004677
NCT01680211	CTRI/2012/05/002678
NCT00788398	CTRI/2011/10/002034
NCT01372371	CTRI/2011/08/001951
NCT02234440	CTRI/2018/03/012814
NCT02140294	CTRI/2018/02/012234
NCT01837836	CTRI/2014/03/004479
NCT01700127	CTRI/2012/10/003057
NCT00474981	CTRI/2009/091/000715
NCT00834626	CTRI/2013/10/004115
NCT00717730	CTRI/2010/091/001090
NCT00193765	CTRI/2013/04/003568
NCT02294292	CTRI/2018/03/012325
NCT01138449	CTRI/2010/091/000220
NCT00987688	CTRI/2015/06/005906
NCT00144794	CTRI/2018/03/012266
NCT00196742	CTRI/2018/03/012268
NCT01459757	CTRI/2012/08/002887
NCT01980511	CTRI/2018/01/011502
NCT01245738	CTRI/2013/02/003429
NCT00920920	CTRI/2012/02/002439
NCT01341327	CTRI/2013/05/003681
NCT03666767	CTRI/2018/09/015833
NCT00358943	CTRI/2018/03/012357
NCT00231400	CTRI/2018/03/012267
NCT02307409	CTRI/2018/02/012230
NCT01699945	CTRI/2012/11/003093
NCT01508533	CTRI/2012/01/002353
NCT00384735	CTRI/2011/091/000186
NCT00795197	CTRI/2009/091/000695
NCT03438110	CTRI/2018/03/012281
NCT01942850	CTRI/2013/10/004088
NCT03243877	CTRI/2017/05/008716
NCT02418208	CTRI/2017/02/007862
NCT02208921	CTRI/2015/05/005769
NCT01551875	CTRI/2012/09/003012
NCT01866904	CTRI/2013/08/003931
NCT02546908	CTRI/2018/01/011570
NCT00643929	CTRI/2009/091/000522
NCT00865826	CTRI/2010/091/001234
NCT01128166	CTRI/2012/05/002669
NCT00791479	CTRI/2009/091/000105
NCT00814307	CTRI/2009/091/000596
NCT01039688	CTRI/2010/091/001027
NCT00414661	CTRI/2009/091/000722
NCT00812175	CTRI/2009/091/000810
NCT00909051	CTRI/2010/091/000241
NCT01212133	CTRI/2010/091/001280
NCT00831714	CTRI/2011/07/001881
NCT01219582	CTRI/2010/091/002911
NCT00752128	CTRI/2009/091/000416
NCT01219556	CTRI/2010/091/002913
NCT00990964	CTRI/2009/091/001072
NCT00856349	CTRI/2009/091/001071
NCT01633398	CTRI/2012/12/003231
NCT00836745	CTRI/2009/091/000348
NCT01134666	CTRI/2010/091/000161
NCT01142869	CTRI/2010/091/000170
NCT01303237	CTRI/2011/091/000206
NCT00631228	CTRI/2008/091/000213
NCT01933945	CTRI/2014/12/005310
NCT03706066	CTRI/2018/11/016467
NCT00382525	CTRI/2009/091/000420
NCT01961388	CTRI/2013/11/004147
NCT00976482	CTRI/2011/04/001658
NCT02608359	CTRI/2016/04/006854
NCT03085823	CTRI/2018/12/016757
NCT03509532	CTRI/2019/02/017613
NCT03290794	CTRI/2017/12/010876
NCT01961375	CTRI/2014/02/004438
NCT00938327	CTRI/2009/091/000570

## Sheet: 1013 CTG-CTRI pairs_12 matched fields
12 matched fields of the 1013 CTG-CTRI pairs, with their fuzz and tfidf scores.
NCT ID	CTRI ID	phase_CTRI	phase_CTG	fuzz score_phase	tfidf score_phase	Type of trial_CTRI	Study type_CTG	fuzz score_study type	tfidf score_study type	countries_CTRI	locations_CTG	fuzz score_location	tfidf score_location	Sample size_CTRI	enrollment_CTG	fuzz score_sample size	tfidf score_sample size	status_CTRI	status_CTG	fuzz score_status	tfidf score_status	sponsor_monetary/material support_CTRI	sponsor_collaborator_CTG	fuzz score_sponsor	tfidf score_sponsor	Scientific title of study_CTRI	Title_CTG	fuzz score_title	tfidf score_title	Public title of study_CTRI	Title_CTG.1	fuzz score_title.1	tfidf score_title.1	Condition_CTRI	condition_CTG	fuzz score_condition	tfidf score_condition	intervention_CTRI	intervention_CTG	fuzz score_intervention	tfidf score_intervention	primary_outcome_CTRI	outcome measures_CTG	fuzz score_primary outcome	tfidf score_primary outcome	Study Design_CTRI	Study Designs_CTG	fuzz score_study design	tfidf score_study design
NCT00821301	CTRI/2009/091/000207	Phase 1	Phase 1	100	100		Interventional			India, United, States of, America	United States	100	50	0	30	67	0		Unknown			Immune Control Inc Address Four Tower Bridge200 Barr Harbor Drive Suite 450West Conshohocken PA 19428 Tel 610 941 2971 ,	Immune Control	100	24	Phase 1b Single Arm Open Label Multi Center Study of Fluphenazine HCl Monotherapy in Relapsed or Relapsed and Refractory Multiple Myeloma	['Study of Fluphenazine in Relapsed or Relapsed-and-Refractory Multiple Myeloma']	100	63	This study is to evaluate the safety and tolerability of Fluphenazine HCl Monotherapy in patients with Relapsed or Relapsed and Refractory Multiple Myeloma	['Study of Fluphenazine in Relapsed or Relapsed-and-Refractory Multiple Myeloma']	100	63	Patients C900 Multiple myeloma Relapsed or Relapsed and Refractory Multiple Myeloma	Multiple Myeloma	100	56	Fluphenazine HCl	[ Drug: Fluphenazine HCl, Fluphenazine HCl will be administered intravenously. To quickly reach and maintain the target bone marrow concentration for 18 hours, the study drug will be administered using 3 bolus injections (0, 6, and 12 hours). Fluphenazine will be dose-escalated according to a modified Fibonacci scheme, terminating in 40% increments. Treatments will be administered on days 1 and 8…	100	24	Primary Outcomes Evaluate the safety and tolerability of fluphenazine when administered intravenously on days 1 and 8 of a 21 day cycle and identify the MTD and recommended dose for Phase 2 studies for this schedule of administration Principal Endpoints AEs SAEs discontinuation AEs DLTs abnormal physical findings laboratory results electrocardiograms days 1 and 8 of a 21 day cycle Secondary Outco…	['Tolerability of fluphenazine. [TimeFrame:21 day treatment cycle(s)]']	79	29	Single Arm Trial	Allocation Non Randomized Intervention Model Single Group Assignment Masking None Open Label Primary Purpose Treatment	55	8
NCT00667563	CTRI/2009/091/000298	Phase 1	Phase 1	100	100	Interventional	Interventional	100	100	India	India	100	100	150	150.0	100	34	Completed	Completed	100	100	AIDS Malignancy Clinical Trials Consortium Address AIDS Associated Malignancies Clinical Trials Consortium 9911 West Pico Boulevard Suite 980 Los Angeles CA 90035 , The National Cancer Institute NCI BG 9609 MSC 9760 9609 Medical Center Drive Bethesda MD 20892 9760	AIDS Malignancy Consortium|National Cancer Institute (NCI)|The Emmes Company, LLC	87	29	A Single Arm Open Label Pilot Study of the Safety and Immunogenicity of the Merck Quadrivalent Human Papillomavirus Vaccine among HIV Positive Women in India A Trial of AIDS Malignancy Clinical Trials Consortium Acronym AMC Protocol 054	Vaccine Therapy in Preventing HPV in HIV-Positive Women in India	75	20	A clinical trial to study prevention of HPV in HIV Positive women in India	Vaccine Therapy in Preventing HPV in HIV-Positive Women in India	71	54	Patients 150 Female patients aged 18 years or older who have HIV 1 infection as documented by any licensed ELISA test kit and confirmed by Western blot	Cervical Cancer|Nonneoplastic Condition|Precancerous Condition	34	0	Gardasil 3 doses at Day0 Week 8 and Week 24	Biological: quadrivalent human papillomavirus (types 6, 11, 16, 18) recombinant vaccine|Genetic: DNA analysis|Genetic: polymerase chain reaction|Other: cytology specimen collection procedure|Procedure: colposcopic biopsy	23	0	To Determine the proportion of participants who respond serologically to the vaccine and the kinetics of the serologic response Baseline through study discontinuation	Safety, in Terms of Grade 3 or 4 Adverse Events Attributed to the Vaccine, According to NCI CTCAE v3.0|Number of Patients With Significant Decrease (at the 0.05 Significance Level) in CD4+ Cell Count|Number of Patients With Detectable HPV Antibodies to HPV 16 at Week 28|Number of Patients With a Significant Increase in HIV Viral Load|Number of Patients With Detectable Antibodies to HPV-6|Number o…	42	22	Single Arm Trial	Intervention Model: Single Group Assignment|Masking: None (Open Label)|Primary Purpose: Prevention	55	9
NCT00774553	CTRI/2009/091/000774	Phase 1	Phase 1	100	100	Interventional	Interventional	100	100	India	India, United States	100	45	24	70.0	0	0	Completed	Completed	100	100	AstraZeneca AB 151 85 S xf6dert xe4lje Sweden Address , AstraZeneca AB 151 85 S xf6dert xe4lje Sweden	AstraZeneca	100	27	A Randomized Single Blind Placebo Controlled Phase I Study to Assess the Safety Tolerability Pharmacokinetics and Pharmacodynamics after Multiple Ascending Oral Doses of AZD1656 in subjects with T2DM treated with Metformin	To Evaluate Safety and Tolerability After Multiple Oral Doses of AZD1656 in Type 2 Diabetes Patients on Top of Metformin	79	36	To evaluate safety and tolerability after multiple oral doses of AZD1656 in type 2 diabetes patients on top of metformin	To Evaluate Safety and Tolerability After Multiple Oral Doses of AZD1656 in Type 2 Diabetes Patients on Top of Metformin	100	100	Patients Type 2 diabetes	Type 2 Diabetes	100	71	AZD1656 Dose titration of oral suspension to a tolerable dose given twice daily for 10 days	Drug: AZD1656|Drug: Placebo	52	5	Safety variables AE BP pulse plasma glucose laboratory variables weight and ECG Blood samples taken repeatedly during 24 hours on study day sessions	Safety variables (AE, BP, pulse, plasma glucose, laboratory variables, weight and ECG)|Pharmacokinetic variables|Pharmacodynamic variables	81	55	Randomized Parallel Group Placebo Controlled Trial	Allocation: Randomized|Intervention Model: Parallel Assignment|Masking: Double (Participant, Investigator)|Primary Purpose: Treatment	55	13
NCT01002079	CTRI/2009/091/000914	Phase 1	Phase 1	100	100		Interventional			India	India	100	100	16	20.0	0	0		Completed			Bristol Myers Squibb Research and Development 311 Pennington Rocky Hill Road Pennington NJ 08534 Address , Bristol Myers Squibb Research and Development	Bristol-Myers Squibb|PRA Health Sciences	67	26	A Study of the Effect of Concomitant Administration of Rifampin on the Pharmacokinetics of BMS 708163 in Healthy Subjects	Drug-Drug Interaction Study With Rifampin	56	7	Study of Pharmacokinetics of BMS 708163 in Healthy Subjects	Drug-Drug Interaction Study With Rifampin	43	6	Patients Alzheimer s Disease	Alzheimer Disease	100	71	BMS 708163 rifampin 1 Oral administration of BMS 708163 2 Oral administration of rifampin 3 Oral administration of BMS 708163 125 mg on Day 13 with oral administration of rifampin 600 mg then oral administration of rifampin 600 mg QD on Days 14 18	Drug: BMS-708163|Drug: Rifampin	88	20	Primary Outcome Measures BMS 708163 alone and with rifampin BMS 708163 single dose PK parameters Cmax Tmax T HALF AUC 0 T AUC INF CLT F and molar AUCmet AUCparent ratios will be assessed without rifampin Day 1 and with rifampin Day 13 Time Frame Within 30 days after dose Designated as safety issue No Day 1 Day 13 Time Frame Within 30 days after dose	BMS-708163 alone and with rifampin: BMS-708163 single dose PK parameters (Cmax, Tmax, T-HALF, AUC(0-T), AUC(INF), CLT/F and molar AUCmet/AUCparent ratios will be assessed without rifampin (Day 1) and with rifampin (Day 13)|BMS-708163 alone and with rifampin: Safety and tolerability (AE's, ECG, vital signs, safety labs)	89	64	Non randomized Multiple Arm Trial	Allocation: Non-Randomized|Intervention Model: Single Group Assignment|Masking: None (Open Label)|Primary Purpose: Basic Science	60	13
NCT01472809	CTRI/2011/12/002249	Phase 1	Phase 1	100	100	Interventional	Interventional	100	100	India	India	100	100	96	96.0	100	34	Other Terminated	Suspended	32	0	Zydus Research Centre Address Survey No 396 403 Sarkhej Bavla N H No 8A Moraiya , Zydus Research Center Cadila Healthcare Limited Ahmedabad	Cadila Healthcare Limited	100	25	A randomized double blind placebo controlled Phase I clinical study to evaluate the safety tolerability and pharmacokinetics of ZYGK1 a novel Glucokinase Activator following oral administration in healthy volunteers	A Clinical Study to Evaluate Safety, Tolerability and Pharmacokinetics of Oral ZYGK1 in Healthy Volunteers	100	61	A clinical study to evaluate the safety tolerability and pharmacokinetics of oral ZYGK1 in healthy volunteers	A Clinical Study to Evaluate Safety, Tolerability and Pharmacokinetics of Oral ZYGK1 in Healthy Volunteers	100	94	Healthy Human Volunteers Plan I II III IV will be conducted in healthy volunteers The multiple ascending doses shall be studied in healthy volunteers or in subjects with type 2 Diabetes after reviewing the results	Diabetes	100	10	ZYGK1 1 Dosage of ZYGK1 tablets 0 125mg 0 25mg 0 5mg 1mg and 2mg 2 Route of Administration Oral 3 Frequency Plan I ZYGK1 shall be administered a single oral dose in the overnight fasting condition Plan II ZYGK1 shall be administered once or twice daily for 07 days orally depending upon the PK results of Plan I Plan III Single oral dose of ZYGK1 Plan IV Single oral dose of ZYGK1	Drug: ZYGK1|Drug: Placebo	43	11	Safety and Tolerability Frequency of adverse events will be assessed at each dose level Safety and Tolerability Time Frame up to 14 days Plan I III and IV Time Frame Up to Day 8 Plan II Time Frame Up to Day 14	Safety and tolerability|Pharmacokinetics|Pharmacodynamics	57	22	Randomized Parallel Group Placebo Controlled Trial	Allocation: Randomized|Intervention Model: Parallel Assignment|Masking: Quadruple (Participant, Care Provider, Investigator, Outcomes Assessor)|Primary Purpose: Treatment	55	11
NCT01972893	CTRI/2011/04/001684	Phase 1	Phase 1	100	100	Interventional	Interventional	100	100	India	India	100	100	112	56.0	0	0	Completed	Completed	100	100	Cadila Healthcare Limited Zydus Tower Satellite Road Ahmedabad Gujarat Address Cadila Healthcare Ltd Satelite Road Ahmedabad gujarat , Cadila Healthcare Limited Ahmedabad	Cadila Healthcare Limited	100	56	A randomized double blind placebo controlled Phase I clinical study to evaluate the safety tolerability and pharmacokinetics of ZYD1 a selective GLP 1 agonist following the subcutaneous administrations in healthy volunteers	A Clinical Study to Evaluate the Safety, Tolerability, and Pharmacokinetics of ZYD1, Following Subcutaneous Administration in Healthy Volunteers	94	64	A phase I clinical study to evaluate effects of ZYD1 in healthy people	A Clinical Study to Evaluate the Safety, Tolerability, and Pharmacokinetics of ZYD1, Following Subcutaneous Administration in Healthy Volunteers	80	42	Healthy Human Volunteers Treatment of Type 2 Diabetes Mellitus	Type 2 Diabetes Mellitus	100	48	ZYD1 5 to 50 mg subcutaneously OD or BID depending upon the pharmacokinetic profile obtained in Plan I Single dose study	Drug: ZYD1|Drug: Placebo	38	5	1 Safety and tolerability 2 Pharmacokinetics PK after single and multiple subcutaneous administrations in healthy adult male volunteers 3 Pharmacodynamic PD effect after single and multiple subcutaneous dose administrations in healthy adult male volunteers 4 Gender effects Pharmacokinetics Pharmacodynamic effect and safety parameters in female volunteers at pre selected single dose will be compar…	To evaluate Safety and tolerability of ZYD1|Pharmacokinetics (PK) and Pharmacodynamic (PD) effect after single and multiple subcutaneous dose administrations in healthy adult male volunteers Gender effect study.	96	61	Randomized Parallel Group Placebo Controlled Trial	Allocation: Randomized|Intervention Model: Parallel Assignment|Masking: Triple (Participant, Investigator, Outcomes Assessor)|Primary Purpose: Treatment	55	12
NCT01557699	CTRI/2012/02/002447	Phase 1	Phase 1	100	100	Interventional	Interventional	100	100	India	India	100	100	60	60.0	100	34	Completed	Completed	100	100	Serum Institute of India Limited Address 212 2 Off Soli Poonawalla Road Hadapsar Pune 411028 , Serum Institute of India Limited Pune SIIL	Serum Institute of India Pvt. Ltd.|University of Colorado, Boulder|Centers for Disease Control and Prevention	53	26	An Open Label Randomized Phase I Study in Healthy Male Adults to Evaluate the Safety of a Measles Vaccine Dry Powder Administered by Two Devices	A Clinical Trial to Assess the Safety of a Measles Vaccine (Dry Powder) Administered by Two Different Devices	82	46	A clinical trial to assess the Safety of a Measles Vaccine Dry Powder administered by two different devices	A Clinical Trial to Assess the Safety of a Measles Vaccine (Dry Powder) Administered by Two Different Devices	100	100	Healthy Human Volunteers Prevention of Measles infection	Prophylaxis for the Measles Infection	63	21	Powdered Measles Vaccine The vaccine will be administered via SoloventTM device A single dose of 10 mg will be used	Biological: PMV via Puffhaler® device|Biological: PMV via SoloventTM device|Biological: Licensed Subcutaneous Measles Vaccine	62	19	1 Incidence of solicited reactions 2 Incidence of unsolicited adverse events 3 Incidence of serious adverse events SAEs and new onset chronic medical conditions throughout the entire study period of 180 days in each group 1 14 days 2 84 days 3 Throughout 180 days	Incidence of Solicited Reactions|Incidence of Unsolicited Adverse Events Within 84 Days|Incidence of Serious Adverse Events (SAEs) and New Onset Chronic Medical Conditions|The Proportion of Subjects in Each Group With Seropositive Anti-Measles IgG Antibodies|The Proportion of Subjects in Each Group With Seroprotective Plaque-reduction Neutralization Test (PRNT) Titre|The Proportion of Subjects in…	86	42	Randomized Parallel Group Active Controlled Trial	Allocation: Randomized|Intervention Model: Parallel Assignment|Masking: None (Open Label)|Primary Purpose: Prevention	56	13
NCT00729742	CTRI/2009/091/000139	Phase 1	Phase 1	100	100		Interventional			India	Not Provided			106	92, 49	0	0		Completed			Merck Co Inc One Merck Drive P O Box 100 Whitehouse Station NJ 08889 0100 U S A Address , Merck Co Inc One Merck Drive P O Box 100 Whitehouse Station NJ 08889 0100 U S A	Merck Sharp Dohme Corp	37	15	A Phase Ib Multicenter Trial to Evaluate Molecular Determinants of Response to Erlotinib and MK 0646 in Advanced Non Small Cell Lung Cancer	['Phase I Imaging Study Evaluating Dalotuzumab (MK0646) in Combination With Erlotinib for Patients With Non-Small Cell Lung Cancer (MK-0646-008)']	65	27	An Imaging Phase I B Study Evaluating MK 0646 in Combination with Erlotinib for Patients with Advanced Non Small Cell Lung Cancer	['Phase I Imaging Study Evaluating Dalotuzumab (MK0646) in Combination With Erlotinib for Patients With Non-Small Cell Lung Cancer (MK-0646-008)']	94	80	Patients Non Small Cell Lung Carcinoma	Carcinoma Non small Cell Lung	100	85	MK 0646 MK 0646 via intravenous infusion i v at a maximum dose of once weekly at 10 mg kg over 60 minutes	[ Drug: Comparator: erlotinib + dalotuzumab, Part II: All patients will receive 1 week of erlotinib 150 mg tablets per day., Arm 1: Patients who experience a PET response will continue on erlotinib monotherapy until disease progression., Arm 2: Patients who fail to receive a PET response will continue to take erlotinib in combination with dalotuzumab 10 mg/kg IV infusion once weekly. At the time …	59	12	Part I Qualify a three week FDG PET based platform for the rapid evaluation of the clinical activity of novel targeted therapies and combinations in non small cell lung cancer Part II Qualify a baseline molecular responder biomarker generated in pre clinical experiments that predicts an FDG PET response at week 3 to the combination of Erlotinib and MK 0646 in the patient population failing to ach…	['Validate imaging platform and molecular markers [TimeFrame:FDG response at Weeks 1 and 3 following chemotherapy]']	62	17	Other	Allocation Non Randomized Intervention Model Single Group Assignment Masking None Open Label Primary Purpose Treatment	7	0
NCT00387387	CTRI/2009/091/000516	Phase 1	Phase 1	100	100		Interventional			India	India, United Kingdom	100	45	70	50.0	33	0	Completed	Completed	100	100	GlaxoSmithKline Pharmaceuticals Ltd Address , GlaxoSmithKline Pharmaceuticals Ltd	GlaxoSmithKline	100	43	VEG105424 An Open Label Pharmacokinetic Study of the Safety and Tolerability of Pazopanib in Combination With FOLFOX 6 or CapeOx in Subjects With Colorectal Cancer	Study On Pazopanib When Given With FOLFOX6 (Fluorouracil, Oxaliplatin, Leucovorin) Or CapeOx (Capecitabine, Oxaliplatin)	55	16	VEG105424 Study On Pazopanib When Given With FOLFOX6 Fluorouracil Oxaliplatin Leucovorin Or CapeOx Capecitabine Oxaliplatin	Study On Pazopanib When Given With FOLFOX6 (Fluorouracil, Oxaliplatin, Leucovorin) Or CapeOx (Capecitabine, Oxaliplatin)	100	94	Patients Colorectal cancer	Neoplasms, Colorectal	70	26	Pazopanib plus FOLFOX Pazopanib dose of upto 800 mg daily FOLFOX Fluorouracil Oxaliplatin Leucovorin	Drug: Pazopanib|Drug: FOLFOX 6|Drug: CapeOx	70	16	Plasma AUC 0 24 of pazopanib on Day 1 14 and 21 Plasma AUC 0 46 of 5 FU and AUC 0 8 of platinum on Day 1 Plasma AUC 0 24 of capecitabine 5 FU and platinum on Day 1 Time Frame on Day 1 14 and 21	Plasma AUC(0-24) of pazopanib on Day 1, 14 and 21 Plasma AUC(0-46) of 5-FU and AUC(0-8) of platinum on Day 1 Plasma AUC(0-24) of capecitabine, 5-FU, and platinum on Day 1|Pharmacokinetic endpoints (AUC, C24, Cmax, tmax, and half-life)collected predose and 1, 2, 3, 4, 5, 6, 8, and 24 hours on Day 1. Assessment of disease by imaging	93	88	Other	Allocation: Non-Randomized|Intervention Model: Single Group Assignment|Masking: None (Open Label)|Primary Purpose: Treatment	7	0
NCT01035801	CTRI/2009/091/001008	Phase 1	Phase 1	100	100	BA BE	Interventional	11	0	India	India	100	100	28	20.0	33	0	Completed	Terminated	42	0	Biocon Research Limited Address Plot no 2 and 3 Phase IV BIA Bommasandra Jigani Link Road Bangalore Karnataka India 560099 , Biocon Research Limited	Biocon Limited	100	42	An Open Label Multicenter Non randomized Active Controlled Single Dose Escalation Study to Evaluate the Pharmacodynamics Pharmacokinetics Safety and Tolerability of IN 105 under Fed Conditions in patients with Type 1 Diabetes Mellitus	Safety, Tolerability, Pharmacokinetics and Pharmacodynamics of Oral Insulin (IN-105) in Type 1 Diabetes Patients	93	45	A study to assess the effect of oral insulin on safety tolerability effect of oral insulin on the blood sugar level and effect of oral insulin on the body in typeI Diabetes mellitus patients	Safety, Tolerability, Pharmacokinetics and Pharmacodynamics of Oral Insulin (IN-105) in Type 1 Diabetes Patients	73	35	Patients Type 1 Diabetes Mellitus	Type 1 Diabetes Mellitus	100	78	IN 105 10mg 20mg 30mg and 45 mg Mode of administration oral Frequency single dosing	Drug: IN-105|Drug: Insulin Lispro Injection	39	10	AUC ratio from 0 130 min for PK and PD with Lispro for different doses 0 130 min	AUC (Insulin and Blood Glucose)|Frequency of Adverse Events	46	8	Non randomized Active Controlled Trial	Allocation: Non-Randomized|Intervention Model: Single Group Assignment|Masking: None (Open Label)|Primary Purpose: Treatment	54	14
NCT01019070	CTRI/2010/091/002966	Phase 1	Phase 1	100	100		Interventional			India	United States	22	0	16	30, 28	0	0		Completed			Bristol Myers Squibb Address Indiabulls Finance Centre 6th Floor Tower 1 Senapati Bapat Marg Elphinstone W Mumbai Maharashtra 400013 , Bristol Myers Squibb Research and Development 311 Pennington Rocky Hill Road Pennington NJ 08534 United States of America	Bristol Myers Squibb	100	40	Effect of Ketoconazole on the Pharmacokinetics of BMS 650032 in Healthy Subjects	['Hepatic Impaired Subjects Compared to Healthy Subjects Receiving Multi-dose BMS-650032']	60	22	Effect of Ketoconazole on the Pharmacokinetics of BMS 650032 in Healthy Subjects	['Hepatic Impaired Subjects Compared to Healthy Subjects Receiving Multi-dose BMS-650032']	60	22	Patients Chronic Hepatitis C viral infection	Hepatic Insufficiency	43	0	BMS 650032 On Days 1 7 subjects will be administered BMS 650032 200 mg q12h orally Treatment A	[ Drug: BMS-650032, Capsules, Oral, 200 mg, BID, 7 Days]	68	38	To assess the effects of ketoconazole on the steady state pharmacokinetics PK of BMS 650032 in healthy subjects Serial blood samples for BMS 650032 PK will be collected pre doses and up to 12 hours post AM and PM doses on Days 7 and 14 Blood samples for BMS 650032 trough concentrations will be collected pre AM doses on Days 2 4 6 9 11 and 13	['Pharmacokinetics parameters including Cmax, Tmax,AUC(TAU),Vss/F, T-Half, CLT/F and AI [TimeFrame:Day 10]']	43	6	Non randomized Multiple Arm Trial	Allocation Non Randomized Intervention Model Parallel Assignment Masking None Open Label	60	16
NCT02299505	CTRI/2016/09/007234	Phase 1	Phase 1	100	100	Interventional	Interventional	100	100	Australia, Austria, Belgium, Brazil, Bulgaria, Canada, Colombia, Czech, Republic, France, Germany, Greece, Hungary, India, Italy, Lebanon, Malaysia, Netherlands, New, Zealand, Poland, Portugal, Republic of, Korea, Romania, Russian, Federation, Spain, Switzerland, Taiwan, Thailand, Turkey, United, Kingdom, United, States of, America	Australia, Austria, Belgium, Brazil, Bulgaria, Canada, Colombia, Czechia, Germany, Greece, India, Italy, Korea, Republic of, Lebanon, Malaysia, Netherlands, Poland, Russian Federation, Spain, Taiwan, Thailand, Turkey, United Kingdom, United States	98	77	300	318.0	25	0		Recruiting			Novartis Healthcare Pvt Ltd Address Novartis Healthcare Private Limited Trial Monitoring u2013 GDO GDD India Inspire BKC 7th floor G Block BKC Main Road Bandra Kurla Complex Bandra East Mumbai 400051 Maharashtra , Novartis Healthcare Private Limited Trial Monitoring u2013 GDO GDD India Inspire BKC 7th floor G Block BKC Main Road Bandra Kurla Complex Bandra East Mumbai 400051 Maharashtra	Novartis Pharmaceuticals|Novartis	50	15	A multi center randomized open label study to assess the systemic exposure efficacy and safety of 450 mg ceritinib taken with a low fat meal and 600 mg ceritinib taken with a low fat meal as compared with that of 750 mg ceritinib taken in the fasted state in adult patients with ALK rearranged ALK positive metastatic non small cell lung cancer NSCLC	Pharmacokinetic and Safety Study of Lower Doses of Ceritinib Taken With a Low-fat Meal Versus 750 mg of Ceritinib in the Fasted State in Adult Patients With (ALK-positive) Metastatic Non-small Cell Lung Cancer (NSCLC)	90	72	A Phase I study to assess the systemic exposure efficacy and safety of 450mg ceritinib taken with a lowfat meal and 600mg ceritinib taken with a lowfat meal as compared with that of 750mg ceritinib taken in the fasted state in adult patients with ALK rearranged metastatic nonsmall cell lung cancer	Pharmacokinetic and Safety Study of Lower Doses of Ceritinib Taken With a Low-fat Meal Versus 750 mg of Ceritinib in the Fasted State in Adult Patients With (ALK-positive) Metastatic Non-small Cell Lung Cancer (NSCLC)	75	57	Patients C399 Malignant neoplasm of lower respiratory tract part unspecified previously treated and treatment naive adult patients with metastatic ALK positive NSCLC	Non-Small Cell Lung Cancer	19	0	LDK378 Investigational Arm 1 oral ceritinib once daily at a dose of 450 mg administered in the morning immediately within 30 minutes following a lowfat meal Patients should refrain from eating one hour after dosing	Drug: ceritinib	78	7	To assess the steady state PK of 450 mg or 600 mg ceritinib taken daily with a lowfat meal as compared with that of 750 mg ceritinib taken daily in the fasted state in patients with metastatic ALK positive NSCLC Plasma concentration of ceritinib and PK parameters including but not limited to AUClast AUC0 24h Cmax Tmax Tlast Racc and CLssF	Plasma concentration of ceritinib|Safety profile|Objective response rate (ORR)|Duration of response (DOR)	54	15	Randomized Parallel Group Multiple Arm Trial	Allocation: Randomized|Intervention Model: Parallel Assignment|Masking: None (Open Label)|Primary Purpose: Treatment	60	13
NCT00888238	CTRI/2009/091/000457	Phase 1	Phase 1	100	100	Interventional	Interventional	100	100	India	Not Provided			12	12	100	0	Completed	Completed	100	100	MSD pharmaceutical pvt ltd Address 6th Floor Vatika Towers B Golf Course Road Sector 54 Gurgaon 122002 Haryana , na	Merck Sharp Dohme Corp	22	0	A Clinical Trial to evaluate Glucose Dependant Insulinotropic Effects of Single dose of a DPP 4 inhibitor in Lean healthy Males	['A Method to Evaluate Glucose-Dependent Insulin Secretion in Healthy Males (MK-0431-179)']	65	23	A Clinical Trial to evaluate Glucose Dependant Insulinotropic Effects of Single dose of a DPP 4 inhibitor	['A Method to Evaluate Glucose-Dependent Insulin Secretion in Healthy Males (MK-0431-179)']	59	12	Patients Type 2 Diabetes Mellitus E119 Type 2 diabetes mellitus without complications	Type 2 Diabetes Mellitus	100	78					Insulin secretion rate ISR Time Frame 190 minutes to 340 minutes Designated as safety issue No Insulin secretion rate ISR Time Frame 190 minutes to 340 minutes Designated as safety issue No	['Insulin Secretion Rate (ISR) During 190 - 340 Minutes Post-dose [TimeFrame:190 minutes to 340 minutes]', 'ISR was estimated by the deconvolution of peripheral C-peptide concentrations using a 2-compartment model that utilizes population C-peptide kinetic parameters.']	69	38	Randomized Crossover Trial	Allocation Randomized Intervention Model Crossover Assignment Masking Double Participant Investigator Primary Purpose Diagnostic	87	21
NCT01091298	CTRI/2010/091/000260	Phase 1	Phase 1	100	100		Interventional			India	India	100	100	20	20.0	100	34		Completed			Shantha Biotechnics Limited Address , Shantha Biotechnics Limited	Shantha Biotechnics Limited	100	93	Phase I randomized double blind placebo controlled study to evaluate the safety and tolerability of a single administration 10e6 25 FFU of each constituent serotype per 0 5 ml of live attenuated tetravalent G1 G4 bovine human reassortant rotavirus vaccine BRV TV administered to healthy Indian adult males	A Study to Evaluate the Safety of Tetravalent Rotavirus Vaccine in Healthy Indian Adult Male Volunteers	90	40	A Clinical Trial to evaluate the safety of a Tetravalent Rotavirus Vaccine in healthy adult male volunteers	A Study to Evaluate the Safety of Tetravalent Rotavirus Vaccine in Healthy Indian Adult Male Volunteers	93	77	Patients Rotavirus Gastroenteritis	Rotavirus Gastroenteritis	100	71	live attenuated tetravalent G1 G4 bovine human reassortant rotavirus vaccine BRV TV Single dose containing 10e6 25 FFU of each constituent virus type in 0 5 mL of vaccine	Biological: Live Attenuated Tetravalent (G1-G4) Bovine-Human Reassortant Rotavirus Vaccine (BRV-TV)|Other: Placebo	87	45	The frequency severity and causality of Reactogenicity Events and other Adverse Events Upto 10 days following administration of the dose of vaccine placebo	Severity and causality of all Adverse Events following the dose of vaccine/placebo|The frequency and the percentage change, as compared to baseline, in the protocol defined laboratory parameters following the single dose of Vaccine/placebo	78	63	Randomized Parallel Group Placebo Controlled Trial	Allocation: Randomized|Intervention Model: Parallel Assignment|Masking: Triple (Participant, Care Provider, Investigator)|Primary Purpose: Prevention	55	12
NCT00694798	CTRI/2009/091/000664	Phase 1	Phase 1	100	100	Interventional	Interventional	100	100	India	India	100	100	22	22.0	100	34	Completed	Completed	100	100	CADILA PHARMACEUTICALS LTD Address Sarkhej u2013 Dholka Road Bhat Ahmedabad u2013 382 210 Gujarat u2013 India Phone 91 2718 225001 Fax 91 2718 225039 , CADILA PHARMACEUTICALS LTD 1389 Trasad Road Dholka Ahmedabad 387810	Cadila Pharnmaceuticals	41	11	Open label single arm exploratory phase I clinical Trial to evaluate efficacy and safety of Mycobacterium w Mw in BCG refractory Superficial transitional cell carcinoma	Study of Mycobacterium w in BCG Refractory Superficial Transitional Cell Carcinoma of Bladder	92	41	Study of Mycobacterium w in BCG refractory Superficial Transitional Cell Carcinoma of Bladder	Study of Mycobacterium w in BCG Refractory Superficial Transitional Cell Carcinoma of Bladder	100	100	Patients BCG refractory Superficial transitional cell carcinoma C679 Malignant neoplasm of bladder unspecified	Bladder Cancer	67	12	Mycobacterium w Dose 0 2 ml 0 1ml Route Intradermal 0 1 ml over each deltoid on first visit thereafter 0 1ml on any one deltoid on all the successive visits Duration Every 14 days x 3 months and then monthly for 6 months thereafter once in two months for 6 months	Biological: Mycobacterium w	73	5	Response Rate Time to Tumor Progression Safety Response Rate Tumor will be evaluated after every 3 months by doing sonography cystoscopy and cytology to find out response rate	Response Rate	100	52	Single Arm Trial	Intervention Model: Single Group Assignment|Masking: None (Open Label)|Primary Purpose: Treatment	55	9
NCT02303431	CTRI/2018/09/015649	Phase 1	Phase 1	100	100	Interventional	Interventional	100	100	Australia, Austria, Canada, Egypt, Finland, France, Germany, India, Iran, Islamic, Republic of, Ireland, Israel, Italy, Jordan, Lebanon, Russian, Federation, Spain, Switzerland, Turkey, United, Kingdom, United, States of, America	Canada, France, India, Italy, Jordan, Lebanon, Spain, Turkey, United Kingdom, United States	100	53	60	60.0	100	34	Not Yet Recruiting	Recruiting	100	45	DAIICHI SANKYO INC Address 211 Mt Airy Road Basking Ridge NJ 07920 USA , DAIICHI SANKYO INC 211 Mt Airy Road Basking Ridge NJ 07920 USA	Daiichi Sankyo, Inc.	100	38	A Phase 1 Open label Single dose Non randomized Study to Evaluate Pharmacokinetics PK and Pharmacodynamics PD of Edoxaban in Pediatric Patients	Phase 1 Pediatric Pharmacokinetics/Pharmacodynamics (PK/PD) Study	100	46	Phase 1 Pediatric Pharmacokinetics Pharmacodynamics PK PD Study	Phase 1 Pediatric Pharmacokinetics/Pharmacodynamics (PK/PD) Study	100	100	Patients D65 D69 Coagulation defects purpura and other hemorrhagic conditions	Deep Vein Thrombosis|Venous Thromboembolism	32	0	Edoxaban Treatment arm Patients will be dosed orally with a single dose of edoxaban on Day 1 Patients in the 12 to 18 years of age cohort will be dosed with multiples of edoxaban tablets of 30 mg strength Patients younger than 12 years of age will receive the edoxaban granule for oral suspension 60 mg The dosing amount and administration type may change based on emerging data Patients will be adm…	Drug: Edoxaban low dose|Drug: Edoxaban high dose	90	16	Pharmacokinetic parameters such as apparent systemic clearance CL F apparent volume of distribution V F and area under the concentration time curve AUC for edoxaban and metabolites and metabolite parent ratios for AUC within 36 hours post dose	Pharmacokinetics (PK)- Apparent systemic clearance (CL/F)|PK- Apparent volume of distribution (V/F)|PK- Area under the concentration-time curve (AUC) for edoxaban and metabolites|PK- Metabolite/parent ratios for AUC|Pharmacodynamic (PDy)- Mean prothrombin time (PT)|PDy- Mean activated partial thromboplastin time (aPTT)|PDy- Mean anti-Factor Xa (FXa)|Safety- Number of participants with clinically …	84	38	Non randomized Active Controlled Trial	Allocation: Non-Randomized|Intervention Model: Single Group Assignment|Masking: None (Open Label)|Primary Purpose: Basic Science	54	13
NCT01543269	CTRI/2008/091/000256	Phase 1	Phase 1	100	100	Interventional	Interventional	100	100	India	India	100	100	8	24.0	0	0	Other Terminated	Terminated	100	58	Zydus Research Center Address Zydus Research Center Cadila Healthcare Ltd Sarkhej Bavla N H No 8 A Moraiya Ahmedabad 382 213 India , Zydus research Center Cadila Healthcare Limited Ahmedabad	Cadila Healthcare Limited	100	31	A randomized double blind placebo control phase 1 clinical study to evaluate the safety tolerability and pharmacokinetics of ZYT1 a selective TR beta agonist following oral administrations in healthy volunteers	A Clinical Study to Evaluate the Safety,Tolerability and PK of ZYT1, Following Oral Administration in Healthy Volunteers	92	55	A clinical trial to study the tolerability and safety of ZYT1 an investigational drug in human volunteers	A Clinical Study to Evaluate the Safety,Tolerability and PK of ZYT1, Following Oral Administration in Healthy Volunteers	79	50	Healthy Human Volunteers Treatment of obesity and lipid disorders	Obesity|Lipid Disorders	100	45	ZYT1 From 0 5mg oral administration	Drug: ZYT1|Drug: Placebo tablets	40	9	To evaluate 1 Safety and tolerability of ZYT1 2 Pharmacokinetics PK of ZYT1 after single and multiple oral dose administrations in healthy adult male volunteers 3 Pharmacodynamic PD effect if captured in multiple dose study 4 Effect of food on pharmacokinetics in male volunteers 5 Gender effects Pharmacokinetics and safety parameters in female volunteers at pre selected single dose will be compar…	Safety and tolerability of ZYT1 (Plan I-IV)|Pharmacokinetics (PK) (Plan I, II, III, IV) and pharmacodynamics (PD)(Plan II)	89	27	Randomized Parallel Group Placebo Controlled Trial	Allocation: Randomized|Intervention Model: Parallel Assignment|Masking: Quadruple (Participant, Care Provider, Investigator, Outcomes Assessor)|Primary Purpose: Treatment	55	11
NCT01061658	CTRI/2009/091/001080	Phase 1 Phase 2	Phase 1|Phase 2	100	100		Interventional			India	India	100	100	90	90.0	100	34		Unknown status			Shantha Biotechnics Limited Hyderabad Address , Shantha Biotechnics Limited 3rd and 4th Floor Vasantha Chambers Fateh Maidan Raod Basheer Bagh Hyderabad Andhra Pradesh India 500004	Shantha Biotechnics Limited	100	48	Phase I II randomized double blind placebo controlled dosage selection 10e5 5 or 10e6 25 FFU of each constituent serotype per 0 5 mL study to evaluate the safety tolerability and immunogenicity of a 3 dose series of Live Attenuated Tetravalent G1 G4 Bovine Human Reassortant Rotavirus Vaccine BRV TV administered to healthy Indian infants	Safety and Immunogenicity Study of the Tetravalent Rotavirus Vaccine	100	37	A clinical Trial to study the safety immunogenicity and tolerability of a tetravalent rotavirus vaccine in Indian infants	Safety and Immunogenicity Study of the Tetravalent Rotavirus Vaccine	100	63	Patients Prevention of Rotavirus Gastroenteritis	Rotavirus Gastroenteritis	100	50	Live Attenuated Tetravalent G1 G4 Bovine Human Reassortant Rotavirus Vaccine BRV TV Three doses of 0 5 mL each administered orally at one of two dosage levels 10e5 5 or 10e6 25 FFU per constituent virus per 0 5 mL following oral administration of 2 0 mL of antacid at 6 10 and 14 weeks of age	Biological: Live Attenuated Tetravalent (G1-G4) Bovine-Human Reassortant Rotavirus Vaccine|Other: Placebo	86	21	The frequency severity and causality of REs and other AEs following each dose and across all three doses of each dosage of BRV TV will be determined and compared to REs and AEs reported for infants given placebo and the routine childhood vaccines 28 days following each of the three doses of the vaccine placebo	The frequency, severity, and causality of Reactogenicity Events and other Adverse Events.|The Seroconversion rate, Sero-response rate and the GMT of serum IgA antibody against rotavirus.|The frequency and duration of post-vaccination shedding of vaccine rotavirus in stool samples	56	45	Randomized Parallel Group Placebo Controlled Trial	Allocation: Randomized|Intervention Model: Parallel Assignment|Masking: Triple (Participant, Care Provider, Investigator)|Primary Purpose: Prevention	55	12
NCT01147809	CTRI/2011/06/001814	Phase 1 Phase 2	Phase 2	100	100	Interventional	Interventional	100	100	Belgium, India, Italy, Netherlands, Poland, United, States of, America	Belgium, Canada, Czech Republic, Finland, Germany, Greece, Hungary, India, Ireland, Israel, Italy, Poland, United States	78	36	151	130.0	25	0	Suspended	Completed	44	0	GlaxoSmithKline Pharmaceuticals Ltd Dr Annie Besant Road Worli Mumbai India Address Glaxo SmithKline Pharmaceuticals Worli Mumbai 400 030 India , GlaxoSmithKline Pharmaceuticals Ltd	GlaxoSmithKline	100	24	TRC112765 A Randomized Blinded Placebo controlled Two Phase Sequential Cohort Dose Finding Study to Assess the Safety and Efficacy of an Oral Thrombopoietin Receptor Agonist Eltrombopag SB 497115 GR Administered to Patients with Solid Tumors Receiving Gemcitabine monotherapy or the combination of Gemcitabine Plus Carboplatin or Cisplatin	Safety and Efficacy Study for Solid Tumor Patients Treated With Eltrombopag	86	21	Safety and Efficacy Study for Solid tumor patients treated with Eltrombopag	Safety and Efficacy Study for Solid Tumor Patients Treated With Eltrombopag	100	100	Patients Solid tumors	Thrombocytopaenia	26	0	Eltrombopag Olamine 100 150 225 300 mg daily for 5 days before and 5 days after Day 1 chemotherapy in cycle 2 and subsequent cycles if deemed beneficial for the subject and at the investigators discretion	Drug: Eltrombopag olamine|Other: Placebo	67	8	Phase I Primary Endpoint Safety and tolerability of eltrombopag as assessed by evaluating adverse events AE reporting and changes from baseline in other safety parameters including clinical laboratory values Nine months	Number of Participants With Any Adverse Event (AE) or Serious Adverse Event (SAE): Pre-therapy, On-therapy + 30 Days and Post-therapy in Phase I|Number of Participants With Indicated Maximum Toxicity Grades for the Indicated Hematology Parameters, at Anytime Post-Baseline in Phase I|Number of Participants With Indicated Maximum Toxicity Grades for the Indicated Clinical Chemistry Laboratory Param…	58	19	Randomized Parallel Group Placebo Controlled Trial	Allocation: Randomized|Intervention Model: Parallel Assignment|Masking: Double (Investigator, Outcomes Assessor)|Primary Purpose: Supportive Care	55	12
NCT01130792	CTRI/2010/091/000339	Phase 1 Phase 2	Phase 1|Phase 2	100	100	Interventional	Interventional	100	100	India	India	100	100	160	124.0	25	0	Completed	Completed	100	100	Christian Medical College Vellore Address Christian Medical College Vellore TN 632002 , Indian Council for Medical Research National institutes of Health	Christian Medical College, Vellore, India|Indian Council of Medical Research|Eunice Kennedy Shriver National Institute of Child Health and Human Development (NICHD)|Tufts Medical Center	82	54	Probiotics for infectious diarrhea in children in south India	Probiotics for Infectious Diarrhea in Children in South India	100	100	Probiotics for infectious diarrhea in children in south India	Probiotics for Infectious Diarrhea in Children in South India	100	100	Patients Infectious Gastroenteritis	Infectious Gastroenteritis	100	71	Lactobacillus GG 10 billion organisms given mixed in milk as food supplement once daily for four weeks	Dietary Supplement: Lactobacillus GG|Dietary Supplement: Inulin	78	18	IgG to rotavirus VP6 or cryptosporidial g15 at 4 weeks 4 weeks	IgG To Rotavirus VP6 Or Cryptosporidial Gp15|lactulose:mannitol test	84	38	Randomized Parallel Group Placebo Controlled Trial	Allocation: Randomized|Intervention Model: Parallel Assignment|Masking: Quadruple (Participant, Care Provider, Investigator, Outcomes Assessor)	55	13
NCT01152411	CTRI/2010/091/001048	Phase 1 Phase 2	Phase 1|Phase 2	100	100		Interventional			India	India	100	100	5	5.0	100	0		Unknown status			International Stemcell Services Limited 117 Venkateshwara Nagar Jakkur Bengaluru 560064 Address ,	International Stemcell Services Limited	100	47	Use of Autologous bone marrow stem cell transplantation therapy in the treatment of Chronic Renal Failure in 5 indian patients ABMST CRF Study Autologous Bone marrow Stem cell Transplantation CRF	Safety and Efficacy of Autologous Bone Marrow Stem Cells for Treating Chronic Renal Failure	73	35	Safety and Efficacy of Autologous bone marrow stem cells for treatment of Chronic Renal Failure	Safety and Efficacy of Autologous Bone Marrow Stem Cells for Treating Chronic Renal Failure	97	85	Patients chronic renal failure or chronic kidney disease or chronic kidney failure	Chronic Renal Failure	100	60	autologous bone marrow derived stem cells single	Other: Autologous bone marrow stem cells	92	63	1 To establish safety of stem cell therapy in patients with chronic renal failure 2 To assess short and long term efficacy of stem cell therapy in chronic renal failure 3 months 6 months 1 year	Significant clinical improvement in serum creatinine and urine output (improvement in measured GFR by 50%)|Number of patients reporting adverse effects as a measure of safety and tolerability|Improvement in renal biopsy	55	20	Single Arm Trial	Intervention Model: Single Group Assignment|Masking: None (Open Label)|Primary Purpose: Treatment	55	9
NCT01152125	CTRI/2010/091/001044	Phase 1 Phase 2	Phase 1|Phase 2	100	100		Interventional			India	India	100	100	10	10.0	100	34		Unknown status			International Stemcell Services Limited 117 Venkateshwara Nagar Jakkur Bengaluru 560064 Address ,	International Stemcell Services Limited	100	47	Use of Autologous bone marrow mesenchymal stem cell transplantation admixed with Hyaluronic acid for therapeutic chondrogenesis in Moderate to Severe Osteoarthritis ABMST OA Study	Safety and Efficacy of Autologous Bone Marrow Stem Cells for Treating Osteoarthritis	74	27	Safety and efficacy of autologous stem cells derived from bone marrow in treating Osteoarthritis	Safety and Efficacy of Autologous Bone Marrow Stem Cells for Treating Osteoarthritis	98	74	Patients Osteoarthritis	Osteoarthritis	100	58	Autologous bone marrow derived stem cells Single dose	Other: Autologous bone marrow stem cells	92	57	1 To establish safety of stem cell therapy in patients with osteoarthritis 2 To assess short and long term efficacy of stem cell therapy in Osteoarthritis 3 months 6 months 1 year	Pain as measured by the The Western Ontario and McMaster Universities Arthritis Index (WOMAC) Pain Score|Number of Participants with Adverse Events as a Measure of Safety and Tolerability|Changes in the MRI knee with cartilage mapping and clinical improvement	47	14	Single Arm Trial	Intervention Model: Single Group Assignment|Masking: None (Open Label)|Primary Purpose: Treatment	55	9
NCT02802020	CTRI/2018/02/012063	Phase 1 Phase 2	Not Applicable	26	0	Interventional	Interventional	100	100	Belgium, Canada, India, Italy, Netherlands, United, States of, America	Belgium, Canada, India, Italy, Netherlands, United States	100	80	92	92.0	100	34	Open to Recruitment	Recruiting	55	0	Boston Scientific Corporation Address 100 Boston Scientific Way Marlborough MA 01752 USA , Boston Scientific Corporation 100 Boston Scientific Way Marlborough MA 01752 USA	Boston Scientific Corporation	100	62	Fully Covered Self Expanding Metal Stents FCSEMS for Pancreatic Duct Strictures in Patients with Chronic Pancreatitis	WallFlex Pancreatic Metal Stent for Pancreatic Duct Strictures	83	34	Fully Covered Self Expanding Metal Stent in Painful Chronic Pancreatitis	WallFlex Pancreatic Metal Stent for Pancreatic Duct Strictures	52	11	Patients Chronic pancreatitis K861 Other chronic pancreatitis	Chronic Pancreatitis	100	76	Fully covered self expanding metal stent FCSEMS The FCSEMS is an investigational device All patients who meet eligibility criteria will receive the FCSEMS The FCSEMS is intended to facilitate drainage of the pancreatic duct to reduce pain in patients with painful chronic pancreatitis	Device: WallFlex Fully Covered Self Expanding Metal Stent	91	20	Pain reduction is the primary effectiveness endpoint and will be assessed at 6 months post stent removal or 6 months post observation of complete or partial stent migration compared to pain collected at baseline Pain will be scored between 0 and 100 as the mean of the VAS Pain Score and Frequency of Pain sectors of the Izbicki pain scale The primary safety endpoint is the rate of related SAEs fro…	Pain Reduction|Rate of Related SAEs from WallFlex Pancreatic stent placement to end of study|Stricture Resolution|Improved Clinical Status|Recurrence of Stricture|Stent Functionality|The Izbicki pain scale|Average Daily Narcotic Dose|Maintenance of VAS and Frequency of Pain Scores|Stent Placement Success|Endoscopic Stent Removal Success|Safety and Device Events	67	51	Single Arm Trial	Intervention Model: Single Group Assignment|Masking: None (Open Label)|Primary Purpose: Treatment	55	9
NCT01039597	CTRI/2010/091/000097	Phase 1 Phase 2	Phase 1|Phase 2	100	100		Interventional			India	Canada, India	100	58	50	50.0	100	34		Unknown status			ORE Pharmaceuticals Ltd Address , Ore Pharmaceuticals Inc One Main Street Suite 300 Cambridge MA 02142 Tel 617 649 2009 FAX 617 649 2050	Ore Pharmaceuticals, Inc.	100	40	A Randomized Double Blind Placebo Controlled Pilot Study of the Safety and Therapeutic Activity of ORE1001 in Subjects with Ulcerative Colitis	Safety and Activity of ORE1001 in Subjects With Ulcerative Colitis	100	63	A clinical trial conducted to determine the safety and tolerability of ORE1001 in patient suffering with Ulcerative Colitis	Safety and Activity of ORE1001 in Subjects With Ulcerative Colitis	84	46	Patients Ulcerative Colitis	Mild to Moderate Ulcerative Colitis	80	36	ORE1001 300mg 5 capsules a day	Drug: ORE1001|Drug: Placebo	52	12	The primary objective of this study is to access the safety and tolerability of 6 weeks treatment with ORE1001 in patients with mild to moderate ulcerative colitis as measured by the frequency and severity of adverse events 12 weeks	The safety and tolerability of ORE1001 in subjects with ulcerative colitis as demonstrated by the frequency and severity of adverse events|Change in the modified Baron Score from Baseline to Week 6|Change in the Ulcerative Colitis Clinical Score from Baseline|Change in the partial Mayo Score fom baseline|Calprotectin concentrations|Riley Acute Inflammation Scale (histology)|Clinical remission	71	41	Randomized Parallel Group Placebo Controlled Trial	Allocation: Randomized|Intervention Model: Parallel Assignment|Masking: Quadruple (Participant, Care Provider, Investigator, Outcomes Assessor)|Primary Purpose: Treatment	55	11
NCT00864175	CTRI/2009/091/000834	Phase 1 Phase 2	Phase 1|Phase 2	100	100		Interventional			India	India	100	100	60	68.0	33	0		Terminated			INCYTE Corporation USA Address , INCYTE Corporation USA	Incyte Corporation	100	67	A Phase 1 2 Modified Dose Escalation Open Label Trial to Determine the Therapeutic Effect and Safety of INCB007839 Combined with Trastuzumab in Patients with Previously Untreated HER2 Positive Metastatic Breast Cancer	Open Label Trial of INCB07839 to Determine Effect and Safety of INCB007839 Plus Trastuzumab in HER2 Positive Metastatic Breast Cancer	94	55	A clinical trial to study the effect and safety of INCB007839 combined with Trastuzumab in patients with previously untreated HER2 positive metastatic breast cancer	Open Label Trial of INCB07839 to Determine Effect and Safety of INCB007839 Plus Trastuzumab in HER2 Positive Metastatic Breast Cancer	84	48	Patients Previously Untreated HER2 Positive Metastatic Breast Cancer	Breast Cancer	100	38	Trastusumab Initial dose 8mg m2 and subsequent dose 8mg m2 every three weeks	Drug: INCB007839|Drug: trastuzumab|Drug: Docetaxel	40	0	Frequency and severity of adverse events AEs for all patients enrolled Through out the trial	Overall response rate (complete + partial response) using RECIST (Response Evaluation Criteria in Solid Tumor) criteria|To determine the plasma pharmacokinetic (PK) profile of INCB007839 and trastuzumab when given in combination	38	7	Single Arm Trial	Allocation: Non-Randomized|Intervention Model: Sequential Assignment|Masking: None (Open Label)|Primary Purpose: Treatment	21	0
NCT01794052	CTRI/2013/02/003412	Phase 1 Phase 2	Not Applicable	26	0	Interventional	Interventional	100	100	India	India	100	100	40500	6797.0	18	0	Open to Recruitment	Completed	36	0	Centre for Chronic Disease Control Address Tower No 4 C9 Commercial Complex Vasant Kunj New Delhi 110 070 India , PHFI WTP PhD Research Funds and Medtronic Foundation	Centre for Chronic Disease Control, India|All India Institute of Medical Sciences, New Delhi|Public Health Foundation of India	72	28	m Power Heart Project	To Develop a High Quality Health Care Delivery Model for the Management of Hypertension and Diabetes at CHCs and District Hospitals of Himachal Pradesh.	19	0	To develop a high quality health care delivery model for the management of hypertension and diabetes at CHCs and District Hospitals of Himachal Pradesh	To Develop a High Quality Health Care Delivery Model for the Management of Hypertension and Diabetes at CHCs and District Hospitals of Himachal Pradesh.	100	100	Patients Hypertension and Type 2 Diabetes Mellitus	Hypertension|Type 2 Diabetes Mellitus	100	71	Evidence based DSS enabled health care delivery model The study focus on preliminary work before a definitive randomised controlled trial In this phase we are developing an intervention for the evidence based management of hypertension and diabetes at primary care setting in India The components of the interventions that we are developing are 1 A structured training of the health care staff for i…	Other: Evidence based, DSS enabled, health care delivery model	95	18	A fully developed evidence based primary health care delivery model for hypertension Diabetes management in India 2 Fully developed hypertension diabetes specific decision support systems DSS tools for the use of Physicians and non physician care providers for delivering high quality evidence based care at primary care settings in India A fully developed evidence based primary health care deliver…	Change in the proportion of people with hypertension and/or diabetes receiving evidence based clinical management.|Change in compliance to therapy and follow-up rate among people with hypertension and/or diabetes.	56	21	Single Arm Trial	Intervention Model: Single Group Assignment|Masking: None (Open Label)|Primary Purpose: Health Services Research	55	9
NCT00268905	CTRI/2010/091/001144	Phase 1 Phase 2	Phase 1	100	100	Interventional	Interventional	100	100	India	Austria, India, United States	100	38	85	64.0	0	0	Other Terminated	Completed	40	0	Eisai Ltd Address Eisai Ltd Mosquito Way Hatfield Hertfordshire AL10 9SN United Kingdom Eisai Inc 300 Tice Boulevard Woodcliff Lake NJ 07677 USA , Eisai Ltd Mosquito Way Hatfield Hertfordshire AL10 9SN United Kingdom Eisai Inc 300 Tice Boulevard Woodcliff Lake NJ 07677 USA	Eisai Inc.	100	37	A Phase Ib Open Label Two Arm Dose Finding Study of E7389 in Combination with Carboplatin in Patients with Solid Tumors	A Dose-Finding Study of E7389 in Combination With Carboplatin in Patients With Solid Tumors	100	78	This is an early phase clinical trial where the main aim is to determine the highest dose level of the study drug E7389 that can be given together in combination with a chemotherapeutic drug carboplatin in patients with solid tumors	A Dose-Finding Study of E7389 in Combination With Carboplatin in Patients With Solid Tumors	95	42	Patients Patients with Solid Tumors	Cancer	19	0	E7389 E7389 will be administered in the NSCLC extension part of the study as a 2 5 minute intravenous bolus infusion on days 1 and 8 of a 21 day cycle at the starting dose of 1 1 mg m2 Carboplatin will be administered at AUC 6 on day 1 as a 30 minute intravenous infusion after the administration of the E7389 The dose of E7389 will be escalalated to 1 4 mg m2 if no DLTs are reported in the first s…	Drug: E7389 + carboplatin AUC 5|Drug: E7389 + carboplatin AUC 6|Drug: E7389+carboplatin AUC 6	91	12	To determine the maximum tolerated dose of E7389 in combination with carboplatin in patients with advanced solid tumors Event based analysis as per protocol specified standards	Maximum Tolerated Dose (MTD) of Eribulin Mesylate of E7389 in Combination With Carboplatin in Subjects With Advanced Solid Tumors.|Safety of Eribulin Mesylate in Combination With Carboplatin as Measured by the Number of Subjects With Treatment Emergent Adverse Events.|Percent of Subjects With Best Overall Response as Measured by Response Evaluation Criteria in Solid Tumors (RECIST) Criteria.	71	46	Other	Allocation: Non-Randomized|Intervention Model: Parallel Assignment|Masking: None (Open Label)|Primary Purpose: Treatment	7	0
NCT00689195	CTRI/2011/091/000187	Phase 1 Phase 2	Phase 1|Phase 2	100	100	Interventional	Interventional	100	100	India	India	100	100	24	24.0	100	34	Completed	Unknown status	9	0	Tata Memorial Hospital Address Dr E Borges Road Parel Mumbai 400012 , Intra Mural Funding Tata Memorial Hospital Pharmanza Herbals Pvt Limited PHPL	Tata Memorial Hospital|Pharmanza Herbals Pvt Limited (PHPL)	100	64	Evaluation of curcumin piperine and Ashwagandha root powder in the management of advanced high grade osteosarcoma	Pilot Study of Curcumin Formulation and Ashwagandha Extract in Advanced Osteosarcoma	76	41	Study to determine the response of Curcumin and Ashwagandha in high grade osteosarcoma	Pilot Study of Curcumin Formulation and Ashwagandha Extract in Advanced Osteosarcoma	74	42	Patients Advanced high grade Osteosarcoma of bone extremities	Osteosarcoma	100	26	Curcummin group group II A curcumin powder formulation with lecithin and stearic acid which protects it from converting to glucuronate in GI tract manufactured by Pharmanza herbal Pvt Ltd Gujrat will be used Cohort 1 2g curcumin twice a day Cohort 2 3g curcumin twice a day Cohort 3 4g curcumin twice a day Cohort 4 4g curcumin thrice a day 16 Blood Samples of 5 ml each	Dietary Supplement: Curcumin powder|Dietary Supplement: Ashwagandha extract	43	9	In Vitro 1 To get formulation of curcumin Ashwagandha prepared 2 To establish indigenous cell lines for osteosarcoma for future lab studies studying the combination of curcumin Ashwagandha In Vivo in human patients with advanced metastatic osteosarcoma who have exhausted their treatment options 3 To study the pharmacokinetics of curcumin Ashwagandha 4 To establish a dose requirement for curcumin …	response, toxicity, disease progression|quality of life	23	6	Non randomized Active Controlled Trial	Allocation: Non-Randomized|Intervention Model: Parallel Assignment|Masking: None (Open Label)|Primary Purpose: Treatment	54	14
NCT02281500	CTRI/2015/05/005798	Phase 1 Phase 2	Phase 1|Phase 2	100	100	Interventional	Interventional	100	100	India, Italy, Lebanon, United, States of, America	India, Italy, Lebanon, United States	100	75	22	22.0	100	34	Open to Recruitment	Recruiting	55	0	Instituto Grifols SA Address Pol xedgono Levante c Can Guasc 2 08150 Parets del Vall xe8s Barcelona Spain , Instituto Grifols SA Pol xedgono Levante c Can Guasc 2 08150 Parets del Vall xe8s Barcelona Spain	Grifols Therapeutics LLC|Instituto Grifols, S.A.	62	19	Multicenter Prospective Open Label Single Arm Trial to Evaluate the Pharmacokinetics Efficacy and Safety of Human Plasma Derived Fibrinogen FIB Grifols in Patients with Congenital Afibrinogenaemia	Pharmacokinetics, Efficacy, and Safety of Human Plasma-Derived Fibrinogen (FIB Grifols) in Patients With Congenital Afibrinogenemia	93	60	A clinical trial to study the effects of Human Plasma Derived Fibrinogen FIB Grifols in Patients with Congenital Afibrinogenaemia	Pharmacokinetics, Efficacy, and Safety of Human Plasma-Derived Fibrinogen (FIB Grifols) in Patients With Congenital Afibrinogenemia	81	48	Patients D682 Hereditary deficiency of other clotting factors	Congenital Afibrinogenemia	32	0	Intravenous Fibrinogen Grifols Name of the drug Intravenous Fibrinogen Grifols FIB Grifols Dosage form Powder and solvent for solution for infusion 1g 50 ml Route of administration Intravenous infusion single infusion of fibrinogen concentrate at a dosage of 70 mg kg body weight Duration of Treatment single dose intravenous infusion of FIB Grifols at day 0 at a dosage of 70 mg kg of body weight	Biological: Human Plasma-Derived Fibrinogen Concentrate	58	7	Change on MCF from baseline 1 hour post infusion	Change in MCF measured by ROTEM|Difference (improvement) in Clotting time (CT)|Difference (improvement) in Clot Formation Time (CFT)|Difference (improvement) in Alpha angle (α)|Difference (improvement) in Prothrombin tme (PT)|Difference (improvement) in Thrombin tme (TT)|Difference (improvement) in Activated Partial Thromboplastin Time (aPTT)	34	3	Single Arm Trial	Intervention Model: Single Group Assignment|Masking: None (Open Label)|Primary Purpose: Treatment	55	9
NCT00261846	CTRI/2009/091/000583	Phase 1 Phase 2	Phase 2	100	100	Interventional	Interventional	100	100	Argentina, Australia, Austria, Brazil, Canada, Chile, China, Colombia, Finland, Germany, Hong, Kong, Hungary, India, Italy, Mexico, Netherlands, Peru, Republic of, Korea, Russian, Federation, Singapore, South, Africa, Spain, Sweden, Taiwan, United, Kingdom, United, States of, America	Argentina, Australia, Austria, Brazil, Canada, Chile, China, Colombia, Finland, Germany, Hong Kong, Hungary, India, Italy, Korea, Republic of, Mexico, Netherlands, Norway, Peru, Russian Federation, Singapore, South Africa, Spain, Sweden, Taiwan, United Kingdom, United States	99	94	570	571.0	50	0	Completed	Completed	100	100	Wyeth Research Wyeth Pharmaceuticals India Private Limited A Subsidiary of Pfizer Inc Address Level 6 Platina Plot No C 59 G Block Bandra Kurla Complex Bandra East Mumbai 400098 India , Wyeth Research Wyeth Pharmaceuticals India Private Limited A Subsidiary of Pfizer Inc Level 6 Platina Plot No C 59 G Block Bandra Kurla Complex Bandra East Mumbai 400098 India	Pfizer	100	13	A Phase 1 2 Study of SKI 606 in Philadelphia Chromosome Positive Leukemias	Study Evaluating SKI-606 (Bosutinib) In Philadelphia Chromosome Positive Leukemias	89	67	A clinical trial to see the effect of SKI 606 in Philadelphia Chromosome Positive Leukemias	Study Evaluating SKI-606 (Bosutinib) In Philadelphia Chromosome Positive Leukemias	80	43	Patients Leukemia Myeloid Philadelphia Positive	Chronic Myeloid Leukemia	80	36	Bosutinib SKI 606 Part 1 starting dose 400 mg oral daily dosing in the dose escalation component Part 2 500 mg oral continuous daily dosing	Drug: Bosutinib	78	7	1 Define the maximum tolerated dose MTD less than or equal to 1000 mg day in patients with chronic myelogenous leukemia CML in chronic phase resistant or refractory to imatinib 28 days	Number of Participants With Dose Limiting Toxicity (DLT)|Maximum Tolerated Dose (MTD)|Maximum Observed Plasma Concentration (Cmax) - Part 1|Time to Reach Maximum Observed Plasma Concentration (Tmax) - Part 1|Plasma Decay Half-Life (t1/2) - Part 1|Area Under the Curve From Time Zero to Last Quantifiable Concentration [AUC(0-48)] - Part 1|Area Under the Concentration-Time Curve (AUC) - Part 1|Appar…	73	15	Single Arm Trial	Intervention Model: Single Group Assignment|Masking: None (Open Label)|Primary Purpose: Treatment	55	9
NCT00445458	CTRI/2009/091/000593	Phase 1 Phase 2	Phase 1|Phase 2	100	100	Interventional	Interventional	100	100	Belgium, Canada, China, Hong, Kong, India, Poland, Republic of, Korea, Ukraine, United, States of, America	Belgium, Canada, China, Hong Kong, India, Korea, Republic of, Poland, Ukraine, United States	100	92	115	110.0	50	0	Completed	Completed	100	100	Wyeth Research Wyeth Pharmaceuticals India Private Limited A Subsidiary of Pfizer Inc Address Level 6 Platina Plot No C 59 G Block Bandra Kurla Complex Bandra East Mumbai 400098 India , Wyeth Research Wyeth Pharmaceuticals India Private Limited A Subsidiary of Pfizer Inc Level 6 Platina Plot No C 59 G Block Bandra Kurla Complex Bandra East Mumbai 400098 India	Puma Biotechnology, Inc.	24	6	A Phase I II Study of HKI 272 in Combination With Paclitaxel in Subjects With Advanced Solid Tumors and Breast Cancer	A Phase 1/2 Study of HKI-272 (Neratinib) in Combination With Paclitaxel (Taxol) in Subjects With Solid Tumors and Breast Cancer	93	84	A Clinical trial of Investigational Agent in Combination With Paclitaxel in Subjects With Advanced Solid Tumors and Breast Cancer	A Phase 1/2 Study of HKI-272 (Neratinib) in Combination With Paclitaxel (Taxol) in Subjects With Solid Tumors and Breast Cancer	79	61	Patients Advanced Breast Cancer Advanced Malignant Solid Tumors Breast Neoplasms	Advanced Breast Cancer|Advanced Malignant Solid Tumors|Breast Neoplasms	100	93	Drug Combination of HKI 272 neratinib and paclitaxel Drug Combination of HKI 272 neratinib and paclitaxel neratinib 240 mg daily by mouth and paclitaxel 80 mg per meter square weekly IV Duration Cycle 28 days per 4 weeks HKI 272 continuous once daily dosing Paclitaxel IV weekly for first 3 weeks of cycle Inclusion Criteria Age From 18 00 Year s Age To 99 00 Year s Gender Both Details 1 Good perfo…	Drug: HKI-272|Drug: Paclitaxel	100	29	1 Number of participants with adverse events 2 Objective response rate 1 At screening then weekly for HKI 272 paclitaxel or bimonthly for HKI 272 alone 2 At screening and then every 2 months throughout the study	Dose Limiting Toxicity Incidence of Neratinib in Combination With Paclitaxel|Maximum Tolerated Dose|Objective Response Rate|Maximum Plasma Concentration of Neratinib|Area Under the Concentration-time Curve 0-24	57	11	Single Arm Trial	Allocation: Non-Randomized|Intervention Model: Parallel Assignment|Masking: None (Open Label)|Primary Purpose: Treatment	20	0
NCT01098357	CTRI/2011/06/001831	Phase 1 Phase 2	Phase 1|Phase 2	100	100	Interventional	Interventional	100	100	India	India	100	100	195	192.0	50	0	Completed	Completed	100	100	Adocia Address 115 avenue Lacassagne 69003 Lyon France Phone 33 0 4 72 61 06 10 Fax 33 0 4 72 36 39 67 , Adocia	Virchow Group|Adocia	46	13	Efficacy and safety of three dose regimens of BioChaperone PDGF BB to becaplermin gel for the treatment of diabetic foot ulcer	Comparative Study of 3 Dose Regimens of BioChaperone to Becaplermin Gel for the Treatment of Diabetic Foot Ulcer	90	73	Study to evaluate the safety and efficacy of Biochaperon Platelet Derived Growth Factor in comparison to Becalpermine Gel in the treatment of diabetic foot ulcer	Comparative Study of 3 Dose Regimens of BioChaperone to Becaplermin Gel for the Treatment of Diabetic Foot Ulcer	74	43	Patients Diabetic Foot Ulcers	Diabetic Foot Ulcers	100	78	1 BioChaperone PDGF BB Low Dose 2 BioChaperone PDGF BB High Dose 3 BioChaperone PDGF BB very Low Dose 1 BioChaperone PDGF BB Low Dose in which BioChaperone PDGF BB is applied as a spray every two days at the dose of 12 5 ufffdg cm2 for up to 20 weeks 2 BioChaperone PDGF BB High Dose in which BioChaperone PDGF BB is applied as a spray every two days at the dose of 25 ufffdg cm2 for up to 20 weeks …	Drug: Biochaperone PDGF-BB Low dose|Drug: Biochaperone PDGF-BB High dose|Drug: Regranex|Drug: Biochaperone PDGF-BB Very Low Dose	85	51	Incidence of complete wound closure 20 weeks	Incidence of complete wound closure|Time to achieve complete wound closure|Percentage reduction in total ulcer surface area at each visit.|Incidence of complete wound healing at week 10|Safety Safety Measures	89	46	Randomized Parallel Group Multiple Arm Trial	Allocation: Randomized|Intervention Model: Parallel Assignment|Masking: None (Open Label)|Primary Purpose: Treatment	60	13
NCT00885703	CTRI/2013/04/003545	Phase 1 Phase 2	Phase 1|Phase 2	100	100	Interventional	Interventional	100	100	India, Kenya, Peru, South, Africa, Thailand, Uganda, United, States of, America, Zambia	India, Kenya, Peru, South Africa, Thailand, Uganda, United States, Zimbabwe	93	70	192	168.0	25	0	Open to Recruitment	Completed	36	0	Division of AIDS DAIDS NIH USA Division of AIDS DAIDS NIH USA Address MD USA , National Institute of Health USA	National Institute of Allergy and Infectious Diseases (NIAID)	63	16	A Phase I II Dose Finding Study of High Dose Fluconazole Treatment in AIDS Associated Cryptococcal Meningitis	High-Dose Fluconazole for the Treatment of Cryptococcal Meningitis in HIV-Infected Individuals	79	45	High Dose Fluconazole for the Treatment of CM in HIV infected People	High-Dose Fluconazole for the Treatment of Cryptococcal Meningitis in HIV-Infected Individuals	92	67	Patients Cryptococcal Meningitis HIV Infections	Cryptococcal Meningitis|HIV Infections	100	82	Fluconazole Dosages will be at 1200 1600 or 2000 mg for Stage 1 Arm A and Stage 2 Arm C All participants will receive lower doses at 400 800mg throughout the study 24 weeks	Drug: Fluconazole|Drug: Amphotericin B	52	4	Primary Outcome Measures Discontinuation of fluconazole or ampho B including precipitating and surrounding adverse events Time Frame Throughout study Designated as safety issue Yes Qualitative and quantitative CSF culture results at entry week 2 and when conducted thereafter Time Frame Throughout study Designated as safety issue No Survival Time Frame Throughout study Designated as safety issue Y…	Number of Participants Who Discontinued Study-provided High Dose Fluconazole or Ampho B|Categorized Quantitative Culture Results|Change in Log10 Quantitative CSF Culture Results|Kaplan Meier (KM) Proportion of Participant Mortality|Results of the Neurological Examination|Results of Functional Status Evaluation|Length of Hospitalization|Number of Hospital Admissions|Number of Participants With Pro…	56	12	Randomized Parallel Group Trial	Allocation: Randomized|Intervention Model: Parallel Assignment|Masking: None (Open Label)|Primary Purpose: Treatment	76	17
NCT00791154	CTRI/2009/091/000149	Phase 1 Phase 2	Phase 1 Phase 2	100	100	Interventional	Interventional	100	100	Belgium, Czech, Republic, France, Hungary, India, Italy, Netherlands, Philippines, Poland, Republic of, Korea, Romania, Russian, Federation, Spain, Taiwan, United, Kingdom, United, States of, America	Not Provided			204	24, 204	100	0	Completed	Completed	100	100	Amgen Address A Wing Level 4 Dynasty Business Park A K Road Andheri East Mumbai 400059 , Amgen Inc One Amgen Center Drive Thousand Oaks CA 91320 1799	NantCell Inc	40	8	A Phase 1b 2 Trial of AMG 479 or AMG 102 in Combination With Platinum Based Chemotherapy as First Line Treatment for Extensive Stage Small Cell Lung Cancer	['QUILT-2.013: A Trial of AMG 479 or AMG 102 in Combination With Platinum-based Chemotherapy as First-Line Treatment for Extensive Stage Small Cell Lung Cancer']	97	87	To study the effect of AMG 479 or AMG 102 in Combination With Platinum Based Chemotherapy as First Line Treatment for Extensive Stage Small Cell Lung Cancer	['QUILT-2.013: A Trial of AMG 479 or AMG 102 in Combination With Platinum-based Chemotherapy as First-Line Treatment for Extensive Stage Small Cell Lung Cancer']	93	78	Patients Lung Cancer Small Cell Lung Cancer Solid Tumors Extensive stage Small Cell Lung Cancer C349 Malignant neoplasm of unspecifiedpart of bronchus or lung	Lung Cancer Small Cell Lung Cancer Solid Tumors Extensive stage Small Cell Lung Cancer	100	79					Part 2 To estimate the relative treatment effect of platinum based chemotherapy plus AMG 479 and of platinum based chemotherapy plus AMG 102 compared to platinum based chemotherapy plus placebo as measured by the respective HR for overall survival Part 1 The incidence of adverse events and clinical laboratory abnormalities defined as dose limiting toxicities DLTs Part 2 Overall survival OS Time F…	['Part 2: To estimate the relative treatment effect of platinum-based chemotherapy and AMG 479, and of platinum-based chemotherapy and AMG 102, compared to platinum-based chemotherapy and placebo as measured by the respective HR for overall survival [TimeFrame:Length of study]', 'Part 1: The incidence of adverse events and clinical laboratory abnormalities defined as dose limiting toxicities (DLT…	98	67	Randomized Parallel Group Multiple Arm Trial	Allocation Randomized Intervention Model Parallel Assignment Masking Double Participant Investigator Primary Purpose Treatment	60	13
NCT02958709	CTRI/2017/03/008004	Phase 1 Phase 2	Phase 1|Phase 2	100	100	Interventional	Interventional	100	100	India, Malawi	India, Malawi	100	100	120	120.0	100	34	Not Yet Recruiting	Recruiting	100	45	Johns Hopkins University School of Medicine Address Division of Clinical Pharmacology Johns Hopkins University School of Medicine 600 N Wolfe Street Osler 527 Baltimore MD 21287 Phone 011 410 955 3100 Fax 011 410 614 9978 Email kdooley1 jhmi edu , Eunice Kennedy Shriver National Institute for Child Health and Human Development National Institutes of Health 6100 Executive Boulevard Rm 4B11Bethesda…	Johns Hopkins University|National Institute for Research in Tuberculosis, Chennai, India|University of North Carolina|B. J. Medical College, Pune	56	24	A Phase I II Randomized Open label Trial to Evaluate the Pharmacokinetics Safety and Treatment Outcomes of Multidrug Treatment Including High Dose Rifampicin with or without Levofloxacin versus Standard Treatment for Pediatric Tuberculous Meningitis	Optimizing Treatment to Improve TBM Outcomes in Children	55	17	Optimizing Treatment to Improve TBM Outcomes in Children TBM KIDS	Optimizing Treatment to Improve TBM Outcomes in Children	100	88	Patients Tuberculosis Meningitis in Children	Tuberculosis, Meningeal	71	19	2 months of High dose Rifampicin Isoniazid Pyrazinamide Levofloxacin followed by 10 months of Rifampicin Standard dose and Isoniazid During Weeks 9 48 patients will receive standard TB treatment Rifampicin Rh High dose 30 mg kg orally once daily Rifampicin Rs Standard dose 15 mg kg oral once daily range 10 20 mg kg Levofloxacin L Age 6 months to 2 years 15 mg kg Age 2 to 12 years 20 mg kg once da…	Drug: High-dose: RIF, INH, PZA, EMB|Drug: High dose: RIF, INH, PZA, LEVO|Drug: Standard of care: RIF, INH, PZA, EMB	58	6	1 Population plasma and CSF PK of rifampicin and levofloxacin A population modelling approach will be used to describe pharmacokinetics of rifampicin and levofloxacin in plasma and CSF This PK model will represent an immediate basis for linkage to the longitudinal efficacy measurements 2 Population PK PD model assessing the relationship between PK of rifampicin and the primary efficacy endpoint M…	Characterize the Volume of Distribution (Vd) in plasma of rifampicin given at model-derived optimal daily doses in children ages 6 months to 12 years of age with TBM.|Characterize the Oral Clearance (CL/F) in plasma of rifampicin given at model-derived optimal daily doses in children ages 6 months to 12 years of age with TBM.|Characterize the Rate of Absorption (ka) in plasma of rifampicin given …	66	28	Randomized Parallel Group Multiple Arm Trial	Allocation: Randomized|Intervention Model: Parallel Assignment|Masking: None (Open Label)|Primary Purpose: Treatment	60	13
NCT01113515	CTRI/2013/07/003838	Phase 1 Phase 2	Phase 1|Phase 2	100	100	Interventional	Interventional	100	100	India, Malaysia, United, States of, America	India, Malaysia, United States	100	71	50	50.0	100	34	Completed	Unknown status	9	0	Novalead Pharma Private Limited Address Plot No 05 Second Floor Ram Indu Park Survey No 131 1B 2 11 Baner Taluka Haveli Pune Maharashtra 411045 , Novalead Pharma Private Limited	Novalead Pharma Private Limited	100	52	An Interventional Placebo controlled Randomized Double blinded Dose comparison Phase I II Study to determine the safety and efficacy of a new gel formulation of Esmolol Hydrochloride GALNOBAX xae for the treatment of Diabetic Foot Ulcer DFU	Clinical Investigation of Galnobax® for the Treatment of Diabetic Foot Ulcers	74	40	A clinical trial to study effect of new gel formulation of Esmolol hydrochloride Galnobax xae for the treatment of Diabetic Foot Ulcer DFU	Clinical Investigation of Galnobax® for the Treatment of Diabetic Foot Ulcers	83	53	Patients Diabetic Foot Ulcer	Diabetic Foot Ulcer	100	78	Esmolol hydrochloride Galnobax xae 20 and Placebo Each once daily for 12 weeks In case the ulcer wound heals prior to the mandatory 12 week period the subject will enter the follow up phase of the trial immediately	Drug: Esmolol hydrochloride|Drug: Placebo gel	87	8	Efficacy endpoint Reduction in area and volume of ulcers Safety endpoint Incidence of adverse events AEs Efficacy endpoint Week 12 from baseline wound closure which ever is earlier Safety endpoint nd of follow up phase	Safety outcome|Efficacy outcome	79	12	Randomized Parallel Group Placebo Controlled Trial	Allocation: Randomized|Intervention Model: Parallel Assignment|Masking: Triple (Participant, Care Provider, Investigator)|Primary Purpose: Treatment	55	12
NCT00804986	CTRI/2009/091/000091	Phase 2	Phase 2	100	100		Interventional			India	Austria, Germany, India, Mexico, Puerto Rico, Romania, South Africa, Spain, Ukraine, United Kingdom, United States	100	18	0	247.0	100	0		Completed			Eli Lilly Address , Eli Lilly	Eli Lilly and Company	69	52	A 12 Week Double Blind Placebo Controlled Trial of LY2428757 in Patients With Type 2 Diabetes Mellitus	A Study for Patients With Type 2 Diabetes Mellitus	89	34	A Study for Patients With Type 2 Diabetes Mellitus	A Study for Patients With Type 2 Diabetes Mellitus	100	100	Patients Diabetes Mellitus Type 2	Diabetes Mellitus, Type 2	100	78	LY2428757 0 5 2 0 6 2 12 0 or 17 6 mg subcutaneous injection once weekly for up to 12 weeks	Drug: LY2428757|Drug: Placebo	58	5	Change in Hemoglobin A1c A1c from baseline to endpoint 12 weeks	Change in Hemoglobin A1C (HbA1c) From Baseline to Week 12 Endpoint|Change in Visual Analogue Scales (VAS) For Appetite and Satiety From Baseline to Week 12 Endpoint|Number of Participants With Detectable Antibodies To LY2428757 At Any Time During The Study|Total Average Concentration (Cavg) of LY2428757|Change in 7-Point Self-Monitored Glucose From Baseline to Week 12 Endpoint|Change in Total Glu…	95	55	Randomized Parallel Group Placebo Controlled Trial	Allocation: Randomized|Intervention Model: Parallel Assignment|Masking: Quadruple (Participant, Care Provider, Investigator, Outcomes Assessor)|Primary Purpose: Treatment	55	11
NCT00565448	CTRI/2008/091/000007	Phase 2	Phase 2	100	100	Interventional	Interventional	100	100	India, Indonesia, Morocco, South, Africa, Thailand, Turkey	Algeria, Brazil, China, France, India, Indonesia, Italy, Korea, Republic of, Mexico, Morocco, Philippines, Thailand, Tunisia, Turkey	86	32	72	75.0	33	0	Completed	Completed	100	100	Sanofi Synthelabo India Limited Address 54 A Sir Mathuradas Vasanji Road Andheri East Mumbai u2013 400 093 India , Group sanofi aventis Aventis house 54 A Sir Mathuradas Vasanji Road Andheri E Mumbai 400093	Sanofi	100	21	International randomized study to evaluate the addition of docetaxel to the combination of cisplatin 5 fluorouracil TCF vs cisplatin 5 fluorouracil CF in the induction treatment of nasopharyngeal carcinoma NPC in children and adolescents	Docetaxel in Combination With Cisplatin-5-fluorouracil for the Induction Treatment of Nasopharyngeal Carcinoma in Children and Adolescents	97	62	A clinical trial to study the effect of Docetaxel when added to standard treatment Cisplatin and 5 FluroUracil in Nasopharyngeal Carcinoma in children and adolescents	Docetaxel in Combination With Cisplatin-5-fluorouracil for the Induction Treatment of Nasopharyngeal Carcinoma in Children and Adolescents	81	48	Patients C119 Malignant neoplasm of nasopharynx unspecified Nasopharyngeal Carcinoma in children and adolescents	Nasopharyngeal Neoplasms|Carcinoma	83	21	Docetaxel 75 mg m2 Intravenous on Day 1 every 3 weeks 3 cycles	Drug: docetaxel|Drug: cisplatin|Drug: 5-fluorouracil	44	5	Primary end point Complete response CR rate following the Induction treatment and prior to the radiation treatment 2 years	Number of Participants With Complete Response (CR)|Docetaxel Area Under the Plasma Concentration-time Curve (AUC) in the Docetaxel/Cisplatin/5-FU Group|Overall Response (OR)|Overall Survival (OS) Rate	54	19	Randomized Parallel Group Active Controlled Trial	Allocation: Randomized|Intervention Model: Parallel Assignment|Masking: None (Open Label)|Primary Purpose: Treatment	56	13
NCT00713518	CTRI/2009/091/000385	Phase 2	Phase 2	100	100	Interventional	Interventional	100	100	India	Austria, Denmark, Hong Kong, India, Israel, Korea, Republic of, Philippines, Spain, Taiwan, Turkey, United States	100	19	150	152.0	50	0	Completed	Completed	100	100	Pfizer Limited Address Pfizer Limited Patel Estate off S V Road Jogeshwari West Mumbai 400 102 India , Pfizer Limited Pfizer Centre Patel Estate S V Road Jogeshwari West Mumbai 400 102	Quark Pharmaceuticals|Pfizer	35	18	Phase II Open Label Multicenter Prospective Randomized Age Related Macular Degeneration Comparator Controlled Study Evaluating PF 04523655 Versus Ranibizumab In The Treatment Of Subjects With Choroidal Neovascularization MONET Study	Phase II Open Label Multicenter Study For Age Related Macular Degeneration Comparing PF-04523655 Versus Lucentis In The Treatment Of Subjects With CNV (MONET Study).	91	66	PHASE II OPen Label MULTICENTER PROSPECTIVE RANDOMIZED AGE RELATED MACULAR DEGENERATION COMPARATOR controlled STUDY evaluating PF 04523655 VERSUS RANIBIZUMAB IN the treatment of SUBJECTS WITH CHOROIDAL NEOVASCULARIZATION MONet study	Phase II Open Label Multicenter Study For Age Related Macular Degeneration Comparing PF-04523655 Versus Lucentis In The Treatment Of Subjects With CNV (MONET Study).	91	66	Patients Age Related Macular Degeneration	Age Related Macular Degeneration	100	82	Drug Combination Drug Combination 0 5 mg of Lucentis given by intravitreal injection at baseline followed by 1 mg of PF 04523655 30 minutes later given in combination every 4 weeks from baseline to Week 12	Drug: 0.5 mg ranibizumab|Drug: 3 mg PF-04523655|Drug: 1 mg PF-04523655	78	32	Mean change in the best corrected visual acuity score measured using the Early Treatment Diabetic Retinopathy Study ETDRS protocol at Week 16 Week 16	Mean change in the best corrected visual acuity score measured using the Early Treatment Diabetic Retinopathy Study (ETDRS) protocol by Week 16|Percent of subjects gaining >/=15 letters in the best corrected visual acuity score at 16 weeks compared to Baseline, as measured using the ETDRS protocol|Mean change from Baseline over time (16 weeks) in the best corrected visual acuity score, as measure…	100	56	Randomized Parallel Group Active Controlled Trial	Allocation: Randomized|Intervention Model: Parallel Assignment|Masking: None (Open Label)|Primary Purpose: Treatment	56	13
NCT00701181	CTRI/2009/091/000281	Phase 2	Phase 2	100	100	Interventional	Interventional	100	100	India	Denmark, Germany, India, Israel, Italy, Peru, United Kingdom, United States	100	21	160	184.0	25	0	Other Terminated	Terminated	100	58	Pfizer Address Pfizer Limited Pfizer Centre Patel Estate Off S V Road Jogeshwari W Mumbai u2013 400 102 India , Pfizer Limited Pfizer Centre Patel Estate S V Road Jogeshwari West Mumbai 400 102	Quark Pharmaceuticals|Pfizer	35	22	A Phase II Prospective Randomized Multi Center Diabetic Macular Edema Dose Ranging Comparator Study Evaluating the Efficacy and Safety of PF 04523655 Versus Laser Therapy DEGAS	Study Evaluating Efficacy and Safety of PF-04523655 Versus Laser in Subjects With Diabetic Macular Edema	91	49	Prospective Randomized Multi Center Comparator Study Evaluating Efficacy and Safety of PF 04523655 Versus Laser in Subjects With Diabetic Macular Edema DEGAS	Study Evaluating Efficacy and Safety of PF-04523655 Versus Laser in Subjects With Diabetic Macular Edema	100	76	Patients Diabetic Retinopathy Diabetes Complications	Diabetic Retinopathy|Diabetes Complications	100	82	PF 04523655 middle 1 mg intravitreal injection	Procedure: Laser Treatment|Drug: PF-04523655 high|Drug: PF-04523655 middle|Drug: PF-04523655 low	58	34	Mean Change from Baseline in the Best Corrected Visual Acuity Score Month 24	Mean Change from Baseline in the Best Corrected Visual Acuity Score|Mean Changes in NEI-VFQ-25 Composite Score from Baseline|Plasma Concentration of PF-04523655|Percent of Subjects Gaining Letters in the Best Corrected Visual Acuity Score from Baseline.|Incidence and Severity of Ocular and Systemic Adverse Events, as Identified by Ophthalmic Examination|Mean Changes in Area of Fluorescein Leakage…	94	59	Randomized Parallel Group Multiple Arm Trial	Allocation: Randomized|Intervention Model: Parallel Assignment|Masking: Single (Participant)|Primary Purpose: Treatment	60	14
NCT01393639	CTRI/2012/07/002810	Phase 2	Phase 2	100	100	Interventional	Interventional	100	100	Bulgaria, Canada, Colombia, Czech, Republic, Germany, Hungary, India, Japan, Malaysia, Mexico, Poland, Republic of, Korea, Romania, Russian, Federation, Serbia, Slovakia, South, Africa, Spain, Ukraine, United, States of, America	Bulgaria, Colombia, Czechia, Germany, Hungary, India, Korea, Republic of, Malaysia, Mexico, Poland, Romania, Russian Federation, Serbia, Slovakia, South Africa, Spain, Ukraine, United States	98	82	315	323.0	25	0	Completed	Completed	100	100	Pfizer Limited Address Pfizer Centre Patel Estate S V Road Jogeshwari West Mumbai 400 102 India , Pfizer Limited Pfizer Centre Patel Estate S V Road Jogeshwari West Mumbai 400 102 India	Pfizer	100	39	A Phase 2 Randomized Double Blind Assessment Of Efficacy And Safety Of PF 04171327 1 5 10 15 Mg Dose Daily Compared To 5 Mg And 10 Mg Prednisone Daily And Placebo Daily In Subjects With Rheumatoid Arthritis Over An 8 Week Period Followed By A 4 Week Period Of Tapering Of Study Drug	Study Comparing Doses Of An Experimental Glucocorticoid Compound To Prednisone And Placebo In Rheumatoid Arthritis	70	30	Study Comparing Doses Of An Experimental Glucocorticoid Compound To Prednisone And Placebo In Rheumatoid Arthritis	Study Comparing Doses Of An Experimental Glucocorticoid Compound To Prednisone And Placebo In Rheumatoid Arthritis	100	100	Patients Rheumatoid Arthritis	Rheumatoid Arthritis	100	71	Experimental PF 04171327 5 mg QD Drug PF 04171327 5 mg tablet once daily QD for 8 weeks	Drug: PF-04171327|Drug: prednisone|Other: prednisone|Other: placebo	56	20	1 Number of participants achieving a 20 improvement in American College of Rheumatology ACR criteria baseline and week 8	Number of participants achieving a 20% improvement in American College of Rheumatology (ACR) criteria|Change in levels of dissociation biomarker P1NP measured in blood|Change in levels of dissociation biomarker urinary N-telopeptide/urinary creatinine ration (UNTx/Ucr) measure in blood|Number of participants achieving a 20% improvement according to ACR criteria from baseline to multiple timepoint…	94	46	Randomized Parallel Group Multiple Arm Trial	Allocation: Randomized|Intervention Model: Parallel Assignment|Masking: Double (Participant, Investigator)|Primary Purpose: Treatment	60	13
NCT00810836	CTRI/2009/091/000642	Phase 2	Phase 2	100	100	Interventional	Interventional	100	100	India	Australia, Canada, Czech Republic, India, Poland, Slovakia	100	28	150	153.0	50	0	Completed	Completed	100	100	Biogen Idec Ltd UK Address Biogen Idec Ltd Innovation house 70 Norden Road Maidenhead UKSL6 4AY , Biogen Idec Research Limited Innovation House 70 Norden Road Maidenhead Berkshire SL6 4AY United Kingdom	Biogen	100	29	A Phase 2a Randomized Double Blind Placebo Controlled Multicenter Study to Evaluate the Efficacy Safety and Tolerability of BG00012 When Given with Methotrexate to Subjects with Active Rheumatoid Arthritis who have had an Inadequate Response to Conventional Disease Modifying Anti Rheumatic Therapy	Efficacy and Safety Study of BG00012 With Methotrexate in Patients With Active Rheumatoid Arthritis	93	36	A study of BG00012 plus methotrexate in patients with active rheumatoid arthritis	Efficacy and Safety Study of BG00012 With Methotrexate in Patients With Active Rheumatoid Arthritis	95	73	Patients Rheumatoid Arthritis	Rheumatoid Arthritis	100	71	BG00012 capsules 720 mg day for 12 weeks	Drug: BG00012|Drug: placebo	52	8	The proportion of subjects with ACR20 response in their RA at Week 12 Time Frame 12 weeks Designated as safety issue No 12 WEEKS	The primary objective is the proportion of subjects with ACR20 response in their RA at Week 12.|To determine the safety and tolerability of BG00012 with methotrexate in this population.	79	45	Randomized Parallel Group Placebo Controlled Trial	Allocation: Randomized|Intervention Model: Parallel Assignment|Masking: Quadruple (Participant, Care Provider, Investigator, Outcomes Assessor)|Primary Purpose: Treatment	55	11
NCT00300781	CTRI/2009/091/000817	Phase 2	Phase 2	100	100	Interventional	Interventional	100	100	Belgium, China, France, India, Mexico, Russian, Federation, United, States of, America	Belgium, China, France, India, Mexico, Russian Federation, United States	100	83	137	136.0	50	0	Completed	Completed	100	100	Wyeth Research Wyeth Pharmaceuticals India Private Limited A Subsidiary of Pfizer Inc Address Level 6 Platina Plot No C 59 G Block Bandra Kurla Complex Bandra East Mumbai 400098 India , Wyeth Research Wyeth Pharmaceuticals India Private Limited A Subsidiary of Pfizer Inc Level 6 Platina Plot No C 59 G Block Bandra Kurla Complex Bandra East Mumbai 400098 India	Puma Biotechnology, Inc.	24	6	Phase 2 Study of HKI 272 in Subjects with Advanced Breast Cancer	Study Evaluating HKI-272 (Neratinib) In Subjects With Advanced Breast Cancer	91	69	A clinical trial to study the effect of HKI 272 in subjects with Advanced breast cancer	Study Evaluating HKI-272 (Neratinib) In Subjects With Advanced Breast Cancer	83	55	Patients Breast Neoplasms Neoplasms	Breast Neoplasms|Neoplasms	100	85	HKI 272 Patients with confirmed HER2 breast cancer with no prior trastuzumab treatment 80mg capsules taken orally in prescribed dose of 240mg daily as long as tolerated and disease does not worsen	Drug: neratinib	13	0	16 week progression free survival PFS rate of neratinib in women with Her2 b c either with prior Herceptin or no prior Herceptin therapy evaluated by independent assessment of tumor scans collected at baseline and then every 8 weeks 16 weeks	16-week Progression Free Survival|Objective Response Rate|Clinical Benefit Rate|Duration of Response	65	21	Non randomized Multiple Arm Trial	Allocation: Randomized|Intervention Model: Parallel Assignment|Masking: None (Open Label)|Primary Purpose: Treatment	47	7
NCT01716754	CTRI/2015/03/005617	Phase 2	Phase 2	100	100	Interventional	Interventional	100	100	Armenia, Canada, Czech, Republic, Denmark, Finland, Germany, Hungary, Israel, Italy, Mexico, Poland, Portugal, Republic of, Korea, Romania, Russian, Federation, Singapore, Slovakia, Spain, Turkey, United, Kingdom, United, States of, America	Argentina, Canada, Czechia, Finland, France, Germany, Guatemala, Hungary, India, Israel, Italy, Korea, Republic of, Mexico, Panama, Poland, Portugal, Romania, Russian Federation, Singapore, Slovakia, South Africa, Turkey, United Kingdom, United States	90	65	457	471.0	50	0	Closed to Recruitment of Participants	Completed	26	0	Novartis Healthcare Pvt Ltd Address Novartis Healthcare Pvt Limited Sandoz House 5th floor Shivsagar Estate Dr Annie Besant Road Worli Mumbai 400 018 INDIA , Novartis Pharma AG Basel Switzerland	Novartis Pharmaceuticals|Novartis	50	30	A Multi Center Randomized Double Blind Placebo and Active Controlled study with exploratory dose ranging to investigate the efficacy and safety of 16 weeks treatment with subcutaneous QGE031 in asthma patients not adequately controlled with high dose inhaled corticosteroids and long acting u03b22 agonists	Efficacy and Safety of QGE031versus Placebo and Omalizumab in Patients Aged 18-75 Years With Asthma	72	34	A clinical study to assess the efficacy and safety of QGE031 administered subcutaneously in Asthma patients not adequately controlled with inhaed corticosteroids	Efficacy and Safety of QGE031versus Placebo and Omalizumab in Patients Aged 18-75 Years With Asthma	65	31	Patients Asthma	Asthma	100	58	QGE031 36mg 0 3ml or Placebo 0 3ml Route Sub cutaneous Frequency Once every 2 weeks for total duration of 16 weeks	Drug: QGE031|Drug: Omalizumab|Drug: Placebo	64	7	Change in response rate of QGE031 compared to placebo from baseline to week 16 Baseline and Week 16	Percentage of QGE031 Participants With Clinically Important Improvement of <= -0.5 in the Asthma Control Questionnaire 7 (ACQ-7) Score Compared to Placebo|Change From Baseline in ACQ-7 Score|Percentage of Participants With a Change From Baseline in ACQ-7 Score Less Than -1.1|Change From Baseline in Asthma Quality of Life Questionnaire (AQLQ) Score|Change From Baseline in Mean Number of Puffs of M…	84	35	Randomized Parallel Group Active Controlled Trial	Allocation: Randomized|Intervention Model: Parallel Assignment|Masking: Double (Participant, Investigator)|Primary Purpose: Treatment	56	13
NCT00696657	CTRI/2008/091/000031	Phase 2	Phase 2	100	100	Interventional	Interventional	100	100	Australia, Bulgaria, Finland, Germany, Hungary, India, Italy, Serbia, South, Africa, Spain, Switzerland, Turkey, United, Kingdom	Austria, Bulgaria, Finland, Former Serbia and Montenegro, France, Germany, Hungary, India, Italy, South Africa, Spain, Switzerland, Turkey, United Kingdom	95	72	507	415.0	25	0	Completed	Completed	100	100	Novo Nordisk AS Address c 0 Novo Nordisk India Private Ltd Plot No 32 47 50 EPIP Area Whitefield Bangalore 560 066 India , Novo Nordisk A S	Novo Nordisk A/S	100	57	A dose finding trial establishing efficacy and safety of NN9535 in comparison with placebo and liraglutide in type 2 diabetes	A Randomised Controlled Clinical Trial in Type 2 Diabetes Comparing Semaglutide to Placebo and Liraglutide	66	37	A trial in type 2 diabetes comparing NN9535 to placebo and liraglutide	A Randomised Controlled Clinical Trial in Type 2 Diabetes Comparing Semaglutide to Placebo and Liraglutide	95	66	Patients E00 E07 Disorders of thyroid gland	Diabetes|Diabetes Mellitus, Type 2	39	0	I Experimental Drug liraglutide 1 8 mg with titration once daily s c injection	Drug: semaglutide|Drug: placebo|Drug: liraglutide	62	27	HbA1c 12 Weeks	HbA1c|Percentage of Subjects With an Adverse Events|Percentage of Subjects With Hypoglycaemic Episode|Change From Baseline in ECG|Change From Baseline in Vital Signs (Pulse)|Change From Baseline in Vital Signs (Blood Pressure; SBP)|Change From Baseline in Vital Signs (Blood Pressure; DBP)|Change From Baseline in Standard Safety Laboratory Parameter (Haematology; Basophils)|Change From Baseline in…	53	0	Randomized Parallel Group Placebo Controlled Trial	Allocation: Randomized|Intervention Model: Parallel Assignment|Masking: Double (Participant, Investigator)|Primary Purpose: Treatment	55	13
NCT00532259	CTRI/2009/091/000566	Phase 2	Phase 2	100	100		Interventional			India	India, Israel, United States	100	38	68	72.0	0	0	Completed	Completed	100	100	CureTech Ltd Address , CureTech Ltd	CureTech Ltd	100	90	Phase II Safety and Efficacy Study of the Monoclonal Antibody CT 011 in Patients with Diffuse Large B Cell Lymphoma following Autologous Stem Cell Transplantation	CT-011 MAb in DLBCL Patients Following ASCT	79	22	Treatment of patients with Aggressive Lymphoma following Self Stem Cell Transplantation	CT-011 MAb in DLBCL Patients Following ASCT	59	12	Patients Patients with Diffuse Large B Cell Lymphoma following Autologous Stem Cell Transplantation	Lymphoma, Large Cell, Diffuse|Lymphoma, Mixed Cell, Diffuse|Primary Mediastinal Large B-Cell Lymphoma	69	46	CT 011 Monoclonal Antibody 1 5 mg kg parenteral for days 1 43 85	Drug: CT-011	71	23	To determine the progression free survival of the patients defined as the proportion of patients who have not relapsed or died Within 16 months following the first CT 011 treatment 18 months following autologous PBSCT Designated as safety issue No	Progression-free Survival|Overall Survival	86	13	Single Arm Trial	Intervention Model: Single Group Assignment|Masking: None (Open Label)|Primary Purpose: Treatment	55	9
NCT01915303	CTRI/2014/06/004700	Phase 2	Phase 2	100	100	Interventional	Interventional	100	100	Argentina, Austria, Belgium, Brazil, Bulgaria, Colombia, France, Germany, Greece, Hungary, India, Italy, Spain, Turkey, United, Kingdom, United, States of, America, Venezuela, Bolivarian, Republic of	Argentina, Australia, Belgium, Brazil, Bulgaria, Colombia, France, Germany, Greece, Hungary, India, Italy, Malaysia, Mexico, Netherlands, Spain, Turkey, United States	85	54	128	70.0	0	0		Active, not recruiting			Novartis Healthcare Pvt Ltd Address Sandoz House Shiv Sagar Estate Dr Annie Besant Road Worli , Novartis Healthcare Private Limited sandoz House Shivsagar Estate Worli Mumbai 400012	Novartis Pharmaceuticals|Novartis	50	19	A Phase II trial to assess the efficacy and safety of pasireotide s c alone or in combination with cabergoline in patients with Cushing u2019s disease	Study of the Efficacy and Safety of Pasireotide s.c. +/- Cabergoline in Patients With Cushing's Disease	97	61	a study to find out if a drug pasireotide used alone or used with cabergoline together is safe and beneficial for patients with Cushing u2019s disease Cushing u2019s disease is a condition where the pituitary gland releases too much adrenocorticotropic hormone ACTH	Study of the Efficacy and Safety of Pasireotide s.c. +/- Cabergoline in Patients With Cushing's Disease	84	28	Patients Cushings disease	Cushing's Disease	81	26	Paseriotide Cabergoline Group 1 consists of Pasireotide untreated patients will start pasireotide sc 0 6mg twice a day for 8 weeks If biochemical control is not achieved by the end of the 8 weeks and the 0 6mg dose is well tolerated the dose will be increased to 0 9mg twice a day for another 8 weeks If biochemical control is not achieved cabergoline will be added and patients will begin combinati…	Drug: Pasireotide with or without cabergoline	78	10	1 To evaluate the overall efficacy of the treatment regimen of pasireotide alone or in combination with cabergoline in patients who are pasireotide untreated at screening Group1 2 To evaluate the efficacy of pasireotide in combination with cabergoline in patients treated with pasireotide at screening but still with uncontrolled mUFC Group 2 1 Proportion of patients who attain mUFC less than or eq…	Proportion of patients who attain mUFC ≤1.0 ULN at week 35 with pasireotide alone or in combination with cabergoline|Percentage change in mUFC from baseline to study end at each scheduled visit when UFC is measured|Proportion of patients attain mUFC ≤ 1.0 x ULN as assessed at each scheduled visit when UFC is measured|Proportion of patients who attain mUFC ≤ 1.0 x ULN or have at least 50% reductio…	60	40	Other	Intervention Model: Single Group Assignment|Masking: None (Open Label)|Primary Purpose: Treatment	8	0
NCT00315757	CTRI/2009/091/000354	Phase 2	Phase 2	100	100		Interventional			India	Australia, Canada, India, United States	100	34	100	105.0	50	0		Completed			Human Genome Sciences Inc 14200 Shady Grove Road Rockville Maryland 20850 USA Address , Human Genome Sciences Inc 14200 Shady Grove Road Rockville Maryland 20850 USA	Human Genome Sciences Inc.	100	44	A Phase 2 Multi Center Open Label Randomized Study of Mapatumumab TRM 1 HGS1012 a Fully Human Monoclonal Antibody to TRAIL R1 in Combination With Bortezomib Velcade and Bortezomib Alone in Subjects With Relapsed or Refractory Multiple Myeloma	Study of Mapatumumab in Combination With Bortezomib (Velcade) and Bortezomib Alone in Subjects With Relapsed or Refractory Multiple Myeloma	100	68	The purpose of this study is to evaluate the efficacy disease response and safety of mapatumumab in combination with bortezomib and bortezomib alone in subjects with relapsed or refractory multiple myeloma MM	Study of Mapatumumab in Combination With Bortezomib (Velcade) and Bortezomib Alone in Subjects With Relapsed or Refractory Multiple Myeloma	96	67	Patients Relapsed or refractory multiple myeloma	Multiple Myeloma	100	45	Bortezomib and Mapatumumab 20 mg kg	Biological: Mapatumumab|Drug: Bortezomib	77	26	To evaluate disease response to mapatumumab in combination with bortezomib and bortezomib alone 17 cycles up to a year	To evaluate disease response to mapatumumab in combination with bortezomib and bortezomib alone|To evaluate the safety, including the frequency and severity of adverse events and laboratory abnormalities, of mapatumumab in combination with bortezomib and bortezomib alone throughout the study period	89	60	Randomized Parallel Group Active Controlled Trial	Allocation: Randomized|Intervention Model: Parallel Assignment|Masking: None (Open Label)|Primary Purpose: Treatment	56	13
NCT01226797	CTRI/2011/04/001705	Phase 2	Phase 2	100	100	Interventional	Interventional	100	100	India, Other, Republic of, Korea, Singapore	Hong Kong, India, Korea, Republic of, Singapore, Taiwan	92	57	62	24.0	33	0	Other Terminated	Terminated	100	58	Pfizer Limited Address Pfizer Centre Patel Estate S V Road Jogeshwari West Mumbai 400 102 India , Pfizer Limited Pfizer Centre Patel Estate S V Road Jogeshwari West Mumbai 400 102 India	Pfizer	100	39	A Randomized Double Blind Placebo Controlled Phase 2 Study To Evaluate The Efficacy And Safety Of Oral PF 04136309 500 Mg BID In Subjects With Chronic HCV Infection And Raised Aminotransferases	Safety And Efficacy Of Oral PF-4136309 In Patients With Chronic Hepatitis C Infection And Abnormal Liver Enzymes	68	37	Safety And Efficacy Of Oral PF 4136309 In Patients With Chronic Hepatitis C Infection And Abnormal Liver Enzymes	Safety And Efficacy Of Oral PF-4136309 In Patients With Chronic Hepatitis C Infection And Abnormal Liver Enzymes	100	100	Patients Hepatitis C Chronic	Hepatitis C, Chronic	100	71	Drug Placebo Drug Placebo Take 4 capsules twice daily 12 hours apart with water Swallow whole Route ufffdoral Dosing 500 mg BID Treatment will be given for 28 days	Drug: Placebo|Drug: PF-04136309	67	27	1 Responder status in serum ALT levels in subjects with chronic hepatitis C virus infection as measured at Week 4 of the study A responder will be defined as a subject who experiences a reduction in ALT of greater or equal to 30 of the baseline value 4 weeks	Responder status in serum ALT levels in subjects with chronic hepatitis C virus infection as measured at Week 4 of the study. A responder will be defined as a subject who experiences a reduction in ALT of greater or equal to 30% of the baseline value.|Responder status in serum AST levels in subjects with chronic hepatitis C virus (HCV) infection as measured at Week 4 of the study.|Change from bas…	98	77	Other	Allocation: Randomized|Intervention Model: Parallel Assignment|Masking: Quadruple (Participant, Care Provider, Investigator, Outcomes Assessor)|Primary Purpose: Treatment	5	0
NCT01575756	CTRI/2013/09/003953	Phase 2	Phase 2	100	100	Interventional	Interventional	100	100	Bulgaria, India, Iran, Islamic, Republic of, United, Kingdom, United, States of, America	Bulgaria, India, Iran, Islamic Republic of, Switzerland, United Kingdom, United States	94	84	18	22.0	0	0	Closed to Recruitment of Participants	Completed	26	0	Octapharma AG Address Seidenstrasse 2 8853 Lachen Switzerland , Octapharma AG Seidenstrasse 2 8853 Lachen Switzerland	Octapharma	100	30	A Prospective Controlled Randomised Cross Over Study Investigating The Pharmacokinetic Properties Surrogate Efficacy And Safety Of Octafibrin Compared To Haemocomplettan xae P Riastap u2122 In Subjects With Congenital Fibrinogen Deficiency	Pharmacokinetic, Efficacy, and Safety Study of Octafibrin Compared to Haemocomplettan/Riastap	100	50	A clinical trial to study the efficacy And Safety Of Octafibrin Compared To Haemocomplettan xae P Riastap u2122 In Subjects With Congenital Fibrinogen Deficiency	Pharmacokinetic, Efficacy, and Safety Study of Octafibrin Compared to Haemocomplettan/Riastap	90	54	Patients Subjects with congenital fibrinogen deficiency	Congenital Fibrinogen Deficiency|Afibrinogenemia	80	45	Octafibrin Study consists of two interventional periods with one single intravenous infusion of 70mg kg of octafibrin followed by Haemocomplettan xae P	Biological: Octafibrin|Biological: Haemocomplettan® P or RiaSTAPTM	70	11	A comparison of the AUC and MCF between Octafibrin and Haemocomplettan xae P 1hour post infusion	Ratio of Octafibrin/FIBRYGA® to Haemocomplettan® P/RiaSTAP(TM) for Fibrinogen Activity Normalized Area Under the Curve Unstandardized|Comparison of Maximum Clot Firmness Between Octafibrin/FIBRYGA® and Haemocomplettan® P/RiaSTAP(TM) at 1 hr Post Infusion|Fibrinogen Activity Normalized Area Under the Curve Unstandardized|Fibrinogen Activity Normalized Area Under the Curve Standardized|Maximum Plas…	88	18	Randomized Crossover Trial	Allocation: Randomized|Intervention Model: Crossover Assignment|Masking: None (Open Label)|Primary Purpose: Treatment	87	21
NCT01517373	CTRI/2012/06/002745	Phase 2	Phase 2	100	100	Interventional	Interventional	100	100	Bulgaria, Canada, Hungary, India, Slovakia, Taiwan, United, States of, America	Bulgaria, Canada, Hungary, India, Slovakia, Taiwan, United States	100	82	300	304.0	50	0	Completed	Completed	100	100	Pfizer Limited Address Pfizer Centre Patel Estate S V Road Jogeshwari West Mumbai 400 102 India , Pfizer Limited Pfizer Centre Patel Estate S V Road Jogeshwari West Mumbai 400 102 India	Pfizer	100	39	A 12 week Phase 2 Randomized Double blind Placebo Controlled Dose ranging Parallel Group Study to Evaluate the Efficacy and Safety of Once Daily Pf 04991532 and Sitagliptin in Adult Patients With Type 2 Diabetes Mellitus Inadequately Controlled on Metformin	Study To Understand Efficacy And Safety Of Investigational Agent (PF-04937319) Compared To Approved Agent (Glimepiride) In Patients With Diabetes On Metformin	67	31	Study To Understand Efficacy And Safety Of Investigational Agent PF 04937319 Compared To Approved Agent Glimepiride In Patients With Diabetes On Metformin	Study To Understand Efficacy And Safety Of Investigational Agent (PF-04937319) Compared To Approved Agent (Glimepiride) In Patients With Diabetes On Metformin	100	100	Patients Diabetes Mellitus Type 2	Diabetes Mellitus, Type 2	100	78	Experimental PF 04937319 50 mg Drug PF 04937319 50 mg Combination of tablets and capsules dose of 50 mg a total of 3 to 5 pills dose administered once daily for 84 days	Drug: Placebo|Drug: PF-04937319 10 mg|Drug: PF-04937319 50 mg|Drug: PF-04937319 100 mg|Drug: Glimepiride	62	41	1 Change from Baseline over 12 weeks in glycosylated hemoglobin HbA1C up to 12 weeks	Change From Baseline in Glycosylated Hemoglobin (HbA1C) at Week 12|Change From Baseline in Glycosylated Hemoglobin (HbA1C) at Week 2, 4, 6 and 8|Change From Baseline in Fasting Plasma Glucose at Week 2, 4, 6, 8 and 12|Percentage of Participants Achieving Less Than 6.5 Percent and Less Than 7 Percent Glycosylated Hemoglobin (HbA1c) Levels at Week 12|Number of Participants With Increase From Baseli…	90	28	Randomized Parallel Group Multiple Arm Trial	Allocation: Randomized|Intervention Model: Parallel Assignment|Masking: Triple (Participant, Care Provider, Investigator)|Primary Purpose: Treatment	60	12
NCT00611884	CTRI/2007/091/000042	Phase 2	Phase 2	100	100	Interventional	Interventional	100	100	United, States of, America	Canada, India, South Africa, United States	70	26	342	245.0	25	0	Completed	Completed	100	100	Novo Nordisk AS Address c oNovo Nordisk India Private Ltd Plot No 32 47 50 EPIP Area Whitefield Bangalore 560 066 India , Novo Nordisk A S C oNovo Nordisk India Private Ltd Plot No 32 47 50 EPIP Area Whitefield Bangalore 560 066 India	Novo Nordisk A/S	100	33	Safety and efficacy comparison of two NN1250 formulations and insulin glargine all in combination with metformin in insulin naive subjects with type 2 diabetes measured by HbA1c after 16 weeks of treatment	Comparison of Two NN1250 Formulations Versus Insulin Glargine, All in Combination With Metformin in Subjects With Type 2 Diabetes	97	65	Comparison of two NN1250 formulations versus insulin glargine all in combination with metformin in subjects with type 2 diabetes	Comparison of Two NN1250 Formulations Versus Insulin Glargine, All in Combination With Metformin in Subjects With Type 2 Diabetes	100	100	Patients E08 E13 Diabetes mellitus Diabetes Mellitus Type 2	Diabetes|Diabetes Mellitus, Type 2	100	74	NN1250 and Metformin Drug metformin Tablets 1500 2000 mg day Drug NN1250 Formulation 1 Treat to target dose titration scheme s c injection once daily	Drug: insulin glargine|Drug: insulin degludec|Drug: metformin	52	25	HbA1c After 16 weeks of treatment	Change in Glycosylated Haemoglobin (HbA1c)|Mean of 9-point Self Measured Plasma Glucose Profile (SMPG)|Rate of Major and Minor Hypoglycaemic Episodes|Rate of Nocturnal Major and Minor Hypoglycaemic Episodes|Rate of Treatment Emergent Adverse Events (AEs)|Laboratory Safety Parameters (Biochemistry): Alanine Aminotransferase (ALAT)|Laboratory Safety Parameters (Biochemistry): Aspartate Aminotransfe…	71	12	Randomized Parallel Group Active Controlled Trial	Allocation: Randomized|Intervention Model: Parallel Assignment|Masking: None (Open Label)|Primary Purpose: Treatment	56	13
NCT00806286	CTRI/2010/091/000491	Phase 2	Phase 2	100	100		Interventional			India	India, Poland, Romania, United States	100	34	115	111.0	50	0	Completed	Completed	100	100	Daiichi Sankyo Pharma Development 399 Thornall Street Edison NJ USA Address , Daiichi Sankyo Pharma Development 399 Thornall Street Edison NJ USA	Daiichi Sankyo, Inc.	88	23	Phase 2 Randomized Study of Carboplatin Paclitaxel With or Without CS 7017 in Chemotherapy Na xefve Subjects With Metastatic Non Small Cell Lung Cancer	Study of Carboplatin/Paclitaxel With or Without Investigational Drug (CS-7017) in Subjects With Metastatic Non-small Cell Lung Cancer	91	75	A clinical trial to study the effects of carboplatin Paclitaxel and a new drug CS 7017 in patients with Non Small Cell Lung Cancer	Study of Carboplatin/Paclitaxel With or Without Investigational Drug (CS-7017) in Subjects With Metastatic Non-small Cell Lung Cancer	79	53	Patients Phase IV metastatic non small cell lung cancer	Metastatic Non-small Cell Lung Cancer	100	71	Paclitaxel IV 200mg m2 once every three weeks for up to 18 weeks or six 3 week cycles	Drug: CS7017 tablets|Drug: Paclitaxel|Drug: Carboplatin|Drug: Placebo Tablets	40	2	Progression free survival PFS at 18 weeks for subjects with metastatic NSCLC who are treated with carboplatin and paclitaxel in combination with CS 7017 Treatment Group 1 or matching placebo Treatment Group 2 PFS rate at 18 weeks	Progression-free survival (PFS) rate|Median Progression Free Survival|Objective response rate|Median survival|Overall survival	67	18	Randomized Parallel Group Placebo Controlled Trial	Allocation: Randomized|Intervention Model: Parallel Assignment|Masking: Quadruple (Participant, Care Provider, Investigator, Outcomes Assessor)|Primary Purpose: Treatment	55	11
NCT01321463	CTRI/2011/12/002226	Phase 2	Phase 2	100	100	Interventional	Interventional	100	100	Argentina, Australia, Canada, Chile, Czech, Republic, Hungary, India, New, Zealand, Poland, Slovakia, South, Africa, Sweden, United, Kingdom, United, States of, America	Argentina, Australia, Bulgaria, Canada, Chile, Czech Republic, Hungary, India, New Zealand, Poland, Slovakia, South Africa, Sweden, United Kingdom, United States	97	88	328	377.0	25	0	Completed	Completed	100	100	Pfizer Limited Address Pfizer Centre Patel Estate S V Road Jogeshwari West Mumbai 400 102 India , Pfizer Limited Pfizer Centre Patel Estate S V Road Jogeshwari West Mumbai 400 102 India	Pfizer	100	39	A Phase II Randomized Double Blind Placebo Controlled Parallel Group Study To Evaluate The Efficacy And Safety Of Once Daily Orally Administered PH 797804 For 12 Weeks In Adults With Moderate To Severe Chronic Obstructive Pulmonary Disease COPD On A Background Of Salmeterol Xinafoate Fluticasone Propionate Combination	Study To Evaluate The Efficacy And Safety Of PH-797804 For 12 Weeks In Adults With Moderate To Severe Chronic Obstructive Pulmonary Disease (COPD) Taking Salmeterol Xinafoate/Fluticasone Propionate Combination	98	70	Study To Evaluate The Efficacy And Safety Of PH 797804 For 12 Weeks In Adults With Moderate To Severe Chronic Obstructive Pulmonary Disease COPD Taking Salmeterol Xinafoate Fluticasone Propionate Combination	Study To Evaluate The Efficacy And Safety Of PH-797804 For 12 Weeks In Adults With Moderate To Severe Chronic Obstructive Pulmonary Disease (COPD) Taking Salmeterol Xinafoate/Fluticasone Propionate Combination	100	100	Patients Pulmonary Disease Chronic Obstructive	Pulmonary Disease, Chronic Obstructive	100	82	Drug PH 797804 Drug PH 797804 6 mg oral tablet once daily for 12 weeks	Drug: PH-797804|Drug: Placebo	78	54	1 Spirometry measures during 12 weeks of treatment and up to 2 weeks post treatment 12 weeks	Spirometry measures during 12 weeks of treatment and up to 2 weeks post treatment.|Safety and tolerability measures (AEs, 12-lead ECG, lab safety) during 12 weeks of treatment and up to 2 weeks post treatment.|Dyspnea index scores.|Rescue bronchodilator usage.|Symptom scores.|Global impression of change (patient and clinician).|Blood sample for pharmacokinetics.|Blood and urine sample for biomark…	98	67	Randomized Parallel Group Placebo Controlled Trial	Allocation: Randomized|Intervention Model: Parallel Assignment|Masking: Quadruple (Participant, Care Provider, Investigator, Outcomes Assessor)|Primary Purpose: Treatment	55	11
NCT01283139	CTRI/2012/06/002731	Phase 2	Phase 2	100	100	Interventional	Interventional	100	100	Argentina, Brazil, Canada, Chile, Colombia, France, Germany, Hungary, India, Italy, Mexico, Netherlands, Peru, Philippines, Poland, Romania, South, Africa, Spain, Thailand, United, States of, America	Argentina, Brazil, Bulgaria, Canada, Chile, France, Germany, Hungary, India, Italy, Jamaica, Mexico, Netherlands, Peru, Philippines, Poland, Romania, South Africa, Spain, Thailand, United Kingdom, United States	94	78	544	834.0	25	0	Completed	Completed	100	100	MedImmune Address Gaithersburg Headquarters One MedImmune Way Gaithersburg MD 20878 United States , MedImmune LLC an affiliate of AstraZeneca AB	MedImmune LLC	100	43	A Phase 2b Dose ranging Study to Evaluate the Efficacy and Safety of Sifalimumab in Adults with Systemic Lupus Erythematosus	A Study to Evaluate the Efficacy and Safety of Sifalimumab in Adults With Systemic Lupus Erythematosus	100	81	A Phase 2b Dose ranging Study to Evaluate the Efficacy and Safety of Sifalimumab in Adults with Systemic Lupus Erythematosus	A Study to Evaluate the Efficacy and Safety of Sifalimumab in Adults With Systemic Lupus Erythematosus	100	81	Patients Systemic Lupus Erythematosus	Systemic Lupus Erythematosus	100	78	Drug Sifalimumab 200 mg Sifalimumab 600 mg Sifalimumab 1200 mg Treatment Arm 1 n equall as 136 IV Sifalimumab 200 mg for 48 weeks Treatment Arm 2 n equall as 136 IV Sifalimumab 600 mg for 48 weeks Treatment Arm 3 n equall as 136 IV Sifalimumab 1200 mg for 48 weeks	Biological: Sifalimumab 200 mg|Biological: Sifalimumab 600 mg|Biological: Sifalimumab 1,200 mg|Other: Placebo	66	40	The primary efficacy endpoint for this study is the proportion of subjects achieving a response in an SLE responder index SRI 4 in subjects with chronic moderately to severely active SLE At Day 365 Week 52	Percentage of Participants Achieving a Response in Systemic Lupus Erythematosus Responder Index 4 (SRI [4])|Percentage of Participants Achieving a Positive Response in SRI (4) in 4-Gene Interferon Test High Participants|Percentage of Participants on Greater Than or Equal to 10 mg/Day Oral Prednisone (or Equivalent) at Baseline Who Were Able to Reduce to Less Than or Equal to (<=) 7.5 mg/Day|Perce…	58	18	Randomized Parallel Group Placebo Controlled Trial	Allocation: Randomized|Intervention Model: Parallel Assignment|Masking: Double (Participant, Investigator)|Primary Purpose: Treatment	55	13
NCT00698802	CTRI/2008/091/000035	Phase 2	Phase 2	100	100	Interventional	Interventional	100	100	India, South, Africa, United, Arab, Emirates	India, South Africa, United Arab Emirates	100	100	480	397.0	25	0	Completed	Completed	100	100	Novo Nordisk India Private Limited AS Address C o Novo Nordisk India Private Ltd Plot No 32 47 50 EPIP Area Whitefield Bangalore 560 066 India , Novo Nordisk A S	Novo Nordisk A/S	100	50	Assessment of safety and efficacy of biphasic human insulin IU 100 to EX1000 on glycaemic control in subjects with type 2 diabetes	Safety and Efficacy of Biphasic Human Insulin Compared to EX1000 in Type 2 Diabetes	94	63	Safety and efficacy of biphasic human insulin compared to EX1000 in type 2 diabetes	Safety and Efficacy of Biphasic Human Insulin Compared to EX1000 in Type 2 Diabetes	100	100	Patients E08 E13 Diabetes mellitus Diabetes Mellitus Type 2	Diabetes|Diabetes Mellitus, Type 2	100	74	A Experimental Drug EX1000 Treat to target titration scheme s c injection	Drug: EX1000|Drug: biphasic human insulin	49	23	HbA1c 8 weeks of treatment	HbA1c|Fructosamine|FPG|4-point SMPG profiles|Incidence of hypoglycaemic episodes|Frequency and severity of adverse events (including injection site reactions)|Laboratory safety parameters (haematology, biochemistry and lipids)|Physical examination and vital signs|Total daily insulin dosages	47	14	Other	Allocation: Randomized|Intervention Model: Parallel Assignment|Masking: None (Open Label)|Primary Purpose: Treatment	7	0
NCT01268332	CTRI/2012/02/002422	Phase 2	Phase 2	100	100	Interventional	Interventional	100	100	India, United, States of, America	India, United States	100	66	252	195.0	25	0	Completed	Completed	100	100	Division of AIDS NIH US Address NIAID Office of Communications and Government Relations 6610 Rockledge Drive MSC 6612 Bethesda MD 20892 6612 Zip Code for Courier 20817 United States of America , Division of AIDS NIH US	Population Council|National Institute of Allergy and Infectious Diseases (NIAID)|National Institute of Mental Health (NIMH)|Microbicide Trials Network	43	15	Expanded Safety and Adherence Study of a Non Medicated Intravaginal Ring	Safety and Adherence of a Non-medicated Intravaginal Ring (IVR)	97	73	A trial to study how safe and whether women can use as instructed an intravginal ring that contains no medication	Safety and Adherence of a Non-medicated Intravaginal Ring (IVR)	54	8	Healthy Human Volunteers Sexually active Healthy female volunteers between age 18 and 45years for prevention of HIV transmission	Healthy	100	32	Non medicated Intravaginal Ring Cured silicone elastomer composed of an elastomer base normal propylorthosilicate and titanium dioxide The ring will not contain an active pharmaceutical ingredient Other Name Placebo Intravaginal Ring 150 healthy HIV uninfected women in the age group of 18 to 45 years will be randomized to either IVR or No IVR arm in the ratio of 2 1 Insertion of non medicated int…	Drug: Non-medicated Intravaginal Ring	93	25	Study Primary Endpoints Safety Evidence of Grade 2 or higher genitourinary events Adherence For women randomized to the study IVR arm participant report of frequency of study IVR removal voluntary and involuntary and duration without IVR inserted in vagina over 12 weeks of use Exploratory Endpoint Changes in vaginal biomarkers US sites only Presence of biofilms on study IVR surface US sites only …	Adherence to intravaginal ring|Grade 2 or higher adverse event	65	9	Other	Allocation: Randomized|Intervention Model: Parallel Assignment|Masking: None (Open Label)|Primary Purpose: Prevention	7	0
NCT01550289	CTRI/2012/03/002518	Phase 2	Phase 2	100	100	Interventional	Interventional	100	100	India	India	100	100	189	189.0	100	34	Completed	Completed	100	100	Sanofi Pasteur SA Address 2 avenue Pont Pasteur F 69367 Lyon cedex 07 France , Sanofi Pasteur SA	Sanofi Pasteur, a Sanofi Company|Sanofi	74	43	Immunogenicity and Safety of a Tetravalent Dengue Vaccine in Healthy Adult Subjects Aged 18 to 45 Years in India	Study of a Tetravalent Dengue Vaccine in Healthy Adult Subjects Aged 18 to 45 Years in India	97	82	Study of a Tetravalent Dengue Vaccine in Healthy Adult Subjects Aged 18 to 45 Years in India	Study of a Tetravalent Dengue Vaccine in Healthy Adult Subjects Aged 18 to 45 Years in India	100	100	Healthy Human Volunteers Dengue virus Dengue Fever Dengue Hemorrhagic Fever	Dengue|Dengue Fever|Dengue Hemorrhagic Fever	100	80	CYD Dengue Vaccine 0 5 mL dose subcutaneously at 0 6 and 12 months respectively 3 vaccinations	Biological: Live, attenuated, recombinant dengue serotype 1, 2, 3, 4 virus|Biological: Placebo: NaCl 0.9% solution	49	4	Immunogenicity Information on the antibody levels against each of the four parental dengue virus strains of CYD dengue vaccine constructs determined by a dengue plaque reduction neutralization test PRNT 28 Days after each dose	Percentage of Participants With Antibody Titer ≥ 10 1/Dil Against Each Dengue Virus Serotype Before and After Each Vaccination With Either Tetravalent Dengue Vaccine or a Placebo|Percentage of Participants With Antibody Titer ≥ 10 1/Dil Against at Least 1, 2, 3, or 4 Dengue Virus Serotypes Before and After Each Vaccination With Either Tetravalent Dengue Vaccine or a Placebo|Summary of Geometric M…	57	32	Randomized Parallel Group Placebo Controlled Trial	Allocation: Randomized|Intervention Model: Parallel Assignment|Masking: Single (Outcomes Assessor)|Primary Purpose: Prevention	55	13
NCT02624167	CTRI/2016/07/007092	Phase 2	Phase 2	100	100	Interventional	Interventional	100	100	India, United, States of, America	India, United States	100	66	60	90.0	33	0	Not Yet Recruiting	Completed	30	0	Newron Pharmaceuticals SpA Address Via Ludovico Ariosto 21 20091 Bresso Milano Italy , Newron Pharmaceuticals SpA	Newron Pharmaceuticals SPA	100	63	A Phase IIa prospective randomized double blind placebo controlled multiple dose study designed to determine the safety tolerability and preliminary efficacy of an oral dose range of NW 3509A in patients with chronic schizophrenia not responding adequately to their current antipsychotic medication	A Study to Determine the Safety, Tolerability and Efficacy NW-3509A in Patients With Chronic Schizophrenia	100	48	A clinical study to determine safety tolerability and initial efficacy of drug called NW 3509A which is taken orally in patients with long standing schizophrenia getting inadequate benefit from their current antipsychotic medication	A Study to Determine the Safety, Tolerability and Efficacy NW-3509A in Patients With Chronic Schizophrenia	94	44	Patients Schizophrenia	Chronic Schizophrenia	76	34	NW3509A 5 20 and 25 mg BID orally for 28 days therapy	Drug: NW-3509A|Drug: Placebo	32	0	To evaluate the safety and tolerability of NW 3509A given as an oral dose range of 30 to 50 mg day 15 to 25 mg BID in patients with schizophrenia on a stable dose of their current antipsychotic medication aripiprazole or risperidone 4 Weeks	To evaluate the safety and tolerability of NW-3509A in patients with schizophrenia on a stable dose of their current antipsychotic medication (aripiprazole or risperidone).|Assessment of Positive and Negative Syndrome Scale (PANSS)|Assessment of CGI-S (severity) and CGI-C (change)|Assessment of Strauss-Carpenter Level of Functioning (LOF) scale|Measurement of plasma concentration Cmax	86	47	Randomized Parallel Group Placebo Controlled Trial	Allocation: Randomized|Intervention Model: Parallel Assignment|Masking: Quadruple (Participant, Care Provider, Investigator, Outcomes Assessor)|Primary Purpose: Treatment	55	11
NCT00950066	CTRI/2009/091/000580	Phase 2	Phase 2	100	100	Interventional	Interventional	100	100	India, Philippines, Republic of, Korea, Taiwan	India, Korea, Republic of, Philippines, Taiwan	100	100	240	270.0	50	0	Completed	Completed	100	100	SanofiSynthelabo India Limited Address A 101 Sir Mathuradas Vasanji Road Andheri E Mumbai , sanofi aventis Singapore Pvt Ltd 6 Raffles Quay Singapore	Sanofi	100	16	A Prospective Randomized Multi national Multi center Double Blind Placebo Controlled Six arm Parallel group Phase II Factorial Design Study to Evaluate the Safety and Efficacy of Two Fixed Dose Combinations of Irbesartan Amlodipine 150 mg 5 mg and 300 mg 5 mg and Monotherapy Amlodipine 5 mg Irbesartan 150 mg and 300 mg after Eight Weeks of Treatment in Subjects with Uncomplicated Mild to Moderate…	Irbesartan and Amlodipine Combination in Controlling Blood Pressure	59	17	Irbesartan Amlodipine combination in controlling blood pressure	Irbesartan and Amlodipine Combination in Controlling Blood Pressure	100	88	Patients Hypertension I119 Hypertensive heart disease withoutheart failure	Hypertension	100	26	Two Fixed Dose Combinations of Irbesartan Amlodipine 150 mg 5 mg and 300 mg 5 mg Two Fixed Dose Combinations of Irbesartan Amlodipine 150 mg 5 mg and 300 mg 5 mg for 8 weeks	Drug: IRBESARTAN (SR47436)|Drug: Amlodipine|Drug: Irbesartan / Amlodipine|Drug: Placebo	67	9	Difference in mean change from baseline at the end of 8 weeks in SeDBP between each FDC its individual constituents administered as monotherapy and placebo 8 weeks	Difference in mean change in SeDBP between each FDC, its individual constituents administered as monotherapy and placebo|Difference in mean change in SeSBP between each FDC, its individual constituents administered as monotherapy and placebo|Difference in mean change in SeDBP and SeSBP between each FDC, its individual constituents administered as monotherapy and placebo	97	68	Randomized Parallel Group Placebo Controlled Trial	Allocation: Randomized|Intervention Model: Parallel Assignment|Masking: Triple (Participant, Care Provider, Investigator)|Primary Purpose: Treatment	55	12
NCT00917293	CTRI/2012/02/002411	Phase 2	Phase 2	100	100	Interventional	Interventional	100	100	Canada, India, United, States of, America	Canada, India	100	45	140	53.0	29	0	Completed	Terminated	42	0	Medicure International Inc Address 2 1250 Waverley Street Winnipeg MB R3T 6C6 Tel 1 204 487 7412 1 204 928 7904 Fax 1 204 488 9823 , Medicure International Inc c o Medicure Inc 2 1250 Waverley Street Winnipeg MB R3T 6C6 Tel 1 204 487 7412 1 204 928 7904 Fax 1 204 488 9823	Medicure	100	20	A 12 WEEK RANDOMIZED DOUBLE BLIND PLACEBO CONTROLLED PARALLEL GROUP COMPARATIVE STUDY TO EVALUATE THE SAFETY AND EFFICACY OF PYRIDOXAL 5 u2019 PHOSPHATE MONOHYDRATE IN THE TREATMENT OF TARDIVE DYSKINESIA IN PATIENTS WITH SCHIZOPHRENIA AND SCHIZOAFFECTIVE DISORDERS	Safety and Efficacy of Pyridoxal 5' -Phosphate in the Treatment of Tardive Dyskinesia	100	57	To check safety and efficacy of Pyridoxal 5 Phosphate in the treatment of Movement disorder which is a side effect of antipsychotic medications intake	Safety and Efficacy of Pyridoxal 5' -Phosphate in the Treatment of Tardive Dyskinesia	87	56	Patients F208 Other schizophrenia Treatment of tardive dyskinesia in patients with schizophrenia and schizoaffective disorders	Tardive Dyskinesia	100	24	Pyridoxal 5 Phosphate Pyridoxal 5 Phosphate 500mgs po bid for 12 weeks	Drug: Pyridoxal 5'-Phosphate|Drug: Placebo	76	26	The primary outcome measure will be a reduction in the total AIMS score for items 1 through 7 facial and oral movements extremity movements and trunk movements across treatment groups from baseline through to week 12 From baseline through to week 12	The primary outcome measure will be a reduction in the total AIMS score for items 1 through 7 (facial and oral movements, extremity movements and trunk movements) across treatment groups. .|An AIMS score reduction (items 1-7) across arms over course of study amongst completers; determine whether the proportion of responders differs between treatment arms; a reduction in the AIMS score, items 1 - …	93	50	Randomized Parallel Group Placebo Controlled Trial	Allocation: Randomized|Intervention Model: Parallel Assignment|Masking: Double (Participant, Investigator)|Primary Purpose: Treatment	55	13
NCT01041911	CTRI/2009/091/001020	Phase 2	Phase 2	100	100	Interventional	Interventional	100	100	India	India	100	100	100	102.0	50	0	Completed	Completed	100	100	Panacea Biotec Ltd Address B 1 Ext G 3 Mohan Cooperative Industrial Estate Mathura Road New Delhi , Panacea Biotec Ltd B 1Ext G 3 MCIE Mathura Road New Delhi 110044	Panacea Biotec Ltd	100	44	A double blind double dummy randomized placebo controlled multicentre dose response study to evaluate the safety and efficacy of three doses of Euphorbia prostrata Dry Extract tablets in patients of first and second degree internal hemorrhoids	To Evaluate the Dose Response of 3 Doses of Euphorbia Prostrata in Patients With First and Second Degree Hemorrhoids	97	61	A clinical trial to study the evaluate the effective dose of Euphorbia prostrata in patients of piles	To Evaluate the Dose Response of 3 Doses of Euphorbia Prostrata in Patients With First and Second Degree Hemorrhoids	74	49	Patients Haemorrhoids	Hemorrhoids	69	0	Euphorbia prostrata 50 mg tablet once daily for 14 daily	Drug: Euphorbia tablets|Drug: Placebo tablets	60	5	Proportion of subjects in each treatment group achieving cessation of per rectal bleeding as assessed by the subject at day 14 cessation of per rectal bleeding defined as the maintenance of bleeding cessation for at least three continuous days after initial cessation of bleeding At the end of 14 days of study treatment	Proportion of subjects in each treatment group achieving cessation of per rectal bleeding as assessed by the subject|Proportion of subjects in each treatment group without recurrence of bleeding	92	68	Randomized Parallel Group Multiple Arm Trial	Allocation: Randomized|Intervention Model: Parallel Assignment|Masking: Double (Participant, Investigator)|Primary Purpose: Treatment	60	13
NCT00099632	CTRI/2018/02/011794	Phase 2	Phase 2	100	100	Interventional	Interventional	100	100	India, South, Africa	Haiti, India, Malawi, South Africa, Tanzania, Uganda	100	52	420	484.0	25	0	Completed	Completed	100	100	National Institute of Allergy and Infectious Diseases NIAIDMaryland USA Address USA , National Institute of Allergy and Infectious Diseases NIAID	National Institute of Allergy and Infectious Diseases (NIAID)	100	83	A5207 Maintaining Options for Mothers Study MOMS A Phase II Randomized Comparison of Three Antiretroviral Strategies Administered for 7 or 21 Days to Reduce the Emergence of Nevirapine Resistant HIV 1 Following a Single Intrapartum Dose of Nevirapine	Comparison of Three Anti-HIV Regimens to Prevent Nevirapine Resistance in Women Who Take Nevirapine During Pregnancy	52	24	Comparison of Three Anti HIV Regimens to Prevent Nevirapine Resistance in Women Who Take Nevirapine During Pregnancy	Comparison of Three Anti-HIV Regimens to Prevent Nevirapine Resistance in Women Who Take Nevirapine During Pregnancy	100	100	Patients HIV positive pregnant women	HIV Infections	40	19	Drug Emtricitabine tenofovir disoproxil fumarate 200 mg emtricitabine 300 mg tenofovir disoproxil fumarate tablet taken orally daily	Drug: Emtricitabine/Tenofovir Disoproxil Fumarate|Drug: Lamivudine/Zidovudine|Drug: Lopinavir/Ritonavir|Drug: single dose Nevirapine	72	34	Participants found to have prolonged exposure to suboptimal NVP concentrations due to long plasma half life of NVP will be at greater risk of development of NVP mutations transcriptase inhibitor NNRTI resistant variants as detected by standard composite bulk genotyping Time Frame Throughout study Designated as safety issue No 7 or 21 days Secondary Outcome	Number of Participants With New Circulating Nonnucleoside Reverse Transcriptase Inhibitor (NNRTI)-Resistant Variants as Detected by Standard Composite (Bulk) Genotyping|Number of Participants With New Circulating NRTI-resistant Variants Detected by Standard Composite (Bulk) Genotyping.|Number of Participants With New PI-resistant Variants as Detected by Standard Composite (Bulk) Genotyping.|Sever…	67	33	Randomized Parallel Group Trial	Allocation: Randomized|Intervention Model: Parallel Assignment|Masking: None (Open Label)|Primary Purpose: Treatment	76	17
NCT03056755	CTRI/2017/09/009687	Phase 2	Phase 2	100	100	Interventional	Interventional	100	100	Argentina, Austria, Belgium, Bulgaria, Canada, Chile, France, Germany, Greece, India, Israel, Italy, Japan, Mexico, Netherlands, Republic of, Korea, Russian, Federation, Saudi, Arabia, Singapore, Spain, Swaziland, United, Arab, Emirates, United, Kingdom, United, States of, America	Argentina, Belgium, Canada, Chile, France, Germany, India, Israel, Italy, Japan, Korea, Republic of, Mexico, Netherlands, Singapore, Spain, United Kingdom, United States	100	75	160	336.0	25	0	Open to Recruitment	Recruiting	55	0	Novartis Healthcare Pvt Ltd Address Sandoz house Shiv sagar Estate Dr Annie Besant Road Worli Mumbai 400018 , Novartis Healthcare Private Limited Sandoz House Shivsagar Estate Worli Mumbai 400018	Novartis Pharmaceuticals|Novartis	50	18	A Phase II Multicenter Open label Two cohort Non comparative Study to Assess the Efficacy and Safety of Alpelisib Plus Fulvestrant or Letrozole in Patients With PIK3CA Mutant Hormone Receptor HR Positive HER2 negative Advanced Breast Cancer aBC Who Have Progressed on or After CDK 4 6 Inhibitor Treatment	Study Assessing the Efficacy and Safety of Alpelisib Plus Fulvestrant or Letrozole, Based on Prior Endocrine Therapy, in Patients With PIK3CA Mutation With Advanced Breast Cancer Who Have Progressed on or After Prior Treatments	83	47	To check the Efficacy and Safety of Treatment With Alpelisib BYL719 taken along with Endocrine Therapy in Patients With HR positive HER2 negative advanced breast cancer With PIK3CA Mutations Whose Disease Has Progressed on or After CDK 4 6 Treatment With an Aromatase Inhibitor or Fulvestrant	Study Assessing the Efficacy and Safety of Alpelisib Plus Fulvestrant or Letrozole, Based on Prior Endocrine Therapy, in Patients With PIK3CA Mutation With Advanced Breast Cancer Who Have Progressed on or After Prior Treatments	79	47	Patients Breast Cancer	Breast Cancer	100	71	BYL719 Alpelisib 300 mg oral once daily	Drug: alpelisib|Drug: fulvestrant|Drug: letrozole|Drug: Goserelin|Drug: Leuprolide	44	4	The percentage of patients who are alive without disease progression Date of first dose to approximately 6 months	The percentage of patients who are alive without disease progression|Progression free survival (PFS) for each cohort|Progression free survival (PFS) on next line treatment PFS2) for each cohort|Percentage of participants Overall response rate (ORR) for each cohort|Percentage of participants with clinical benefit rate (CBR) for each cohort|Duration of response (DOR)|Percentable of overall suvivial…	76	27	Other	Allocation: Non-Randomized|Intervention Model: Parallel Assignment|Masking: None (Open Label)|Primary Purpose: Treatment	7	0
NCT01311180	CTRI/2011/091/000148	Phase 2	Phase 2	100	100	Interventional	Interventional	100	100	India	India	100	100	120	120.0	100	34	Open to Recruitment	Completed	36	0	Natreon Inc Address 2D Janine Place New Brunswick NJ 08901 USA , Natreon Inc	Natreon, Inc.	100	56	A Phase II Double Blind Parallel Group Randomized Placebo Controlled Clinical Trial of Sensoril ufffd for Patients with Generalized Anxiety Disorder	A Clinical Trial to Study the Effects of Sensoril® for Patients With Generalized Anxiety Disorder	88	43	A clinical trial to study the effects of Sensoril ufffd for patients with Generalized Anxiety Disorder	A Clinical Trial to Study the Effects of Sensoril® for Patients With Generalized Anxiety Disorder	100	94	Patients Generalized Anxiety Disorder	Generalized Anxiety Disorder	100	78	Sensoril ufffd Start With 250 Mg P o QAM For 7 Days And Then 250 Mg P o Bid For 7 Weeks	Drug: Sensoril®|Drug: Placebo	55	5	Mean Change In The HAMA Total Score From Visit 2 Baseline To Visit 7 Week 8	Change in the Hamilton Anxiety Rating Scale (HAM-A) total score|Change in the Montgomery Asberg Depression Rating Scale (MADRS) total score|Change in the Clinical Global Impression Scales (CGI) for Severity scores.	53	29	Randomized Parallel Group Placebo Controlled Trial	Allocation: Randomized|Intervention Model: Parallel Assignment|Masking: Double (Participant, Investigator)|Primary Purpose: Treatment	55	13
NCT01201265	CTRI/2010/091/001135	Phase 2	Phase 2	100	100	Interventional	Interventional	100	100	India	India	100	100	44	40.0	33	0	Closed to Recruitment of Participants	Completed	26	0	Roche Products India Pvt Ltd Address 1503 15th Floor The Capital Bandra Kurla Complex Bandra East Mumbai 400 051 , Roche Products India Pvt Ltd 1503 15th Floor The Capital Bandra Kurla Complex Bandra East Mumbai 400 051	Hoffmann-La Roche	45	7	A Multi Centre Pilot Phase II Trial Assessing The Efficacy And Safety Of Bevacizumab Gemcitabine Carboplatin As First Line Treatment For Patients Diagnosed With Triple Negative Metastatic Breast Cancer	A Study of Bevacizumab in Combination With Gemcitabine and Carboplatin in Participants With Triple Negative Metastatic Breast Cancer	84	34	A Multi Centre Pilot Phase II Trial Assessing The Efficacy And Safety Of Bevacizumab Gemcitabine Carboplatin As First Line Treatment For Patients Diagnosed With Triple Negative Metastatic Breast Cancer	A Study of Bevacizumab in Combination With Gemcitabine and Carboplatin in Participants With Triple Negative Metastatic Breast Cancer	84	34	Patients Metastatic breast cancer Estrogen receptor progesterone and HER2 negative disease	Breast Cancer	100	32	gemcitabine 1000 mg m2 iv on days 1 and 8 of each 3 week cycle	Drug: Bevacizumab|Drug: Carboplatin|Drug: Gemcitabine	43	4	Progression free survival PFS according to RECIST criteria assessments by CT MRI bone scans and X ray Time Frame approximately 3 years	Progression-free Survival (PFS)|Percentage of Participants Achieving an Overall Response|Percentage of Participants Achieving a Clinical Benefit Response (CBR)|Time to Progression (TTP)|Overall Survival (OS)|Number of Participants With an Adverse Event (AE)|Change From Baseline to Cycle 6 in European Organization for Research and Treatment of Cancer Quality of Life Questionnaire (EORTC QLQ-30)|Ch…	47	11	Single Arm Trial	Intervention Model: Single Group Assignment|Masking: None (Open Label)|Primary Purpose: Treatment	55	9
[truncated: 947 more rows]
