# Supplementary material for: Hidden duplicates: 10s or 100s of Indian trials, registered with ClinicalTrials.gov, have not been registered in India, as required by law
Source: PLoS One. 2020 Jun 19;15(6):e0234925. doi: 10.1371/journal.pone.0234925 (PMC7304601; doi:10.1371/journal.pone.0234925)
Supplement: S2 Table — Both the field-wise missing data in the CTG and CTRI records, and the enumeration of the CTG and CTRI records where there was at least one missing value in a given field. (XLS) [file pone.0234925.s005.xls]

## Sheet: Cov note
	S4 Table. The field-wise missing data in the CTG and CTRI records
Sheet 1	This sheet enumerates the field-wise missing data in the CTG and CTRI records
	In 350 CTG-CTRI pairs, one of the records was missing data in one or more fields. ‘Not applicable’ was the only one which was considered a valid option, and was not considered to be missing data. The fields with na, not available, n/a, nil, NIL, and NOT AVAILABLE were masked and treated as Not a Number (NaN). That is, these fields were indicated by a blank.
Sheet 2	This sheet enumerates the CTG and CTRI records where there was at least one missing value in a given field.
	For each of the 12 fields (each of CTG and CTRI), the number of missing values is listed.
	To be noted: In a given CTG-CTRI pair, both may be missing values in a given field, and therefore the total number of pairs with one or both missing values may be less than the sum of the missing values from both sets of records.

## Sheet: 1_Missing fields in CTG or CTRI records
ctri_id	nct_id	phase_ctri	phase_ctg	fuzz score_phase	tfidf score_phase	Type of Trial_ctri	Study Type_ctg	fuzz score_study type	tfidf score_study type	countries_ctri	countries_ctg	fuzz score_location	tfidf score_location	Sample size_ctri	Sample size_ctg	fuzz score_sample size	tfidf score_sample size	status_ctri	status_ctg	fuzz score_status	tfidf score_status	sponsor_ctri	sponsor_ctg	fuzz score_sponsor	tfidf score_sponsor	Scientific Title of Study_ctri	Title_ctg	fuzz score_scientific title	tfidf score_scientific title	Public Title of Study_ctri	Title_ctg	fuzz score_public title	tfidf score_public title	Condition_ctri	condition_ctg	fuzz score_condition	tfidf score_condition	intervention_ctri	intervention_ctg	fuzz score_intervention	tfidf score_intervention	Primary outcome_ctri	Primary outcome_ctg	fuzz score_primary outcome	tfidf score_primary outcome	Study Design_ctri	Study Designs_ctg	Fuzz score_study design	Tfidf score_study design
CTRI/2009/091/000207	NCT00821301	Phase 1	Phase 1	100	100		Interventional			India, United, States of, America	United States	100	50	0	30	67	0		Unknown			Immune Control Inc Address Four Tower Bridge200 Barr Harbor Drive Suite 450West Conshohocken PA 19428 Tel 610 941 2971 ,	Immune Control	100	24	Phase 1b Single Arm Open Label Multi Center Study of Fluphenazine HCl Monotherapy in Relapsed or Relapsed and Refractory Multiple Myeloma	['Study of Fluphenazine in Relapsed or Relapsed-and-Refractory Multiple Myeloma']	100	63	This study is to evaluate the safety and tolerability of Fluphenazine HCl Monotherapy in patients with Relapsed or Relapsed and Refractory Multiple Myeloma	['Study of Fluphenazine in Relapsed or Relapsed-and-Refractory Multiple Myeloma']	100	63	Patients C900 Multiple myeloma Relapsed or Relapsed and Refractory Multiple Myeloma	Multiple Myeloma	100	56	Fluphenazine HCl	[ Drug: Fluphenazine HCl, Fluphenazine HCl will be administered intravenously. To quickly reach and maintain the target bone marrow concentration for 18 hours, the study drug will be administered using 3 bolus injections (0, 6, and 12 hours). Fluphenazine will be dose-escalated according to a modified Fibonacci scheme, terminating in 40% increments. Treatments will be administered on days 1 and 8…	100	24	Primary Outcomes Evaluate the safety and tolerability of fluphenazine when administered intravenously on days 1 and 8 of a 21 day cycle and identify the MTD and recommended dose for Phase 2 studies for this schedule of administration Principal Endpoints AEs SAEs discontinuation AEs DLTs abnormal physical findings laboratory results electrocardiograms days 1 and 8 of a 21 day cycle Secondary Outco…	['Tolerability of fluphenazine. [TimeFrame:21 day treatment cycle(s)]']	79	29	Single Arm Trial	Allocation Non Randomized Intervention Model Single Group Assignment Masking None Open Label Primary Purpose Treatment	55	8
CTRI/2009/091/000914	NCT01002079	Phase 1	Phase 1	100	100		Interventional			India	India	100	100	16	20.0	0	0		Completed			Bristol Myers Squibb Research and Development 311 Pennington Rocky Hill Road Pennington NJ 08534 Address , Bristol Myers Squibb Research and Development	Bristol-Myers Squibb|PRA Health Sciences	67	26	A Study of the Effect of Concomitant Administration of Rifampin on the Pharmacokinetics of BMS 708163 in Healthy Subjects	Drug-Drug Interaction Study With Rifampin	56	7	Study of Pharmacokinetics of BMS 708163 in Healthy Subjects	Drug-Drug Interaction Study With Rifampin	43	6	Patients Alzheimer s Disease	Alzheimer Disease	100	71	BMS 708163 rifampin 1 Oral administration of BMS 708163 2 Oral administration of rifampin 3 Oral administration of BMS 708163 125 mg on Day 13 with oral administration of rifampin 600 mg then oral administration of rifampin 600 mg QD on Days 14 18	Drug: BMS-708163|Drug: Rifampin	88	20	Primary Outcome Measures BMS 708163 alone and with rifampin BMS 708163 single dose PK parameters Cmax Tmax T HALF AUC 0 T AUC INF CLT F and molar AUCmet AUCparent ratios will be assessed without rifampin Day 1 and with rifampin Day 13 Time Frame Within 30 days after dose Designated as safety issue No Day 1 Day 13 Time Frame Within 30 days after dose	BMS-708163 alone and with rifampin: BMS-708163 single dose PK parameters (Cmax, Tmax, T-HALF, AUC(0-T), AUC(INF), CLT/F and molar AUCmet/AUCparent ratios will be assessed without rifampin (Day 1) and with rifampin (Day 13)|BMS-708163 alone and with rifampin: Safety and tolerability (AE's, ECG, vital signs, safety labs)	89	64	Non randomized Multiple Arm Trial	Allocation: Non-Randomized|Intervention Model: Single Group Assignment|Masking: None (Open Label)|Primary Purpose: Basic Science	60	13
CTRI/2009/091/000139	NCT00729742	Phase 1	Phase 1	100	100		Interventional			India	Not Provided			106	92, 49	0	0		Completed			Merck Co Inc One Merck Drive P O Box 100 Whitehouse Station NJ 08889 0100 U S A Address , Merck Co Inc One Merck Drive P O Box 100 Whitehouse Station NJ 08889 0100 U S A	Merck Sharp Dohme Corp	37	15	A Phase Ib Multicenter Trial to Evaluate Molecular Determinants of Response to Erlotinib and MK 0646 in Advanced Non Small Cell Lung Cancer	['Phase I Imaging Study Evaluating Dalotuzumab (MK0646) in Combination With Erlotinib for Patients With Non-Small Cell Lung Cancer (MK-0646-008)']	65	27	An Imaging Phase I B Study Evaluating MK 0646 in Combination with Erlotinib for Patients with Advanced Non Small Cell Lung Cancer	['Phase I Imaging Study Evaluating Dalotuzumab (MK0646) in Combination With Erlotinib for Patients With Non-Small Cell Lung Cancer (MK-0646-008)']	94	80	Patients Non Small Cell Lung Carcinoma	Carcinoma Non small Cell Lung	100	85	MK 0646 MK 0646 via intravenous infusion i v at a maximum dose of once weekly at 10 mg kg over 60 minutes	[ Drug: Comparator: erlotinib + dalotuzumab, Part II: All patients will receive 1 week of erlotinib 150 mg tablets per day., Arm 1: Patients who experience a PET response will continue on erlotinib monotherapy until disease progression., Arm 2: Patients who fail to receive a PET response will continue to take erlotinib in combination with dalotuzumab 10 mg/kg IV infusion once weekly. At the time …	59	12	Part I Qualify a three week FDG PET based platform for the rapid evaluation of the clinical activity of novel targeted therapies and combinations in non small cell lung cancer Part II Qualify a baseline molecular responder biomarker generated in pre clinical experiments that predicts an FDG PET response at week 3 to the combination of Erlotinib and MK 0646 in the patient population failing to ach…	['Validate imaging platform and molecular markers [TimeFrame:FDG response at Weeks 1 and 3 following chemotherapy]']	62	17	Other	Allocation Non Randomized Intervention Model Single Group Assignment Masking None Open Label Primary Purpose Treatment	7	0
CTRI/2009/091/000516	NCT00387387	Phase 1	Phase 1	100	100		Interventional			India	India, United Kingdom	100	45	70	50.0	33	0	Completed	Completed	100	100	GlaxoSmithKline Pharmaceuticals Ltd Address , GlaxoSmithKline Pharmaceuticals Ltd	GlaxoSmithKline	100	43	VEG105424 An Open Label Pharmacokinetic Study of the Safety and Tolerability of Pazopanib in Combination With FOLFOX 6 or CapeOx in Subjects With Colorectal Cancer	Study On Pazopanib When Given With FOLFOX6 (Fluorouracil, Oxaliplatin, Leucovorin) Or CapeOx (Capecitabine, Oxaliplatin)	55	16	VEG105424 Study On Pazopanib When Given With FOLFOX6 Fluorouracil Oxaliplatin Leucovorin Or CapeOx Capecitabine Oxaliplatin	Study On Pazopanib When Given With FOLFOX6 (Fluorouracil, Oxaliplatin, Leucovorin) Or CapeOx (Capecitabine, Oxaliplatin)	100	94	Patients Colorectal cancer	Neoplasms, Colorectal	70	26	Pazopanib plus FOLFOX Pazopanib dose of upto 800 mg daily FOLFOX Fluorouracil Oxaliplatin Leucovorin	Drug: Pazopanib|Drug: FOLFOX 6|Drug: CapeOx	70	16	Plasma AUC 0 24 of pazopanib on Day 1 14 and 21 Plasma AUC 0 46 of 5 FU and AUC 0 8 of platinum on Day 1 Plasma AUC 0 24 of capecitabine 5 FU and platinum on Day 1 Time Frame on Day 1 14 and 21	Plasma AUC(0-24) of pazopanib on Day 1, 14 and 21 Plasma AUC(0-46) of 5-FU and AUC(0-8) of platinum on Day 1 Plasma AUC(0-24) of capecitabine, 5-FU, and platinum on Day 1|Pharmacokinetic endpoints (AUC, C24, Cmax, tmax, and half-life)collected predose and 1, 2, 3, 4, 5, 6, 8, and 24 hours on Day 1. Assessment of disease by imaging	93	88	Other	Allocation: Non-Randomized|Intervention Model: Single Group Assignment|Masking: None (Open Label)|Primary Purpose: Treatment	7	0
CTRI/2010/091/002966	NCT01019070	Phase 1	Phase 1	100	100		Interventional			India	United States	22	0	16	30, 28	0	0		Completed			Bristol Myers Squibb Address Indiabulls Finance Centre 6th Floor Tower 1 Senapati Bapat Marg Elphinstone W Mumbai Maharashtra 400013 , Bristol Myers Squibb Research and Development 311 Pennington Rocky Hill Road Pennington NJ 08534 United States of America	Bristol Myers Squibb	100	40	Effect of Ketoconazole on the Pharmacokinetics of BMS 650032 in Healthy Subjects	['Hepatic Impaired Subjects Compared to Healthy Subjects Receiving Multi-dose BMS-650032']	60	22	Effect of Ketoconazole on the Pharmacokinetics of BMS 650032 in Healthy Subjects	['Hepatic Impaired Subjects Compared to Healthy Subjects Receiving Multi-dose BMS-650032']	60	22	Patients Chronic Hepatitis C viral infection	Hepatic Insufficiency	43	0	BMS 650032 On Days 1 7 subjects will be administered BMS 650032 200 mg q12h orally Treatment A	[ Drug: BMS-650032, Capsules, Oral, 200 mg, BID, 7 Days]	68	38	To assess the effects of ketoconazole on the steady state pharmacokinetics PK of BMS 650032 in healthy subjects Serial blood samples for BMS 650032 PK will be collected pre doses and up to 12 hours post AM and PM doses on Days 7 and 14 Blood samples for BMS 650032 trough concentrations will be collected pre AM doses on Days 2 4 6 9 11 and 13	['Pharmacokinetics parameters including Cmax, Tmax,AUC(TAU),Vss/F, T-Half, CLT/F and AI [TimeFrame:Day 10]']	43	6	Non randomized Multiple Arm Trial	Allocation Non Randomized Intervention Model Parallel Assignment Masking None Open Label	60	16
CTRI/2016/09/007234	NCT02299505	Phase 1	Phase 1	100	100	Interventional	Interventional	100	100	Australia, Austria, Belgium, Brazil, Bulgaria, Canada, Colombia, Czech, Republic, France, Germany, Greece, Hungary, India, Italy, Lebanon, Malaysia, Netherlands, New, Zealand, Poland, Portugal, Republic of, Korea, Romania, Russian, Federation, Spain, Switzerland, Taiwan, Thailand, Turkey, United, Kingdom, United, States of, America	Australia, Austria, Belgium, Brazil, Bulgaria, Canada, Colombia, Czechia, Germany, Greece, India, Italy, Korea, Republic of, Lebanon, Malaysia, Netherlands, Poland, Russian Federation, Spain, Taiwan, Thailand, Turkey, United Kingdom, United States	98	77	300	318.0	25	0		Recruiting			Novartis Healthcare Pvt Ltd Address Novartis Healthcare Private Limited Trial Monitoring u2013 GDO GDD India Inspire BKC 7th floor G Block BKC Main Road Bandra Kurla Complex Bandra East Mumbai 400051 Maharashtra , Novartis Healthcare Private Limited Trial Monitoring u2013 GDO GDD India Inspire BKC 7th floor G Block BKC Main Road Bandra Kurla Complex Bandra East Mumbai 400051 Maharashtra	Novartis Pharmaceuticals|Novartis	50	15	A multi center randomized open label study to assess the systemic exposure efficacy and safety of 450 mg ceritinib taken with a low fat meal and 600 mg ceritinib taken with a low fat meal as compared with that of 750 mg ceritinib taken in the fasted state in adult patients with ALK rearranged ALK positive metastatic non small cell lung cancer NSCLC	Pharmacokinetic and Safety Study of Lower Doses of Ceritinib Taken With a Low-fat Meal Versus 750 mg of Ceritinib in the Fasted State in Adult Patients With (ALK-positive) Metastatic Non-small Cell Lung Cancer (NSCLC)	90	72	A Phase I study to assess the systemic exposure efficacy and safety of 450mg ceritinib taken with a lowfat meal and 600mg ceritinib taken with a lowfat meal as compared with that of 750mg ceritinib taken in the fasted state in adult patients with ALK rearranged metastatic nonsmall cell lung cancer	Pharmacokinetic and Safety Study of Lower Doses of Ceritinib Taken With a Low-fat Meal Versus 750 mg of Ceritinib in the Fasted State in Adult Patients With (ALK-positive) Metastatic Non-small Cell Lung Cancer (NSCLC)	75	57	Patients C399 Malignant neoplasm of lower respiratory tract part unspecified previously treated and treatment naive adult patients with metastatic ALK positive NSCLC	Non-Small Cell Lung Cancer	19	0	LDK378 Investigational Arm 1 oral ceritinib once daily at a dose of 450 mg administered in the morning immediately within 30 minutes following a lowfat meal Patients should refrain from eating one hour after dosing	Drug: ceritinib	78	7	To assess the steady state PK of 450 mg or 600 mg ceritinib taken daily with a lowfat meal as compared with that of 750 mg ceritinib taken daily in the fasted state in patients with metastatic ALK positive NSCLC Plasma concentration of ceritinib and PK parameters including but not limited to AUClast AUC0 24h Cmax Tmax Tlast Racc and CLssF	Plasma concentration of ceritinib|Safety profile|Objective response rate (ORR)|Duration of response (DOR)	54	15	Randomized Parallel Group Multiple Arm Trial	Allocation: Randomized|Intervention Model: Parallel Assignment|Masking: None (Open Label)|Primary Purpose: Treatment	60	13
CTRI/2009/091/000457	NCT00888238	Phase 1	Phase 1	100	100	Interventional	Interventional	100	100	India	Not Provided			12	12	100	0	Completed	Completed	100	100	MSD pharmaceutical pvt ltd Address 6th Floor Vatika Towers B Golf Course Road Sector 54 Gurgaon 122002 Haryana , na	Merck Sharp Dohme Corp	22	0	A Clinical Trial to evaluate Glucose Dependant Insulinotropic Effects of Single dose of a DPP 4 inhibitor in Lean healthy Males	['A Method to Evaluate Glucose-Dependent Insulin Secretion in Healthy Males (MK-0431-179)']	65	23	A Clinical Trial to evaluate Glucose Dependant Insulinotropic Effects of Single dose of a DPP 4 inhibitor	['A Method to Evaluate Glucose-Dependent Insulin Secretion in Healthy Males (MK-0431-179)']	59	12	Patients Type 2 Diabetes Mellitus E119 Type 2 diabetes mellitus without complications	Type 2 Diabetes Mellitus	100	78					Insulin secretion rate ISR Time Frame 190 minutes to 340 minutes Designated as safety issue No Insulin secretion rate ISR Time Frame 190 minutes to 340 minutes Designated as safety issue No	['Insulin Secretion Rate (ISR) During 190 - 340 Minutes Post-dose [TimeFrame:190 minutes to 340 minutes]', 'ISR was estimated by the deconvolution of peripheral C-peptide concentrations using a 2-compartment model that utilizes population C-peptide kinetic parameters.']	69	38	Randomized Crossover Trial	Allocation Randomized Intervention Model Crossover Assignment Masking Double Participant Investigator Primary Purpose Diagnostic	87	21
CTRI/2010/091/000260	NCT01091298	Phase 1	Phase 1	100	100		Interventional			India	India	100	100	20	20.0	100	34		Completed			Shantha Biotechnics Limited Address , Shantha Biotechnics Limited	Shantha Biotechnics Limited	100	93	Phase I randomized double blind placebo controlled study to evaluate the safety and tolerability of a single administration 10e6 25 FFU of each constituent serotype per 0 5 ml of live attenuated tetravalent G1 G4 bovine human reassortant rotavirus vaccine BRV TV administered to healthy Indian adult males	A Study to Evaluate the Safety of Tetravalent Rotavirus Vaccine in Healthy Indian Adult Male Volunteers	90	40	A Clinical Trial to evaluate the safety of a Tetravalent Rotavirus Vaccine in healthy adult male volunteers	A Study to Evaluate the Safety of Tetravalent Rotavirus Vaccine in Healthy Indian Adult Male Volunteers	93	77	Patients Rotavirus Gastroenteritis	Rotavirus Gastroenteritis	100	71	live attenuated tetravalent G1 G4 bovine human reassortant rotavirus vaccine BRV TV Single dose containing 10e6 25 FFU of each constituent virus type in 0 5 mL of vaccine	Biological: Live Attenuated Tetravalent (G1-G4) Bovine-Human Reassortant Rotavirus Vaccine (BRV-TV)|Other: Placebo	87	45	The frequency severity and causality of Reactogenicity Events and other Adverse Events Upto 10 days following administration of the dose of vaccine placebo	Severity and causality of all Adverse Events following the dose of vaccine/placebo|The frequency and the percentage change, as compared to baseline, in the protocol defined laboratory parameters following the single dose of Vaccine/placebo	78	63	Randomized Parallel Group Placebo Controlled Trial	Allocation: Randomized|Intervention Model: Parallel Assignment|Masking: Triple (Participant, Care Provider, Investigator)|Primary Purpose: Prevention	55	12
CTRI/2009/091/001080	NCT01061658	Phase 1 Phase 2	Phase 1|Phase 2	100	100		Interventional			India	India	100	100	90	90.0	100	34		Unknown status			Shantha Biotechnics Limited Hyderabad Address , Shantha Biotechnics Limited 3rd and 4th Floor Vasantha Chambers Fateh Maidan Raod Basheer Bagh Hyderabad Andhra Pradesh India 500004	Shantha Biotechnics Limited	100	48	Phase I II randomized double blind placebo controlled dosage selection 10e5 5 or 10e6 25 FFU of each constituent serotype per 0 5 mL study to evaluate the safety tolerability and immunogenicity of a 3 dose series of Live Attenuated Tetravalent G1 G4 Bovine Human Reassortant Rotavirus Vaccine BRV TV administered to healthy Indian infants	Safety and Immunogenicity Study of the Tetravalent Rotavirus Vaccine	100	37	A clinical Trial to study the safety immunogenicity and tolerability of a tetravalent rotavirus vaccine in Indian infants	Safety and Immunogenicity Study of the Tetravalent Rotavirus Vaccine	100	63	Patients Prevention of Rotavirus Gastroenteritis	Rotavirus Gastroenteritis	100	50	Live Attenuated Tetravalent G1 G4 Bovine Human Reassortant Rotavirus Vaccine BRV TV Three doses of 0 5 mL each administered orally at one of two dosage levels 10e5 5 or 10e6 25 FFU per constituent virus per 0 5 mL following oral administration of 2 0 mL of antacid at 6 10 and 14 weeks of age	Biological: Live Attenuated Tetravalent (G1-G4) Bovine-Human Reassortant Rotavirus Vaccine|Other: Placebo	86	21	The frequency severity and causality of REs and other AEs following each dose and across all three doses of each dosage of BRV TV will be determined and compared to REs and AEs reported for infants given placebo and the routine childhood vaccines 28 days following each of the three doses of the vaccine placebo	The frequency, severity, and causality of Reactogenicity Events and other Adverse Events.|The Seroconversion rate, Sero-response rate and the GMT of serum IgA antibody against rotavirus.|The frequency and duration of post-vaccination shedding of vaccine rotavirus in stool samples	56	45	Randomized Parallel Group Placebo Controlled Trial	Allocation: Randomized|Intervention Model: Parallel Assignment|Masking: Triple (Participant, Care Provider, Investigator)|Primary Purpose: Prevention	55	12
CTRI/2010/091/001048	NCT01152411	Phase 1 Phase 2	Phase 1|Phase 2	100	100		Interventional			India	India	100	100	5	5.0	100	0		Unknown status			International Stemcell Services Limited 117 Venkateshwara Nagar Jakkur Bengaluru 560064 Address ,	International Stemcell Services Limited	100	47	Use of Autologous bone marrow stem cell transplantation therapy in the treatment of Chronic Renal Failure in 5 indian patients ABMST CRF Study Autologous Bone marrow Stem cell Transplantation CRF	Safety and Efficacy of Autologous Bone Marrow Stem Cells for Treating Chronic Renal Failure	73	35	Safety and Efficacy of Autologous bone marrow stem cells for treatment of Chronic Renal Failure	Safety and Efficacy of Autologous Bone Marrow Stem Cells for Treating Chronic Renal Failure	97	85	Patients chronic renal failure or chronic kidney disease or chronic kidney failure	Chronic Renal Failure	100	60	autologous bone marrow derived stem cells single	Other: Autologous bone marrow stem cells	92	63	1 To establish safety of stem cell therapy in patients with chronic renal failure 2 To assess short and long term efficacy of stem cell therapy in chronic renal failure 3 months 6 months 1 year	Significant clinical improvement in serum creatinine and urine output (improvement in measured GFR by 50%)|Number of patients reporting adverse effects as a measure of safety and tolerability|Improvement in renal biopsy	55	20	Single Arm Trial	Intervention Model: Single Group Assignment|Masking: None (Open Label)|Primary Purpose: Treatment	55	9
CTRI/2010/091/001044	NCT01152125	Phase 1 Phase 2	Phase 1|Phase 2	100	100		Interventional			India	India	100	100	10	10.0	100	34		Unknown status			International Stemcell Services Limited 117 Venkateshwara Nagar Jakkur Bengaluru 560064 Address ,	International Stemcell Services Limited	100	47	Use of Autologous bone marrow mesenchymal stem cell transplantation admixed with Hyaluronic acid for therapeutic chondrogenesis in Moderate to Severe Osteoarthritis ABMST OA Study	Safety and Efficacy of Autologous Bone Marrow Stem Cells for Treating Osteoarthritis	74	27	Safety and efficacy of autologous stem cells derived from bone marrow in treating Osteoarthritis	Safety and Efficacy of Autologous Bone Marrow Stem Cells for Treating Osteoarthritis	98	74	Patients Osteoarthritis	Osteoarthritis	100	58	Autologous bone marrow derived stem cells Single dose	Other: Autologous bone marrow stem cells	92	57	1 To establish safety of stem cell therapy in patients with osteoarthritis 2 To assess short and long term efficacy of stem cell therapy in Osteoarthritis 3 months 6 months 1 year	Pain as measured by the The Western Ontario and McMaster Universities Arthritis Index (WOMAC) Pain Score|Number of Participants with Adverse Events as a Measure of Safety and Tolerability|Changes in the MRI knee with cartilage mapping and clinical improvement	47	14	Single Arm Trial	Intervention Model: Single Group Assignment|Masking: None (Open Label)|Primary Purpose: Treatment	55	9
CTRI/2010/091/000097	NCT01039597	Phase 1 Phase 2	Phase 1|Phase 2	100	100		Interventional			India	Canada, India	100	58	50	50.0	100	34		Unknown status			ORE Pharmaceuticals Ltd Address , Ore Pharmaceuticals Inc One Main Street Suite 300 Cambridge MA 02142 Tel 617 649 2009 FAX 617 649 2050	Ore Pharmaceuticals, Inc.	100	40	A Randomized Double Blind Placebo Controlled Pilot Study of the Safety and Therapeutic Activity of ORE1001 in Subjects with Ulcerative Colitis	Safety and Activity of ORE1001 in Subjects With Ulcerative Colitis	100	63	A clinical trial conducted to determine the safety and tolerability of ORE1001 in patient suffering with Ulcerative Colitis	Safety and Activity of ORE1001 in Subjects With Ulcerative Colitis	84	46	Patients Ulcerative Colitis	Mild to Moderate Ulcerative Colitis	80	36	ORE1001 300mg 5 capsules a day	Drug: ORE1001|Drug: Placebo	52	12	The primary objective of this study is to access the safety and tolerability of 6 weeks treatment with ORE1001 in patients with mild to moderate ulcerative colitis as measured by the frequency and severity of adverse events 12 weeks	The safety and tolerability of ORE1001 in subjects with ulcerative colitis as demonstrated by the frequency and severity of adverse events|Change in the modified Baron Score from Baseline to Week 6|Change in the Ulcerative Colitis Clinical Score from Baseline|Change in the partial Mayo Score fom baseline|Calprotectin concentrations|Riley Acute Inflammation Scale (histology)|Clinical remission	71	41	Randomized Parallel Group Placebo Controlled Trial	Allocation: Randomized|Intervention Model: Parallel Assignment|Masking: Quadruple (Participant, Care Provider, Investigator, Outcomes Assessor)|Primary Purpose: Treatment	55	11
CTRI/2009/091/000834	NCT00864175	Phase 1 Phase 2	Phase 1|Phase 2	100	100		Interventional			India	India	100	100	60	68.0	33	0		Terminated			INCYTE Corporation USA Address , INCYTE Corporation USA	Incyte Corporation	100	67	A Phase 1 2 Modified Dose Escalation Open Label Trial to Determine the Therapeutic Effect and Safety of INCB007839 Combined with Trastuzumab in Patients with Previously Untreated HER2 Positive Metastatic Breast Cancer	Open Label Trial of INCB07839 to Determine Effect and Safety of INCB007839 Plus Trastuzumab in HER2 Positive Metastatic Breast Cancer	94	55	A clinical trial to study the effect and safety of INCB007839 combined with Trastuzumab in patients with previously untreated HER2 positive metastatic breast cancer	Open Label Trial of INCB07839 to Determine Effect and Safety of INCB007839 Plus Trastuzumab in HER2 Positive Metastatic Breast Cancer	84	48	Patients Previously Untreated HER2 Positive Metastatic Breast Cancer	Breast Cancer	100	38	Trastusumab Initial dose 8mg m2 and subsequent dose 8mg m2 every three weeks	Drug: INCB007839|Drug: trastuzumab|Drug: Docetaxel	40	0	Frequency and severity of adverse events AEs for all patients enrolled Through out the trial	Overall response rate (complete + partial response) using RECIST (Response Evaluation Criteria in Solid Tumor) criteria|To determine the plasma pharmacokinetic (PK) profile of INCB007839 and trastuzumab when given in combination	38	7	Single Arm Trial	Allocation: Non-Randomized|Intervention Model: Sequential Assignment|Masking: None (Open Label)|Primary Purpose: Treatment	21	0
CTRI/2009/091/000149	NCT00791154	Phase 1 Phase 2	Phase 1 Phase 2	100	100	Interventional	Interventional	100	100	Belgium, Czech, Republic, France, Hungary, India, Italy, Netherlands, Philippines, Poland, Republic of, Korea, Romania, Russian, Federation, Spain, Taiwan, United, Kingdom, United, States of, America	Not Provided			204	24, 204	100	0	Completed	Completed	100	100	Amgen Address A Wing Level 4 Dynasty Business Park A K Road Andheri East Mumbai 400059 , Amgen Inc One Amgen Center Drive Thousand Oaks CA 91320 1799	NantCell Inc	40	8	A Phase 1b 2 Trial of AMG 479 or AMG 102 in Combination With Platinum Based Chemotherapy as First Line Treatment for Extensive Stage Small Cell Lung Cancer	['QUILT-2.013: A Trial of AMG 479 or AMG 102 in Combination With Platinum-based Chemotherapy as First-Line Treatment for Extensive Stage Small Cell Lung Cancer']	97	87	To study the effect of AMG 479 or AMG 102 in Combination With Platinum Based Chemotherapy as First Line Treatment for Extensive Stage Small Cell Lung Cancer	['QUILT-2.013: A Trial of AMG 479 or AMG 102 in Combination With Platinum-based Chemotherapy as First-Line Treatment for Extensive Stage Small Cell Lung Cancer']	93	78	Patients Lung Cancer Small Cell Lung Cancer Solid Tumors Extensive stage Small Cell Lung Cancer C349 Malignant neoplasm of unspecifiedpart of bronchus or lung	Lung Cancer Small Cell Lung Cancer Solid Tumors Extensive stage Small Cell Lung Cancer	100	79					Part 2 To estimate the relative treatment effect of platinum based chemotherapy plus AMG 479 and of platinum based chemotherapy plus AMG 102 compared to platinum based chemotherapy plus placebo as measured by the respective HR for overall survival Part 1 The incidence of adverse events and clinical laboratory abnormalities defined as dose limiting toxicities DLTs Part 2 Overall survival OS Time F…	['Part 2: To estimate the relative treatment effect of platinum-based chemotherapy and AMG 479, and of platinum-based chemotherapy and AMG 102, compared to platinum-based chemotherapy and placebo as measured by the respective HR for overall survival [TimeFrame:Length of study]', 'Part 1: The incidence of adverse events and clinical laboratory abnormalities defined as dose limiting toxicities (DLT…	98	67	Randomized Parallel Group Multiple Arm Trial	Allocation Randomized Intervention Model Parallel Assignment Masking Double Participant Investigator Primary Purpose Treatment	60	13
CTRI/2009/091/000091	NCT00804986	Phase 2	Phase 2	100	100		Interventional			India	Austria, Germany, India, Mexico, Puerto Rico, Romania, South Africa, Spain, Ukraine, United Kingdom, United States	100	18	0	247.0	100	0		Completed			Eli Lilly Address , Eli Lilly	Eli Lilly and Company	69	52	A 12 Week Double Blind Placebo Controlled Trial of LY2428757 in Patients With Type 2 Diabetes Mellitus	A Study for Patients With Type 2 Diabetes Mellitus	89	34	A Study for Patients With Type 2 Diabetes Mellitus	A Study for Patients With Type 2 Diabetes Mellitus	100	100	Patients Diabetes Mellitus Type 2	Diabetes Mellitus, Type 2	100	78	LY2428757 0 5 2 0 6 2 12 0 or 17 6 mg subcutaneous injection once weekly for up to 12 weeks	Drug: LY2428757|Drug: Placebo	58	5	Change in Hemoglobin A1c A1c from baseline to endpoint 12 weeks	Change in Hemoglobin A1C (HbA1c) From Baseline to Week 12 Endpoint|Change in Visual Analogue Scales (VAS) For Appetite and Satiety From Baseline to Week 12 Endpoint|Number of Participants With Detectable Antibodies To LY2428757 At Any Time During The Study|Total Average Concentration (Cavg) of LY2428757|Change in 7-Point Self-Monitored Glucose From Baseline to Week 12 Endpoint|Change in Total Glu…	95	55	Randomized Parallel Group Placebo Controlled Trial	Allocation: Randomized|Intervention Model: Parallel Assignment|Masking: Quadruple (Participant, Care Provider, Investigator, Outcomes Assessor)|Primary Purpose: Treatment	55	11
CTRI/2009/091/000566	NCT00532259	Phase 2	Phase 2	100	100		Interventional			India	India, Israel, United States	100	38	68	72.0	0	0	Completed	Completed	100	100	CureTech Ltd Address , CureTech Ltd	CureTech Ltd	100	90	Phase II Safety and Efficacy Study of the Monoclonal Antibody CT 011 in Patients with Diffuse Large B Cell Lymphoma following Autologous Stem Cell Transplantation	CT-011 MAb in DLBCL Patients Following ASCT	79	22	Treatment of patients with Aggressive Lymphoma following Self Stem Cell Transplantation	CT-011 MAb in DLBCL Patients Following ASCT	59	12	Patients Patients with Diffuse Large B Cell Lymphoma following Autologous Stem Cell Transplantation	Lymphoma, Large Cell, Diffuse|Lymphoma, Mixed Cell, Diffuse|Primary Mediastinal Large B-Cell Lymphoma	69	46	CT 011 Monoclonal Antibody 1 5 mg kg parenteral for days 1 43 85	Drug: CT-011	71	23	To determine the progression free survival of the patients defined as the proportion of patients who have not relapsed or died Within 16 months following the first CT 011 treatment 18 months following autologous PBSCT Designated as safety issue No	Progression-free Survival|Overall Survival	86	13	Single Arm Trial	Intervention Model: Single Group Assignment|Masking: None (Open Label)|Primary Purpose: Treatment	55	9
CTRI/2014/06/004700	NCT01915303	Phase 2	Phase 2	100	100	Interventional	Interventional	100	100	Argentina, Austria, Belgium, Brazil, Bulgaria, Colombia, France, Germany, Greece, Hungary, India, Italy, Spain, Turkey, United, Kingdom, United, States of, America, Venezuela, Bolivarian, Republic of	Argentina, Australia, Belgium, Brazil, Bulgaria, Colombia, France, Germany, Greece, Hungary, India, Italy, Malaysia, Mexico, Netherlands, Spain, Turkey, United States	85	54	128	70.0	0	0		Active, not recruiting			Novartis Healthcare Pvt Ltd Address Sandoz House Shiv Sagar Estate Dr Annie Besant Road Worli , Novartis Healthcare Private Limited sandoz House Shivsagar Estate Worli Mumbai 400012	Novartis Pharmaceuticals|Novartis	50	19	A Phase II trial to assess the efficacy and safety of pasireotide s c alone or in combination with cabergoline in patients with Cushing u2019s disease	Study of the Efficacy and Safety of Pasireotide s.c. +/- Cabergoline in Patients With Cushing's Disease	97	61	a study to find out if a drug pasireotide used alone or used with cabergoline together is safe and beneficial for patients with Cushing u2019s disease Cushing u2019s disease is a condition where the pituitary gland releases too much adrenocorticotropic hormone ACTH	Study of the Efficacy and Safety of Pasireotide s.c. +/- Cabergoline in Patients With Cushing's Disease	84	28	Patients Cushings disease	Cushing's Disease	81	26	Paseriotide Cabergoline Group 1 consists of Pasireotide untreated patients will start pasireotide sc 0 6mg twice a day for 8 weeks If biochemical control is not achieved by the end of the 8 weeks and the 0 6mg dose is well tolerated the dose will be increased to 0 9mg twice a day for another 8 weeks If biochemical control is not achieved cabergoline will be added and patients will begin combinati…	Drug: Pasireotide with or without cabergoline	78	10	1 To evaluate the overall efficacy of the treatment regimen of pasireotide alone or in combination with cabergoline in patients who are pasireotide untreated at screening Group1 2 To evaluate the efficacy of pasireotide in combination with cabergoline in patients treated with pasireotide at screening but still with uncontrolled mUFC Group 2 1 Proportion of patients who attain mUFC less than or eq…	Proportion of patients who attain mUFC ≤1.0 ULN at week 35 with pasireotide alone or in combination with cabergoline|Percentage change in mUFC from baseline to study end at each scheduled visit when UFC is measured|Proportion of patients attain mUFC ≤ 1.0 x ULN as assessed at each scheduled visit when UFC is measured|Proportion of patients who attain mUFC ≤ 1.0 x ULN or have at least 50% reductio…	60	40	Other	Intervention Model: Single Group Assignment|Masking: None (Open Label)|Primary Purpose: Treatment	8	0
CTRI/2009/091/000354	NCT00315757	Phase 2	Phase 2	100	100		Interventional			India	Australia, Canada, India, United States	100	34	100	105.0	50	0		Completed			Human Genome Sciences Inc 14200 Shady Grove Road Rockville Maryland 20850 USA Address , Human Genome Sciences Inc 14200 Shady Grove Road Rockville Maryland 20850 USA	Human Genome Sciences Inc.	100	44	A Phase 2 Multi Center Open Label Randomized Study of Mapatumumab TRM 1 HGS1012 a Fully Human Monoclonal Antibody to TRAIL R1 in Combination With Bortezomib Velcade and Bortezomib Alone in Subjects With Relapsed or Refractory Multiple Myeloma	Study of Mapatumumab in Combination With Bortezomib (Velcade) and Bortezomib Alone in Subjects With Relapsed or Refractory Multiple Myeloma	100	68	The purpose of this study is to evaluate the efficacy disease response and safety of mapatumumab in combination with bortezomib and bortezomib alone in subjects with relapsed or refractory multiple myeloma MM	Study of Mapatumumab in Combination With Bortezomib (Velcade) and Bortezomib Alone in Subjects With Relapsed or Refractory Multiple Myeloma	96	67	Patients Relapsed or refractory multiple myeloma	Multiple Myeloma	100	45	Bortezomib and Mapatumumab 20 mg kg	Biological: Mapatumumab|Drug: Bortezomib	77	26	To evaluate disease response to mapatumumab in combination with bortezomib and bortezomib alone 17 cycles up to a year	To evaluate disease response to mapatumumab in combination with bortezomib and bortezomib alone|To evaluate the safety, including the frequency and severity of adverse events and laboratory abnormalities, of mapatumumab in combination with bortezomib and bortezomib alone throughout the study period	89	60	Randomized Parallel Group Active Controlled Trial	Allocation: Randomized|Intervention Model: Parallel Assignment|Masking: None (Open Label)|Primary Purpose: Treatment	56	13
CTRI/2010/091/000491	NCT00806286	Phase 2	Phase 2	100	100		Interventional			India	India, Poland, Romania, United States	100	34	115	111.0	50	0	Completed	Completed	100	100	Daiichi Sankyo Pharma Development 399 Thornall Street Edison NJ USA Address , Daiichi Sankyo Pharma Development 399 Thornall Street Edison NJ USA	Daiichi Sankyo, Inc.	88	23	Phase 2 Randomized Study of Carboplatin Paclitaxel With or Without CS 7017 in Chemotherapy Na xefve Subjects With Metastatic Non Small Cell Lung Cancer	Study of Carboplatin/Paclitaxel With or Without Investigational Drug (CS-7017) in Subjects With Metastatic Non-small Cell Lung Cancer	91	75	A clinical trial to study the effects of carboplatin Paclitaxel and a new drug CS 7017 in patients with Non Small Cell Lung Cancer	Study of Carboplatin/Paclitaxel With or Without Investigational Drug (CS-7017) in Subjects With Metastatic Non-small Cell Lung Cancer	79	53	Patients Phase IV metastatic non small cell lung cancer	Metastatic Non-small Cell Lung Cancer	100	71	Paclitaxel IV 200mg m2 once every three weeks for up to 18 weeks or six 3 week cycles	Drug: CS7017 tablets|Drug: Paclitaxel|Drug: Carboplatin|Drug: Placebo Tablets	40	2	Progression free survival PFS at 18 weeks for subjects with metastatic NSCLC who are treated with carboplatin and paclitaxel in combination with CS 7017 Treatment Group 1 or matching placebo Treatment Group 2 PFS rate at 18 weeks	Progression-free survival (PFS) rate|Median Progression Free Survival|Objective response rate|Median survival|Overall survival	67	18	Randomized Parallel Group Placebo Controlled Trial	Allocation: Randomized|Intervention Model: Parallel Assignment|Masking: Quadruple (Participant, Care Provider, Investigator, Outcomes Assessor)|Primary Purpose: Treatment	55	11
CTRI/2009/091/000765	NCT00837811	Phase 2	Phase 2	100	100		Interventional			India	Australia, Austria, Belgium, Brazil, Canada, Chile, Germany, Hungary, India, Mexico, Poland, Puerto Rico, Romania, United States	100	18	0	182.0	100	0		Completed			Eli Lilly and Company Address , Eli Lilly and Company	Eli Lilly and Company	100	94	An Open Label Extension Study of Multiple Subcutaneous Doses of LY2127399 in Patients With Rheumatoid Arthritis	An Open Label Extension Study in Participants With Rheumatoid Arthritis	90	52	An Open Label Extension Study in Patients With Rheumatoid Arthritis	An Open Label Extension Study in Participants With Rheumatoid Arthritis	96	82	Patients Rheumatoid Arthritis	Rheumatoid Arthritis	100	71	LY2127399 60 mg subcutaneously every 4 weeks for 48 weeks	Biological: LY2127399	62	13	Treatment Emergent Adverse Events TEAEs and Serious Adverse Events SAEs 48 weeks	Number of Participants Who Had Treatment-Emergent Adverse Events (TEAEs) and Serious Adverse Events (SAEs)|Number of Participants With Planned Laboratory Evaluations (Including Hematology, Clinical Chemistry, and Urinalysis) Reported as AEs|Change From Baseline in Tender Joint Count [Individual Component of the American College of Rheumatology (ACR) Core Set]|Change From Baseline in Swollen Joint…	93	5	Single Arm Trial	Intervention Model: Single Group Assignment|Masking: None (Open Label)|Primary Purpose: Treatment	55	9
CTRI/2008/091/000128	NCT00687817	Phase 2	Phase 2	100	100		Interventional			India	India	100	100	49	49.0	100	34	Completed	Completed	100	100	Peregrine Pharmaceuticals Inc Address , Peregrine Pharmaceuticals Inc 14272 Franklin Avenue Suite 100 Tustin CA USA 92780	Peregrine Pharmaceuticals	100	47	A Phase II Safety and Efficacy Study of Bavituximab Plus Paclitaxel and Carboplatin in Patients with Previously Untreated Locally Advanced or Metastatic Non Small Cell Lung Cancer	Study of Bavituximab Plus Paclitaxel and Carboplatin in Patients With Non-Small Cell Lung Cancer	100	67	Study of Bavituximab plus Paclitaxel and Carboplatin in patients with Non small Cell Lung Cancer	Study of Bavituximab Plus Paclitaxel and Carboplatin in Patients With Non-Small Cell Lung Cancer	100	100	Patients Non Small Cell Lung Cancer	Non-small Cell Lung Cancer	100	85	Paclitaxel 175 mg m2 every 21 days 21 day cycles	Drug: bavituximab plus paclitaxel and carboplatin	43	6	To determine the overall response rate complete response partial response to a combination of Bavituximab plus Carboplatin and Paclitaxel in patients with previously untreated locally advanced or metastatic non small cell lung cancer To determine the overall response rate at Cycle 3 Day 1 Cycle 5 Day 1 and every 2 months after treatment during follow up until disease progression	Overall response (complete response + partial response) to a combination of bavituximab plus carboplatin and paclitaxel in patients with previously untreated locally advanced or metastatic non-small-cell lung cancer|Time to tumor progression, duration of response, overall survival and safety	92	63	Single Arm Trial	Intervention Model: Single Group Assignment|Masking: None (Open Label)|Primary Purpose: Treatment	55	9
CTRI/2009/091/000777	NCT00966875	Phase 2	Phase 2	100	100		Interventional			India	Argentina, Chile, Germany, India, Korea, Republic of, Peru, Poland, Romania, Russian Federation, Taiwan, United States	100	19	372	448.0	0	0		Completed			Eli Lilly Address , Eli Lilly	Eli Lilly and Company	69	52	A Phase 2 Dose Ranging Study of Multiple Subcutaneous Doses of LY2439821 an Anti IL 17 Antibody in Patients With Active Rheumatoid Arthritis on Concomitant DMARD Therapy	A Study in Patients With Rheumatoid Arthritis	100	36	A Study in Patients With Rheumatoid Arthritis	A Study in Patients With Rheumatoid Arthritis	100	100	Patients Rheumatoid Arthritis	Rheumatoid Arthritis	100	71	LY2439821 3 to 180 mg subcutaneous at weeks 0 1 2 4 6 8 10 bDMARD naive population 80 180 mg subcutaneous at weeks 0 1 2 4 6 8 10 TNFa IR population Both populations can receive 160 mg in optional Part B subcutaneous at weeks 16 18 20 and every 4 weeks thereafter until week 60	Biological: LY2439821|Drug: Placebo	43	3	Dose response relationship measured by the proportion of American College of Rheumatology ACR 20 responders Biologic disease modifying anti rheumatic drug naive population bDMARD naive only week 12	Dose-Response Relationship Measured by the Percentage of Participants With American College of Rheumatology (ACR) 20 Response in bDMARD-Naive Population|Percentage of Participants With ACR20 Response in Tumor Necrosis Factor Alpha-Inadequate Responder (TNFα-IR) Population|Smallest Doses That Achieve 10%, 50%, and 90% of the Maximum ACR 20 Response in bDMARD-Naive Population|Smallest Doses That Ac…	78	23	Randomized Parallel Group Placebo Controlled Trial	Allocation: Randomized|Intervention Model: Parallel Assignment|Masking: Quadruple (Participant, Care Provider, Investigator, Outcomes Assessor)|Primary Purpose: Treatment	55	11
CTRI/2010/091/001332	NCT01167335	Phase 2	Phase 2	100	100	Interventional	Interventional	100	100	India	Austria, Belgium, Bulgaria, Canada, Estonia, India, Latvia, Lithuania, Romania, Spain, United States	100	21	57					Withdrawn			Novartis Health care Private Limited Address Sandoz House 5th floor Shivsagar Estate Dr Annie Besant Road Worli Mumbai 400 018 INDIA , Novartis Pharma AG Basel Switzerland	Novartis	100	28	A 12 week Randomized Double blind Placebo controlled Exploratory Study to Assess the Antiepileptic Activity of BGG492 Given Orally as Adjunctive Treatment in Patients With Refractory Partial Onset Seizures	Evaluate the Efficacy of BGG492 as Adjunctive Treatment in Patients With Refractory Partial Onset Seizures	91	48	Evaluate the Efficacy of BGG492 as Adjunctive Treatment in Patients With Refractory Partial Onset Seizures	Evaluate the Efficacy of BGG492 as Adjunctive Treatment in Patients With Refractory Partial Onset Seizures	100	100	Patients Partial Onset Seizures	Partial Onset Seizures	100	78	BGG492 50 milligram	Drug: BGG492|Drug: Placebo	53	14	Seizure counts documenting the percent change in seizure frequency of BGG492 in the maintenance period 28 days	Seizure counts, documenting the percent change in seizure frequency of BGG492 in the maintenance period.|Responder rate: analysis of patients with a 50% or greater reduction in seizure frequency of BGG492 during the maintenance period.|Safety and tolerability of BGG492 compared to placebo evaluated by continuous adverse event monitoring and assessment of vital signs and ECGs at each visit and lab…	96	46	Randomized Parallel Group Placebo Controlled Trial	Allocation: Randomized|Intervention Model: Parallel Assignment|Masking: Quadruple (Participant, Care Provider, Investigator, Outcomes Assessor)|Primary Purpose: Treatment	55	11
CTRI/2011/04/001657	NCT01222117	Phase 2	Phase 2	100	100	Interventional	Interventional	100	100	Belgium, Brazil, Bulgaria, Czech, Republic, Germany, India, Peru, Poland, Romania, Russian, Federation, Serbia, Slovakia, Spain, Sri, Lanka, Ukraine, United, States of, America	Belgium, Bulgaria, Czech Republic, Germany, India, Peru, Poland, Romania, Serbia, Slovakia, Spain, United States	100	69	100	174.0	25	0		Completed			Talecris Biotherapeutics Inc Address 4101 Research Commons 79 T W Alexander Drive Research Triangle Park North Carolina 27709 USA , Talecris Biotherapeutics Inc 4 10 1 Research Commons 79 T W Alexander Drive Research Triangle Park North Carolina 27709 USA	Grifols Therapeutics LLC	23	0	T05018 2004 A Phase 2 Randomized Open label with Blinded Plasminogen Activator and Placebo Control Groups Study to Evaluate the Effects of Different Intra thrombus Infusion Regimens of Plasmin Human Compared to Plasminogen Activator and Placebo In Patients With Acute Lower Extremity Native Artery or Bypass Grafi Occlusion	A Study of Intra-thrombus Plasmin (Human) In Acute Peripheral Arterial Occlusion	85	27	A clinical trial to compare different administrations of the investigational drug Plasmin in patients with a clot in an artery of the lower leg	A Study of Intra-thrombus Plasmin (Human) In Acute Peripheral Arterial Occlusion	50	17	Patients Patients With Acute Lower Extremity Native Artery or Bypass Grafi Occlusion	Acute Peripheral Arterial Occlusion	60	16	Plasmin Human 150 mg Plasmin Proximal Pulse and Infusion	Biological: Plasmin|Biological: Plasminogen Activator|Other: Placebo	43	12	The proportion of subjects with 50 thrombolysis at the end of treatment compared to baseline by arteriography 5 hr timepoint	The Proportion of Subjects With >50% Thrombolysis|The Incidence of Major and Minor Bleeding Events, Deaths, Adverse Events, Serious Adverse Events, and Abnormal Laboratory Values as a Measure of Safety and Tolerability.	60	28	Randomized Parallel Group Multiple Arm Trial	Allocation: Randomized|Intervention Model: Parallel Assignment|Masking: None (Open Label)|Primary Purpose: Treatment	60	13
CTRI/2009/091/000382	NCT00856375	Phase 2	Phase 2	100	100		Interventional			India	Belgium, Germany, India, Spain, United Kingdom, United States	100	23	0	83.0	100	0		Completed			Nektar Therapeutics Inc Address , Nektar Therapeutics Inc 201 Industrial Road San Carlos CA 94070 USA	Nektar Therapeutics	100	49	A Multicenter Open Label Randomized Phase 2 Study to Evaluate the Efficacy and Safety of NKTR 102 PEG Irinotecan Versus Irinotecan in Patients with Second Line Irinotecan Na xefve KRAS Mutant Metastatic Colorectal Cancer mCRC	NKTR-102 Versus Irinotecan in Patients With Second-Line, Irinotecan-Naïve, KRAS Mutant, Colorectal Cancer	97	56	A Multicenter Open Label Randomized Phase 2 Study to Evaluate the Efficacy and Safety of NKTR 102 PEG Irinotecan Versus Irinotecan in Patients with Second Line Irinotecan Na xefve KRAS Mutant Metastatic Colorectal Cancer mCRC	NKTR-102 Versus Irinotecan in Patients With Second-Line, Irinotecan-Naïve, KRAS Mutant, Colorectal Cancer	97	56	Patients Patients with Second Line Irinotecan Na xefve KRAS Mutant Metastatic Colorectal Cancer mCRC	Colorectal Cancer	100	26	NKTR 102 PEG irinotecan 145 mg m2 given IV every 21 days as a 90 minute infusion	Drug: NKTR-102|Drug: irinotecan	88	17	1 To estimate the progression free survival PFS with NKTR 102 versus irinotecan	Progression Free Survival	100	38	Randomized Parallel Group Multiple Arm Trial	Allocation: Randomized|Intervention Model: Parallel Assignment|Masking: None (Open Label)|Primary Purpose: Treatment	60	13
CTRI/2009/091/000875	NCT00682981	Phase 2	Phase 1|Phase 2	100	100		Interventional			India	Bulgaria, Canada, Czech Republic, Hungary, India, Poland, Romania, Serbia, United Kingdom, United States	100	19	154	218.0	25	0		Completed			Gemin X Pharmaceuticals US Inc Chesterfield ParkwaySuite Malvern PA Address 400 Chesterfield Parkway Suite 100 Malvern PA 19355 , Gemin X Pharmaceuticals US Inc 400 Chesterfield Parkway Suite 100 Malvern PA 19355	Gemin X|Cephalon|Teva Pharmaceutical Industries	47	6	A Phase I Followed by a Randomized Phase II Study of Carboplatin and Etoposide with or without Obatoclax Administered Every 3 Weeks to Patients with Extensive Stage Small Cell Lung Cancer ES SCLC	A Phase I/II Study of Carboplatin and Etoposide With or Without Obatoclax in Extensive-stage Small Cell Lung Cancer (ES-SCLC)	99	72	A Phase II study in patients with Extensive Stage Small Cell Lung Cancer	A Phase I/II Study of Carboplatin and Etoposide With or Without Obatoclax in Extensive-stage Small Cell Lung Cancer (ES-SCLC)	93	57	Patients Patients with Extensive Stage Small Cell Lung Cancer	Extensive-stage Small Cell Lung Cancer	100	61	Obatoclax Mesylate GX15 070MS 30 mg vial Obatoclax will be given at a dose of 30mg day as a 3 hour infusion Each patient will receive Obatoclax 30 mg day on Day 1 2 and 3 as a 3 hour infusion for 6 such cycles every 3 weeks 2 cycles in the Maintenance phase	Drug: Obatoclax|Drug: Carboplatin/etoposide	40	7	Compare the overall response rate of the 2 treatment arms Carboplatin etoposide and obatoclax as a 3 hour infusion on 3 consecutive days Carboplatin and etoposide alone 18 weeks	Determine the recommended Phase II dose of obatoclax administered as a 3-hour or 24-hour infusion for 3 consecutive days in Phase I, and response rate in Phase II.	73	26	Randomized Parallel Group Active Controlled Trial	Allocation: Randomized|Intervention Model: Parallel Assignment|Masking: None (Open Label)|Primary Purpose: Treatment	56	13
CTRI/2009/091/000468	NCT00938314	Phase 2	Phase 2	100	100		Interventional			India	Canada, India, United States	100	38	0	96.0	100	0		Terminated			Stem Cell Therapeutics Corp Address Suite 1000 1520 4th St SW Calgary Alberta Canada T2R 1H5 , Stem Cell Therapeutics Corp Suite 1000 1520 4th St SW Calgary Alberta Canada T2R 1H5	Stem Cell Therapeutics Corp.	100	39	A Phase IIb prospective randomized double blind placebo controlled dose escalation study of NTx xae 265 human chorionic gonadotropin hCG and epoetin alfa EPO in acute ischemic stroke patients REGENESIS LED	Study of NTx®-265: Human Chorionic Gonadotropin (hCG) and Epoetin Alfa (EPO) in Acute Ischemic Stroke Patients	100	63	A Clinical Study of NTx xae 265 human chorionic gonadotropin hCG and epoetin alfa EPO in acute ischemic stroke patients	Study of NTx®-265: Human Chorionic Gonadotropin (hCG) and Epoetin Alfa (EPO) in Acute Ischemic Stroke Patients	100	90	Patients Acute ischemic stroke	Stroke	100	38	Product Name NTx 265 Human Chorionic Gonadotropin and Erythropoietin NTx xae 265 treatment will be administered over 9 days Human Chorionic Gonadotropin 385 xb5g 10 000 IU SC on Days 1 3 and 5 then daily IV doses of epoetin alfa on Days 7 8 and 9 In cohort 1 the daily IV dose of EPO will be 4 000 IU In cohort 2 the daily IV dose of EPO will be 12 000 IU In cohort 3 the daily IV dose of EPO will b…	Drug: human chorionic gonadotropin (hCG), then epoetin alfa (EPO)|Drug: Saline Placebo	81	13	Modified Rankin Score mRS NIHSS response Day 90	National Institutes of Health Stroke Scale (NIHSS) Change From Baseline at Day 90|NIHSS Response >=4 at Day 90|NIHSS Change From Baseline at Day 30|Modified Rankin Scale (mRS) Response <=2 at Day 90|Barthel Index at Day 90|Action Research Arm Test (ARAT) Change From Baseline at Day 90|Gait Velocity Test Change From Baseline at Day 90|Boston Naming Test (BNT) Change From Baseline at Day 90|Line Ca…	93	31	Randomized Parallel Group Placebo Controlled Trial	Allocation: Randomized|Intervention Model: Parallel Assignment|Masking: Double (Participant, Investigator)|Primary Purpose: Treatment	55	13
CTRI/2008/091/000262	NCT00663416	Phase 2	Phase 2	100	100	Interventional	Interventional	100	100	India	Canada, India	100	58	0	134.0	100	0		Terminated			Stem Cell Therapeutics Corp Address Suite 1000 1520 4th St SW Calgary Alberta Canada T2R 1H5 , Stem Cell Therapeutics Corp Suite 1000 1520 4th St SW Calgary Alberta Canada T2R 1H5	Stem Cell Therapeutics Corp.	100	39	A Phase IIb prospective randomized double blind placebo controlled study of NTxTM 265 human chorionic gonadotropin hCG and epoetin alfa EPO in acute ischemic stroke patients REGENESIS	REGENESIS (CA): A Study of NTx™-265: Human Chorionic Gonadotropin (hCG) and Epoetin Alfa (EPO) in Acute Ischemic Stroke Patients	97	63	A Clinical Study of NTx 265 human chorionic gonadotropin hCG and epoetin alfa EPO in acute ischemic stroke patients	REGENESIS (CA): A Study of NTx™-265: Human Chorionic Gonadotropin (hCG) and Epoetin Alfa (EPO) in Acute Ischemic Stroke Patients	96	85	Patients Acute ischemic stroke	Stroke	100	38	Product Name NTx 265 Human Chorionic Gonadotropin and Erythropoietin NTx 265 treatment will be administered over 9 days Human Chorionic Gonadotropin 10 000 IU SC on Days 1 3 and 5 then epoetin alfa 30 000 IU IV on Days 7 8 and 9	Drug: NTx™-265: rhCG, then rEPO|Drug: Saline placebo	44	11	Modified Rankin Score mRS NIHSS response Day 90	Modified Rankin Score (mRS)|NIHSS response|NIHSS|mRS|Barthel Index|Action Research Arm Test|Gait Velocity Test|Boston Naming Test|Line Cancellation Test|Trails A & B Test	92	27	Randomized Parallel Group Placebo Controlled Trial	Allocation: Randomized|Intervention Model: Parallel Assignment|Masking: Double (Participant, Investigator)|Primary Purpose: Treatment	55	13
CTRI/2008/091/000081	NCT00674973	Phase 2	Phase 2	100	100		Interventional			India	Australia, Brazil, Bulgaria, Croatia, Germany, Hong Kong, India, Italy, Latvia, Lithuania, Malaysia, Mexico, Peru, Romania, Russian Federation, Singapore, Slovenia, Ukraine, United Kingdom	100	15	200	207.0	50	0		Completed			Hoffmann La Roche Address , Hoffmann La Roche	Hoffmann-La Roche	100	93	A Randomized Double Blind Study of Biomarkers Predictive of Improvement in Progression Free Survival in Patients With Advanced Pancreatic Cancer Treated With Tarceva	A Biomarker Identification Trial of Tarceva (Erlotinib) in Patients With Advanced Pancreatic Cancer	73	44	A Biomarker Identification Trial of Tarceva Erlotinib in Patients With Advanced Pancreatic Cancer	A Biomarker Identification Trial of Tarceva (Erlotinib) in Patients With Advanced Pancreatic Cancer	100	100	Patients Pancreatic Cancer	Pancreatic Cancer	100	71	Erlotinib 150 mg po daily	Drug: Erlotinib|Drug: Placebo	64	10	EGFR expression and gene copy number HER2 HER3 expression and k RAS mutation status in tumor tissue EGFR ligands in serum At screening	Progression-Free Survival|Percentage of Participants With Best Overall Response Rate|Percentage of Participants With Disease Control Rate (DCR)|Overall Survival|Number of Participants With Adverse Events (AEs)	46	1	Randomized Parallel Group Placebo Controlled Trial	Allocation: Randomized|Intervention Model: Parallel Assignment|Masking: Double (Participant, Investigator)|Primary Purpose: Treatment	55	13
CTRI/2010/091/000282	NCT01047397	Phase 2	Phase 2	100	100	Interventional	Interventional	100	100	Australia, India, New, Zealand, Russian, Federation	Australia, India, New Zealand, Russian Federation	100	100	140	107.0	50	0		Completed			GlaxoSmithKline LLC Address Octagon Research Solutions Incorporated 585 East Swedesford Road Wayne Pennsylvania 19087 US , GlaxoSmithKline LLC Octagon Research Solutions Incorporated 585 East Swedesford Road Wayne Pennsylvania 19087 USA	GlaxoSmithKline	100	20	GSK PHI112844 A Phase IIa Randomized Single Blind Placebo Controlled Parallel Group Study to Evaluate the Safety Pharmacokinetics and Efficacy of 28 day Repeat Oral Doses of GSK1278863A in anaemic pre dialysis and hemodialysis dependent patients	Repeat Dose Safety and Efficacy Study for Compound to Treat Anemia	69	21	Anemia in chronic Kidney disease Oral Doses of GSK1278863A in anaemic pre dialysis and hemodialysis dependent patients	Repeat Dose Safety and Efficacy Study for Compound to Treat Anemia	44	8	Patients Anemia in Pre dialysis and Hemodialysis dependent Chronic Kidney Disease Patients	Kidney Disease	100	28	GSK1278863A 50 mg once daily for 28 days orally	Drug: 1278863A|Drug: Placebo	41	0	1 Rate of response for patients achieving the target increases from baseline of hemoglobin levels hemoglobin actual values rate of rise maximum change from baseline and rate of decline following stopping of dosing 2 adverse events reporting clinical safety laboratory tests hematology chemistry and when obtainable urinalysis vital signs blood pressure and heart rate ECG and clinical monitoring obs…	Rate of response for increase from baseline of hemoglobin levels|Adverse Events reporting|Safety Labs (Chemistry)|Safety Labs (Hematology)|Safety Labs (Urinalysis)|Vital Signs (blood pressure and heart rate)|ECG|AUC (0-∞), Cmax, tmax, t½|Actual values and change from baseline for erythropoietin, absolute and percent reticulocytes, hematocrit, and total RBCs|Actual values and change from baseline …	70	53	Randomized Parallel Group Placebo Controlled Trial	Allocation: Randomized|Intervention Model: Parallel Assignment|Masking: Single (Participant)|Primary Purpose: Treatment	55	14
CTRI/2009/091/000084	NCT00752219	Phase 2	Phase 2	100	100		Interventional			India	Bulgaria, France, India, Lebanon, Poland, Romania, Russian Federation, United States	100	23	0	204.0	100	0	Completed	Completed	100	100	Novexel SA Address , Novexel SA Parc Biocitech 102 Avenue Gaston Roussel 93230 Romanville France	Pfizer	9	0	A prospective multicenter double blind randomized comparative study to estimate the safety tolerability and efficacy of NXL104 ceftazidime plus metronidazole vs meropenem in the treatment of complicated intra abdominal infections cIAI in hospitalized adults	Prospective Multicenter Doubleblind Randomized Study of NXL104/Ceftazidime + Metronidazole vs. Meropenem in Treatment of Complicated Intra-abdominal Infections	96	59	A clinical study to estimate the safety tolerability and efficacy of two medications for treatment of complicated intraabdominal infections in adults	Prospective Multicenter Doubleblind Randomized Study of NXL104/Ceftazidime + Metronidazole vs. Meropenem in Treatment of Complicated Intra-abdominal Infections	58	28	Patients Complicated Intra abdominal Infection cIAI Complicated IAI are the infections requiring surgical intervention and which extend beyond the hollow viscus into the peritoneal space	Complicated Intra-abdominal Infections	100	33	Ceftazidime NXL104 study drug plus Metronidazole 500mg NXL104 2000mg ceftazidime plus metronidazole 500mg intravenous every 8 hrs 5 to 14 days	Drug: ceftazidime/NXL104 + metronidazole|Drug: meropenem	88	40	Safety and Effficacy The primary safety variable will be the incidence of adverse experiences The primary analysis variable for efficacy will be the clinical outcome at the early follow up Test of Cure TOC Visit performed 2 weeks post therapy in the microbiologically evaluable population The stratified Mantel Haenszel test accounting for baseline disease severity Apache II score 10 vs 10 and 25 w…	Number of Participants With Clinical Response at the Test of Cure (TOC) Visit|Number of Participants With Treatment-Emergent Adverse Events (AEs) and Serious Adverse Events (SAEs)|Number of Participants With Clinical Response at the End of Intravenous (IV) Therapy|Number of Participants With Clinical Response at the Late Follow-up Visit|Number of Participants With Microbiological Response at the …	61	25	Randomized Parallel Group Active Controlled Trial	Allocation: Randomized|Intervention Model: Parallel Assignment|Masking: Double (Participant, Investigator)|Primary Purpose: Treatment	56	13
CTRI/2009/091/000988	NCT00994292	Phase 2	Phase 2	100	100		Interventional			India	Argentina, Australia, Belgium, Brazil, Canada, Colombia, Czech Republic, Denmark, France, Germany, Hungary, India, Korea, Republic of, Mexico, Netherlands, Poland, Romania, Russian Federation, Slovakia, South Africa, Ukraine	100	14	1264	1276.0	60	0		Completed			Astellas Pharma Inc Address , Astellas Pharma Inc	Astellas Pharma Europe B.V.|Astellas Pharma Inc	83	81	A Randomized Double Blind Placebo Controlled Multi Center and Parallel Group Study of the Safety Tolerability and Efficacy of YM150 in combination with Standard Treatment in Secondary Prevention of Ischemic Vascular Events in Subjects with Acute Coronary Syndromes Acronym RUBY 1	Study Evaluating Safety, Tolerability and Efficacy of YM150 in Subjects With Acute Coronary Syndromes	94	57	Study Evaluating Safety Tolerability and Efficacy of YM150 in Subjects with Acute Coronary Syndromes	Study Evaluating Safety, Tolerability and Efficacy of YM150 in Subjects With Acute Coronary Syndromes	100	100	Patients Acute Coronary Syndrome	Acute Coronary Syndrome	100	78	Group 6 YM150 Dose Z once daily	Drug: YM150|Drug: Placebo	49	10	Incidence of Major and Clinically Relevant Non Major bleeding events according to International Society of Thrombosis and Hemostasis ISTH definition Timeframe 6 months	Incidence of Major and Clinically Relevant Non Major bleeding events according to International Society of Thrombosis and Hemostasis (ISTH) definition|Incidence of Major and Clinically Relevant Non Major bleeding events	100	90	Randomized Parallel Group Placebo Controlled Trial	Allocation: Randomized|Intervention Model: Parallel Assignment|Masking: Triple (Participant, Investigator, Outcomes Assessor)|Primary Purpose: Prevention	55	12
CTRI/2009/091/000651	NCT00902928	Phase 2	Phase 2|Phase 3	100	100		Interventional			India	Australia, Austria, Bosnia and Herzegovina, Brazil, Canada, Colombia, Czech Republic, Denmark, Estonia, Finland, Germany, Hungary, India, Israel, Italy, Latvia, Lithuania, Norway, Poland, Puerto Rico, Romania, Russian Federation, Slovakia, South Africa, Spain, Sweden, Ukraine, United Kingdom, United States	100	11	0	1992.0	100	0		Completed			Astellas Pharma Inc Address , Sponsor Astellas Pharma Inc	Astellas Pharma Europe B.V.|Astellas Pharma Inc	78	76	A Randomized Double Blind Double Dummy Paralle Group Study to Compare YM150 bid and qd Doses and Enoxaparin for Prevention of Venous Thromboembolism in Subjects Undergoing Elective Hip Replacement Surgery Acronym ONYX 3	A Study Evaluating Efficacy and Safety of YM150 Compared to Enoxaparin in Subjects Undergoing Hip Replacement Surgery	82	39	PIIb study Evaluating Efficacy and Safety of YM150 Compared to Enoxaparin in Subjects undergoing Hip Replacement Surgery	A Study Evaluating Efficacy and Safety of YM150 Compared to Enoxaparin in Subjects Undergoing Hip Replacement Surgery	99	94	Patients Hip Replacement	Venous Thromboembolism|Arthroplasty, Replacement, Hip	77	36	YM150 Oral Dose X twice daily Dose X once daily Dose Y twice daily Dose Y once daily	Drug: YM150|Drug: enoxaparin	46	3	Incidence of Symptomatic Venous Thromboembolisms and Death from all causes Time Frame 12 days Time Frame 12 days	Incidence of symptomatic Venous Thromboembolisms and death from all causes|Incidence of all Venous Thromboembolic events|Incidence of Bleeding events	89	37	Other	Allocation: Randomized|Intervention Model: Parallel Assignment|Masking: Quadruple (Participant, Care Provider, Investigator, Outcomes Assessor)|Primary Purpose: Prevention	5	0
CTRI/2009/091/000038	NCT00814372	Phase 2	Phase 2	100	100		Interventional			India	India, United States	100	45	0	242.0	100	0		Terminated			Metabolex Inc Address , Metabolex Inc	CymaBay Therapeutics, Inc.	40	24	A Phase 2 Multicenter Randomized Double Blind Placebo and Active Comparator Controlled study to evaluate the Safety and Efficacy of MBX 102 JNJ 39659100 in patients with Type 2 Diabetes Mellitus with Inadequate Glycemic Control On Metformin Monotherapy	Evaluate Safety and Effectiveness of MBX-102 in Type 2 Diabetes Patients With Poor Glycemic Control on Metformin	91	52	A clinical trial to evaluate the safety and efficacy of MBX 102 JNJ 39659100 in patients with Type 2 Diabetes Mellitus with Inadequate Glycemic Control on Metformin Monotherapy	Evaluate Safety and Effectiveness of MBX-102 in Type 2 Diabetes Patients With Poor Glycemic Control on Metformin	91	60	Patients Type 2 Diabetes Mellitus	Type 2 Diabetes Mellitus	100	78	MBX 102 Patients in the MBX 102 400 mg group and MBX 102 600 mg group will receive MBX 102 400 mg and 600 mg respectively for 24 weeks	Drug: MBX-102|Drug: Placebo|Drug: Actos|Drug: Metformin	39	12	Change in HbA1c from baseline and compared to placebo 2 years	Change in HbA1c from baseline and compared to placebo|Change in fasting plasma glucose (FPG) from baseline and vs. placebo	93	75	Randomized Parallel Group Placebo Controlled Trial	Allocation: Randomized|Intervention Model: Parallel Assignment|Masking: Triple (Participant, Care Provider, Investigator)|Primary Purpose: Treatment	55	12
CTRI/2010/091/000162	NCT01035879	Phase 2	Phase 2	100	100		Interventional			India	Georgia, India, United States	100	38	100	100.0	100	34		Completed			Metabolex Inc Address , Metabolex Inc	CymaBay Therapeutics, Inc.	40	24	A Phase 2 Randomized Double Blind Placebo and Active Comparator Controlled Study to Evaluate the Efficacy Safety Tolerability and Pharmacokinetics of MBX 2982 Administered Daily for 4 weeks as monotherapy in Patients with Type 2 Diabetes Mellitus	Study to Evaluate the Efficacy, Safety, Tolerability, and Pharmacokinetics of MBX-2982 Administered Daily for 4 Weeks as Monotherapy in Patients With Type 2 Diabetes	100	76	A clinical trial to study the side effects of a drug MBX 2982 and also to study how well it works and is tolerated when compared to a placebo and a comparator in patients with Type 2 Diabetes Mellitus	Study to Evaluate the Efficacy, Safety, Tolerability, and Pharmacokinetics of MBX-2982 Administered Daily for 4 Weeks as Monotherapy in Patients With Type 2 Diabetes	64	36	Patients Type 2 Diabetes Mellitus	Diabetes	100	38	MBX2982 300 mg for 4 weeks	Drug: MBX-2982|Drug: Sitagliptin|Drug: placebo	31	0	Evaluate the absolute and percent change from baseline and placebo of MBX 2982 vs sitagliptin in mean weighted average of 14 point blood glucose levels associated with a standardized breakfast and lunch 1 year	Evaluate the effect of MBX-2982 on the absolute and percent change from baseline and placebo in mean weighted average of 14-point blood glucose levels associated with a standardized breakfast and lunch|Evaluate the effect of MBX-2982 on additional glycemic parameters.	94	75	Randomized Parallel Group Active Controlled Trial	Allocation: Randomized|Intervention Model: Parallel Assignment|Masking: Triple (Participant, Care Provider, Investigator)|Primary Purpose: Treatment	56	12
CTRI/2009/091/000569	NCT00928317	Phase 2	Phase 2	100	100		Interventional			India	Argentina, Australia, Czech Republic, India, Malaysia, New Zealand, Poland, United States	100	22	200	13.0	29	0		Terminated			Arana Therapeutics Limited Level 2 37 Epping Road Macquarie Park NSW 2113 AUSTRALIA Address , Arana Therapeutics Limited Level 2 37 Epping Road Macquarie Park NSW 2113 AUSTRALIA	Arana Therapeutics Ltd	90	21	A multi centre randomised double blind placebo controlled dose ranging study to evaluate the safety tolerability efficacy pharmacokinetics and immunogenicity of ART621 following multiple dose administration for 3 months in patients with rheumatoid arthritis concomitantly taking methotrexate	Dose Ranging Study of ART621 in Subjects Diagnosed With Rheumatoid Arthritis Taking Methotrexate	89	40	A multi centre randomised double blind placebo controlled dose ranging study to evaluate the safety tolerability efficacy pharmacokinetics and immunogenicity of ART621 following multiple dose administration for 3 months in patients with rheumatoid arthritis concomitantly taking methotrexate	Dose Ranging Study of ART621 in Subjects Diagnosed With Rheumatoid Arthritis Taking Methotrexate	89	40	Patients Rheumatoid Arthritis	Rheumatoid Arthritis	100	71	ART621 anti TNFalpha molecule TNF alpha inhibitor ART621 0 75 mg kg OR 1 50 mg kg or 3 00 mg kg or placebo concomitantly taking stable dose of methotrexate of 10 25 mg week or 25 50 mg 2 weeks for 12 weeks For day 1 the dosing will be IV infusion followed by 11 subcutaneous dosing every week week 1 to week 11 Day 1 IV infusion will be administered as following doses Treatment arm Day 1 IV infusio…	Drug: ART621|Drug: Placebo	85	4	Primary Efficacy Endpoint The primary endpoint will be the proportion of subjects achieving an ACR20 improvement in RA symptoms at Week 12 or study termination or on withdrawal from the study A subject will be considered to achieve an ACR20 response if all of the following occur An improvement of 8805 20 in the swollen joint count 66 joints An improvement of 8805 20 in the tender joint count 68 j…	Efficacy of ART621 on the signs and symptoms of moderate to severe RA in subjects concomitantly taking methotrexate as assessed by the proportion of subjects achieving an ACR20 response.|Dose-response relationship of ART621 against the signs and symptoms of moderate to severe RA as assessed by additional efficacy, safety and QoL parameters.|Immunogenicity profile of ART621 as assessed by developm…	51	35	Randomized Parallel Group Placebo Controlled Trial	Allocation: Randomized|Intervention Model: Parallel Assignment|Masking: Double (Participant, Investigator)|Primary Purpose: Treatment	55	13
CTRI/2010/091/000151	NCT01068860	Phase 2	Phase 2	100	100	Interventional	Interventional	100	100	India	Australia, Canada, Finland, Germany, India, Italy, United States	100	26	244	246.0	50	0		Completed			Novartis Healthcare Private Limited Address Sandoz House 5th floor Shivsagar Estate Dr Annie Besant Road Worli Mumbai 400 018 INDIA , Novartis Pharma AG Basel Switzerland	Novartis	100	28	A Multi center Double blind Placebo controlled Randomized Study to Compare the Effect of a Subcutaneous Canakinumab Administration to Placebo in Patients With Impaired Glucose Tolerance or Patients With Type 2 Diabetes Treated With Differing Baseline Diabetes Therapies	To Compare the Effect of a Subcutaneous Canakinumab Administration to Placebo in Patients With Impaired Glucose Tolerance or Patients With Type 2 Diabetes With Differing Baseline Diabetes Therapies	100	84	To Compare the Effect of a Subcutaneous Canakinumab Administration to Placebo in Patients With Impaired Glucose Tolerance or Patients With Type 2 Diabetes With Differing Baseline Diabetes Therapies	To Compare the Effect of a Subcutaneous Canakinumab Administration to Placebo in Patients With Impaired Glucose Tolerance or Patients With Type 2 Diabetes With Differing Baseline Diabetes Therapies	100	100	Patients Diabetes Mellitus Type 2 Impaired Glucose Tolerance	Type 2 Diabetes Mellitus|Impaired Glucose Tolerance	100	87	canakinumab Dose 1 Experimental Drug canakinumab background diabetes therapy	Drug: Canakinumab 150 mg|Drug: Placebo to Canakinumab	64	39	Evaluate canakinumab effects on change from baseline of meal challenge derived insulin secretion rate relative to glucose at 4 weeks for each population 4 weeks	Mean Change in Meal Stimulated Insulin Secretion Rate (ISR) Relative to Glucose 0-2 Hours, From Baseline to 4 Weeks.|Mean Change in Meal Stimulated Insulin Secretion Rate (ISR) Relative to Glucose 2-4 Hours, From Baseline to 4 Weeks|Mean Change in Meal Stimulated Insulin Secretion Rate (ISR) Relative to Glucose 0-4 Hours, From Baseline to 4 Weeks.|Mean Change in Fasting Plasma Glucose, From Basel…	70	41	Randomized Parallel Group Placebo Controlled Trial	Allocation: Randomized|Intervention Model: Parallel Assignment|Masking: Quadruple (Participant, Care Provider, Investigator, Outcomes Assessor)|Primary Purpose: Treatment	55	11
CTRI/2011/091/000299	NCT00622193	Phase 2	Phase 2	100	100	Interventional	Interventional	100	100	India	India, United States	100	45	228	228.0	100	34		Completed			Helsinn Therapeutics US Inc Address 1160 US Highway 22 East Suite 104Bridgewater NJ 08807 , Address World Courier India Pvt Ltd Depo 118 Gayatri Lakefront Ring road Hebbal Pincode No 560024 Contact Person Mr Chandreshekar Contact No 080 23434384	Helsinn Therapeutics (U.S.), Inc	92	18	A Randomized Double Blind Placebo Controlled Multicenter Phase II Anamorelin HCl Dose Range Study to Evaluate the Safety and Efficacy of Anamorelin HCl in Patients with NSCLC	Dose Range Study of Anamorelin in Patients With Non-small Cell Lung Cancer	78	31	A Study to Evaluate the Safety and Efficacy of Anamorelin HCL in Patients with Non Small Cell Lung Cancer	Dose Range Study of Anamorelin in Patients With Non-small Cell Lung Cancer	92	57	Patients Patients with Non Small Cell Lung Cancer Stage III b or IV	Carcinoma, Non-Small-Cell Lung	79	34	Anamorelin HCL 50 mg or 100 mg for 85 days	Drug: anamorelin HCl|Drug: placebo	68	12	Changes from baseline in handgrip strength and body weight Timeline May 2008 to December 2009 May 2008 to December 2009	Hand grip strength and body weight|Quality of Life and Biomarker	58	15	Randomized Parallel Group Placebo Controlled Trial	Allocation: Randomized|Intervention Model: Parallel Assignment|Masking: Quadruple (Participant, Care Provider, Investigator, Outcomes Assessor)|Primary Purpose: Treatment	55	11
CTRI/2009/091/000822	NCT00630110	Phase 2	Phase 1|Phase 2	100	100		Interventional			India	Argentina, Australia, Brazil, Chile, India, United States	100	28	154	172.0	25	0		Completed			Nereus Pharmaceuticals Inc 10480 Wateridge Circle San Diego CA 92121 USA Address , Nereus Pharmaceuticals Inc 10480 Wateridge Circle San Diego CA 92121 USA	Nereus Pharmaceuticals, Inc.	100	39	A Phase 1 2 Study of the Vascular Disrupting Agent NPI 2358 in Combination with Docetaxel in Patients with Advanced Non Small Cell Lung Cancer ADVANCE	Phase 1/2 Study of Vascular Disrupting Agent NPI-2358 + Docetaxel in Patients With Advanced Non-Small Cell Lung Cancer	100	86	Clinical trial examining the vascular disrupting agent NPI 2358 combined with docetaxel in patients with advanced non small cell lung cancer NSCLC	Phase 1/2 Study of Vascular Disrupting Agent NPI-2358 + Docetaxel in Patients With Advanced Non-Small Cell Lung Cancer	91	64	Patients Cancer	Cancer	100	58	NPI 2358 docetaxel NPI 2358 30 mg m2 docetaxel 75 mg m2	Drug: docetaxel|Drug: NPI-2358 + docetaxel	88	38	To compare the overall survival of patients with NSCLC treated with docetaxel to patients treated with docetaxel NPI 2358 Continuous during conducting of trial	Compare overall survival of patients treated with docetaxel to patients treated with docetaxel + NPI-2358|Compare response rate, duration of response, 6-month survival, progression free survival and safety.|Pharmacokinetics	76	61	Randomized Parallel Group Active Controlled Trial	Allocation: Randomized|Intervention Model: Parallel Assignment|Masking: None (Open Label)|Primary Purpose: Treatment	56	13
CTRI/2007/091/000039	NCT00527735	Phase 2	Phase 2	100	100		Interventional			India	France, Germany, India, Italy, Poland, Russian Federation, Ukraine, United States	100	23	0	334.0	100	0		Completed			The pharmaceutical company sponsoring this study is Bristol Myers Squibb Address , The Pharmaceutical Company Sponsoring This Study Is Bristol Myers Squibb	Bristol-Myers Squibb	100	42	A Randomized Double Blind Parallel Three Arm Trial Evaluating the Efficacy and Safety of Ipilimumab BMS 734016 in Combination With Paclitaxel Carboplatin Compared to Paclitaxel Carboplatin Alone in Previously Untreated Subjects With Lung Cancer	Phase II Study for Previously Untreated Subjects With Non Small Cell Lung Cancer (NSCLC) or Small Cell Lung Cancer (SCLC)	66	16	Phase II Study for Previously Untreated Subjects With Non Small Cell Lung Cancer NSCLC or Small Cell Lung Cancer SCLC	Phase II Study for Previously Untreated Subjects With Non Small Cell Lung Cancer (NSCLC) or Small Cell Lung Cancer (SCLC)	100	100	Patients Lung Cancer Small Cell Lung Cancer Carcinoma Non Small Cell Lung	Lung Cancer|Small Cell Lung Cancer|Carcinoma, Non-Small-Cell Lung	100	96	ipilimumab paclitaxel carboplatin	Drug: Ipilimumab|Drug: Placebo|Drug: Paclitaxel|Drug: Carboplatin	100	29	Primary Outcome Measures EORTC QLQ 30 questionnaire Time Frame completed at every visit Time Frame completed at every visit	Immune-related Progression-free Survival (irPFS) in Participants With Nonsmall-cell Lung Cancer (NSCLC) Per Immune-related Response Criteria (irRC)|Progression-free Survival (PFS) in Participants With NSCLC Per Modified World Health Organization (mWHO) Criteria|Overall Survival in Participants With NSCLC|Best Overall Response Rate (BORR) Per mWHO Criteria in Participants With NSCLC and SCLC|Immun…	20	0	Randomized Parallel Group Active Controlled Trial	Allocation: Randomized|Intervention Model: Parallel Assignment|Masking: Double (Participant, Investigator)|Primary Purpose: Treatment	56	13
CTRI/2014/04/004546	NCT01852292	Phase 2	Phase 2	100	100	Interventional	Interventional	100	100	Australia, Canada, France, Germany, Hungary, India, Ireland, Italy, Japan, Poland, Republic of, Korea, Russian, Federation, Spain, Switzerland, Taiwan, Thailand, United, Kingdom, United, States of, America	Australia, Canada, France, Germany, Hungary, India, Ireland, Italy, Japan, Korea, Republic of, Poland, Russian Federation, Spain, Switzerland, Taiwan, Thailand, United Kingdom, United States	100	95	150	157.0	50	0		Terminated			Novartis Healthcare Pvt Ltd Address Sandoz house Shiv sagar Estate Dr Annie Besant Road Worli , Novartis Healthcare Private Limited Sandoz House Shivsagar Estate Worli Mumbai 400012	Novartis Pharmaceuticals|Novartis	50	19	Phase II multicenter randomized double blind placebo controlled study assessing the efficacy of buparlisib BKM120 plus paclitaxel vs placebo plus paclitaxel in patients with platinum pre treated recurrent or metastatic head and neck squamous cell carcinoma	Study of Efficacy and Safety of Buparlisib (BKM120) Plus Paclitaxel Versus Placebo Plus Paclitaxel in Recurrent or Metastatic Head and Neck Cancer Previously Pre-treated With a Platinum Therapy	86	59	A clinical research study to find out if the drug buparlisib in combination with paclitaxel is safe and has beneficial effects in u2013patients who have recurrent or metastatic head and neck squamous cell carcinoma pre treated with a treatment containing platinum	Study of Efficacy and Safety of Buparlisib (BKM120) Plus Paclitaxel Versus Placebo Plus Paclitaxel in Recurrent or Metastatic Head and Neck Cancer Previously Pre-treated With a Platinum Therapy	73	34	Patients Platinum pre treated recurrent or metastatic head and neck squamous cell carcinoma	Head and Neck Squamous Cell Carcinoma	100	55	Buparlisib plus weekly paclitaxel Buparlisib will be administered orally once daily on a continuous dosing schedule starting on day 1 in combination with once weekly paclitaxel at a dose of 80 mg m2 i v Patients will be treated until disease progression unacceptable toxicity death or discontinuation from study treatment due to any other reason	Drug: Buparlisib|Drug: Buparlisib matching Placebo|Drug: Paclitaxel	66	11	To estimate the efficacy of buparlisib in combination with paclitaxel PFS according to local radiological assessment and RECIST 1 1	Progression Free Survival (PFS) Per Investigator Assessment|Overall Survival (OS)|Overall Response Rate (ORR) as Per Local Radiological Assessment|Time to Response (TTR) as Per Local Radiological Assessment|Disease Control Rate (DCR) as Per Local Radiological Assessment|Duration of Response (DoR) as Per Local Investigator|Health-related Quality of Life (HRQoL):Time to 10% Definitive Deterioration…	57	22	Randomized Parallel Group Placebo Controlled Trial	Allocation: Randomized|Intervention Model: Parallel Assignment|Masking: Double (Participant, Investigator)|Primary Purpose: Treatment	55	13
CTRI/2014/03/004444	NCT01783444	Phase 2	Phase 2	100	100	Interventional	Interventional	100	100	Argentina, Australia, Belgium, Denmark, Hungary, India, Ireland, Lebanon, Peru, Saudi, Arabia, Spain, Sweden, Thailand, Turkey, United, Kingdom, United, States of, America	Argentina, Australia, Belgium, Brazil, Denmark, Hungary, India, Ireland, Lebanon, Malaysia, Peru, Russian Federation, Spain, Sweden, Thailand, Turkey, United Kingdom, United States	91	71	300	317.0	25	0		Completed			Novartis Healthcare Pvt Ltd Address Sandoz House Shivsagar Estate Dr Annie Besant Road Worli , Novartis HealthCare Private Limited Sandoz House Shivsagar Estate Worli Mumbai 400018	Novartis Pharmaceuticals|Novartis	50	19	A three arm randomized open label phase II study of everolimus in combination with exemestane versus everolimus alone versus capecitabine in the treatment of postmenopausal women with estrogen receptor positive locally advanced recurrent or metastatic breast cancer after recurrence or progression on prior letrozole or anastrozole	A Phase II Study of Everolimus in Combination With Exemestane Versus Everolimus Alone Versus Capecitabine in Advance Breast Cancer.	96	52	A Phase II Study of Everolimus in Combination With Exemestane Versus Everolimus Alone Versus Capecitabine in Advance Breast Cancer	A Phase II Study of Everolimus in Combination With Exemestane Versus Everolimus Alone Versus Capecitabine in Advance Breast Cancer.	100	100	Patients locally advanced recurrent or metastatic breast cancer	Breast Cancer	100	38	Everolimus RAD001 Monotherapy Everolimus will be taken as oral tablets for oral use 10 mg 2 xd7 5 mg daily for 108 weeks	Drug: Capecitabine|Drug: Exemestane|Drug: Everolimus	41	6	To estimate the hazard ratio of PFS for everolimus plus exemestane versus everolimus alone in postmenopausal women with ER positive HER2 negative advanced breast cancer after recurrence or progression on letrozole or anastrozole Progression free survival PFS based on the local radiologist investigators tumor assessment RECIST 1 1	Progression Free Survival (PFS) - Everolimus plus exemestane versus everolimus alone|Progression Free Survival (PFS) - Everolimus plus exemestane versus Capecitabine alone|Overall Survival (OS)|Overall Response Rate (ORR)|Clinical Benefit Rate (CBR)|Time to definitive deterioration in Eastern Cooperative Oncology Group (ECOG) performance status|Time to 10% definitive deterioration in the global h…	58	28	Randomized Parallel Group Trial	Allocation: Randomized|Intervention Model: Parallel Assignment|Masking: None (Open Label)|Primary Purpose: Treatment	76	17
CTRI/2009/091/000500	NCT00347919	Phase 2	Phase 2	100	100	Interventional	Interventional	100	100	Canada, Democratic, People s, Republic of, Korea, France, Hungary, India, Israel, Malaysia, Mexico, Pakistan, Peru, Poland, Russian, Federation, Singapore, Thailand, United, Kingdom, United, States of, America	Canada, France, Hungary, India, Israel, Korea, Republic of, Malaysia, Mexico, Pakistan, Peru, Poland, Russian Federation, Singapore, Thailand, United Kingdom, United States	100	89	180	189.0	50	0		Completed			GlaxoSmithKline Pharmaceuticals Ltd Address Dr Annie Besant Road Worli Mumbai 400030 , GlaxoSmithKline Pharmaceuticals Ltd	GlaxoSmithKline	100	34	VEG20007 A Phase II Open Label Randomized Multicenter Trial of GW786034 Pazopanib in Combination With Lapatinib GW572016 Compared to Lapatinib Alone as First Line Therapy in Subjects With Advanced or Metastatic Breast Cancer With ErbB2 Fluorescence In Situ Hybridization FISH Positive Tumors	Pazopanib Plus Lapatinib Compared To Lapatinib Alone In Subjects With Advanced Or Metastatic Breast Cancer	97	54	VEG20007 Pazopanib Plus Lapatinib Compared To Lapatinib Alone In Subjects With Advanced Or Metastatic Breast Cancer	Pazopanib Plus Lapatinib Compared To Lapatinib Alone In Subjects With Advanced Or Metastatic Breast Cancer	100	95	Patients Metastatic and locally advanced Breast Cancer	Neoplasms, Breast	55	16	Lapatinib and Pazopanib 1000 mg 4x250mg tablets of oral lapatinib and 400 mg 4x100 mg tablets of oral pazopanib Inclusion Criteria Age From Age To Gender Details	Drug: pazopanib (GW786034) 400 mg|Drug: lapatinib (GW572016) 1500 mg|Drug: lapatinib (GW572016) 1000 mg|Drug: pazopanib (GW786034) 800 mg	66	29	Rate of disease progression at 12 weeks between pazopanib in combination with lapatinib versus lapatinib alone in subjects with locally advanced or metastatic breast cancer whose tumors overexpress the ErbB2 protein Time Frame 12 Weeks	Percentage of Participants With Progressive Disease at Week 12 in Cohort 1|Overall Survival for Cohort 1|Response at Week 12 for Cohort 1 and Cohort 2|Duration of Response in Cohort 1|Time to Response (Complete or Partial Response) in Cohort 1 and Cohort 2|Percentage of Participants With Progressive Disease at Week 12	55	20	Randomized Parallel Group Active Controlled Trial	Allocation: Randomized|Intervention Model: Parallel Assignment|Masking: None (Open Label)|Primary Purpose: Treatment	56	13
CTRI/2011/12/002279	NCT01437735	Phase 2	Phase 2	100	100	Interventional	Interventional	100	100	Austria, Greece, Guatemala, Hungary, India, Mexico, Poland, South, Africa, Turkey, United, Kingdom, United, States of, America, Venezuela, Bolivarian, Republic of	Argentina, Austria, Bulgaria, Canada, Colombia, France, Greece, Guatemala, Hungary, India, Italy, Japan, Mexico, Netherlands, Peru, Poland, Romania, Russian Federation, South Africa, Turkey, United Kingdom, United States	82	45	950	1043.0	22	0		Completed			Novartis Healthcare Pvt Ltd Address Medical Dept Sandoz House Shiv Sagar Estate Dr Annie Besant Road Worli Mumbai 400018 , Novartis Pharma AG Basel Switzerland	Novartis Pharmaceuticals|Novartis	50	24	A Randomized Placebo controlled Dose ranging Multi centre Trial of QAW039 1 450 mg p o to Investigate the Effect on FEV1 and ACQ in Patients With Moderate to severe Persistent Allergic Asthma Inadequately Controlled With ICS Therapy	Dose Finding Study for QAW039 in Asthma	70	15	Study conducted to find Dose of the Study medication QAW039 in Asthma	Dose Finding Study for QAW039 in Asthma	82	45	Patients Asthma	Asthma	100	58	Expermental Drug 10 mg qd QAW039 QAW039 po Each patient will receive three kits 10 mg quadra daily at each dispensing visit QAW039 1 tab AM Placebo for QAW039 2 tab AM plus 3PM Placebo for Montelukast 1 Tab PM	Drug: QAW039|Drug: Comparator leukotriene receptor antagonist (LRTA)|Drug: Placebo	47	19	Change in trough FEV1 from baseline to week 12 FEV1 is Forced Expiratory Volume in 1 second measured in litres and the trough measurement is taken 24 hours after morning dose on the previous day Baseline and Week 12	Change in trough Forced Expiratory Volume in 1 second (FEV1) from baseline to week 12|Change in Asthma Control Questionnaire (ACQ) score from baseline to week 12|Change in Forced Expiratory Volume in 1 second (FEV1) from baseline to weeks 2, 4 and 8.|Change in the Asthma Control Questionnaire (ACQ) score from baseline to weeks 2, 4 and 8.|Change in the dose response relationship among QAW039 dose…	79	50	Randomized Parallel Group Placebo Controlled Trial	Allocation: Randomized|Intervention Model: Parallel Assignment|Masking: Quadruple (Participant, Care Provider, Investigator, Outcomes Assessor)|Primary Purpose: Treatment	55	11
CTRI/2007/091/000044	NCT00385515	Phase 2	Phase 2	100	100		Interventional			India	India, United States	100	45	0	81.0	100	0		Completed			Serenex Inc 323 Foster street Durham NC 277012139 USA Address , Serenex Inc 323 Foster street Durham NC 277012139 USA	Mucosal Therapeutics	22	0	SNX 1012 CLN2 A Phase 2 Randomized Double masked Placebo controlled Study to Evaluate the Efficacy of SNX 1012 in Reducing the Duration and Severity of Ulcerative Oral Mucositis in Patients Receiving Cytotoxic Chemotherapy for Breast or Lung Cancer	Efficacy of SNX-1012 in the Treatment of Oral Mucositis	89	50	SNX 1012 CLN2 A clinical trial to study the effect of a new drug SNX 1012 on mouth ulcers in Patients Receiving Cancer Treatment when compared to a placebo	Efficacy of SNX-1012 in the Treatment of Oral Mucositis	70	32	Patients Ulcerative Oral Mucositis in Cancer patients receiving Cytotoxic Chemotherapy	Stomatitis|Oral Mucositis	72	22	SNX 1012 30 mg QID oral solution for gargle 30 mg QID for a maximum of 10 days	Drug: SNX-1012 (meclocycline sulfosalicylate)|Drug: placebo	42	7	Duration of WHO Grades 2 3 or 4 OM during CT Cycle 2 from the first day of OM WHO grade 8805 2 until Grade 2 or resolution CT cycle 2	Duration of Ulcerative Oral Mucositis|Number of Participants With Ulcerative Oral Mucositis	45	10	Randomized Parallel Group Placebo Controlled Trial	Allocation: Randomized|Intervention Model: Parallel Assignment|Masking: Quadruple (Participant, Care Provider, Investigator, Outcomes Assessor)|Primary Purpose: Treatment	55	11
CTRI/2010/091/001403	NCT01138163	Phase 2	Phase 2	100	100	Interventional	Interventional	100	100	Ukraine	Georgia, India, Russian Federation, Ukraine, United States	100	28	120	121.0	50	0		Completed			Peregrine Pharmaceuticals Inc Franklin Avenue Suite Tustin CA USA Address 1472 Franklin Avenue Suite 100 Tustin CA 92780 USA , Peregrine Pharmaceuticals Inc 1472 Franklin Avenue Suite 100 Tustin CA 92780 USA	Peregrine Pharmaceuticals	100	23	A Randomized Double Blind Placebo Controlled Phase 2 Trial of Bavituximab Plus Docetaxel in patients with Previously Treated Locally Advanced or Metastatic Non Squamous Non Small Cell Lung Cancer	Study of Bavituximab Plus Docetaxel in Patients With Locally Advanced or Metastatic Non-Squamous Non Small-Cell Lung Cancer	97	69	A Randomized Double Blind Placebo Controlled Phase 2 Trial of Bavituximab Plus Docetaxel in patients with Previously Treated Locally Advanced or Metastatic Non Squamous Non Small Cell Lung Cancer	Study of Bavituximab Plus Docetaxel in Patients With Locally Advanced or Metastatic Non-Squamous Non Small-Cell Lung Cancer	97	69	Patients Previously Treated Locally Advanced or Metastatic Non Squamous Non Small Cell Lung Cancer	Non-small-cell Lung Cancer	100	55	Placebo Bavituximab Study visits are scheduled to occur every 7 xb1 2 days for blinded treatment bavituximab or placebo administration docetaxel administration will occur every 21 days xb12 days Inclusion Criteria Age From 18 00 Year s Age To 60 00 Year s Gender Both Details	Drug: Docetaxel plus bavituximab or placebo	86	19	compare the objective response rate ORR complete response CR partial response PR of placebo plus docetaxel versus bavituximab plus docetaxel in patients with previously treated locally advanced or metastatic non squamous non small cell lung cancer NSCLC Objective Response Rate ORR is defined as the proportion of patients with confirmed CR or PR as a best response per the RECIST 1 1 criteria relat…	Objective Response Rate	100	25	Randomized Parallel Group Placebo Controlled Trial	Allocation: Randomized|Intervention Model: Parallel Assignment|Masking: Quadruple (Participant, Care Provider, Investigator, Outcomes Assessor)|Primary Purpose: Treatment	55	11
CTRI/2010/091/001444	NCT01149421	Phase 2	Phase 2	100	100		Interventional			India	Argentina, Brazil, Canada, Czech Republic, Denmark, India, Puerto Rico, United States	100	22	683	755.0	0	0	Completed	Completed	100	100	Eli Lilly Address , Eli Lilly	Eli Lilly and Company	69	52	The Effect of LY2189265 on Blood Pressure and Heart Rate as Assessed by Ambulatory Blood Pressure Monitoring in Patients With Type 2 Diabetes Mellitus	A Study of the Effect of LY2189265 on Blood Pressure and Heart Rate in Type 2 Diabetes	95	64	A Study of the Effect of LY2189265 on Blood Pressure and Heart Rate in Type 2 Diabetes	A Study of the Effect of LY2189265 on Blood Pressure and Heart Rate in Type 2 Diabetes	100	100	Patients Diabetes Mellitus Type 2	Diabetes Mellitus, Type 2	100	78	LY2189265 1 5 mg administered as a subcutaneous injection once weekly for 26 weeks	Drug: LY2189265|Drug: Placebo	58	7	Change from baseline to 16 weeks in mean 24 hour systolic blood pressure SBP baseline 16 weeks	Change From Baseline to 16 Weeks in Mean 24-hour Systolic Blood Pressure (SBP)|Change From Baseline to 26 Weeks in Mean 24-hour Systolic Blood Pressure (SBP)|Change From Baseline to 16 and 26 Weeks in Mean 24-hour Diastolic Blood Pressure (DBP)|Change From Baseline to 16 and 26 Weeks in Mean 24-Hour Heart Rate (HR)|Change From Baseline to 16 and 26 Weeks in Mean 24-hour Pulse Pressure|Change From…	100	69	Randomized Parallel Group Multiple Arm Trial	Allocation: Randomized|Intervention Model: Parallel Assignment|Masking: Quadruple (Participant, Care Provider, Investigator, Outcomes Assessor)|Primary Purpose: Treatment	60	11
CTRI/2011/10/002076	NCT01265784	Phase 2	Phase 2	100	100	Interventional	Interventional	100	100	India, Latvia, Lithuania, Romania, United, States of, America	Bulgaria, India, Latvia, Lithuania, Romania, United States	91	67	150	143.0	25	0		Completed			Tetraphase Pharmaceuticals Inc Address 480 Arsenal Street Suite 110 Watertown MA 02472 USA , Tetraphase Pharmaceuticals Inc 480 Arsenal Street Suite 110 Watertown MA 02472 USA	Tetraphase Pharmaceuticals, Inc.	100	38	A Phase 2 Randomized Double Blind Double Dummy Multicenter Prospective Study to Assess the Efficacy Safety and Pharmacokinetics of 2 Dose Regimens of TP 434 Compared with Ertapenem in Adult Community Acquired Complicated Intra abdominal Infections	Study to Compare TP-434 and Ertapenem in Community-acquired Complicated Intra-abdominal Infections	96	43	A clinical study to estimate the safety tolerability and efficacy of two medications for treatment of complicated intra abdominal infections in adults	Study to Compare TP-434 and Ertapenem in Community-acquired Complicated Intra-abdominal Infections	71	29	Patients Acutely hospitalized subjects with a clinical diagnosis of CA cIAI requiring surgery will be recruited into this study	Complicated Intra-abdominal Infection	30	0	TP 434 for intravenous administration	Drug: TP-434|Drug: Ertapenem|Drug: Placebo	48	15	Compare clinical response at the test of cure TOC visit in the microbiologically evaluable ME population for subjects in the 3 treatment arms primary endpoint of this study will be clinical response at the TOC visit that is 10 14 days after last dose of study drug	Clinical Response to TP-434 and Ertapenem in the Microbiologically Evaluable (ME) Population at the Test-of-Cure Visit|Clinical Response to TP-434 and Ertapenem in the Modified Intent-to-treat (MITT) Population at the End-of-Treatment (EOT) Visit|Clinical Response to TP-434 and Ertapenem in the Modified Intent-to-treat (MITT) Population at TOC Visit|Clinical Response to TP-434 and Ertapenem in th…	66	41	Randomized Parallel Group Active Controlled Trial	Allocation: Randomized|Intervention Model: Parallel Assignment|Masking: Quadruple (Participant, Care Provider, Investigator, Outcomes Assessor)|Primary Purpose: Treatment	56	11
CTRI/2011/091/000021	NCT00455533	Phase 2	Phase 2	100	100		Interventional			India	Argentina, Austria, France, Germany, India, Italy, Korea, Republic of, Peru, Philippines, Russian Federation, Singapore, Spain, Taiwan, United Kingdom, United States	100	15	150	384.0	25	0		Completed			The pharmaceutical company sponsoring this study is Bristol Myers Squibb Address , The pharmaceutical company sponsoring this study is Bristol Myers Squibb	Bristol-Myers Squibb	100	42	Randomized Phase II Biomarker Neoadjuvant Study of Sequential AC Followed by Ixabepilone Compared to Sequential AC Followed by Paclitaxel in Women With Early Stage Breast Cancer Not Overexpressing HER 2 and Estrogen Receptors	Study to Assess Effectiveness of Giving Combination of Standard Chemotherapy Drugs Versus Combination of Standard Chemotherapy and New Drug Ixabepilone When Given Before Surgical Removal of Early Stage Breast Cancer	58	17	This is a Neoadjuvant Study of AC Followed by Ixabepilone or Paclitaxel in Early Stage Breast Cancer That is HER 2 Negative and Estrogen Receptors Negative	Study to Assess Effectiveness of Giving Combination of Standard Chemotherapy Drugs Versus Combination of Standard Chemotherapy and New Drug Ixabepilone When Given Before Surgical Removal of Early Stage Breast Cancer	59	19	Patients Early Breast Cancer	Breast Cancer	100	58	Ixabepilone Paclitaxel Doxorubicin Cyclophosphamide	Drug: Ixabepilone|Drug: Paclitaxel|Drug: Cyclophosphamide|Drug: Doxorubicin	100	34	Estimate the pathologic complete response pCR rate in the two arms Time Frame at study completion 56256 56442 Estimate pCR rate in a biomarker predefined population Time Frame at study completion	Percentage of Participants Achieving Pathologic Complete Response (pCR)|Percentage of Participants Achieving Pathologic Complete Response (pCR) in Biomarker-Defined Populations|Percentage of Participants Achieving Pathologic Complete Response (pCR) in 20- and 26-Gene Model Subgroups|Percentage of Participants Achieving Clinical Objective Response|Percentage of Participants Requiring Breast Conser…	57	10	Other	Allocation: Randomized|Intervention Model: Parallel Assignment|Masking: None (Open Label)|Primary Purpose: Treatment	7	0
CTRI/2010/091/000258	NCT00996801	Phase 2	Phase 2	100	100	Interventional	Interventional	100	100	Colombia, Czech, Republic, Denmark, France, India, Israel, New, Zealand, Norway, Peru, Poland, South, Africa, Spain, Switzerland, United, Kingdom	Not Provided			526	480, 526	100	0	Completed	Completed	100	100	Merck Sharp and Dohme Address One Merck Drive P O Box 100 Whitehouse Station NJ 08889 0100 USA , MERCK	Merck Sharp Dohme Corp	87	38	A Phase IIb Randomized Double Blind Placebo and Active Controlled Dose Range Finding Study to Evaluate the Effects of MK5442 on Bone Mineral Density BMD in the Treatment of Osteoporosis in Postmenopausal Women Previously Treated With an Oral Bisphosphonate	['MK-5442 in the Treatment of Osteoporosis in Postmenopausal Women Previously Treated With an Oral Bisphosphonate (MK-5442-012)']	94	38	MK5442 in the Treatment of Osteoporosis in Postmenopausal Women Previously Treated With an Oral Bisphosphonate MK 5442 012 AM1	['MK-5442 in the Treatment of Osteoporosis in Postmenopausal Women Previously Treated With an Oral Bisphosphonate (MK-5442-012)']	100	88	Patients M810 Age related osteoporosis without current pathological fracture Postmenopausal Osteoporosis	Osteoporosis Postmenopausal Osteoporosis	100	49	MK5442 MK5442 tablets 5 7 5 10 or 15 mg once daily for 12 months Participants will also receive two 2800 IU tablets vitamin D3 cholecalciferol once weekly for 12 months Participants who have a calcium intake less than 1200 mg day will receive a daily 500mg calcium supplement throughout the study	[ Drug: MK-5442, MK-5442 tablets (randomized to a dose of 5, 7.5, 10 or 15 mg) taken orally, once-daily, for 12 months, Drug: Placebo to MK-5442, Matching placebo to MK-5442 taken orally, once-daily, for 12 months, Drug: Alendronate Sodium, Alendronate tablets 70 mg, taken orally, once-weekly, for 12 months, Other Name: FOSAMAX®, Drug: Vitamin D3, Vitamin D3 (cholecalciferol) administered orally,…	87	47	Change from baseline in lumbar spine areal bone mineral density BMD compared to continued alendronate therapy at Month 12 Baseline and Month 12	['Least Squares Mean Percent Change From Baseline To Month 12 in Lumbar Spine Areal Bone Mineral Density (BMD) [TimeFrame:Baseline and Month 12]', "Areal bone mineral density (BMD) was measured using dual-energy X-ray absorptiometry (DXA) scanning technology. Scanning is performed with two X-ray beams with different energy levels which are aimed at the participant's bones. When soft tissue absorp…	82	25	Randomized Parallel Group Active Controlled Trial	Allocation Randomized Intervention Model Parallel Assignment Masking Double Participant Investigator Primary Purpose Treatment	56	13
CTRI/2009/091/000959	NCT00690378	Phase 2	Phase 2	100	100		Interventional			India	Jordan, Lebanon, United States	12	0	150	150, 137	100	34	Completed	Completed	100	100	Novexel Inc 2250 Hickory Road Suite 216 Plymouth Meeting PA 19462 Address , Novexel	Pfizer	8	0	A prospective multicenter investigator blinded randomized comparative study to estimate safety tolerability efficasy of NXL104 Ceftazidime vs Imipenem cilastatin followed by appropriate oral therapy in the treatment of complicated urinary tract infections in hospitalized adults	['Comparative Study of NXL104/Ceftazidime Versus Comparator in Adults With Complicated Urinary Tract Infections']	88	41	A clinical study to estimate and compare the safety tolerability and efficacy of the study drug combined with ceftazidime to that of Imipenem Cilastatin combination for treatment of complicated Urinary tract infections in hospitalized adults	['Comparative Study of NXL104/Ceftazidime Versus Comparator in Adults With Complicated Urinary Tract Infections']	80	36	Patients Complicated urinary tract infection	Complicated Urinary Tract Infection	100	82	NXL104 ceftazidime study drug NXL104 ceftazidime 125mg 500mg TID	[ Drug: NXL104/ceftazidime, 125mg/500mg TID, Drug: Imipenem/Cilastatin, 4 x daily]	93	62	Safety and Effficacy 1 To estimate the by patient microbiological response of study drug in the treatment of adult patients with cUTI in the microbiologically evaluable population as compared to imipenem cilastatin at the Test of Cure visit 5 to 9 days post therapy 2 To evaluate the safety and tolerability profile of study drug in the treatment of cUTI in adults	['Number of Participants With Microbiological Outcome at the Test of Cure (TOC) Visit [TimeFrame:5 to 9 days post-therapy]', 'Eradication: a uropathogen found at entry at >10^5 CFU/mL was reduced to <10^4 CFU/mL']	58	29	Randomized Parallel Group Active Controlled Trial	Allocation Randomized Intervention Model Parallel Assignment Masking Single Investigator Primary Purpose Treatment	56	14
CTRI/2009/091/000374	NCT00919854	Phase 2	Phase 2	100	100		Interventional			India	Argentina, Brazil, India, Kenya, South Africa	100	30	24	27.0	33	0		Completed			Tibotec Pharmaceuticals EastGate Village Eastgate Little Island CO Cork Ireland Address , Tibotec Pharmaceuticals EastGate Village Eastgate Little Island CO Cork Ireland	Tibotec Pharmaceuticals, Ireland|Tibotec Pharmaceutical Limited	73	27	TMC114 TiDP29 C228 A Phase II open label trial to evaluate pharmacokinetics safety tolerability and antiviral activity of DRV in combination with low dose ritonavir DRV rtv in treatment experienced HIV 1 infected children from 3 years to 6 years of age This trial will be referred to as ARIEL	A Safety Study to Evaluate the Antiviral Activity of Darunavir in Combination With Ritonavir in HIV 1 Infected Children	91	41	TMC114 TiDP29 C228 Study of antiviral activity of DRV in combination with low dose ritonavir in the treatment experienced HIV 1 infected childerns from 3 years to 6 years of age	A Safety Study to Evaluate the Antiviral Activity of Darunavir in Combination With Ritonavir in HIV 1 Infected Children	81	49	Patients Treatment experienced HIV 1 infected children	Human Immunodeficiency Virus 1	36	0	liquid ritonavir Oral solution 80 mg mL approx 3 mg range 2 6 3 2 mg twice daily for 48 wks	Drug: Darunavir|Drug: Ritonavir	55	5	To Evaluate The Pharmacokinetic Profile Of DRV In Combination With Low Dose Ritonavir Time Frame 24 Weeks Designated As Safety Issue No	Number of Participants With Virological Response (Viral Load Less Than 50 Copies/mL) at Week 24 - Time to Loss of Virologic Response (TLOVR)|Number of Participants With Virological Response (Viral Load Less Than 50 Copies/mL) at Week 48|Number of Participants With Virological Response (Viral Load Less Than 400 Copies/mL) at Week 24 and Week 48|Number of Participants With Less Than or Equal to 1 l…	49	13	Non randomized Multiple Arm Trial	Intervention Model: Single Group Assignment|Masking: None (Open Label)|Primary Purpose: Treatment	35	0
CTRI/2009/091/000857	NCT00719550	Phase 2	b 2 Indication Previously untreated subjects with unresectable locally advanced or metastatic gastric or esophagogastric junction adenocarcinoma Phase 1 Phase 2	100	33	Interventional	Interventional	100	100	Australia, Belgium, Canada, Greece, Hungary, India, Italy, Poland, Russian, Federation, Singapore, Spain, United, Kingdom, United, States of, America	Not Provided			130	136, 130	100	0	Completed	Completed	100	100	Amgen Technology Pvt Ltd Address A Wing Level 4 Dynasty Business Park A K Road Andheri East Mumbai India , Amgen Inc	Amgen	100	34	A Multicenter Double Blind 3 Arm Phase 1b 2 Study in Subjects With Unresectable Locally Advanced or Metastatic Gastric or Esophagogastric Junction Adenocarcinoma to Evaluate the Safety and Efficacy of First line Treatment With Epirubicin Cisplatin and Capecitabine ECX Plus AMG 102	['AMG 102 Plus ECX for Unresectable Locally Advanced or Metastatic Gastric or Esophagogastric Junction Cancer']	94	40	Phase 1b 2 clinical trial in patients with cancer to Evaluate the Safety and Efficacy of First line Treatment With Epirubicin Cisplatin and Capecitabine ECX Plus drug AMG 102	['AMG 102 Plus ECX for Unresectable Locally Advanced or Metastatic Gastric or Esophagogastric Junction Cancer']	50	12	Patients Esophagogastric Junction Adenocarcinoma Gastric Cancer Esophageal Cancer	Esophagogastric Junction Adenocarcinoma Gastric Cancer Esophageal Cancer	100	91	Phase 2 Arm C Placebo Comparator AMG 102 placebo plus ECX Drug Capecitabine Administered at 625mg m2 BID orally every day while on study Drug Epirubicin Administered day 1 of each cycle at 50mg m2 IV Drug Cisplatin Administered day 1 of each cycle at 60mg m2 IV	[ Drug: Capecitabine, Administered at 625mg/m2 BID orally every day while on study., Other Name: Xeloda, Drug: Epirubicin, Administered day 1 of each cycle at 50mg/m2 IV., Drug: AMG 102, Investigation product to be given at 15mg/kg, 7.5mg/kg, or 5mg/kg depending on assignment., Drug: Cisplatin, Administered day 1 of each cycle at 60mg/m2 IV., Drug: Placebo, AMG 102 placebo will be provided in sim…	89	70	Progression free survival PFS as measured by RECIST per local review Subjects coming off study will be contacted by telephone or at routine clinic visits approximately every 3 months until 36 months from date the last subject is randomized into the study	['Progression free survival (PFS), as measured by RECIST per local review [TimeFrame:Subjects coming off study will be contacted by telephone or at routine clinic visits approximately every 3 months until 36 months from date the last subject is randomized into the study.]']	100	98	Randomized Parallel Group Multiple Arm Trial	Allocation Randomized Intervention Model Parallel Assignment Masking Double Participant Investigator Primary Purpose Treatment	60	13
CTRI/2010/091/001463	NCT01114854	Phase 2	Phase 1	86	100	Interventional	Interventional	100	100	India	United States	22	0	72	69	0	0		Completed			Supernus Pharmaceuticals Inc 1550 East Gude Drive Rockville MD 20850 United States Address , Supernus Pharmaceuticals Inc 1550 East Gude Drive Rockville MD 20850 United States	Supernus Pharmaceuticals Inc	100	38	A Conversion Study to Determine the Relative Bioavailability of TPM CR vs TPM IR in Subjects with Epilepsy	['A Conversion Study of Immediate Release (IR) and Modified Release (MR) Forms of Topiramate (TPM)']	59	24	A Conversion Study of Immediate Release IR and Modified Release MR Forms of Topiramate TPM	['A Conversion Study of Immediate Release (IR) and Modified Release (MR) Forms of Topiramate (TPM)']	100	100	Patients Epilepsy	Epilepsy	100	58	Topiramate Controlled Release TPM CR Capsule 200 250 300 350 or 400 mg day QD P O for 14 days	[ Drug: Topiramate IR, Other Name: Topamax®, Drug: Topiramate ER, Other Name: SPN-538T]	44	6	Bioavailability of TPM CR after 14 days of repeat dosing will be assessed relative to TPM IR after 14 days of repeat dosing based on the 90 confidence intervals of the ratio of the dose normalized geometric least squares means LSMs derived from the analyses on the ln transformed PK parameters AUC0 24 Cmax and Cmin	['relative bioavailability at steady-state of TPM MR and TPM IR, as determined by TPM levels in plasma [TimeFrame:2 weeks]']	52	18	Non randomized Active Controlled Trial	Intervention Model Single Group Assignment Masking None Open Label Masking Description It was a open label study Primary Purpose Treatment	36	0
CTRI/2010/091/000532	NCT00901693	Phase 2	Phase 2	100	100	Interventional	Interventional	100	100	Brazil, India, United, States of, America	Not Provided			1400	220, 452	18	0	Other Terminated	Terminated	100	58	Alcon Research Ltd Address 6201 South FreewayFort Worth Texas 76134 2099 , Alcon Research Ltd 6201 South Freeway Fort Worth Texas 76134 2099	Alcon Research	100	34	An Evaluation of the Efficacy and Safety of AL 46383A Ophthalmic Solution for the Treatment of Adenoviral Conjunctivitis	['An Evaluation of the Efficacy and Safety of AL-46383A Ophthalmic Solution for the Treatment of Adenoviral Conjunctivitis']	100	100	A clinical trial to Study the safety and efficacy of AL 46383A Ophthalmic Solution for the treatment of adenoviral conjunctivitis	['An Evaluation of the Efficacy and Safety of AL-46383A Ophthalmic Solution for the Treatment of Adenoviral Conjunctivitis']	93	77	Patients Adenoviral Conjunctivitis B308 Other viral conjunctivitis	Adenoviral Conjunctivitis	100	59	1 AL 46383A Ophthalmic Solution 0 33 Duration 1 drop in the conjunctival sac of both eyes 8 times per day for 10 days Mode of administration Topical Ocular	[ Drug: AL-46383A Ophthalmic Solution, Drug: AL-46383A Ophthalmic Solution Vehicle]	82	22	Primary Outcome Measures Microbiological success at any visit Time Frame Days 1 3 5 7 9 11 and 18 Secondary Outcome Secondary Outcome Measures Time to microbiological success Clinical cure at each visit	['Sustained microbiological success at Day 5 or Day 7 [TimeFrame:Up to Day 18]']	71	16	Randomized Parallel Group Placebo Controlled Trial	Allocation Randomized Intervention Model Parallel Assignment Masking Triple Participant Care Provider Investigator Primary Purpose Treatment	55	12
CTRI/2010/091/000686	NCT01096849	Phase 2	Phase 2	100	100		Interventional			India	Not Provided			240	225, 145	20	0	Completed	Completed	100	100	Achaogen Inc 7000 Shoreline Court Suite 372 South San Francisco CA 94080 USA Address , Achaogen Inc 7000 Shoreline Court Suite 372 South San Francisco CA 94080 USA	Achaogen Inc	100	29	A double blind randomized comparator controlled study to assess the safety efficacy and pharmacodynamics of two doses of ACHN 490 Injection administered intravenously IV in patients with complicated urinary tract infections cUTI or acute pyelonephritis AP	['A Study of Plazomicin Compared With Levofloxacin for the Treatment of Complicated Urinary Tract Infection (cUTI) and Acute Pyelonephritis (AP)']	73	38	A clinical trial to study the effects of an investigational new drug ACHN 490 Injection in patients with complicated urinary tract infections cUTI or acute pyelonephritis AP	['A Study of Plazomicin Compared With Levofloxacin for the Treatment of Complicated Urinary Tract Infection (cUTI) and Acute Pyelonephritis (AP)']	71	36	Patients Complicated Urinary Tract Infection cUTI or Acute Pyelonephritis AP	Complicated Urinary Tract Infection Acute Pyelonephritis	100	66	ACHN 490 Injection 15 mg kg for 5 days	[ Drug: levofloxacin, Drug: plazomicin, Drug: placebo]	32	0	Microbiological eradication in modified intent to treat MITT population and microbiologically evaluable ME population Test of Cure TOC visit Day 12	['Percentage of Patients Who Attained Microbiological Eradication (MBE) at the Test of Cure (TOC) Visit in the Microbiological Intent to Treat (MITT) Population [TimeFrame:Day 1 to TOC (Day 12)]', 'MBE was defined as documented eradication of all isolated pathogens. This was based on a urine culture, taken at the TOC visit that showed that all pathogens isolated at baseline at ≥10^5 colony formin…	97	30	Randomized Parallel Group Multiple Arm Trial	Allocation Randomized Intervention Model Parallel Assignment Masking Double Participant Investigator Primary Purpose Treatment	60	13
CTRI/2010/091/000490	NCT00850993	Phase 2	Phase 2	100	100		Interventional			India	Poland, Spain, Ukraine, United States	21	0	72	72, 63	100	34	Other Terminated	Terminated	100	58	InfaCare Pharmaceutical Corporation 8 Neshaminy Interplex Suite 221 Trevose PA 19053 6944 USA Address , InfaCare Pharmaceutical Corporation 8 Neshaminy Interplex Suite 221 Trevose PA 19053 6944 USA	InfaCare Pharmaceuticals Corporation a Mallinckrodt Company	56	15	A Phase 2b Multicenter Single dose Blinded Randomized Placebo controlled Dose escalation Safety and Efficacy Trial of Stannsoporfin in Neonates With Hyperbilirubinemia	['A Safety and Efficacy Trial of Stannsoporfin in Neonates With Hyperbilirubinemia']	100	53	A clinical trial to study the effects of Stannsoporfin in neonates with hyperbilirubenemia	['A Safety and Efficacy Trial of Stannsoporfin in Neonates With Hyperbilirubinemia']	82	38	Patients Hyperbilirubenemia	Hyperbilirubinemia Neonatal	78	0	Stannsoporfin stannate IM injection 1 5 3 0 or 4 5 mg kg	[ Drug: stannsoporfin, single IM injection of 1.5, 3.0, or 4.5 mg/kg, Other: Saline, Normal saline (0.9%) solution]	91	42	To determine the safety of 3 ascending doses of stannsoporfin in subjects with hyperbilirubinemia First 30 days after injection	['The Primary Efficacy Endpoint Was the Change in Adjusted Total Serum Bilirubin (TSB) From Baseline to 48 Hours After Treatment. [TimeFrame:48 hours after injection]', 'The primary efficacy endpoint was the change in adjusted TSB from baseline to 48 hours after treatment.\r\nThe adjusted Total Serum Bilirubin (TSB) was a calculation of the percentage difference of the TSB level from the age-spec…	40	23	Randomized Parallel Group Placebo Controlled Trial	Allocation Randomized Intervention Model Parallel Assignment Masking Quadruple Participant Care Provider Investigator Outcomes Assessor Primary Purpose Treatment	55	11
CTRI/2010/091/000285	NCT01119950	Phase 2	Phase 2	100	100	Interventional	Interventional	100	100	India	Belgium, Germany, Hungary, Netherlands, Poland, Spain, United States	15	0	360	360, 388	100	34	Completed	Completed	100	100	Novartis Healthcare Private Limited Address Sandoz House 5th floor Shivsagar Estate Dr Annie Besant Road Worli Mumbai 400 018 INDIA , Novartis Pharma AG BAsel Switzerland	Novartis Pharmaceuticals	50	16	A randomized double blind placebo controlled 2 period cross over study to assess the efficacy and safety of differing doses of NVA237 administered either once daily or twice daily in patients with moderate to severe chronic obstructive pulmonary disease COPD	['Efficacy and Safety of NVA237 in Patients With Chronic Obstructive Pulmonary Disease (COPD)']	100	46	Efficacy and Safety of NVA237 in Patients With Chronic Obstructive Pulmonary Disease COPD	['Efficacy and Safety of NVA237 in Patients With Chronic Obstructive Pulmonary Disease (COPD)']	100	100	Patients Chronic Obstructive Pulmonary Disease	Chronic Obstructive Pulmonary Disease	100	82					To evaluate the relationship of NVA237 on trough forced expiratory volume in one second FEV1 Time Frame 28 days	['Maximal Response of Incremental Once Daily and Twice Daily Doses of NVA237 That Each Dose Achieves in Relation to the Maximal Effect of NVA237 on Trough Forced Expiratory Volume in One Second at Day 28 [TimeFrame:Day 28]', 'Forced Expiratory Volume in one second (FEV1) is calculated as the volume of air forcibly exhaled in one second as measured by a spirometer. The maximal response of incremen…	79	42	Randomized Crossover Trial	Allocation Randomized Intervention Model Crossover Assignment Masking Quadruple Participant Care Provider Investigator Outcomes Assessor Primary Purpose Treatment	87	18
CTRI/2010/091/001073	NCT01096667	Phase 2	Phase 2	100	100	Interventional	Interventional	100	100	India, Malaysia, Other, Serbia, United, States of, America	Not Provided			175	175, 194	100	34	Completed	Completed	100	100	Pfizer Limited Address Pfizer Centre Patel Estate S V Road Jogeshwari West Mumbai 400 102 India , Pfizer Limited Pfizer Centre Patel Estate S V Road Jogeshwari West Mumbai 400 102 India	Merck Sharp Dohme Corp	25	0	A 4 Week Phase 2 Randomized Double Blind Placebo Controlled Dose Ranging Parallel Group Study To Evaluate The Safety Tolerability And Efficacy Of Once Daily Pf 04971729 And Hydrochlorothiazide In Patients With Type 2 Diabetes Mellitus With Inadequate Glycemic And Blood Pressure Control	['Study of Safety and Efficacy Of Ertugliflozin (PF-04971729, MK-8835) In Participants With Type 2 Diabetes And Hypertension (MK-8835-042)']	71	33	Study of Safety and Efficacy Of PF 04971729 In Patients With Type 2 Diabetes And Hypertension	['Study of Safety and Efficacy Of Ertugliflozin (PF-04971729, MK-8835) In Participants With Type 2 Diabetes And Hypertension (MK-8835-042)']	94	64	Patients Diabetes Mellitus Type 2 Hypertension	Diabetes Mellitus Type 2 Hypertension	100	82	Placebo Placebo Comparator Placebo for PF 04971729 and HCTZ Drug Placebo Pills n 3 0 mg once daily x 28 days	[ Drug: Placebo to Ertuglilflozin 1 or 5 mg, Placebo to ertuglilflozin tablet 1 or 5 mg once daily for 28 days, Drug: Ertugliflozin 1 mg, Ertugliflozin tablet 1 mg once daily for 28 days, Drug: Ertugliflozin 5 mg, Ertugliflozin tablet 5 mg once daily for 28 days, Drug: Ertugliflozin 25 mg, Ertugliflozin tablet 25 mg once daily for 28 days, Drug: HCTZ 12.5mg, Hydrocholorthiazide (HCTZ) 12.5 mg cap…	68	50	Placebo adjusted change from baseline on average 24 hour systolic blood pressure SBP on Day 28 assessed using 24 hour ambulatory blood pressure monitoring ABPM 28 Days	['Baseline 24-hour Average Systolic Blood Pressure (SBP) [TimeFrame:24 hours]', 'Baseline 24-hour average SBP was assessed using 24-hour ambulatory blood pressure monitoring (ABPM).', 'Change From Baseline on 24-hour Average SBP at Week 4 [TimeFrame:Baseline and Week 4]', 'Change from baseline on 24-hour average SBP at Week 4 assessed using 24-hour ABPM. In the case of missing data, last observat…	88	61	Randomized Parallel Group Active Controlled Trial	Allocation Randomized Intervention Model Parallel Assignment Masking Double Participant Investigator Primary Purpose Treatment	56	13
CTRI/2010/091/001213	NCT01147003	Phase 2	Phase 2	100	100	Interventional	Interventional	100	100	India	Bulgaria, Germany, Hungary, Italy, Korea, Republic of, Poland, Slovakia, Switzerland, Taiwan, United States	10	0	126	126, 93	100	34		Completed			Novartis Health care Private Limited Address Novartis India Limited 5th Floor Sandoz House Dr Annie Beseant Road Worli Mumbai 400018 , Novartis Pharma AG Basel Switzerland	Novartis	100	40	A 12 week Multi center Randomized Double blind Placebo controlled Efficacy and Safety Study Examining Seizure Frequency of BGG492 Capsules administrated orally three times daily TID as Adjunctive Treatment in Patients With Partial Onset Seizures	['Efficacy and Safety of BGG492 as Adjunctive Treatment in Patients With Partial Onset Seizures']	100	51	Efficacy and Safety of BGG492 as Adjunctive Treatment in Patients With Partial Onset Seizures	['Efficacy and Safety of BGG492 as Adjunctive Treatment in Patients With Partial Onset Seizures']	100	100	Patients Partial Onset Seizures	Partial Onset Seizures	100	78	BGG492 50 microgram immediate release capsule	[ Drug: Investigational new drug, company code: BGG492, Drug: Placebo]	52	6	Seizure counts documenting the percent change in seizure frequency of BGG492 in the maintenance period 28 days	['To detect a dose-response by measuring the percent change in seizure frequency of BGG492 from baseline to maintenance period. [TimeFrame:28 days]']	89	50	Randomized Parallel Group Placebo Controlled Trial	Allocation Randomized Intervention Model Parallel Assignment Masking Quadruple Participant Care Provider Investigator Outcomes Assessor Primary Purpose Treatment	55	11
CTRI/2010/091/000390	NCT01059825	Phase 2	Phase 2	100	100	Interventional	Interventional	100	100	Canada, India, Mexico, Other, Republic of, Korea, United, States of, America	Not Provided			360	360, 375	100	34	Completed	Completed	100	100	Pfizer Limited Address Pfizer Centre Patel Estate S V Road Jogeshwari West Mumbai 400 102 India , Pfizer Limited Pfizer Centre Patel Estate S V Road Jogeshwari West Mumbai 400 102 India	Merck Sharp Dohme Corp	25	0	Efficacy Of Once Daily PF 04971729 And Sitagliptin On Glycemic Control And Body Weight In Adult Patients With Type 2 Diabetes Mellitus Inadequately Controlled On Metformin	['Study Of Safety And Efficacy Of Ertugliflozin (PF-04971729, MK-8835) In Participants With Type 2 Diabetes (MK-8835-016)']	66	27	Study Of Safety And Efficacy Of PF 04971729 In Patients With Type 2 Diabetes	['Study Of Safety And Efficacy Of Ertugliflozin (PF-04971729, MK-8835) In Participants With Type 2 Diabetes (MK-8835-016)']	93	59	Patients Diabetes Mellitus Type 2	Diabetes Mellitus Type 2	100	78	5 mg PF 04971729 Experimental Drug 5 mg PF 04971729 Tablet n 1 5mg strength tablets n 3 0 mg all once daily x 84 days	[ Drug: Placebo to Ertugliflozin, Tablet(s), 1 or 2, matching placebo to 1-mg, 5-mg and/or 25-mg tablets, once daily for 84 days, Drug: Ertugliflozin 1 mg, Tablet, 1 mg, once daily for 84 days, Drug: Ertugliflozin 5 mg, Tablet(s), 1 or 2, 5-mg tablets once daily for 84 days, Drug: Ertugliflozin 25 mg, Tablet, 25 mg, once daily for 84 days, Drug: Sitagliptin 100 mg, Tablet, 100 mg, once daily for …	64	44	Placebo adjusted change from baseline in HbA1C Day 84	['Baseline Hemoglobin A1c (HbA1c) [TimeFrame:Baseline]', 'HbA1c is measured as percent.', 'Change From Baseline in HbA1c at Week 12 [TimeFrame:Baseline and Week 12]', 'HbA1c is measured as percent. The change from baseline is the Week 12 HbA1c percent minus the Week 0 HbA1c percent (last observation carried forward [LOCF]).']	71	29	Randomized Parallel Group Placebo Controlled Trial	Allocation Randomized Intervention Model Parallel Assignment Masking Double Participant Investigator Primary Purpose Treatment	55	13
CTRI/2010/091/000624	NCT01034410	Phase 2	Phase 2	100	100		Interventional			India	Australia, New Zealand, Taiwan, United States	17	0	90	90	100	0		Terminated			Antisoma Research ltd Chiswick Park Building 5 566 Chiswick High Road London W4 5YF United Kingdom Address , Antisoma Research Ltd Chiswick Park Building 5 566 Chiswick High Road London W4 5YF United Kingdom	Antisoma Research	100	25	An Open Label Randomized Controlled Phase II Study of AS1411 Combined With Cytarabine in the Treatment of Patients with Primary Refractory or Relapsed Acute Myeloid Leukemia	['A Study of AS1411 Combined With Cytarabine in the Treatment of Patients With Primary Refractory or Relapsed Acute Myeloid Leukemia']	99	79	An Open Label Randomized Controlled Phase II Study of AS1411 Combined With Cytarabine in the Treatment of Patients with Primary Refractory or Relapsed Acute Myeloid Leukemia	['A Study of AS1411 Combined With Cytarabine in the Treatment of Patients With Primary Refractory or Relapsed Acute Myeloid Leukemia']	99	79	Patients Patients with Primary refractory or relapsed AML	Acute Myeloid Leukemia	31	0	AS1411 60mg kg day from day 1 7	[ Drug: AS1411, AS1411 40mg/kg/day or AS1411 80mg/kg/day, Drug: Cytarabine, Cytarabine 2g/m2 bid Days 4-7, Other Name: Ara-C]	71	39	To estimate the response rate CR CRi of AS1411 at 40 and 80 mg kg day in combination with cytarabine therapy and the response rate CR CRi of cytarabine therapy alone and to estimate the treatment differences between each of the combination therapy arms and the cytarabine therapy alone arm 2 years Delete 1 5 years	['To compare the response rate (CR + CRi) of AS1411 at 40 and 80mg/kg/day in combination with cytarabine therapy with the response rate (CR + CRi) of cytarabine therapy alone [TimeFrame:Dec 2011]']	86	71	Randomized Crossover Trial	Allocation Randomized Intervention Model Crossover Assignment Masking None Open Label Primary Purpose Treatment	87	21
CTRI/2009/091/000614	NCT00868790	Phase 2	Phase 2	100	100	Interventional	Interventional	100	100	India	Not Provided			276	276, 118	100	34	Other Terminated	Terminated	100	58	Merck Co Inc Address One Merck Drive P O Box 100 Whitehouse Station NJ 08889 0100 USA , Merck Co Inc is the sponsor for the study	Merck Sharp Dohme Corp	37	14	A Phase IIa Multicenter Randomized Placebo and Active Comparator Controlled Cross Over Clinical Trial to Study the Safety and Efficacy of MK 3577 in Patients with Type 2 Diabetes Mellitus Who Have Inadequate Glycemic Control	['A Study of the Safety and Efficacy of MK-3577 in Participants With Type 2 Diabetes Mellitus (MK-3577-009)']	90	46	A Phase IIa Multicenter Randomized Placebo and Active Comparator Controlled Cross Over Clinical Trial to Study the Safety and Efficacy of MK 3577 in Patients with Type 2 Diabetes Mellitus Who Have Inadequate Glycemic Control	['A Study of the Safety and Efficacy of MK-3577 in Participants With Type 2 Diabetes Mellitus (MK-3577-009)']	90	46	Patients Type 2 Diabetes Mellitus E119 Type 2 diabetes mellitus without complications	Type 2 Diabetes Mellitus	100	78	MK3577 6 mg QD PM Drug MK3577 MK3577 tablets totaling 10 mg once daily in the morning for 4 weeks MK3577 tablets totaling 6 mg once daily in the evening for 4 weeks MK3577 tablets totaling 25 mg twice daily for 4 weeks	[ Drug: MK-3577, MK-3577 oral tablets totaling 6 mg in the evening (PM), 10 mg in the morning (AM), or 25 mg twice daily (BID) depending upon randomization, administered during a 4 week treatment period., Drug: Placebo to MK-3577, Dose-matched placebo tablets to MK-3577 administered during a 4 week treatment period, Drug: Metformin, Two 500 mg tablets of metformin were administered twice daily (2…	85	25	24 hour weighted mean glucose lowering efficacy of MK3577 compared to placebo Time Frame 4 weeks Designated as safety issue No 4 weeks	['Change From Baseline (BL) After 4-Week Treatment in Weighted Mean Glucose (WMG) [TimeFrame:Week 0 Visit (Baseline), Week 4 Visit, Week 8 Visit]', 'The primary efficacy outcome in this study was the assessment of 24-hour weighted mean glucose (WMG) levels for domiciled participants after 4-week treatment (Periods 1 and 2 only). At selected study sites, a subset of participants domiciled (stayed)…	61	14	Randomized Crossover Trial	Allocation Randomized Intervention Model Crossover Assignment Masking Double Participant Investigator Primary Purpose Treatment	87	21
CTRI/2009/091/000266	NCT00927407	Phase 2	Phase 1	86	100		Interventional			India	India	100	100	0	24.0	100	0	Completed	Completed	100	100	Taro Pharmaceuticals USA Inc 3 Skyline Drive Hawthorne NY 10532 Phone 914 345 9001 Fax 914 345 9719 Address , Taro Pharmaceuticals USA Inc 3 Skyline Drive Hawthorne NY 10532	Taro Pharmaceuticals USA	100	38	A Randomized Single Dose Parallel Group Comparative Pharmacokinetic PK Study to Evaluate Malathion Gel 0 5 Versus Ovide malathion Lotion 0 5 in Patients with Pediculosis capitis	Pharmacokinetics of Malathion Gel 0.5% and Malathion 0.5% Lotion (Ovide) in Patients With Head Lice	73	37	A clinical trial to compare the systemic absorption of Malathion when applied locally on hair and scalp as either Malathion Gel 0 5 or Malathion 0 5 Lotion Ovide in patients with Head lice	Pharmacokinetics of Malathion Gel 0.5% and Malathion 0.5% Lotion (Ovide) in Patients With Head Lice	88	56	Patients Pediculosis capitis	Pediculosis	100	45	Malathion Gel 0 5 0 5 malathion to be applied for duration of 30 minutes	Drug: Malathion gel 0.5%|Drug: Malathion lotion 0.5%	74	28	1 Compare the Systemic Exposure of Malathion 0 5 Gel versus Ovide 0 5 Lotion 2 Compare the Safety of Both Malathion 0 5 Products 1 Systemic absoption 48 hours 2 Safety assessment 07 days	Measurement of blood and urinary levels of malathion and metabolites|Measure cholinesterase levels and compare to malathion metabolite levels	47	16	Randomized Parallel Group Active Controlled Trial	Allocation: Randomized|Intervention Model: Parallel Assignment|Masking: None (Open Label)|Primary Purpose: Treatment	56	13
CTRI/2008/091/000017	NCT00499525	Phase 2	Phase 2	100	100	Interventional	Interventional	100	100	India	United States	22	0	220	180	33	0		Active			William J Gradishar Feinberg School of MedicineChicago Illinois USA Address Onyx Pharmaceuticals 249 East Ground Avenue South San Francisco CA 94608 , Onyx Pharmaceuticals Inc u201cOnyx u201d USA 2100 Powell Street Emeryville CA 94608	Northwestern University	14	0	A Double Blind Randomized Phase 2b Study Evaluating the Efficacy and Safety of Sorafenib Compared to Placebo when Administered in Combination with Paclitaxel in Patients with Locally Recurrent or Metastatic Breast Cancer	['Phase 2b Study of Taxol Plus Sorafenib or Placebo in Patients With Advanced Breast Cancer']	87	46	A study to determine the safety and activity of Sorafenib in patients with locally recurrent or metastatic breast cancer	['Phase 2b Study of Taxol Plus Sorafenib or Placebo in Patients With Advanced Breast Cancer']	74	38	Patients Patients with locally recurrent or metastatic breast cancer	Breast Cancer	100	32	Sorafenib 200 mg tablets	[ Drug: paclitaxel, given IV, Drug: sorafenib tosylate, given orallly, Other: placebo, given orally]	55	6	To compare progression free survival PFS in patients with sorafenib and paclitaxel versus patients treated with placebo and paclitaxel as a first line therapy for locally recurrent or metastatic breast cancer Events projected to occur November 2008	['Progression-free survival [TimeFrame:At disease progression or death]']	67	14	Randomized Parallel Group Placebo Controlled Trial	Allocation Randomized Intervention Model Parallel Assignment Masking Quadruple Participant Care Provider Investigator Outcomes Assessor Primary Purpose Treatment	55	11
CTRI/2007/091/000017	NCT00369070	Phase 2	Phase 2	100	100		Interventional			India	Not Provided			180	186	67	0		Terminated			Amgen Technology Pvt Ltd Address , Amgen Technology Pvt Ltd A Wing Level 4 Dynasty Business Park Andheri Kurla Road Andheri Ea	Amgen	100	27	A Phase 2 Multicenter Open Label Randomized Trial of AMG 706 or Bevacizumab in Combination With Paclitaxel and Carboplatin for Advanced Non Squamous Non Small Cell Lung Cancer	['A Phase 2 Trial of AMG 706 or Bevacizumab in Combination With Chemo for Advanced NSCLC']	92	46	A clinical trial to compare and study the effect of a new experimental drug AMG 706 or Bevacizumab in combination with Paclitaxel and Carboplatin in patients with Advanced Non Squamous Non Small Cell Lung Cancer	['A Phase 2 Trial of AMG 706 or Bevacizumab in Combination With Chemo for Advanced NSCLC']	84	35	Patients Advanced Non Squamous Non Small Cell Lung Cancer	Advanced Non squamous NSCLC	88	45	AMG 706 Arm B 75 mg Twice Daily Orally for a Maximum Period of 36 months from Randomization	[ Biological: Bevacizumab, 15 mg/kg bevacizumab, delivered via intravenous (IV) infusion once every 3 weeks, Other Name: Avastin, Drug: AMG 706, subjects in Arms A and B will take AMG 706 orally in one of two dosing regimens over each 21-day cycle: •Arm A: 125 mg once daily (QD) •Arm B: 75 mg twice daily every 12 ± approximately 1 hour for 5 days followed by a 2 day treatment free period every 7 …	81	30	Objective Tumor Response Rate Event Based	['Objective tumor response rate [TimeFrame:Response assessments will be obtained every 6 +/- 1 week until subjects develop disease progression.]']	83	32	Randomized Parallel Group Multiple Arm Trial	Allocation Randomized Intervention Model Parallel Assignment Masking None Open Label Primary Purpose Treatment	60	13
CTRI/2010/091/000348	NCT01115738	Phase 2	Phase 2	100	100		Interventional			India	India	100	100	210	282.0	25	0	Completed	Completed	100	100	Eli Lilly Address , Eli Lilly	Eli Lilly and Company	69	52	A Comparison of Platelet Inhibition Following a Prasugrel 60 mg or Prasugrel 30 mg Loading Dose With or Without Pretreatment With a Clopidogrel Loading Dose in Acute Coronary Syndrome Patients Who Are to Undergo Percutaneous Coronary Intervention	Clopidogrel to Prasugrel in Acute Coronary Syndrome (ACS) Patients	97	35	A Study of Acute Coronary Syndrome Patients	Clopidogrel to Prasugrel in Acute Coronary Syndrome (ACS) Patients	85	38	Patients Acute Coronary Syndrome	Acute Coronary Syndrome	100	78	prasugrel 60 mg or 30 mg administered orally during PCI followed by 10 mg maintenance dose administered orally every 24 hours for 72 hours	Drug: Prasugrel|Drug: Clopidogrel|Drug: Placebo	42	3	Mean difference in ADP induced P2Y12 receptor mediated platelet aggregation PRU 6 hours after loading dose	Adenosine Diphosphate (ADP)-Induced P2Y12 Receptor-Mediated Platelet Aggregation 6 Hours After Prasugrel Loading Dose (LD)|Adenosine Diphosphate (ADP)-Induced P2Y12 Receptor-Mediated Platelet Aggregation at Baseline, 2, 24 and 72 Hours After Prasugrel Loading Dose (LD)|Mean Change From Baseline to 72 Hours in Laboratory Measurements - Hematocrit|Mean Change From Baseline to 72 Hours in Laboratory…	95	40	Randomized Parallel Group Multiple Arm Trial	Allocation: Randomized|Intervention Model: Parallel Assignment|Masking: Double (Participant, Investigator)|Primary Purpose: Treatment	60	13
CTRI/2009/091/000154	NCT00792935	Phase 2	Phase 2	100	100		Interventional			India	Not Provided			130	130, 143	100	34		Completed			Merck Sharp and Dohme Address One Merck Drive P O Box 100 Whitehouse Station NJ 08889 0100 USA , Merck Sharp and Dohme One Merck Drive P O Box 100 Whitehouse Station NJ 08889 010 USA	Merck Sharp Dohme Corp	87	34	A Phase 2a Multicentre Double Blind Randomized Active controlled Parallel arm clinical study to study the Efficacy and Safety of Mk 0941 Compared to sulphonylureas in Patients with Type 2 Diabetes Mellitus With Inadequate Glycemic control on Metformin therapy	['A Study to Test MK-0941 in Patients With Type 2 Diabetes Mellitus With Inadequate Glycemic Control on Metformin (MK-0941-017)']	96	53	A Study to Compare MK 0941 and Glimepiride in Patients with Type 2 Diabetes on Metformin	['A Study to Test MK-0941 in Patients With Type 2 Diabetes Mellitus With Inadequate Glycemic Control on Metformin (MK-0941-017)']	84	60	Patients Type 2 Diabetes Mellitus E119 Type 2 diabetes mellitus without complications	Type 2 Diabetes Mellitus	100	78	MK0941 Drug MK0941 MK0941 tablets titrated to maximally effective dose Treatment period will be 6 weeks	[ Drug: MK-0941, MK-0941 will be taken three times a day (TID), within 15 minutes before each meal. MK-0941 will be titrated to a maximally effective dose. The treatment period will be 6 weeks., Drug: Glimepiride, Glimepiride will be taken once a day (QD) in the morning, within 15 minutes before the breakfast meal. Glimepiride will be titrated to a maximally effective dose. The treatment period i…	91	24	Assess the effect of the addition of MK0941 compared to glimepiride on 24 hour weighted mean glucose when added to metformin Time Frame 6 Weeks Designated as safety issue No Time Frame 6 Weeks	['Change From Baseline to Week 6 in 24-hour Weighted Mean Glucose [TimeFrame:Baseline and Week 6]', 'Weighted Mean Glucose (WMG) is a measure of the amount of glucose in the blood over a period of 24 hours. The WMG was derived from multiple glucose values collected during both fasting and post-meal periods. The "weighted" mean was used to avoid over-representation of post-meal glucose values.', '…	43	27	Randomized Parallel Group Active Controlled Trial	Allocation Randomized Intervention Model Parallel Assignment Masking Double Participant Investigator Primary Purpose Treatment	56	13
CTRI/2009/091/000032	NCT00778830	Phase 2	Phase 1 Phase 2	100	100	Interventional	Interventional	100	100	India, Indonesia, Thailand	Singapore	30	0	260	260, 289	100	34		Completed			Merck KGaA Address Darmstadt Germany , Merck KGaA Darmstadt Germany	Merck KGaA Darmstadt Germany	100	94	An Asia Pacific non randomized open label phase II study evaluating the safety and efficacy of FOLFIRI plus cetuximab Erbitux or FOLFOX plus cetuximab as first line therapy in subjects with KRAS wild type metastatic Colorectal cancer APEC Study	['Study Evaluating the Safety and Efficacy of FOLFIRI Plus Cetuximab or FOLFOX Plus Cetuximab as First-line Therapy in Subjects With KRAS Wild-type Metastatic Colorectal Cancer (APEC-Study)']	100	80	This is an open label non randomised multicenter phase II study evaluating FOLFIRI plus cetuximab or FOLFOX plus cetuximab as first line therapy of patients with KRAS wild type metastatic colorectal cancer	['Study Evaluating the Safety and Efficacy of FOLFIRI Plus Cetuximab or FOLFOX Plus Cetuximab as First-line Therapy in Subjects With KRAS Wild-type Metastatic Colorectal Cancer (APEC-Study)']	86	59	Patients Metastatic Colorectal Cancer	Metastatic Colorectal Cancer	100	78	Cetuximab Irinotecan Folinic Acid 5 Flurouracil 500 mg m xb2 180 mg m xb2 400 mg m xb2 racemic or 200 mg m xb2 L form 400 mg m xb2 bolus on day 1 followed by a 46 hour continuous infusion of 2 400 mg m xb2	[ Drug: Cetuximab, Cetuximab will be administered intravenously at a dose of 500 milligram per square meter (mg/m^2) biweekly on Day 1 of 14 days treatment cycle until disease progression, occurrence of unacceptable toxicity, or withdrawal of consent., Other Name: Erbitux, Drug: FOLFIRI, Irinotecan will be administered intravenously at a dose of 180 mg/m^2 along with folinic acid administration i…	94	36	Response Rate Every 8 weeks during study participation	['Percentage of Subjects With Best Overall Confirmed Response Rate (BORR) [TimeFrame:From the start of the trial until disease progression, death or last tumor assessment, reported between day of first subject recruited until data cut-off date (31 May 2012)]', 'Response rate was defined as the percentage of subjects with BORR (confirmed complete response [CR] or partial response [PR]) according t…	67	16	Other	Allocation Non Randomized Intervention Model Parallel Assignment Masking None Open Label Primary Purpose Treatment	7	0
CTRI/2010/091/000014	NCT01065389	Phase 2	Phase 2	100	100		Interventional			India	India	100	100	50	46.0	33	0		Unknown status			SMIMS Gangtok Sikkim India Address , Sikkim Manipal College of Physiotherapy Sikkim Manipal Institute of Medical Sciences	Sikkim Manipal University	72	40	Impact of short term structured Progressive Resistance Training PRT in intradialytic patients DiaPRE study in the improvement of small solute clearance functional capacity Health related quality of life HQRL and anthropometric measures double blind randomized parallel group active controlled trial	Resistance Training in Intradialysis Patients	82	22	Effects of strength training in patients undergoing dialysis on biochemical parameters functional capacity and quality of life	Resistance Training in Intradialysis Patients	62	19	Patients Decreased functional capacity muscle atrophy and decreased quality of life are common in end stage renal disease patients undergoing dialysis	Dialysis|End Stage Renal Disease	100	34	Progressive resistance training PRT Initial 60 of 5Repetition maximum progressing 10 every two week for 12 weeks 8 exercises 3 sets 10 times each exercise	Behavioral: Progressive Resistance Exercise Training|Behavioral: Unstructured Nonprogressive resistance exercise	67	19	1 Fat levels Jacksons and Siri s formula the calculation of fat through the skin fold measurements 2 Heart rate recovery through 3 minute step test VO2 max Queens college protocol 3 Hand grip best of 3 hand grip measurements by the Jammer dynamometer 4 6 minute walk test as proposed by American Thoracic Society 5 Functional wellbeing Quality of Life SF 36 all the outcome measures to be measured a…	Serum and Urea biochemistry - electrolytes (Na, K+), serum albumin, inflammatory markers, urea kinetics, protein catabolic rate|Maximal Oxygen Consumption (VO2 max) and Heart Rate Recovery through Queens College step test|Fat levels by skin fold measurements|Handgrip strength by dynamometer|Six minute walk test distance|Quality of life (KDQOL - SF questionnaire)|Depression (Beck Depression Questi…	65	26	Randomized Parallel Group Active Controlled Trial	Allocation: Randomized|Intervention Model: Parallel Assignment|Masking: Triple (Participant, Investigator, Outcomes Assessor)|Primary Purpose: Supportive Care	56	12
CTRI/2009/091/000218	NCT00885170	Phase 2	Phase 2	100	100	Interventional	Interventional	100	100	India	Not Provided			247	160, 246	40	0	Other Terminated	Completed	40	0	Merck Co Inc Address One Merck Drive P O Box 100 Whitehouse Station NJ 08889 0100 USA , Merck Co Inc One Merck Drive P O Box 100 Whitehouse Station NJ 08889 0100 USA	Merck Sharp Dohme Corp	37	14	A Phase IIa Randomized Double Blind Placebo Controlled Study to Evaluate the Effects of Odanacatib MK 0822 on Bone Mineral Density BMD and Overall Safety in the Treatment of Osteoporosis in Postmenopausal Women Previously Treated with Alendronate	['A Study to Evaluate the Safety, Tolerability, and Efficacy of Odanacatib (MK-0822) in Postmenopausal Women Previously Treated With a Bisphosphonate (MK-0822-042)']	84	50	A Phase IIa Randomized Double Blind Placebo Controlled Study to Evaluate the Effects of Odanacatib MK 0822 on Bone Mineral Density BMD and Overall Safety in the Treatment of Osteoporosis in Postmenopausal Women Previously Treated with Alendronate	['A Study to Evaluate the Safety, Tolerability, and Efficacy of Odanacatib (MK-0822) in Postmenopausal Women Previously Treated With a Bisphosphonate (MK-0822-042)']	84	50	Patients M810 Age related osteoporosis without current pathological fracture Osteoporosis	Osteoporosis	100	45	Drug odanacatib odanacatib 50 mg tablets once weekly for 24 months	[ Drug: Odanacatib, Odanacatib 50 mg tablets once weekly for 24 months, Drug: Placebo, Placebo to odanacatib 50 mg tablets once weekly for 24 months, Dietary Supplement: Vitamin D3, Vitamin D3, two 2800 IU tablets, taken once weekly for 24 months, Dietary Supplement: Calcium, Participants will receive calcium carbonate supplements as needed to ensure a daily calcium intake of 1200 mg.]	100	65	Percent change in BMD from baseline at the femoral neck site assessed by DXA 24 Months	['Percent Change From Baseline in Femoral Neck Bone Mineral Density (BMD) at Month 24 [TimeFrame:Baseline and Month 24]', 'BMD at the femoral neck was assessed by dual-energy X-ray absorptiometry (DXA) at baseline and Month 24.', 'Percentage of Participants Experiencing One or More Adverse Events (AEs) [TimeFrame:Up to 25 months]', 'An AE was defined as any unfavorable and unintended sign includi…	97	27	Randomized Parallel Group Placebo Controlled Trial	Allocation Randomized Intervention Model Parallel Assignment Masking Double Participant Investigator Primary Purpose Treatment	55	13
CTRI/2009/091/000598	NCT00901979	Phase 2	Phase 2	100	100	Interventional	Interventional	100	100	India	Canada, Italy, Poland, Puerto Rico, United States	20	0	720	720, 693	100	34		Completed			Novartis Healthcare Private Limited Address Novartis India Limited 5th Floor Sandoz House Dr Annie Beseant Road Worli Mumbai 400018 , Novartis Pharma AG Basel Switzerland	Novartis Pharmaceuticals	50	24	A 12 week multi center randomized double blind placebocontrolled parallel group adaptive design study to evaluate the efficacy on blood glucose control and safety of five doses of LCQ908 2 5 10 15 and 20 mg or sitagliptin 100 mg on a background therapy of metformin in obese patients with type 2 diabetes	['A 12 Week Study in Patients With Type 2 Diabetes Mellitus (T2DM)']	87	22	A 12 Week Study in Patients With Type 2 Diabetes Mellitus T2DM	['A 12 Week Study in Patients With Type 2 Diabetes Mellitus (T2DM)']	100	100	Patients Type 2 Diabetes Mellitus	Type 2 Diabetes Mellitus	100	78					Effect of LCQ on measures of glucose control Time Frame 12 weeks	['Effect of LCQ on measures of glucose control [TimeFrame:12 weeks]']	93	80	Randomized Parallel Group Placebo Controlled Trial	Allocation Randomized Intervention Model Parallel Assignment Masking Quadruple Participant Care Provider Investigator Outcomes Assessor Primary Purpose Treatment	55	11
CTRI/2009/091/000291	NCT00758836	Phase 2	Phase 2	100	100		Interventional			India	Not Provided			628	628, 683	100	34	Completed	Completed	100	100	Merck Co Inc Address One Merck Drive P O Box 100 Whitehouse Station NJ 08889 0100 U S A , Merck Sharp and Dohme One Merck Drive P O Box 100 Whitehouse Station NJ 08889 010 USA	Merck Sharp Dohme Corp	87	28	A Phase IIa Randomized Double Blind Parallel Group Placebo and Active Controlled Clinical Trial to Study the Efficacy and Safety of MK0974 Co Administered With Ibuprofen or Acetaminophen in Patients With Migraine With or Without Aura	['A Study to Test the Safety and Effectiveness of MK-0974 (Telcagepant) Co-administered With Ibuprofen or Acetaminophen in Patients With Migraines With or Without Aura (MK-0974-046)']	79	50	A Study to Test the Safety and Effectiveness of MK0974 co Administered With Ibuprofen or Acetaminophen in Patients With Migraines With or Without Aura	['A Study to Test the Safety and Effectiveness of MK-0974 (Telcagepant) Co-administered With Ibuprofen or Acetaminophen in Patients With Migraines With or Without Aura (MK-0974-046)']	97	75	Patients G439 Migraine unspecified Patients With Migraine With or Without Aura	Migraine	100	37					Evaluate the efficacy of MK0974 in the treatment of migraine when co administered with acetaminophen or ibuprofen compared to MK0974 alone and compared to placebo Time Frame Pain freedom two hours post dose Designated as safety issue No	['Percentage of Participants With Pain Freedom at Two Hours Post-dose [TimeFrame:2 hours post-dose]', 'Pain severity was rated by the participants in a paper diary by grade; Grade 0 (no pain), Grade 1 (mild pain), Grade 2 (moderate pain), and Grade 3 (severe pain). Pain freedom was defined as a reduction in pain severity from moderate to severe migraine headache (Grade 2 or 3) to no pain (Grade 0…	56	36	Randomized Parallel Group Active Controlled Trial	Allocation Randomized Intervention Model Parallel Assignment Masking Double Participant Investigator Primary Purpose Treatment	56	13
CTRI/2010/091/000257	NCT00972374	Phase 2	Phase 2	100	100		Interventional			India	India, Israel, Korea, Republic of, Philippines, United Kingdom, United States	100	21	99	44.0	0	0		Completed			Allergan Inc Address , Allergan Inc	Allergan	100	54	A Multicenter Masked Randomized Sham Controlled Parallel Group 3 Month Study with a 9 Month Safety Extension to Evaluate the Safety and Efficacy of Brimonidine Tartrate Posterior Segment Drug Delivery System Brimonidine Tartrate PS DDS xae Applicator System in Improving Visual Function in Patients with a Previous Rhegmatogenous Macula Off Retinal Detachment	Safety and Efficacy of Brimonidine Tartrate Posterior Segment Drug Delivery System in Improving Visual Function	100	54	Safety and Efficacy of Brimonidine Tartrate Posterior Segment Drug Delivery System in Improving Visual Function	Safety and Efficacy of Brimonidine Tartrate Posterior Segment Drug Delivery System in Improving Visual Function	100	100	Patients Rhegmatogenous Macula off Retinal Detachment	Rhegmatogenous Macula-off Retinal Detachment	100	85	400 ug Brimonidine Tartrate Posterior Segment Drug Delivery system 400 ug Brimonidine Tartrate Posterior Segment Drug Delivery system Applicator System at Day 1 in study eye	Drug: 400 ug Brimonidine Implant|Drug: 200 ug Brimonidine Implant|Other: Sham (no implant)	64	26	Best Corrected Visual Acuity BCVA Month 3	Percentage of Patients With at Least a 15-Letter Increase From Baseline in Best Corrected Visual Acuity (BCVA) in the Study Eye|Change From Baseline in Best Corrected Visual Acuity (BCVA) in the Study Eye	89	36	Randomized Parallel Group Multiple Arm Trial	Allocation: Randomized|Intervention Model: Parallel Assignment|Masking: Triple (Participant, Care Provider, Outcomes Assessor)|Primary Purpose: Treatment	60	12
CTRI/2010/091/001049	NCT00823979	Phase 2 Phase 3	Phase 2	100	100	Interventional	Interventional	100	100	Brazil, Germany, Italy, Malaysia, Other, Poland, Portugal, South, Africa, Spain, Taiwan, Ukraine, United, Kingdom, United, States of, America	Brazil, Germany, Italy, Malaysia, Poland, Portugal, Puerto Rico, South Africa, Spain, Taiwan, Ukraine, United Kingdom, United States	94	78	90	189, 105	22	0		Terminated			Pfizer Limited Address Pfizer Centre Patel Estate S V Road Jogeshwari West Mumbai 400 102 India , Pfizer Limited Pfizer Centre Patel Estate S V Road Jogeshwari West Mumbai 400 102 India	Pfizer	100	39	A Phase 2B Multicenter Randomized Comparative Trial Of UK 453 061 Versus Etravirine In Combination With Darunavir Ritonavir And A Nucleos t ide Reverse Transcriptase Inhibitor For The Treatment Of Antiretroviral Experienced HIV 1 Infected Subjects With Evidence Of NNRTI Resistant HIV 1	['A Phase 2B Multicenter, Randomized, Comparative Trial Of UK-453,061 Versus Etravirine In Combination With Darunavir/Ritonavir And A Nucleos(t)Ide Reverse Transcriptase Inhibitor For The Treatment Of Antiretroviral Experienced HIV-1 Infected Subjects With Evidence Of NNRTI Resistant HIV-1']	100	100	A Phase 2B Multicenter Randomized Comparative Trial Of UK 453 061 Versus Etravirine In Combination With Darunavir Ritonavir And A Nucleos t ide Reverse Transcriptase Inhibitor For The Treatment Of Antiretroviral Experienced HIV 1 Infected Subjects With Evidence Of NNRTI Resistant HIV 1	['A Phase 2B Multicenter, Randomized, Comparative Trial Of UK-453,061 Versus Etravirine In Combination With Darunavir/Ritonavir And A Nucleos(t)Ide Reverse Transcriptase Inhibitor For The Treatment Of Antiretroviral Experienced HIV-1 Infected Subjects With Evidence Of NNRTI Resistant HIV-1']	100	100	Patients HIV 1	HIV 1	100	58	UK 453 061 Dose Two Drug UK 453 061 Dose 2 UK 453 061 1000 mg QD one optimized NRTI darunavir ritonavir	[ Drug: UK-453,061 Dose 1, UK 453,061 750 mg QD + one optimized NRTI + darunavir/ritonavir., Drug: UK-453,061 Dose 2, UK 453,061 1000 mg QD + one optimized NRTI + darunavir/ritonavir., Drug: Etravirine, Etravirine 200 mg BID + one optimized NRTI + darunavir/ritonavir.]	97	85	Percentage of subjects with HIV 1 RNA 50 copies mL at 24 weeks 24 weeks	['Percentage of Participants With Human Immunodeficiency Virus Type 1 Ribonucleic Acid (HIV-1 RNA) Levels Less Than (<) 50 Copies/Milliliter (mL) at Week 24 [TimeFrame:Week 24]', 'Plasma HIV-1 RNA level was determined by the Roche Amplicor HIV-1 Monitor standard assay (version 1.5).']	86	38	Randomized Parallel Group Active Controlled Trial	Allocation Randomized Intervention Model Parallel Assignment Masking Double Primary Purpose Treatment	56	14
CTRI/2011/08/001939	NCT00781118	Phase 2 Phase 3	Phase 3	100	100	Interventional	Interventional	100	100	India, United, States of, America	United States	100	50	1020	1020	100	0		Completed			Angel Medical Systems Inc Address 1163 Shrewsbury Avenue Shrewsbury NJ 07702 United States of America , Angel Medical Systems 1163 Shrewsbury Avenue Shrewsbury NJ 07702 United States of America	Angel Medical Systems	100	33	ALERTS AngeLmed for Early Recognition and Treatment of STEMI Study	['AngelMed for Early Recognition and Treatment of STEMI']	100	82	Angelme ufffdd study on the device for alerting the onset of myocardial infarction heart attack	['AngelMed for Early Recognition and Treatment of STEMI']	51	10	Patients Myocardial Infarction Acute Coronary Syndrome	Acute Myocardial Infarction AMI Coronary Occlusion Acute Coronary Syndrome	91	69	Angel Med Guardian System Angel Med Guardian System	[ Device: Guardian System, There is no intervention in this study. The device is a diagnostic only.]	75	14	The primary objective is to determine that the Guardian System reduces the composite of 1 Cardiac or unexplained death 2 New Q wave MI 3 Time to door 2 hours for a thrombotic coronary occlusion event At 6 months	['The primary efficacy objective is to determine that the Guardian System reduces the composite of Cardiac or unexplained death, new Q-wave MI and time to door for a confirmed occlusive event at a medical facility >2 hours. [TimeFrame:Due to Bayesian statistical analysis, the study data will be analyzed after subject enrollment reaches 600, 900, 1200, etc. With amendment the study period spanned …	88	48	Randomized Parallel Group Trial	Allocation Randomized Intervention Model Crossover Assignment Masking None Open Label Primary Purpose Prevention	49	8
CTRI/2008/091/000087	NCT00637377	Phase 2 Phase 3	Phase 3	100	100	Interventional	Interventional	100	100	India	Argentina, Australia, Austria, Belgium, Brazil, Colombia, Czech Republic, France, Germany, Hungary, India, Israel, Italy, Japan, Korea, Republic of, Latvia, Mexico, Netherlands, Poland, Portugal, Singapore, Slovakia, Spain, Sweden, Switzerland, United Kingdom	100	13	0	1240.0	100	0		Completed			Bayer Address Bayer Healthcare AG , Bayer Schering Pharma AG	Bayer|Regeneron Pharmaceuticals	49	27	A randomized double masked active controlled phase 3 study of the efficacy safety and tolerability of repeated doses of intravitreal VEGF Trap Eye in subjects with neovascular age related macular degeneration AMD	Vascular Endothelial Growth Factor (VEGF) Trap-Eye: Investigation of Efficacy and Safety in Wet Age-Related Macular Degeneration (AMD)	74	42	Vascular Endothelial Growth Factor VEGF Trap Eye Investigation of Efficacy and Safety in Wet Age Related Macular Degeneration AMD VIEW 2	Vascular Endothelial Growth Factor (VEGF) Trap-Eye: Investigation of Efficacy and Safety in Wet Age-Related Macular Degeneration (AMD)	100	95	Patients Macular Degeneration	Macular Degeneration	100	71	VEGF Trap Eye 2 0 mg VEGF Trap Eye administered every 8 weeks including one additional 2 0 mg dose at Week 4 during the first year Thereafter a dose may be administered as frequently as every 4 weeks but no less frequently than every 12 weeks Inclusion Criteria Age From 18 00 Year s Age To 50 00 Year s Gender Both Details	Drug: Ranibizumab|Biological: Aflibercept Injection (EYLEA, VEGF Trap-Eye, BAY86-5321)	34	11	The proportion of subjects who maintain vision at Week 52 where a subject is classified as maintaining vision if the subject has lost fewer than 15 letters on the ETDRS chart compared to baseline ie prevention of moderate vision loss 52 Weeks	Percentage of Participants Who Maintained Vision at Week 52 - Last Observation Carried Forward (LOCF)|Mean Change From Baseline in Best Corrected Visual Acuity (BCVA) as Measured by ETDRS Letter Score at Week 52 - LOCF|Percentage of Participants Who Gained at Least 15 Letters of Vision in the ETDRS Letter Score in the Study Eye at Week 52 - LOCF|Mean Change From Baseline in National Eye Institute…	55	27	Randomized Parallel Group Active Controlled Trial	Allocation: Randomized|Intervention Model: Parallel Assignment|Masking: Quadruple (Participant, Care Provider, Investigator, Outcomes Assessor)|Primary Purpose: Treatment	56	11
CTRI/2010/091/000382	NCT00931008	Phase 2 Phase 3	Phase 3	100	100		Interventional			India	India, United States	100	45	42	42.0	100	34		Completed			SK Chemicals 948 1 Daechi 2dong Gangnam gu Seoul 135 847 Korea Address , SK Chemicals Co Ltd	SK Chemicals Co., Ltd.	100	55	A RANDOMIZED DOUBLE BLIND TWO WAY CROSSOVER BIOEQUIVALENCE STUDY OF SID530 AND TAXOTERE xae IN STUDY PARTICIPANTS WITH LOCALLY ADVANCED OR METASTATIC NON SMALL CELL LUNG CANCER AFTER PLATINUM THERAPY FAILURE OR STUDY PARTICIPANTS WITH LOCALLY ADVANCED OR METASTATIC BREAST CANCER WHO HAVE FAILED AT LEAST ONE PRIOR CHEMOTHERAPEUTIC REGIMEN	Study to Evaluate SID 530 Compared to Taxotere	49	8	A clinical trial to compare SID530 to Docetaxel by studying how body handles each drug and how safe each drug is in patients with non small cell lung cancer or breast cancer	Study to Evaluate SID 530 Compared to Taxotere	35	11	Patients NSCLC and BC	Non-Small Cell Lung Cancer	38	0	Docetaxel SID530 lyophilized powder Patient will be administered Docetaxel injection concentrate Either reference product or test product 75Mg M2 by IV	Drug: SID530, Taxotere	46	6	to test the bioequivalence of SID530 to Taxotere Visit 2 and Visit 7	to test the bioequivalence of SID530 (test) to Taxotere|to evaluate the of safety and tolerability of SID530 as compared to the marketed Taxotere.	91	65	Randomized Crossover Trial	Allocation: Randomized|Intervention Model: Crossover Assignment|Masking: Double (Participant, Investigator)	87	24
CTRI/2009/091/000068	NCT00690326	Phase 2 Phase 3	Not Applicable	26	0		Interventional			India	India	100	100	86	86.0	100	34		Completed			Principal of Thiruvananthapuram Medical college Address , Noource S Of Monetary Or Material Support	Thiruvananthapuram Medical College	100	35	The effectiveness of a behavioral change communication model in promoting physical activity among females with typeII Diabetes mellitus	Behavioral Change Communication (BCC) to Promote Physical Activity Among Females With Type 2 Diabetes Mellitus Attending Diabetic Clinic	83	42	The effectiveness of a behavioral change communication model in promoting physical activity among females with typeII Diabetes mellitus	Behavioral Change Communication (BCC) to Promote Physical Activity Among Females With Type 2 Diabetes Mellitus Attending Diabetic Clinic	83	42	Patients Physical activity among females with typeII Diabetes mellitus	Type 2 Diabetes Mellitus	83	25	behavioral change communication for promoting physical activity include 15 minutes standardised audio visual module and communication based on questionnaire at each point of follow upof 4 months	Behavioral: Behavioral change communication to promote physical activity	90	29	percentage increase of physical activity measured in MET minutes week and also in calorie expenditure from initial level initial visit 2nd month 3rd month 4th month	incremental physical activity|glycosylated hemoglobin	49	9	Randomized Parallel Group Placebo Controlled Trial	Allocation: Randomized|Intervention Model: Parallel Assignment|Masking: Single (Outcomes Assessor)|Primary Purpose: Supportive Care	55	13
CTRI/2011/12/002224	NCT01363349	Phase 2 Phase 3	Phase 2|Phase 3	100	100	Interventional	Interventional	100	100	India, Romania	India, Moldova, Republic of, Romania	100	50	450	269.0	25	0		Terminated			BioLineRx Ltd Address BioLineRx Ltd 19 Hartum Street P O Box 5158 Jerusalem 91450 Israel , BioLineRx Ltd 19 Hartum Street P O Box 5158 Jerusalem 91450 Israel	BioLineRx, Ltd.	100	47	A Randomized Double Blind Active Controlled Phase 2 3 Study to Determine the Short Term 6 Week and Long Term 6 Month Cognitive and Anti Psychotic Efficacy Safety and Tolerability of CYP 1020 Compared to Risperidone in Patients with Schizophrenia	Phase IIb-III Study of BL-1020 Small Molecule for Schizophrenia	69	13	A clinical trial to study effects of CYP 1020 compared to Risperidone in patients with Schizophrenia	Phase IIb-III Study of BL-1020 Small Molecule for Schizophrenia	60	17	Patients Schizophrenia with Acute Exacerbation	Schizophrenia|Cognitive Effect on Schizophrenic Patients	69	23	CYP 1020 Dose 15mg to 35 mg Frequency Twice daily BD Route of Administration per oral Duration of therapy 6 Months	Drug: CYP-1020|Drug: Risperidone	48	9	Primary Analysis The primary analysis will be assessment of the cognition benefit based on the difference between CYP 1020 and risperidone on the mean change from baseline to the Week 6 endpoint on the MATRICS Consensus Cognition Battery MCCB normative composite score Week 6	Cognition|Long Term Cognition|Long Term Schizophrenia Treatment	35	6	Other	Allocation: Randomized|Intervention Model: Parallel Assignment|Masking: Double (Participant, Investigator)|Primary Purpose: Treatment	6	0
CTRI/2009/091/000053	NCT00836836	Phase 2 Phase 3	Phase 2|Phase 3	100	100		Interventional			India	India	100	100	96	96.0	100	34	Completed	Completed	100	100	AIIMS Address , All India Institute of Medical sciences	All India Institute of Medical Sciences, New Delhi|Council of Scientific and Industrial Research, India	85	50	Evaluation Of The Efficacy Of The Modified Atkins Diet In Children With Refractory Epilepsy A Randomized Controlled Trial	Modified Atkins Diet in Childhood Epilepsy	86	31	Study of effectiveness of the modified Atkins diet in refractory childhood epilepsy	Modified Atkins Diet in Childhood Epilepsy	100	52	Patients Refractory childhood epilepsy	Refractory Childhood Epilepsy	100	78	Modified Atkins diet	Other: Modified Atkins diet	100	78	Change in seizure frequency at 3 months in the two groups the modified Atkins diet group and the control group 3 months	Reduction in seizure frequency at 3 months in the two groups: the modified Atkins diet group, and the control group.|Tolerability and the adverse effects of the modified Atkins diet.	96	84	Other	Allocation: Randomized|Intervention Model: Parallel Assignment|Masking: None (Open Label)|Primary Purpose: Treatment	7	0
CTRI/2009/091/000636	NCT00900146	Phase 2 Phase 3	Phase 2|Phase 3	100	100	Interventional	Interventional	100	100	India	Argentina, Belgium, China, Germany, Hungary, India, Japan, Korea, Republic of, Peru, Romania, South Africa, Turkey, United Kingdom, United States	100	16	555	556.0	50	0		Terminated			Novartis Healthcare Private Limited Address Sandoz House 5th floor Shivsagar Estate Dr Annie Besant Road Worli Mumbai 400 018 INDIA , Novartis Pharma AG Basel Switzerland	Novartis	100	28	Dose Finding Safety and Efficacy of Monthly Subcutaneous Canakinumab Administration for the Treatment of Hyperglycemia in Metformin Monotherapy Treated Type 2 Diabetic Patients a Randomized Double Blind Placebo Controlled Multi Center Study	Dose Finding, Safety and Efficacy of Monthly Subcutaneous Canakinumab Administration in Metformin Monotherapy Treated Type 2 Diabetic Patients	100	66	Dose Finding Safety and Effectiveness of Monthly Subcutaneous Canakinumab Administration in Metformin Monotherapy Treated Type 2 Diabetic Patients	Dose Finding, Safety and Efficacy of Monthly Subcutaneous Canakinumab Administration in Metformin Monotherapy Treated Type 2 Diabetic Patients	97	89	Patients Type 2 Diabetes Mellitus	Diabetes Mellitus, Type 2	100	78	Canakinumab Drug Canakinumab Canakinumab lyophilized cake 25 mg and 150 mg in individual 6 mL glass vials was reconstituted and then used to dilute the 25mg or 150mg solutions to make 5mg 15mg and 50mg injections Drug Metformin Before randomization in drug na xefve patients at a dose of 1000 mg with the evening meal or 500 mg b i d twice daily with two main meals At the randomization visit patien…	Drug: Canakinumab|Drug: Metformin|Drug: Placebo	87	23	To assess safety and tolerability of four doses of ACZ885 vs placebo over 4 months in patients with T2DM To assess the effect on HbA1c of four doses of ACZ885 vs placebo as an add on regimen over 4 months in patients with T2DM Time Frame 4 months	Number of Participants With Adverse Events (AEs), Serious Adverse Events, Death and Clinical Significant AEs During 4 Months (Period II)|Change From Baseline in Hemoglobin A1c (HbA1c) at Month 4 During Dose-finding Period of the Study (Period II)|Change From Baseline in Dynamic Phase Secreted Insulin Per Unit of Glucose Concentration (Φd) Over 4 Months (Period III)|Change From Baseline in C-pepti…	45	8	Randomized Parallel Group Placebo Controlled Trial	Allocation: Randomized|Intervention Model: Parallel Assignment|Masking: Quadruple (Participant, Care Provider, Investigator, Outcomes Assessor)|Primary Purpose: Treatment	55	11
CTRI/2009/091/000211	NCT01134692	Phase 2 Phase 3	Phase 3	100	100	Interventional	Interventional	100	100	India	India	100	100	120				Completed	Unknown status	9	0	Dept of Gastroenterology Address G B Pant Hospital New Delhi ,	Govind Ballabh Pant Hospital	63	22	Effect of probiotics VSL 3 on portal pressure in patients with cirrhosis and large varices who have never bled in the past	Probiotics for Portal Hypertension	67	12	Effect of probiotic VSL 3 on portal pressure in patients with cirrhosis	Probiotics for Portal Hypertension	50	8	Patients Cirrhotic patients with increased portal pressure and large varices	Cirrhosis|Varices, Esophageal	48	9	VSL 3 Alone Patients contraindicated to beta blockers Independent arm VSL 3 dose 900 billion CFU day Duration 2 months	Drug: Propranolol, Norfloxacin, VSL#3	33	13	1 Primary a Change in HVPG levels as compared with baseline to define responder more than or equal to 20 reduction in HVPG or to less than or equal to 12 mm Hg 2 months	Change in HVPG levels as compared with baseline, to define responder (≥20% reduction in HVPG or ≤ 12 mm Hg).|Assessment of improvement in the renal parameters and Systemic inflammatory response syndrome|Adverse effects	81	49	Randomized Parallel Group Multiple Arm Trial	Intervention Model: Parallel Assignment|Masking: Double|Primary Purpose: Prevention	45	7
CTRI/2010/091/000063	NCT00927914	Phase 2 Phase 3	Phase 2 Phase 3	100	100	Interventional	Interventional	100	100	Canada, Estonia, Germany, Hungary, India, Poland, Portugal, Romania, Russian, Federation, United, Kingdom, United, States of, America	United States	100	38	750	750, 800	100	34	Completed	Completed	100	100	Eisai LimitedEuropean Knowledge Centre Address Mosquito Way Hatfield Hertfordshire AL10 9SN United Kingdom , Eisai Limited European Knowledge Centre Mosquito Way Hatfield Hertfordshire AL10 9SN United Kingdom	Eisai Inc	71	12	A 2 year Randomized Double blind Placebo controlled Multi center Phase II III Study to Evaluate the Efficacy and Safety of Oral Ranirestat 40 and 80 mg in Mild to Moderate Diabetic Sensorimotor Polyneuropathy	['Evaluating the Efficacy and Safety of Oral Ranirestat (40 and 80 mg) in Mild to Moderate Diabetic Sensorimotor Polyneuropathy']	95	64	A 2 year clinical Trial to Evaluate the Efficacy and Safety of Oral Ranirestat 40 and 80 mg in Mild to Moderate Diabetic Sensorimotor Polyneuropathy	['Evaluating the Efficacy and Safety of Oral Ranirestat (40 and 80 mg) in Mild to Moderate Diabetic Sensorimotor Polyneuropathy']	95	81	Patients Mild to Moderate Diabetic Sensorimotor Polyneuropathy G63 Polyneuropathy in diseases classified elsewhere	Mild to Moderate Diabetic Sensorimotor Polyneuropathy	100	63					Peroneal motor nerve conduction velocity the mean of duplicate bilateral recordings made within 1 21 days of each other Time Frame 24 months	['Peroneal motor nerve conduction velocity: the mean of duplicate bilateral recordings made within 1-21 days of each other. [TimeFrame:24 months]']	97	88	Randomized Parallel Group Placebo Controlled Trial	Allocation Randomized Intervention Model Parallel Assignment Masking Double Participant Investigator Primary Purpose Treatment	55	13
CTRI/2009/091/001069	NCT00522379	Phase 3	Phase 3	100	100		Interventional			India	Chile, India, Mexico, Peru, United States	100	30	500	514.0	25	0	Completed	Completed	100	100	SCHWARZ BIOSCIENCES Inc 8010 Arco Corporate Drive Suite 100 Raleigh NC 27617 USA Address , SCHWARZ BIOSCIENCES Inc 8010 Arco Corporate Drive Suite 100 Raleigh NC 27617 USA	UCB Pharma	12	0	A Multicenter Randomized Double blind Placebo controlled 5 arm Parallel group Trial to Assess Rotigotine Transdermal System Dose Response in Subjects With Advanced stage Parkinson s Disease	Trial to Assess Parkinson's Disease (PD) Symptom Control to Four Doses of Rotigotine in a Transdermal Patch	76	29	Trial to Assess Parkinson s Disease PD Symptom Control to Four Doses of Rotigotine in a Transdermal Patch	Trial to Assess Parkinson's Disease (PD) Symptom Control to Four Doses of Rotigotine in a Transdermal Patch	100	100	Patients Advanced stage Parkinson s disease	Parkinson's Disease	100	50	Rotigotine Transdermal Patch Rotigotine 2mg 24hrs 4mg 24hr 6mg 24hr or 8mg 24hr for 16 weeks	Drug: Rotigotine|Other: Placebo	51	12	The change in the absolute time spent off from Baseline to the end of the Maintenance Period as recorded by the subject in a daily diary Time Frame 16 weeks treatment 4 weeks titration period and 12 weeks maintenance period Designated as safety issue No	The Change in the Absolute Time Spent "Off" From Baseline to the End of the Maintenance Period as Recorded by the Subject in a Daily Diary|The Change in Relative Time Spent "Off" From Baseline to the End of the Maintenance Period as Recorded by the Subject in a Daily Diary|The Change in the Absolute Time Spent "on" From Baseline to the End of the Maintenance Period as Recorded by the Subject in a…	77	63	Randomized Parallel Group Placebo Controlled Trial	Allocation: Randomized|Intervention Model: Parallel Assignment|Masking: Triple (Participant, Care Provider, Investigator)|Primary Purpose: Treatment	55	12
CTRI/2010/091/001230	NCT00957086	Phase 3	Phase 3	100	100		Interventional			India	Australia, Cuba, Egypt, India, Indonesia, Korea, Republic of, Malaysia, Philippines, Saudi Arabia, Singapore, South Africa, Taiwan, Thailand	100	18	710	710.0	100	34		Recruiting			Tata Memorial Centre Address Dr Ernest Borges Marg Parel Mumbai400012 Maharasthra , Innogene Kalbiotech for Partial monetary support and full material support	National Cancer Centre, Singapore|National Medical Research Council (NMRC), Singapore|Innogene Kalbiotech Pte. Ltd	51	8	Phase III double blind placebo controlled study of post operative adjuvant concurrent chemo radiotherapy with or without nimotuzumab for stage III IV head and neck squamous cell cancer	Study of Post-Op Adjuvant Concurrent Chemo-RT With or Without Nimotuzumab for Head & Neck Cancer	97	49	Phase III double blind placebo controlled study of post operative adjuvant concurrent chemo radiotherapy with or without nimotuzumab for stage III IV head and neck squamous cell cancer	Study of Post-Op Adjuvant Concurrent Chemo-RT With or Without Nimotuzumab for Head & Neck Cancer	97	49	Patients Head and Neck Squamous Cell Cancer	Carcinoma, Squamous Cell of Head and Neck	81	56	Nimotuzumab Administered by intravenous infusion at 200 mg absolute per dose diluted in 250 ml of sodium chloride over 30 minutes 8 weekly doses of study drug will be given beginning on first week of radiotherapy	Drug: Nimotuzumab|Drug: Placebo	80	13	Disease Free Survival DFS Defined as the time from randomization to the time of initial detection of relapse or death from any cause A patient is only considered to have an event if the relapse or death occurs after randomization	To compare the disease-free survival between patients randomized to adjuvant nimotuzumab/cisplatin/RT with the control arm|To compare the overall survival between the two arms|To assess the Toxicity Profile between the 2 arms	55	27	Randomized Parallel Group Placebo Controlled Trial	Allocation: Randomized|Intervention Model: Factorial Assignment|Masking: Quadruple (Participant, Care Provider, Investigator, Outcomes Assessor)|Primary Purpose: Treatment	36	5
CTRI/2018/01/011249	NCT02798471	Phase 3	Phase 3	100	100	Interventional	Interventional	100	100	Argentina, Brazil, Bulgaria, Canada, Chile, Croatia, Czech, Republic, Denmark, Egypt, France, Germany, Hungary, India, Israel, Italy, Kenya, Lebanon, Malaysia, Mexico, Netherlands, Norway, Poland, Portugal, Republic of, Korea, Romania, Russian, Federation, Serbia, Singapore, Slovenia, Spain, Taiwan, Thailand, Turkey, Ukraine, United, States of, America	Argentina, Brazil, Bulgaria, Canada, Chile, Croatia, Czechia, Denmark, El Salvador, France, Germany, Guatemala, Hungary, India, Israel, Kenya, Korea, Republic of, Lebanon, Malaysia, Netherlands, Norway, Panama, Portugal, Russian Federation, Serbia, Singapore, Slovenia, Spain, Taiwan, Thailand, Turkey, Ukraine, United States	93	74	274	274.0	100	34		Recruiting			Daiichi Sankyo Inc Address 399 Thornall Street Edison NJ 08837 United States , Daiichi Sankyo Inc 399 Thornall Street Edison NJ 08837 United States	Daiichi Sankyo, Inc.	100	39	A Phase 3 Open Label Randomized Multicenter Controlled Trial To Evaluate The Pharmacokinetics And Pharmacodynamics Of Edoxaban And To Compare The Efficacy And Safety Of Edoxaban With Standard Of Care Anticoagulant Therapy In Pediatric Subjects From Birth To Less Than 18 Years Of Age With Confirmed Venous Thromboembolism VTE	Hokusai Study in Pediatric Patients With Confirmed Venous Thromboembolism (VTE)	82	19	A large study in kids from birth to 18 years of age that have a clot in their lungs limbs to test a new drug edoxaban compared to current drugs used for treatment and to prevent further clots in your body	Hokusai Study in Pediatric Patients With Confirmed Venous Thromboembolism (VTE)	36	9	Patients Treatment and secondary prevention of Venous thromboembolism VTE	Venous Thromboembolism (VTE)|Pulmonary Embolism|Deep Vein Thrombosis (DVT)	63	20	Edoxaban Treatment arm 12 to 18 years old will receive tablets 15 and or 30 mg strength Orally once a day for 3 months with option for extended treatment for additional 9 months Subjects younger than 12 years of age will receive edoxaban granules for oral suspension In each cohort doses will be selected to elicit target exposures comparable to those achieved from adult doses of 60 mg if no dose a…	Drug: Edoxaban|Drug: Standard of Care	54	7	The primary objective is to demonstrate the non inferiority of edoxaban to standard of care SOC including low molecular weight heparin LMWH vitamin K antagonist VKA or synthetic pentasaccharide SP Xa inhibitors in the treatment and secondary prevention of VTE in pediatric subjects with regard to the composite efficacy endpoint ie symptomatic recurrent VTE death as result of VTE and no change or e…	Composite and adjudicated endpoint: symptomatic recurrent VTE|Composite and adjudicated endpoint: death as a result of VTE|Composite and adjudicated endpoint: no change or extension of thrombotic burden|Composite and adjudicated endpoints: Major bleeding|Composite and adjudicated endpoints: Clinically relevant non-major bleeding|Composite and adjudicated endpoints of: Symptomatic recurrent VTE, d…	60	37	Randomized Parallel Group Active Controlled Trial	Allocation: Randomized|Intervention Model: Parallel Assignment|Masking: Single (Outcomes Assessor)|Primary Purpose: Treatment	56	13
CTRI/2011/08/001941	NCT00809965	Phase 3	Phase 3	100	100	Interventional	Interventional	100	100	Argentina, Australia, Belgium, Brazil, Bulgaria, Canada, Chile, China, Colombia, Croatia, Czech, Republic, Denmark, Egypt, France, Germany, Greece, Hungary, India, Israel, Italy, Japan, Latvia, Lithuania, Malaysia, Mexico, Morocco, Netherlands, New, Zealand, Philippines, Poland, Portugal, Republic of, Korea, Romania, Russian, Federation, Serbia, Slovakia, Spain, Sweden, Thailand, Tunisia, Turkey,…	Argentina, Australia, Belgium, Brazil, Bulgaria, Canada, Chile, China, Colombia, Croatia, Czech Republic, Denmark, Egypt, France, Germany, Greece, Hungary, India, Israel, Japan, Korea, Republic of, Latvia, Lithuania, Malaysia, Mexico, Morocco, Netherlands, New Zealand, Philippines, Poland, Portugal, Romania, Russian Federation, Serbia, Slovakia, Spain, Sweden, Thailand, Tunisia, Turkey, Ukraine, …	100	96	15527	15526.0	67	0		Completed			Johnson Johnson Pharmaceutical Research Development LLC Address Johnson Johnson Global Clinical Operations Johnson Johnson Ltd 9th Flr Sigma Hiranandani Estate Powai Mumbai 400076 , Bayer Pharmaceuticals Private Limited	Johnson & Johnson Pharmaceutical Research & Development, L.L.C.|Bayer	96	66	A Randomized Double Blind Placebo Controlled Event Driven Multicenter Study to Evaluate the Efficacy and Safety of Rivaroxaban in Subjects With a Recent Acute Coronary Syndrome	An Efficacy and Safety Study for Rivaroxaban in Patients With Acute Coronary Syndrome	90	41	An Efficacy and Safety Study for Rivaroxaban in Patients With Acute Coronary Syndrome	An Efficacy and Safety Study for Rivaroxaban in Patients With Acute Coronary Syndrome	100	100	Patients Acute Coronary Syndrome Myocardial Infarction Myocardial Ischemia Unstable Angina	Acute Coronary Syndrome|Myocardial Infarction|Myocardial Ischemia|Unstable Angina	100	92	RIVAROXABAN One 2 5 mg rivaroxaban tablet twice daily for up to 6 months or One 5 mg rivaroxaban tablet twice daily for up to 6 months	Drug: Rivaroxaban 2.5 mg|Drug: Rivaroxaban 5 mg|Drug: Placebo|Drug: Standard of care	55	16	Primary efficacy endpoint is the composite of CV death MI or stroke 6 day screening phase treatment phase consisting of double blind treatment and follow up extending from Day 1 baseline enrollment period estimated to last 27 months the double blind treatment phase will last for an additional 6 months and the follow up period will last 30 days making the total study duration approximately 34 mont…	The Percentage of Patients With the Composite Endpoint of Cardiovascular Death, Myocardial Infarction, or Stroke|The Percentage of Patients With the Composite of All Cause Death, Myocardial Infarction, or Stroke|The Percentage of Patients With the Composite of Cardiovascular Death, Myocardial Infarction, Ischemic Stroke, or TIMI Major Bleeding Event Not Associated With Coronary Artery Bypass Graf…	49	18	Randomized Parallel Group Placebo Controlled Trial	Allocation: Randomized|Intervention Model: Parallel Assignment|Masking: Quadruple (Participant, Care Provider, Investigator, Outcomes Assessor)|Primary Purpose: Treatment	55	11
CTRI/2009/091/000090	NCT00594568	Phase 3	Phase 3	100	100	Interventional	Interventional	100	100	India	Argentina, Australia, Belgium, Canada, Chile, Denmark, Finland, France, Germany, India, Israel, Italy, Japan, Poland, South Africa, Spain, Sweden, United Kingdom, United States	100	15	30	1537.0	25	0		Completed			Eli Lilly and Company India Pvt Ltd Address Plot No u2013 92 Sec u2013 32 Institutional Area Gurgaon 122001 , Eli Lilly	Eli Lilly and Company	100	45	Effect of gamma Secretase Inhibition on the Progression of Alzheimer s Disease LY450139 Versus Placebo	Effect of LY450139 on the Long Term Progression of Alzheimer's Disease	92	62	Effect of LY450139 on the Long Term Progression of Alzheimer s Disease	Effect of LY450139 on the Long Term Progression of Alzheimer's Disease	100	100	Patients Alzheimer s Disease G309 Alzheimers disease unspecified	Alzheimer's Disease	100	59	LY450139 100 mg or 140 mg by mouth once a day for the duration of the study	Drug: LY450139|Drug: Placebo	55	5	Rate of cognitive and functional decline in Alzheimer s disease over time Throughout the study	Change From Baseline in Alzheimer's Disease Assessment Scale-Cognitive Subscale (ADAS-Cog11) Score at 76 Weeks|Change From Baseline in Alzheimer's Disease Assessment Scale-Cognitive Subscale (ADAS-Cog11) Score at 16 Weeks After Cessation of Study Drug|Change From Baseline in Alzheimer's Disease Cooperative Study Activities of Daily Living (ADCS-ADL) Inventory Score at 76 Weeks|Change From Baselin…	61	18	Randomized Parallel Group Placebo Controlled Trial	Allocation: Randomized|Intervention Model: Parallel Assignment|Masking: Quadruple (Participant, Care Provider, Investigator, Outcomes Assessor)|Primary Purpose: Treatment	55	11
CTRI/2009/091/000260	NCT00567996	Phase 3	Phase 3	100	100	Interventional	Interventional	100	100	Brazil, Canada, Colombia, Czech, Republic, Denmark, Finland, France, Germany, Hungary, India, Italy, Norway, Peru, Russian, Federation, Slovakia, Taiwan	Canada, Colombia, Czech Republic, Denmark, Finland, France, Germany, Hungary, Iceland, India, Italy, Peru, Russian Federation, Slovakia, Taiwan	97	84	972	1002.0	22	0		Completed			Novartis Health care Private Limited Address Novartis India Limited 5th Floor Sandoz House Dr Annie Beseant Road Worli Mumbai 400018 , Novartis Pharma AG Basel Switzerland	Novartis	100	40	A 26 Week Treatment Multi Center Randomized Double Blind Double Dummy Placebo Controlled Parallel Group Study to Assess the Efficacy and Safety of Indacaterol 150 xb5g o d in Patients With Chronic Obstructive Pulmonary Disease Using Salmeterol 50 xb5g b i d as an Active Control	Efficacy and Safety of Indacaterol in Patients With Chronic Obstructive Pulmonary Disease (COPD) Using Salmeterol as Active Control	98	47	Efficacy and Safety of Indacaterol in Patients With Chronic Obstructive Pulmonary Disease COPD Using Salmeterol as Active Control	Efficacy and Safety of Indacaterol in Patients With Chronic Obstructive Pulmonary Disease (COPD) Using Salmeterol as Active Control	100	100	Patients Chronic Obstructive Pulmonary Disease COPD	Chronic Obstructive Pulmonary Disease (COPD)	100	85	Indacaterol Indacaterol 150 Mcg delivered via SDDPI	Drug: Indacaterol 150 μg|Drug: Salmeterol 50 μg|Drug: Placebo to Indacaterol|Drug: Placebo to Salmeterol	56	17	Forced expiratory volume in 1 second FEV 8321 after 12 weeks of treatment measured 24 hours after having taken medication After 12 weeks of treatment	Trough Forced Expiratory Volume in 1 Second (FEV1) After 12 Weeks of Treatment|St. George's Respiratory Questionnaire (SGRQ) Total Score After 12 Weeks of Treatment|Percentage of COPD "Days of Poor Control" During 26 Weeks of Treatment	72	58	Randomized Parallel Group Placebo Controlled Trial	Allocation: Randomized|Intervention Model: Parallel Assignment|Masking: Triple (Participant, Investigator, Outcomes Assessor)|Primary Purpose: Treatment	55	12
CTRI/2010/091/001384	NCT01368770	Phase 3	Phase 3	100	100	Interventional	Interventional	100	100	Algeria, Argentina, Chile, China, Colombia, Cuba, Czech, Republic, India, Mexico, Slovenia, Turkey, United, States of, America	India	100	18	500	303.0	50	0		Completed			International Atomic Energy Agency IAEA Address Vienna International Centre P O box 100 A 1400 Vienna Austria , International Atomic Energy Agency	All India Institute of Medical Sciences, New Delhi|Centre Hospitalier Universitaire de Bab El Oued|Hospital Italiano Garibaldi,Rosario ARGENTINA|Pontificia Universidad Catolica de Chile|Fu Wai Hospital, Beijing, China|Instituto de Cardiologia,Bogota D.C. COLOMBIA|Instituto de Cardiologia y Cirugia Cardiovascular,LA Habana CUBA|University Hospital Ostrava|Indian Institute of Public Health, India|U…	64	11	Stress rest MIBI SPECT compared to Coronary CT Angiography as the initial test in the evaluation of patients at intermediate risk of coronary events A Pilot Randomized Controlled Trial IAEA SPECT CT CAD	Stress Testing Compared to Coronary Computed Tomographic Angiography in Patients With Suspected Coronary Artery Disease	63	24	A clinical trial to compare Stress rest MIBI SPECT test with Coronary CT Angiography test as the initial test in the evaluation of patients at intermediate risk of coronary Heart related events A Pilot Randomized Controlled Trial MIBI SPECT Methoxyisobutyl Isonitrile Single Photon Emission Computed Tomography CT Computerized Tomography	Stress Testing Compared to Coronary Computed Tomographic Angiography in Patients With Suspected Coronary Artery Disease	67	21	Patients Coronary artery disease	Coronary Artery Disease	100	78					Proportion of patients who have additional non invasive testing with another modality rest stress myocardial perfusion imaging CT angiography stress ECG cardiac magnetic resonance imaging or stress ECHO or invasive coronary angiography within 6 months of the first test This is the primary outcome of the study 2 Costs of investigation and treatment at 6 months in both groups 6 months	Proportion of patients who have additional non-invasive testing with another modality, or invasive coronary angiography within 6 months of the first test.|Costs of investigation and treatment in both groups|Proportion of patients who have planned, elective invasive angiography, elective coronary revascularization, or MACE at 6 month and at 1-year follow up	86	59	Randomized Parallel Group Active Controlled Trial	Allocation: Randomized|Intervention Model: Parallel Assignment|Masking: None (Open Label)|Primary Purpose: Diagnostic	56	13
CTRI/2015/09/006157	NCT01129882	Phase 3	Phase 3	100	100	Interventional	Interventional	100	100	India	Argentina, Australia, Bulgaria, Chile, Croatia, Estonia, Finland, Hungary, India, Korea, Republic of, Malaysia, Mexico, Philippines, Poland, Puerto Rico, Romania, Russian Federation, Serbia, Slovakia, South Africa, Spain, Taiwan, Thailand, United States	100	13	400	709.0	50	0	Closed to Recruitment of Participants	Active, not recruiting	48	0	Otsuka Pharmaceutical Development Commercialization Inc Address 100 Overlook Drive Princeton NJ 08540 , Otsuka Pharmaceutical Development Commercialization Inc 2440 Research Boulevard Rockville Maryland 20850 United States	Otsuka Pharmaceutical Development & Commercialization, Inc.	100	63	An open Label Multicenter Rollover Long term Study of Aripiprazole Intramuscular Depot in Patients with Schizophrenia	An Open-Label, Multicenter, Rollover, Long-term Study of Aripiprazole Intramuscular Depot in Patients With Schizophrenia	100	100	A clinical Trial rollover long term study of Aripiprazole Intramuscular Depot in Patients with Schizophrenia	An Open-Label, Multicenter, Rollover, Long-term Study of Aripiprazole Intramuscular Depot in Patients With Schizophrenia	91	67	Patients Study of Aripiprazole Intramuscular Depot in Patients with Schizophrenia	Schizophrenia	100	21					Primary outcome Frequency and severity of adverse events serious adverse events clinical and laboratory and discontinuations from the study due to adverse events Timepoints Every Month Injection visits C SSRS AEs concomitant medications Every 3 months CGI S vital signs urine pregnancy test optional drug and alcohol testing Every 6 months Injection site assessments and EPS AIMS SAS BARS Every 12 m…	Frequency and severity of adverse effects and serious adverse effects|Mean change from baselines	75	30	Single Arm Trial	Intervention Model: Single Group Assignment|Masking: None (Open Label)|Primary Purpose: Treatment	55	9
CTRI/2009/091/000249	NCT00831441	Phase 3	Phase 3	100	100		Interventional			India	Argentina, Australia, Austria, Belgium, Brazil, Bulgaria, Canada, Chile, China, Colombia, Czech Republic, Denmark, Finland, France, Germany, Hungary, India, Israel, Italy, Japan, Korea, Republic of, Mexico, Netherlands, New Zealand, Norway, Peru, Poland, Puerto Rico, Romania, Russian Federation, Singapore, Slovakia, South Africa, Spain, Sweden, Switzerland, Turkey, Ukraine, United Kingdom, United…	100	10	1080	7484.0	40	0		Terminated			BristolMyers Squibb Address The India Bulls Finance Centre 6th Floor Tower1 Senapati Bapat Marg Elphinstone W , The pharmaceutical company sponsoring this study is Bristol Myers Squibb	Bristol-Myers Squibb|Pfizer|Duke Clinical Research Institute	50	16	A Phase 3 Randomized Double Blind Evaluation of the Safety and Efficacy of Apixaban In Subjects with a Recent Acute Coronary Syndrome	Phase III Acute Coronary Syndrome	94	27	A Clinical Trial to Evaluate the Safety and Efficacy of Apixaban In Subjects with a Recent Acute Coronary Syndrome	Phase III Acute Coronary Syndrome	82	21	Patients Acute Coronary Syndrome	Acute Coronary Syndrome	100	78	Drug Apixaban Tablets Oral 5 mg twice daily until study end	Drug: Apixaban|Drug: Placebo	76	27	Primary Outcome Measures Time to first occurrence of cardiovascular death myocardial infarction or ischemic stroke Time Frame At the time of first event Designated as safety issue No Secondary Outcome	Event Rate of Cardiovascular Death, Myocardial Infarction, or Ischemic Stroke During the Intended Treatment Period - Randomized Participants|Event Rate of Confirmed Major Bleeding Using Thrombolysis in Myocardial Infarction (TIMI) Criteria During the Treatment Period - Treated Participants|Event Rate of Unstable Angina (UA) During the Intended Treatment Period - Randomized Participants|Event Rate…	60	20	Randomized Parallel Group Placebo Controlled Trial	Allocation: Randomized|Intervention Model: Parallel Assignment|Masking: Triple (Participant, Care Provider, Investigator)|Primary Purpose: Prevention	55	12
CTRI/2009/091/000398	NCT00755755	Phase 3	Phase 3	100	100		Interventional			India	Czech Republic, Hungary, India, Romania, Russian Federation, Ukraine	100	26	0	241.0	100	0		Completed			PregLem S A 12 Chemin des Aulx 1228 Plan les Ouates Geneva Switzerland Address , PregLem S A 12 Chemin des Aulx 1228 Plan les Ouates Geneva Switzerland	PregLem SA	82	13	A Phase III randomised parallel group double blind placebo controlled multi center study to assess the efficacy and safety of PGL4001 ulipristal versus placebo for pre operative treatment of symptomatic uterine myomas Acronym PEARL I	PGL4001 Versus Placebo in Uterine Myomas	96	28	A clinical trial to study the effects and safety of ulipristal in patients for pre operative treatment of symptomatic uterine myomas	PGL4001 Versus Placebo in Uterine Myomas	60	16	Patients Pre menopausal women with symptomatic uterine myoma s excessive uterine bleeding and anaemia for whom a surgical procedure is indicated to treat myomas i e hysterectomy myomectomy uterine artery embolization or endometrial ablation	Uterine Myomas	100	36	Placebo OD for up to 13 weeks Inclusion Criteria Age From Age To Gender Details Key	Drug: PGL4001 (ulipristal) and iron|Drug: PGL4001 matching placebo and iron	40	3	Primary efficacy objective of this study is to demonstrate superior efficacy of PGL4001 versus placebo to reduce excessive uterine bleeding and to reduce total myoma volume From screening to end of treatment	Co-primary Endpoint: Percentage of Subjects With Reduction in Uterine Bleeding Defined as a Pictorial Blood-loss Assessment Chart (PBAC) Score <75 at End-of-treatment Visit (Week 13)|Co-primary Endpoint: Percent Change in Total Myoma Volume Assessed by Magnetic Resonance Imaging (MRI) From Screening to End of Treatment Visit (Week 13 Visit)	61	27	Randomized Parallel Group Placebo Controlled Trial	Allocation: Randomized|Intervention Model: Parallel Assignment|Masking: Double (Participant, Investigator)|Primary Purpose: Treatment	55	13
CTRI/2009/091/000552	NCT00856284	Phase 3	Phase 3	100	100	Interventional	Interventional	100	100	Argentina, Australia, Canada, Chile, Dominican, Republic, Germany, Guatemala, Hungary, India, Israel, Italy, Latvia, Lithuania, Malaysia, Mexico, New, Zealand, Other, Peru, Philippines, Poland, Russian, Federation, Singapore, South, Africa, Spain, Taiwan, Thailand, Ukraine, United, Kingdom, United, States of, America	Argentina, Australia, Austria, Brazil, Canada, Chile, Germany, Guatemala, Hong Kong, Hungary, India, Israel, Italy, Korea, Republic of, Latvia, Lithuania, Malaysia, Mexico, New Zealand, Peru, Philippines, Poland, Puerto Rico, Romania, Russian Federation, Singapore, South Africa, Spain, Thailand, Ukraine, United Kingdom, United States	94	75	2445	2639.0	20	0		Completed			Takeda Global Research Development Centre Europe Ltd Address 61 Aldwych London WC2B 4AE United Kingdom ,	Takeda	100	19	A Multicenter Randomized Double Blind Active Controlled Study to Evaluate the Durability of the Efficacy and Safety of Alogliptin Compared to Glipizide When Used in Combination with Metformin in Subjects with Type 2 Diabetes ENDURE	Efficacy and Safety of Alogliptin Plus Metformin Compared to Glipizide Plus Metformin in Patients With Type 2 Diabetes Mellitus	89	44	Efficacy and Safety of Alogiptin plus Metformin Compared to Glipizide plus Metformin in Subjects with Type 2 Diabetes Mellitus	Efficacy and Safety of Alogliptin Plus Metformin Compared to Glipizide Plus Metformin in Patients With Type 2 Diabetes Mellitus	95	84	Patients Type 2 Diabetes Mellitus	Type 2 Diabetes Mellitus	100	78	Alogliptin and Metformin Alogliptin 25 mg tablets orally od Glipizide placebo matching tablets orally od and the maximum tolerated dose of metformin 1500 mg to 3300 mg daily for up to 104 weeks	Drug: Alogliptin|Drug: Metformin|Drug: Glipizide	92	11	Change from baseline in Glycosylated Hemoglobin Week 52 or week 104	Change From Baseline in Glycosylated Hemoglobin (HbA1c) at Week 52|Change From Baseline in Glycosylated Hemoglobin (HbA1c) at Week 104|Change From Baseline in Glycosylated Hemoglobin at Other Time Points|Change From Baseline in Fasting Plasma Glucose Over Time|Percentage of Participants With Glycosylated Hemoglobin Less Than or Equal to 6.5%|Percentage of Participants With Glycosylated Hemoglobin…	100	62	Randomized Parallel Group Active Controlled Trial	Allocation: Randomized|Intervention Model: Parallel Assignment|Masking: Double (Participant, Investigator)|Primary Purpose: Treatment	56	13
CTRI/2010/091/000016	NCT00504075	Phase 3	Phase 3	100	100		Interventional			India	Argentina, India, United States	100	38	31	35.0	33	0	Completed	Completed	100	100	Bio Products Laboratory Address , Bio Products Laboratory	Bio Products Laboratory	100	93	A Phase III Multicenter Open Label Study To Evaluate the Efficacy and Safety of GAMMAPLEX xae in Chronic Idiopathic Thrombocytopenic Purpura	A Study to Find How Safe and Effective GAMMAPLEX® is in Subjects With Chronic Idiopathic Thrombocytopenic Purpura (ITP)	76	33	A study to evaluate the efficacy and safety of GAMMAPLEX in patients with chronic Idiopathic Thrombocytopenic Purpura	A Study to Find How Safe and Effective GAMMAPLEX® is in Subjects With Chronic Idiopathic Thrombocytopenic Purpura (ITP)	82	44	Patients Chronic Idiopathic Thrombocytopenic Purpura	Chronic Idiopathic Thrombocytopenic Purpura	100	82	GAMMAPLEX unmodified IgG Total dose of 2g kg body weight by intravenous infusion over a period of two consecutive days 1g kg body weight per day	Biological: Gammaplex, intravenous immunoglobulin	62	10	Efficacy To determine if GAMMAPLEX raises the platelet count of subjects with chronic ITP to a threshold of 50 x 10_9 L similar to that of a historical control The primary efficacy variable will be analyzed using the intent to treat population ITT The percent of subjects attaining a platelet count of 8805 50 x 10_9 L by Day 9 will be compared with the historical response rate of 60 A 1 sided 95 c…	The Number of Subjects With Chronic ITP Treated With Gammaplex Whose Platelet Count Reached a Threshold of 50 x 10^9/L.|The Safety of GAMMAPLEX at the Dosage Used in This Study.|Duration of Time That the Platelet Count of Subjects With Chronic ITP Treated With Gammaplex Remained ≥ 50 x 10^9/L.	67	52	Single Arm Trial	Intervention Model: Single Group Assignment|Masking: None (Open Label)|Primary Purpose: Treatment	55	9
CTRI/2011/11/002098	NCT01490190	Phase 3	Phase 4	86	100	Interventional	Interventional	100	100	Czech, Republic, Germany, India, Poland, Romania	Not Provided			95	252.0	29	0	Suspended	Completed	44	0	OCTAPHARMA AG Address Seidenstrasse 2 CH 8853 Lachen Switzerland , OCTAPHARMA AG Seidenstrasse 2 CH 8853 Lachen Switzerland	Merck Sharp & Dohme Corp.	26	0	A Prospective open label non controlled multicenter phase III clinical study to evaluate the efficacy and safety of immunoglobulin intravenous human 10 NewGam in Primary Immune Thrombocytopenia	['Study of the Use of a Contraceptive Vaginal Ring (NuvaRing) in Normal Daily Practice in Indian Women (P07733)']	45	15	A clinical study to evaluate the efficacy and safety of immunoglobulin intravenous human 10 NewGam in Primary Immune Thrombocytopenia Is the condition of having an abnormally low platelet count thrombocytopenia of no known cause	['Study of the Use of a Contraceptive Vaginal Ring (NuvaRing) in Normal Daily Practice in Indian Women (P07733)']	41	23	Patients Primary Immune Thrombocytopenia ITP	Contraception	28	0	Agent NewGam human normal immunoglobulin InterVention Agent NewGam human normal immunoglobulin 10 solvent detergent S D treated solution for intravenous infusion Daily dose of 1 g kg given for two consecutive days for a total of 2 g kg	[ Drug: Ethinylestradiol + Etonogestrel Vaginal Ring (NuvaRing), Three cycles of NuvaRing use, each cycle consisting of etonogestrel 0.120 mg and ethinylestradiol 0.015 mg over a period of 21 days followed by 7 ring-free days., Other Names:, NuvaRing, SCH 900702]	44	8	The primary objective of the study is to assess the efficacy of NewGam in correcting the platelet count Day 8	['Number of Participants With Regular Menstrual Cycles [TimeFrame:Up to 84 days (three 28-day cycles)]', 'The number of participants who experienced regular menstrual bleeding patterns throughout the period of NuvaRing use. Bleeding patterns were to be characterized by particpants as regular or irregular.', 'Average Number of Bleeding Days Per Cycle [TimeFrame:Up to 84 days (three 28-day cycles)]…	47	31	Single Arm Trial	Intervention Model: Single Group Assignment|Masking: None (Open Label)|Primary Purpose: Prevention	55	9
CTRI/2009/091/000478	NCT00490139	Phase 3	Phase 3	100	100	Interventional	Interventional	100	100	Argentina, Australia, Austria, Belgium, Brazil, Bulgaria, Canada, Chile, China, Croatia, Czech, Republic, Democratic, People s, Republic of, Korea, Denmark, Estonia, France, Germany, Greece, Hong, Kong, Hungary, India, Ireland, Israel, Italy, Japan, Luxembourg, Malaysia, Mexico, Netherlands, New, Zealand, Norway, Pakistan, Peru, Philippines, Poland, Portugal, Romania, Russian, Federation, Singapo…	Argentina, Australia, Austria, Belgium, Brazil, Bulgaria, Canada, Chile, China, Croatia, Czechia, Denmark, Estonia, France, Germany, Greece, Hong Kong, Hungary, India, Ireland, Israel, Italy, Japan, Korea, Republic of, Malaysia, Mexico, Netherlands, New Zealand, Norway, Pakistan, Peru, Philippines, Poland, Romania, Russian Federation, Singapore, Slovakia, Slovenia, South Africa, Spain, Switzerlan…	99	86	8000	8385.0	20	0		Active, not recruiting			GlaxoSmithKline Pharmaceuticals Limited Address Dr Annie Beasnt Road Worli Mumbai 400030 , GlaxoSmithKline Pharmaceuticals Ltd Dr Annie Besant Road Worli Mumbai 400030	Novartis Pharmaceuticals|North Central Cancer Treatment Group|National Cancer Institute (NCI)|Breast International Group|Canadian Cancer Trials Group|Novartis	49	3	EGF106708 A Randomised Multi Centre Open Label Phase III Study of Adjuvant Lapatinib Trastuzumab Their Sequence and Their Combination in Patients With HER2 ErbB2 Positive Primary Breast Cancer Acronymn ALTTO	ALTTO (Adjuvant Lapatinib And/Or Trastuzumab Treatment Optimisation) Study; BIG 2-06/N063D	69	19	EGF106708 Phase III trial with adjuvant treatment of patients with ErbB2 overexpressing and or amplified breast cancer who have undegone masectomy and have received at least four cycles of an approved anthracycline based neo adjuvant chemotherapy regimen	ALTTO (Adjuvant Lapatinib And/Or Trastuzumab Treatment Optimisation) Study; BIG 2-06/N063D	45	15	Patients Breast cancer	Neoplasms, Breast	63	26	Drug Lapatinib	Drug: Lapatinib|Biological: Trastuzumab	100	58	Disease free survival will be analysed after 1388 events using a two sided stratified log rank test 1388 events	Disease-free Survival (DFS)|Overall Survival (OS)|Time to Recurrence|Time to Distant Recurrence|Time to Central Nervous System Recurrence|DFS Ignoring Non-breast Second Primary Malignancies	50	7	Randomized Parallel Group Multiple Arm Trial	Allocation: Randomized|Masking: None (Open Label)|Primary Purpose: Treatment	47	7
CTRI/2009/091/000288	NCT00790192	Phase 3	Phase 3	100	100		Interventional			India	India, Romania, Russian Federation, Ukraine, United States	100	28	480	488.0	50	0		Completed			Dainippon Sumitomo Pharma America Inc One Bridge Plaza Suite 510 Fort Lee NJ 07024 USA Address , Dainippon Sumitomo Pharma America Inc One Bridge Plaza Suite 510 Fort Lee NJ 07024 USA	Sunovion	12	0	A Phase 3 Randomized Double Blind Placebo and Active Comparator Controlled Clinical Trial to Study the Efficacy and Safety of Two Doses of Lurasidone in Acutely Psychotic Subjects with Schizophrenia PEARL 3	Lurasidone HCL - A 6-week Phase 3 Study of Patients With Acute Schizophrenia.	79	25	A clinical trial to study the effects of Lurasidone HCl in patients with acute schizophrenia	Lurasidone HCL - A 6-week Phase 3 Study of Patients With Acute Schizophrenia.	89	52	Patients Acute schizophrenia	Schizophrenia	100	45	Tablet Lurasidone 80 mg OD Inclusion Criteria Age From Age To Gender Details Main	Drug: Lurasidone|Drug: Quetiapine XR|Drug: Placebo	43	4	Primary Efficacy Endpoint Mean change from baseline in total PANSS score at endpoint Week 6 Outcome Name Primary Safety Endpoints The proportion of subjects with Adverse Events AEs Discontinuations due to AEs Serious Adverse Events SAEs Baseline Week 6	Primary Efficacy Endpoint: Mean Change in Total PANSS Score From Baseline to the End of the Double Blind Phase|Secondary Outcome: CGI-S From Baseline to the End of the Double-blind Treatment	79	34	Randomized Parallel Group Active Controlled Trial	Allocation: Randomized|Intervention Model: Parallel Assignment|Masking: Double (Participant, Investigator)|Primary Purpose: Treatment	56	13
CTRI/2009/091/000289	NCT00789698	Phase 3	Phase 3	100	100		Interventional			India	Colombia, India, Romania, Russian Federation, Ukraine, United States	100	26	240	240.0	100	34		Completed			Dainippon Sumitomo Pharma America Inc One Bridge Plaza Suite 510 Fort Lee NJ 07024 USA Address , Dainippon Sumitomo Pharma America Inc One Bridge Plaza Suite 510 Fort Lee NJ 07024 USA	Sunovion	12	0	A Phase 3 Randomized Double Blind Active Comparator Controlled Clinical Trial to Study the Safety and Efficacy of Lurasidone in Subjects with Schizophrenia PEARL 3 Extension Study	Lurasidone HCl - A Long Term Phase 3 Study of Patients With Chronic Schizophrenia	76	27	A clinical trial to study the effects of Lurasidone HCl in patients with acute schizophrenia Extension Study	Lurasidone HCl - A Long Term Phase 3 Study of Patients With Chronic Schizophrenia	80	41	Patients Chronic schizophrenia	Chronic Schizophrenia	100	71	Tablet Lurasidone 40 160 mg OD	Drug: Lurasidone HC1|Drug: Quetiapine XR	54	8	Primary Safety Endpoints The proportion of subjects with Adverse Events AEs Discontinuations due to AEs Serious Adverse Events SAEs Day 42	Relapse of Psychotic Symptoms|Change From the Acute Phase Baseline to Month 6 of the Double-blind Treatment in the CogState Computerized Cognitive Scores.|Change From the Acute Phase Baseline to the End (Month 12) of the Double-blind Treatment in the Positive and Negative Syndrome Scale (PANSS)|Change From the Acute Phase Baseline to the End (Month 12) of the Double-blind Treatment in the Clinica…	45	13	Randomized Parallel Group Active Controlled Trial	Allocation: Randomized|Intervention Model: Parallel Assignment|Masking: Double (Participant, Investigator)|Primary Purpose: Treatment	56	13
CTRI/2009/091/000121	NCT00757588	Phase 3	Phase 3	100	100		Interventional			India	Canada, France, Hungary, India, Mexico, Poland, Russian Federation, South Africa, United Kingdom, United States	100	18	435	455.0	50	0		Completed			The pharmaceutical company sponsoring this study is Bristol Myers Squibb Address , The pharmaceutical company sponsoring this study is Bristol Myers Squibb	AstraZeneca	18	0	A Multicenter Randomized Double Blind Phase 3b Trial to Evaluate the Efficacy and Safety of Saxagliptin Added to Insulin Monotherapy or to Insulin in Combination With Metformin in Subjects With Type 2 Diabetes Who Have Inadequate Glycemic Control	Safety and Efficacy of Saxagliptin Plus Insulin With or Without Metformin	90	34	A Multicenter Trial to Evaluate the Efficacy and Safety of Saxagliptin in Subjects With Type 2 Diabetes Who Have Inadequate Glycemic Control	Safety and Efficacy of Saxagliptin Plus Insulin With or Without Metformin	70	26	Patients Type 2 Diabetes	Type 2 Diabetes	100	71	Saxagliptin Tablets Oral 5 mg once daily 24 weeks	Drug: Saxagliptin, 5 mg + insulin|Drug: Placebo + insulin	60	12	Change in A1C level from baseline until Wk 24 or until the last A1C measured before insulin is up titrated From baseline until Week 24	Adjusted Mean Change From Baseline in A1C Levels (Last Observation Carried Forward [LOCF])|Change From Baseline in Postprandial Glucose (PPG) Area Under the Curve (AUC) Response to an Meal Tolerance Test (MTT)|Change From Baseline in 120-minute PPG Values During an MTT|Change From Baseline in Fasting Plasma Glucose Values|Percentage of Participants Achieving a Therapeutic Glycemic Response|Change…	61	30	Randomized Parallel Group Placebo Controlled Trial	Allocation: Randomized|Intervention Model: Parallel Assignment|Masking: Double (Participant, Investigator)|Primary Purpose: Treatment	55	13
CTRI/2009/091/000498	NCT00680901	Phase 3	Phase 3	100	100	Interventional	Interventional	100	100	Argentina, Brazil, Canada, Chile, China, Estonia, Hong, Kong, Hungary, India, Israel, Italy, Mexico, Netherlands, Peru, Poland, Republic of, Korea, Russian, Federation, Taiwan, Thailand, Turkey, Ukraine, United, States of, America	Argentina, Brazil, Canada, Chile, China, Estonia, Hong Kong, Hungary, India, Israel, Italy, Korea, Republic of, Mexico, Netherlands, Peru, Poland, Puerto Rico, Russian Federation, Taiwan, Thailand, Turkey, Ukraine, United States	98	89	410	545.0	25	0		Active, not recruiting			GlaxoSmithKline Pharmaceuticals Ltd Address Dr Annie Besant Road Worli Mumbai 400030 India , GlaxoSmithKline Pharmaceuticals Ltd	Novartis Pharmaceuticals|Novartis	77	11	EGF110656 A Phase III Study for ErbB2 Positive Advanced or Metastatic Gastric Esophageal or Gastroesophageal Junction Adenocarcinoma Treated With Capecitabine Plus Oxaliplatin With or Without Lapatinib	LOGiC - Lapatinib Optimization Study in ErbB2 (HER2) Positive Gastric Cancer: A Phase III Global, Blinded Study Designed to Evaluate Clinical Endpoints and Safety of Chemotherapy Plus Lapatinib	60	20	EGF110656 LOGiC Lapatinib Optimization Study in ErbB2 HER2 Positive Gastric Cancer A Phase III Global Blinded Study Designed to Evaluate Clinical Endpoints and Safety of Chemotherapy Plus Lapatinib	LOGiC - Lapatinib Optimization Study in ErbB2 (HER2) Positive Gastric Cancer: A Phase III Global, Blinded Study Designed to Evaluate Clinical Endpoints and Safety of Chemotherapy Plus Lapatinib	100	97	Patients Locally advanced unresectable or metastatic gastric esophageal or gastro esophageal junction cancer	Neoplasms, Gastrointestinal Tract	35	0	Oxaliplatin 130 mg m xb2 as a 2 hour intravenous infusion on day 1 of a three week cycle	Drug: Lapatinib|Drug: Placebo|Drug: Capecitabine|Drug: Oxaliplatin	39	3	u2022To compare the overall survival OS in subjects treated with CapeOx plus lapatinib versus CapeOx plus placebo Time from randomization until death due to any cause	Overall Survival|Overall Survival in All Randomized Participants|Progression Free Survival (PFS)|Number of Participants With a Response of Confirmed Complete Response (CR) or Confirmed Partial Response (PR)|Number of Participants With Clinical Benefit (CB)|Time to Response (TTR)|Duration of Response (DOR)|Number of Participants With Any Non-serious Adverse Event (AE: Occurring in >=5% Participant…	45	14	Randomized Parallel Group Placebo Controlled Trial	Allocation: Randomized|Masking: Quadruple (Participant, Care Provider, Investigator, Outcomes Assessor)|Primary Purpose: Treatment	41	6
CTRI/2009/091/000302	NCT00626548	Phase 3	Phase 3	100	100		Interventional			India	Argentina, Australia, Austria, Belgium, Brazil, Canada, Chile, China, Colombia, Czech Republic, Denmark, Finland, France, Germany, Hungary, India, Ireland, Israel, Italy, Japan, Korea, Republic of, Latvia, Mexico, Netherlands, Norway, Peru, Poland, Portugal, Romania, Russian Federation, Serbia, South Africa, Spain, Sweden, Switzerland, Taiwan, Turkey, United Kingdom, United States	100	10	1500	2577.0	20	0		Terminated			AstraZeneca AB 151 85 S xf6dert xe4lje Sweden Address , AstraZeneca AB 151 85 S xf6dert xe4lje Sweden	AstraZeneca	100	27	A Phase III Randomised Placebo controlled Double blind Study to Assess the Efficacy and Safety of Once daily Orally Administered ZD4054 10 mg in Non metastatic Hormone resistant Prostate Cancer Patients	A Phase III Trial of ZD4054 (Zibotentan) (Endothelin A Antagonist) in Non-metastatic Hormone Resistant Prostate Cancer	79	36	A clinical trial to study the effects of study drug in patients with Non Metastatic Hormaone resistant Prostrate Cancer Patients	A Phase III Trial of ZD4054 (Zibotentan) (Endothelin A Antagonist) in Non-metastatic Hormone Resistant Prostate Cancer	70	24	Patients Non metastatic Hormone resistant Prostate Cancer Patients	Prostate Cancer	100	34	ZD4054 10 mg OD	Drug: ZD4054|Drug: Palcebo	59	12	i To determine the effect of ZD4054 on overall survival compared to placebo where overall survival is defined as time to death from randomisation from any cause ii To assess the effect of ZD4054 on progression PFS free survival compared to placebo PFS is defined as the time from randomisation until documentation of progressive metastatic disease where progression is defined as any of 8722 One or …	Overall Survival|Progression Free Survival|Health Related Quality of Life|Time to Prostate-specific Antigen (PSA) Progression|Time to Symptomatic Progression	56	30	Randomized Parallel Group Placebo Controlled Trial	Allocation: Randomized|Intervention Model: Parallel Assignment|Masking: Triple (Participant, Care Provider, Investigator)|Primary Purpose: Treatment	55	12
CTRI/2009/091/000171	NCT00761280	Phase 3	Phase 3	100	100		Interventional			India	Argentina, Austria, Brazil, Canada, France, Germany, Hungary, India, Korea, Republic of, Mexico, Poland, Russian Federation, Spain, Taiwan, United Kingdom, United States	100	15	0	27.0	100	0		Terminated			Antisense Pharma GmbH Address , SPONSOR ANTISENSE PHARMA GmbH Josef Engert Str 9 93053 Regensburg	Isarna Therapeutics GmbH	33	16	Efficacy and Safety of AP 12009 in Adult Patients with Recurrent or Refractory Anaplastic Astrocytoma WHO grade III as Compared to Standard Treatment with Temozolomide or BCNU A Randomized Actively Controlled Open Label Clinical Phase III Study SAPPHIRE	Efficacy and Safety of AP 12009 in Patients With Recurrent or Refractory Anaplastic Astrocytoma or Secondary Glioblastoma	89	49	Efficacy and Safety of AP 12009 in Adult Patients with Recurrent or Refractory Anaplastic Astrocytoma WHO grade III as Compared to Standard Treatment with Temozolomide or BCNU A Randomized Actively Controlled Open Label Clinical Phase III Study	Efficacy and Safety of AP 12009 in Patients With Recurrent or Refractory Anaplastic Astrocytoma or Secondary Glioblastoma	89	49	Patients Anaplastic Astrocytoma WHO Grade III	Anaplastic Astrocytoma|Glioblastoma	77	32	AP12009 AP 12009 TGF beta 2 specific phosphorothioate antisense oligonucleotide at a concentration of 10 beta M One AP 12009 treatment cycle consists of a 7 day AP 12009 infusion and a 7 day treatment free intervall	Drug: trabedersen|Drug: temozolomide|Device: Drug delivery system for administration of AP 12009|Procedure: Placement of Drug Delivery System|Drug: carmustine|Drug: lomustine	44	11	Survival rate 24 months	Survival Rate at 24 Months in the Intent-to-treat Population - Percentage of Participants (Descriptive Analysis, Only)|Survival at 24 Months in the Intent-to-treat Population - Number of Participants|Survival Rate at 12, 18, and 21 Months in the Intent-to-treat Population - Percentage of Participants (Descriptive Analysis, Only)|Survival at 12, 18, and 21 Months in the Intent-to-treat Population …	100	18	Randomized Parallel Group Active Controlled Trial	Allocation: Randomized|Intervention Model: Parallel Assignment|Masking: None (Open Label)|Primary Purpose: Treatment	56	13
CTRI/2010/091/000173	NCT00679588	Phase 3	Phase 3	100	100	Interventional	Interventional	100	100	Argentina, Australia, Austria, Belarus, Belgium, Brazil, Bulgaria, Canada, Chile, China, Croatia, Czech, Republic, Denmark, Estonia, Germany, Greece, Hungary, India, Italy, Latvia, Lithuania, New, Zealand, Norway, Peru, Poland, Republic of, Korea, Romania, Russian, Federation, Serbia, Slovakia, Slovenia, South, Africa, Spain, Sweden, Turkey, Ukraine, United, Kingdom, United, States of, America	Argentina, Australia, Austria, Belarus, Belgium, Brazil, Bulgaria, Canada, Chile, China, Croatia, Czech Republic, Denmark, Estonia, Germany, Greece, Hungary, India, Italy, Korea, Republic of, Latvia, Lithuania, Mexico, New Zealand, Norway, Peru, Poland, Romania, Russian Federation, Serbia, Slovakia, Slovenia, South Africa, Spain, Sweden, Turkey, Ukraine, United Kingdom, United States	99	95	4400	4413.0	40	0		Completed			SanofiSynthelabo India Limited Address 54 A Sir Mathuradas Vasanji Road Andheri E Mumbai 400093 , Sanofi Synthelabo India Limited 54 A Sir Mathuradas Vasanji Road Andheri E Mumbai 400093	Sanofi	100	11	A Multinational Multicenter Randomized Double Blind Study Comparing the Efficacy and Safety of AVE5026 With Enoxaparin for the Prevention of Venous Thromboembolism in Patients Undergoing Major Abdominal Surgery	Evaluation of AVE5026 as Compared to Enoxaparin for the Prevention of Venous Thromboembolism in Patients Undergoing Major Abdominal Surgery	89	56	Evaluation of AVE5026 as Compared to Enoxaparin for the Prevention of Venous Thromboembolism in Patients Undergoing Major Abdominal Surgery SAVE ABDO	Evaluation of AVE5026 as Compared to Enoxaparin for the Prevention of Venous Thromboembolism in Patients Undergoing Major Abdominal Surgery	100	92	Patients Abdominal surgery Venous Thromboembolism Venous Thromboembolism	Venous Thromboembolism	100	76	Drug AVE5026 Once daily subcutaneous injection for 7 to 10 days after surgery	Drug: Semuloparin Sodium|Drug: Enoxaparin sodium|Drug: Placebo	37	13	Composite of any VTE and death from any cause From randomization up to the day of the event or the day of the mandatory venography whichever comes first	Percentage of Participants Who Experience Venous Thromboembolism Event (VTE) or All-cause Death|Percentage of Participants Who Experience "major" VTE or All-cause Death|Percentage of Participants Who Experience Clinically Relevant Bleedings ("major" and "clinically relevant non-major" bleedings )|Percentage of Participants requiring the initiation of curative anticoagulant or thrombolytic treatme…	47	24	Randomized Parallel Group Trial	Allocation: Randomized|Intervention Model: Parallel Assignment|Masking: Quadruple (Participant, Care Provider, Investigator, Outcomes Assessor)|Primary Purpose: Prevention	76	15
CTRI/2013/02/003343	NCT00805194	Phase 3	Phase 3	100	100	Interventional	Interventional	100	100	Austria, Belarus, Belgium, Bulgaria, China, Croatia, Czech, Republic, Denmark, France, Georgia, Germany, Greece, India, Israel, Italy, Lithuania, Poland, Portugal, Romania, Russian, Federation, Slovakia, South, Africa, Spain, Switzerland, Ukraine, United, Kingdom	Austria, Belarus, Belgium, Bulgaria, China, Croatia, Czechia, Denmark, France, Georgia, Germany, Greece, India, Israel, Italy, Korea, Republic of, Lithuania, Poland, Portugal, Romania, Russian Federation, Slovakia, South Africa, Spain, Switzerland, Ukraine, United Kingdom	99	88	1300	1314.0	40	0		Completed			Boehringer IngelheimKorea Ltd Address 16F Yonsei Severance Building 84 11 Namdaemunro 5ka Chung ku Seoul Korea , Boehringer Ingelheim	Boehringer Ingelheim	100	36	Multicentre randomised double blind Phase III trial to investigate the efficacy and safety of oral BIBF 1120 plus standard docetaxel therapy compared to placebo plus standard docetaxel therapy in patients with stage IIIB IV or recurrent non small cell lung cancer after failure of first line chemotherapy	LUME-Lung 1: BIBF 1120 Plus Docetaxel as Compared to Placebo Plus Docetaxel in 2nd Line Non Small Cell Lung Cancer	92	42	LUME Lung 1 BIBF 1120 Plus Docetaxel as Compared to Placebo Plus Docetaxel in 2nd Line Non Small Cell Lung Cancer	LUME-Lung 1: BIBF 1120 Plus Docetaxel as Compared to Placebo Plus Docetaxel in 2nd Line Non Small Cell Lung Cancer	100	100	Patients Locally advanced and or metastatic or recurrent Non Smail Cell Lung Cancer	Carcinoma, Non-Small-Cell Lung	62	22	BIBF 1120 Oral Soft Gelatin Capsule 400 mg 200 mg Twice daily 21 days per treatment course repeated treatment courses as long as patients tolerate the therapy do not develop progression do not meet one of the treatment withdrawal criteria and neither patient nor investigator request therapy discontinuation Oral Soft Gelatin Capsule	Drug: placebo plus docetaxel|Drug: BIBF 1120 plus docetaxel	39	3	progression free survival 6 months	Progression Free Survival (PFS) as Assessed by Central Independent Review|Overall Survival (Key Secondary Endpoint)|Follow-up Analysis of Progression Free Survival (PFS) as Assessed by Central Independent Review|Follow-up Analysis of Progression Free Survival (PFS) as Assessed by Investigator|Objective Tumour Response|Duration of Confirmed Objective Tumour Response|Time to Confirmed Objective Tum…	85	20	Randomized Parallel Group Placebo Controlled Trial	Allocation: Randomized|Intervention Model: Parallel Assignment|Masking: Double|Primary Purpose: Treatment	55	14
CTRI/2009/091/000402	NCT00750880	Phase 3	Phase 3	100	100	Interventional	Interventional	100	100	Belgium, Denmark, Germany, Ireland, Luxembourg, Netherlands, Poland, Portugal, Romania, Saudi, Arabia, Spain, Sweden, Switzerland, Turkey, United, Kingdom	Australia, Austria, Belgium, Canada, Czech Republic, Denmark, Finland, France, Germany, Greece, Hungary, India, Ireland, Italy, Luxembourg, Netherlands, Poland, Portugal, Romania, Saudi Arabia, Spain, Sweden, Switzerland, Turkey, United Kingdom	100	66	1500	1681.0	20	0		Completed			Roche Products India Pvt Ltd Address 1503 15th Floor The Capital Bandra Kurla Complex Bandra East Mumbai ,	Hoffmann-La Roche	45	7	Multi National Open Label Study to Evaluate the Safety Tolerability and Efficacy of Tocilizumab in Patients with Active Rheumatoid Arthritis on Background Non biologic DMARDs who have an Inadequate Response to Current Non biologic DMARD and or Anti TNF Therapy	An Exploratory Study of Tocilizumab in Patients With Active Rheumatoid Arthritis (RA) and an Inadequate Response to Current Non-Biologic DMARDs and/or Anti-TNF Therapy.	95	65	A Clinical Trial to study the Safety Tolerability and Effect of Tocilizumab in Patients with Active Rheumatoid Arthritis taking Background Non biologic DMARDs and having an Inadequate Response to Current Non biologic DMARD and or Anti TNF Therapy	An Exploratory Study of Tocilizumab in Patients With Active Rheumatoid Arthritis (RA) and an Inadequate Response to Current Non-Biologic DMARDs and/or Anti-TNF Therapy.	95	72	Patients Active Rheumatoid Arthritis	Rheumatoid Arthritis	100	58	Tocilizumab 8 mg kg of body weight every 4 weeks for a total of 6 infusions	Drug: tocilizumab [RoActemra/Actemra]	49	7	To assess the safety and tolerability of tocilizumab TCZ monotherapy or in combination with non biologic diseasemodifying antirheumatic drugs DMARDs in patients with moderate to severe active RA Incidence of adverse events and serious adverse events during 24 weeks of TCZ monotherapy or combined treatment with TCZ and one or more of the background nonbiologic disease modifying anti rheumatic drug…	Percentage of Participants With Adverse Events (AEs): Overall Summary|Percentage of Participants Who Achieved Low Disease Activity or Remission Based on Disease Activity Score Based on 28-Joints Count (DAS28) by Visit|Time to Low Disease Activity or Remission Based on DAS28 - Number of Participants With an Event|Time to Low Disease Activity and Remission Based on DAS28 Score - Time to Event|Perce…	46	17	Single Arm Trial	Allocation: Non-Randomized|Intervention Model: Single Group Assignment|Masking: None (Open Label)|Primary Purpose: Treatment	55	8
CTRI/2014/08/004837	NCT01374906	Phase 3	Phase 3	100	100	Interventional	Interventional	100	100	Argentina, Belgium, Brazil, Canada, China, France, Germany, India, Italy, Japan, Netherlands, Peru, Poland, Russian, Federation, Spain, Thailand, Turkey, United, Kingdom, United, States of, America	Argentina, Belgium, Brazil, Canada, China, France, Germany, India, Israel, Italy, Japan, Netherlands, Peru, Poland, Russian Federation, Spain, Thailand, Turkey, United Kingdom, United States	98	89	148	150.0	25	0		Completed			Novartis Healthcare Pvt Ltd Address Sandiz House Shiv Sagar Estate Dr Annie Besant Road Worli , Novartis Healthcare Private Limited sandoz House Shivsagar Estate Worli Mumbai 400012	Novartis Pharmaceuticals|Novartis	50	20	A Randomized Double blind Multicenter Phase III Study to Evaluate the Efficacy and Safety of Pasireotide LAR in Patients With Cushings Disease	Efficacy and Safety of Pasireotide Administered Monthly in Patients With Cushing's Disease	79	41	A clinical research study to find out if the long acting formulation of Pasireotide SOM230 is safe and has beneficial effects in people who have ACTH dependent Cushing u2019s disease	Efficacy and Safety of Pasireotide Administered Monthly in Patients With Cushing's Disease	58	20	Patients Cushings Disease	Cushing's Disease	81	26	Pasireotide LAR u2022Drug SOM230 LAR 30 mg starting dose of 30 mg i m administered once every 28 days for 4 months followed by dose up titration or continuation of starting dose u2022Drug SOM230 LAR 10 mg starting does of SOM230 LAR 10 mg i m administered once every 28 days for 4 months followed by dose up titration or continuation of the starting dose Duration of dose is 12 months	Drug: pasireotide LAR|Drug: SOM230 LAR 30 mg|Drug: SOM230 LAR 10 mg	93	28	To assess the efficacy of two Pasireotide LAR regimens starting doses of 10 mg and 30 mg followed by up titration if needed or continuation of the same dose independently in patients with Cushing u2019s disease after 7 months of treatment regardless of up titration at Month 4 To assess the efficacy of two Pasireotide LAR regimens starting doses of 10 mg and 30 mg followed by up titration if neede…	Percentage Participants That Attained a mUFC ≤ 1.0 x ULN at Month 7 Regardless of Dose Titration|Percentage of Participants That Attained a mUFC ≤ 1.0 x ULN at Month 7 and Had Not Had a Dose Increase at Month 4|Actual Change in Mean Urinary Free Cortisol (mUFC) From Baseline|Percentage Change in Mean Urinary Free Cortisol (mUFC) From Baseline|Percentage of Patients Who Attain mUFC ≤ 1.0 x ULN|Per…	59	26	Randomized Parallel Group Trial	Allocation: Randomized|Intervention Model: Parallel Assignment|Masking: Triple (Participant, Investigator, Outcomes Assessor)|Primary Purpose: Treatment	76	16
CTRI/2012/10/003069	NCT01434186	Phase 3	Phase 3	100	100	Interventional	Interventional	100	100	Argentina, Australia, Belgium, Canada, India, Israel, Italy, Mexico, Russian, Federation, South, Africa, Taiwan, Turkey, United, Kingdom, United, States of, America	Belgium, Canada, India, Mexico, Taiwan, United Kingdom, United States	100	58	236	32.0	29	0		Completed			BristolMyers Squibb Address Bristol Myers Squibb Research and Development Route 206 and Province Line Road Lawrenceville NJ 08543 USA , Bristol Myers Squibb Research and Development Route 206 and Province Line Road Lawrenceville NJ 08543	AstraZeneca|Bristol-Myers Squibb	77	27	A Multicenter Randomized Double blind Placebo controlled Study to Evaluate the Efficacy and Safety of Saxagliptin BMS 477118 in Combination with Metformin IR or Metformin XR in Pediatric Patients with Type 2 Diabetes who have Inadequate Glycemic Control on Metformin Alone	A Multicenter, Randomized, Double-blind, Placebo-controlled Study to Evaluate the Efficacy and Safety of Saxagliptin (BMS-477118) in Combination With Metformin IR or Metformin XR in Pediatric Patients With Type 2 Diabetes Who Have Inadequate Glycemic Control on Metformin Alone	100	100	TYPE 2 Diabetes Study in Children u2019s	A Multicenter, Randomized, Double-blind, Placebo-controlled Study to Evaluate the Efficacy and Safety of Saxagliptin (BMS-477118) in Combination With Metformin IR or Metformin XR in Pediatric Patients With Type 2 Diabetes Who Have Inadequate Glycemic Control on Metformin Alone	75	19	Patients Type 2 Diabetes Mellitus	Diabetes Mellitus, Type 2	100	78	Experimental Arm 4 Placebo for Saxagliptin Metformin XR Drug Placebo matching with Saxagliptin Tablet Oral 0 0 mg Daily Day 1 through week 52 Drug Metformin XR Tablet Oral 1000 mg 2000 mg Daily Day 1 through week 52	Drug: Placebo matching with Saxagliptin|Drug: Metformin IR|Drug: Metformin XR|Drug: Saxagliptin	97	39	To compare after 16 weeks of oral double blind treatment the mean change from baseline in HbA1c achieved with saxagliptin and placebo as add on therapy to metformin IR or metformin XR The primary objective is based on a 16 week treatment period Statistical analysis of the outcome data will be available upon completion of the final Clinical Trial Report u2013 currently targeted for May of 2015	Mean Change in HbA1c From Baseline to Week 16	100	27	Randomized Parallel Group Placebo Controlled Trial	Allocation: Randomized|Intervention Model: Parallel Assignment|Masking: Double (Participant, Investigator)|Primary Purpose: Treatment	55	13
CTRI/2010/091/000479	NCT01095250	Phase 3	Phase 3	100	100	Interventional	Interventional	100	100	India	Canada, Egypt, France, Germany, Hungary, India, Israel, Japan, Singapore, Spain, Switzerland, United Kingdom, United States	100	18	208	30.0	29	0		Terminated			Novartis Healthcare Pvt Ltd Address Medical Dept Sandoz House Shiv Sagar Estate Dr Annie Besant Road Worli Mumbai 400018 , Novartis Pharma AG Basel Switzerland	Novartis Pharmaceuticals|Novartis	50	24	A 28 week Multicenter Randomized Double masked Placebo Controlled Dose ranging Phase III Study to Assess AIN457 Versus Placebo in Inducing and Maintaining Uveitis Suppression in Adults With Active Non infectious Intermediate Posterior or Panuveitis Requiring Immunosuppression INSURE Study	Safety and Efficacy of AIN457 in Patients With Active Non-infectious Uveitis	77	26	Safety and Efficacy of AIN457 in Patients With Active Non infectious Uveitis INSURE	Safety and Efficacy of AIN457 in Patients With Active Non-infectious Uveitis	100	93	Patients Uveitis	Uveitis	100	58	AIN457 AIN457 300mg s c every 4 weeks	Drug: AIN457|Drug: Placebo	48	19	Mean change in vitreous haze grade in the study eye from baseline to 28 weeks or at time of rescue if earlier baseline to 28 weeks	Mean Change in Vitreous Haze Grade in the Study Eye From Baseline to 28 Weeks or at Time of Rescue, if Earlier.|Proportion of Responders With no Recurrence of Active Intermediate, Posterior, or Panuveitis in the Study Eye at 28 Weeks|Mean Change in Best Corrected Visual Acuity From Baseline to 28 Weeks|Change From Baseline in Quality of Life/Patient Reported Outcome Assessments|Mean Change in Vit…	100	85	Randomized Parallel Group Placebo Controlled Trial	Allocation: Randomized|Intervention Model: Parallel Assignment|Masking: Triple (Participant, Investigator, Outcomes Assessor)|Primary Purpose: Treatment	55	12
CTRI/2018/06/014392	NCT03447769	Phase 3	Phase 3	100	100	Interventional	Interventional	100	100	Argentina, Australia, Austria, Belgium, Brazil, Bulgaria, Canada, Chile, China, Colombia, Costa, Rica, Czech, Republic, Egypt, France, Germany, Greece, Guatemala, Hong, Kong, Hungary, India, Israel, Italy, Japan, Jordan, Lebanon, Malaysia, Mexico, Netherlands, Norway, Oman, Panama, Peru, Poland, Portugal, Republic of, Korea, Romania, Russian, Federation, Singapore, Slovakia, Spain, Switzerland, T…	Argentina, Austria, Brazil, Bulgaria, Chile, Colombia, Czechia, France, Germany, Greece, Guatemala, Hong Kong, Hungary, India, Israel, Italy, Japan, Jordan, Korea, Republic of, Lebanon, Malaysia, Norway, Panama, Poland, Portugal, Russian Federation, Spain, Switzerland, Taiwan, Thailand, Turkey, United Kingdom, United States	99	73	1500	1500.0	100	34		Recruiting			Novartis Healthcare Pvt Ltd Address Novartis Healthcare Private Limited Trial Monitoring u2013 GDO GDD India Inspire BKC 7th floor G Block BKC Main Road Bandra Kurla Complex Bandra East Mumbai 400051 Maharashtra , Novartis Healthcare Private Limited Trial Monitoring u2013 GDO GDD India Inspire BKC 7th floor G Block BKC Main Road Bandra Kurla Complex Bandra East Mumbai 400051	Novartis Pharmaceuticals|Novartis	50	16	A phase III multicenter randomized double blind placebo controlled study evaluating the efficacy and safety of canakinumab versus placebo as adjuvant therapy in adult subjects with stages AJCC UICC v 8 II IIIA and IIIB T5cm N2 completely resected R0 non small cell lung cancer NSCLC	Brief Title: Study of Efficacy and Safety of Canakinumab as Adjuvant Therapy in Adult Subjects With Stages AJCC/UICC v. 8 II-IIIA and IIIB (T>5cm N2) Completely Resected Non-small Cell Lung Cancer Acronym: CANOPY-A	91	59	Study of Effectiveness and Safety of Canakinumab in Adult Subjects With early diagnosed Completely surgically removed Non small Cell Lung Cancer	Brief Title: Study of Efficacy and Safety of Canakinumab as Adjuvant Therapy in Adult Subjects With Stages AJCC/UICC v. 8 II-IIIA and IIIB (T>5cm N2) Completely Resected Non-small Cell Lung Cancer Acronym: CANOPY-A	79	49	Patients completely resected R0 non small cell lung cancer NSCLC C399 Malignant neoplasm of lower respiratory tract part unspecified	Non-Small Cell Lung Cancer	100	39	canakinumab 200 mg All eligible subjects will be randomized in a 1 1 ratio to one of the following two treatment arms canakinumab 200 mg or matching placebo The study drug will be given as subcutaneous injections on C1D1 and then every cycle 21 days for 18 cycles	Drug: Canakinumab|Drug: Placebo	100	20	The primary objective is to compare the Diseasefree survival DFS in the canakinumab versus placebo arms as determined by local investigator assessment DFS determined by local investigator assessment	Disease Free Survival (DFS) by local investigator|Overall Survival (OS)|Lung Cancer Specific Survival (LCSS)|Serum concentration-time profiles of canakinumab and appropriate individual PK parameters based on population PK model|Serum concentrations of anti-canakinumab antibodies|Time to definitive 10 point deterioration symptom scores of pain,cough and dyspnea per QLQ-LC13 questionnaire|Time to d…	54	13	Randomized Parallel Group Placebo Controlled Trial	Allocation: Randomized|Intervention Model: Parallel Assignment|Masking: Quadruple (Participant, Care Provider, Investigator, Outcomes Assessor)|Primary Purpose: Treatment	55	11
CTRI/2010/091/000590	NCT00884585	Phase 3	Phase 3	100	100		Interventional			India	Australia, Canada, Czech Republic, France, Germany, India, Israel, Italy, New Zealand, Spain, United Kingdom, United States	100	17	150	176.0	25	0		Completed			Allergan Inc Address , Allergan Inc	Allergan	100	54	A Multicenter Randomized Double Masked Parallel Group Study Evaluating the Efficacy and Safety of Cyclosporine Ophthalmic Solution 0 010 Compared with its Vehicle Administered QID for 3 Months Followed by a 9 Month Open Label Phase in Patients with Atopic Keratoconjunctivitis	Efficacy and Safety Study of Cyclosporine 0.010% to Treat Atopic Keratoconjunctivitis	94	31	Efficacy and Safety Study of Cyclosporine 0 010 to Treat Atopic Keratoconjunctivitis	Efficacy and Safety Study of Cyclosporine 0.010% to Treat Atopic Keratoconjunctivitis	100	100	Patients Atopic Conjunctivitis	Atopic Conjunctivitis	100	71	Open labeled Cyclosporine 0 010 1 drop of Cyclosporine 0 010 eyedrops in both eyes four times daily for 6 months and then four times daily or two times daily for 3 more months for a total of 9 months exposure	Drug: Cyclosporine Vehicle|Drug: Cyclosporine 0.010%	73	14	The proportion of patients with a 1 or more grade improvement in punctate corneal staining score and a 4 or more grade improvement in composite symptom score analysis of responders Month 2	Percentage of Treatment Responders|Percentage of Punctate Corneal Staining Responders|Percentage of Patients With an Improvement in the Composite Symptom Score|Percentage of Patients With an Improvement in the Punctate Corneal Staining Score	89	48	Randomized Parallel Group Placebo Controlled Trial	Allocation: Randomized|Intervention Model: Parallel Assignment|Masking: Triple (Participant, Investigator, Outcomes Assessor)|Primary Purpose: Treatment	55	12
CTRI/2009/091/000123	NCT00707993	Phase 3	Phase 3	100	100		Interventional			India	Hungary, India, Israel, Mexico, Peru, Poland, Romania, Russian Federation, South Africa, Ukraine, United States	100	19	0	441.0	100	0	Completed	Completed	100	100	Takeda Global Research Development Centre Europe Ltd TGRD 61 Aldwych London WC2B 4AE United Kingdom Address ,	Takeda	100	18	A Multicenter Randomized Double Blind Study to Evaluate the Efficacy and Safety of Alogliptin Compared to Glipizide in Elderly Subjects with Type 2 Diabetes	Efficacy and Safety of Alogliptin Compared to Glipizide in Elderly Diabetics	93	54	Efficacy and Safety Study of Alogliptin Compared to Glipizide in Elderly Diabetics	Efficacy and Safety of Alogliptin Compared to Glipizide in Elderly Diabetics	100	92	Patients Diabetes Type II	Diabetes Mellitus	64	22	SYR 322 SYR 322 25 mg tablets orally once daily and glipizide placebo matching tablets orally once daily for up to 52 weeks	Drug: Alogliptin|Drug: Glipizide	53	4	Change from baseline in Glycosylated Hemoglobin Week 52	Change From Baseline in Glycosylated Hemoglobin at Week 52.|Change From Baseline in Glycosylated Hemoglobin|Incidence of Hypoglycemia|Incidence of Marked Hyperglycemia (Fasting Plasma Glucose ≥200 mg Per dL).|Incidence of Hyperglycemic Rescue|Change From Baseline in Fasting Plasma Glucose|Change From Baseline in 2-hour Postprandial Glucose|Change From Baseline in Fasting Proinsulin|Change From Ba…	100	68	Randomized Parallel Group Active Controlled Trial	Allocation: Randomized|Intervention Model: Parallel Assignment|Masking: Quadruple (Participant, Care Provider, Investigator, Outcomes Assessor)|Primary Purpose: Treatment	56	11
CTRI/2010/091/000372	NCT01104584	Phase 3	Phase 3	100	100		Interventional			India	Argentina, Canada, Germany, India, Netherlands, Poland, Spain, Taiwan, United States	100	23	440	460.0	50	0		Completed			Bayer Schering Pharma Berlin Germany Address , Bayer Healthcare AG	Bayer	100	47	An Open Label Multi center Phase 3 Study With Corresponding Blinded Image Reading to Determine the Efficacy and Safety of a Single Intravenous Injection of 0 1 mmol kg Body Weight of Gadobutrol 1 0 Molar Gadovist xae in Patients With Newly Diagnosed Breast Cancer Referred for Contrast enhanced Breast MRI	Efficacy and Safety of Gadobutrol 1.0 Molar (Gadovist) for Breast Magnetic Resonance Imaging (MRI)	83	35	Efficacy and safety of 1 0 molar gadobutrol Gadovist xae versus unenhanced imaging in newly disgnosed breast cancer patients using MRI	Efficacy and Safety of Gadobutrol 1.0 Molar (Gadovist) for Breast Magnetic Resonance Imaging (MRI)	86	48	Patients Breast Cancer Diagnostic Imaging	Breast Cancer	100	50	Gadobutrol Gadovist BAY86 4875 A single bolus injection of gadobutrol 1 0 M 0 1mmol kg body weight	Drug: Gadobutrol (Gadavist, Gadovist, BAY86-4875)	81	37	1 Superiority of combined unenhanced and gadobutrol enhanced MRM versus 2 Superiority of combined unenhanced and gadobutrol enhanced MRM plus XRM Histologically confirmed breast cancer patients referred for MRM after XRM prior to breast surgery 1 For patients not scheduled for ultrasound examination the study will end up with the 24 hour follow up 2 The report of XRM findings used for inclusion a…	Difference of Sensitivity for Detection of Full Extent of Malignant Breast Disease Using CMRM vs UMRM Per Reader|Sensitivity for Detection of Full Extent of Malignant Breast Disease Using CMRM vs UMRM Per Reader|Breast Level Specificity of CMRM for Non-malignant Breasts by Reader|Breast Level Specificity of CMRM Based on Malignant Breasts|Percentage Difference of Participants Whose Index Cancers …	50	19	Other	Intervention Model: Single Group Assignment|Masking: None (Open Label)|Primary Purpose: Diagnostic	8	0
CTRI/2009/091/000066	NCT00792805	Phase 3	Phase 3	100	100	Interventional	Interventional	100	100	India	Australia, China, India	100	45	558	563.0	25	0		Completed			Novartis Healthcare Pvt Ltd Address Medical Dept Sandoz House Shiv Sagar Estate Dr Annie Besant Road Worli Mumbai 400018 , Novartis Pharma AG CHBS WSJ 158 3 37 3 Novartis Pharma AG CH 4056 BAsel Switzerland Phone 41	Novartis Pharmaceuticals|Novartis	50	27	A Phase III 26 Week Multi Center Randomized Double Blind Placebo Controlled Parallel Group Study to Assess the Efficacy Safety and Tolerability of Indacaterol 150 and 300 xb5g o d in Patients With Chronic Obstructive Pulmonary Disease COPD	Efficacy and Safety of Indacaterol in Adults (40 Years and Above) With Chronic Obstructive Pulmonary Disease (COPD)	89	41	Efficacy and Safety of Indacaterol in Adults 40 Years and Above With Chronic Obstructive Pulmonary Disease COPD	Efficacy and Safety of Indacaterol in Adults (40 Years and Above) With Chronic Obstructive Pulmonary Disease (COPD)	100	100	Patients Chronic Obstructive Pulmonary Disease COPD	Chronic Obstructive Pulmonary Disease (COPD)	100	85	Indacaterol 150 xb5g once daily od via SDDPI	Drug: Indacaterol 150 µg|Drug: Indacaterol 300 μg|Drug: Placebo to indacaterol	57	18	Forced expiratory volume in 1 second FEV1 at approximately 23 5 hours after inhalation of indacaterol Time Frame After 12 weeks of treatment Designated as safety issue No	Trough Forced Expiratory Volume in 1 Second (FEV1) at Week 12 + 1 Day, Day 85	83	24	Randomized Parallel Group Placebo Controlled Trial	Allocation: Randomized|Intervention Model: Parallel Assignment|Masking: Quadruple (Participant, Care Provider, Investigator, Outcomes Assessor)|Primary Purpose: Treatment	55	11
CTRI/2008/091/000013	NCT00418886	Phase 3	Phase 3	100	100		Interventional			India	Argentina, Australia, Belgium, Colombia, France, Germany, Greece, Hong Kong, India, Israel, Italy, Mexico, Philippines, Portugal, South Africa, Spain, Sweden, Taiwan, United Kingdom, United States, Venezuela	100	14	510	698.0	25	0		Active, not recruiting			AstraZeneca Pharma India Ltd Bellary Road Hebbal Bangalore 560024India Address , AstraZeneca ABSweden	Genzyme, a Sanofi Company|Sanofi	23	0	A Phase III Randomized Double blinded Parallel Group Multi centre Study to Assess the Efficacy and Safety of ZD6474 ZACTIMA u2122 in Combination with Pemetrexed Alimta xae versus Pemetrexed alone in Patients with Locally Advanced or Metastatic stage IIIB or IV Non Small Cell Lung Cancer NSCLC after Failure of 1st Line Anti cancer Therapy Acronym ZEAL 36	Efficacy Study Comparing ZD6474 in Combination With Pemetrexed and Pemetrexed Alone in 2nd Line NSCLC Patients	92	38	This lung cancer study is to investigate if adding vandetanib ZD 6474 to Alimta pemetrexed is more effective than Alimta pemetrexed alone in Patients with Locally Advanced or Metastatic stage IIIB or IV Non Small Cell Lung Cancer NSCLC after Failure of 1st Line Anti cancer Therapy	Efficacy Study Comparing ZD6474 in Combination With Pemetrexed and Pemetrexed Alone in 2nd Line NSCLC Patients	68	22	Patients Locally Advanced or Metastatic stage IIIB or IV Non Small Cell Lung Cancer NSCLC after Failure of 1st Line Anti cancer Therapy	Non Small Cell Lung Cancer|Lung Cancer	100	40	This lung cancer study is to investigate if adding vandetanib 100mg to Alimta 500mg m2 given on day 1 of each 21 day cycle is more effective than Alimta pemetrexed alone	Drug: Vandetanib|Drug: Pemetrexed	89	7	The primary objective of this study is to demonstrate an improvement in PFS as assessed by RECIST criteria for the combination of ZD6474 plus pemetrexed Alimta xae compared with pemetrexed plus placebo in patients with locally advanced or metastatic NSCLC after failure of 1st line anti cancer therapy not including an adjuvant regimen	Progression-Free Survival (PFS) in the Overall Population|Progression-Free Survival (PFS) in the Female Population|Overall Survival (OS)|Objective Response Rate (ORR)|Disease Control Rate (DCR)|Duration of Response (DoR)|Time to Deterioration of Disease-related Symptoms (TDS) by Lung Cancer Symptom Scale (LCSS) Total Score|Time to Deterioration of Disease-related Symptoms (TDS) by Average Symptom…	50	16	Other	Allocation: Randomized|Intervention Model: Parallel Assignment|Masking: Quadruple (Participant, Care Provider, Investigator, Outcomes Assessor)|Primary Purpose: Treatment	5	0
CTRI/2009/091/000507	NCT00516321	Phase 3	Phase 3	100	100		Interventional			Democratic, People s, Republic of, Korea, India, Thailand	Australia, Belgium, Brazil, Canada, Czech Republic, France, Germany, Hong Kong, India, Israel, Italy, Korea, Republic of, Netherlands, Pakistan, Poland, Puerto Rico, Romania, Russian Federation, Slovakia, Spain, Taiwan, Thailand, Ukraine, United Kingdom, United States	76	25	675	687.0	50	0	Completed	Completed	100	100	GlaxoSmithKline Pharmaceuticals Ltd Address , GlaxoSmithKline Pharmaceuticals Ltd	GlaxoSmithKline	100	43	TPL103922 Randomised Placebo Controlled Multi Centre Study to Assess the Efficacy and Safety of Eltrombopag in Thrombocytopenic Subjects With Hepatitis C Virus HCV Infection Who Are Otherwise Eligible to Initiate Antiviral Therapy Peginterferon Alfa 2a Plus Ribavirin	Eltrombopag To Initiate And Maintain Interferon Antiviral Treatment To Subjects With Hepatitis C Related Liver Disease	71	29	TPL103922 Eltrombopag To Initiate And Maintain Interferon Antiviral Treatment To Subjects With Hepatitis C Related Liver Disease	Eltrombopag To Initiate And Maintain Interferon Antiviral Treatment To Subjects With Hepatitis C Related Liver Disease	100	95	Patients Hepatitis C with Thrombocytopenia	Hepatitis C, Chronic	73	22	Drug Eltrombopag 25mg or 50mg or 75mg or 100mg once daily	Drug: eltrombopag|Drug: placebo	80	20	SVR rate defined as percentage of subjects with non detectable HCV RNA at 24 weeks post completion of the planned treatment period i e Week 48 for genotype 2 3 or Week 72 for non genotype 2 3	Number of Participants With Sustained Virologic Response (SVR) in the Double-blind (DB) Antiviral Treatment Phase|Number of Participants Whose Platelet Count Increased From a Baseline Count of <75 Gi/L to a Count Greater Than or Equal to (>=) 90 Giga (10^9) Cells Per Liter (Gi/L) During the Open-label (OL) Pre-Antiviral Treatment Phase|Number of Participants Receiving the Indicated Doses of Eltro…	50	19	Randomized Parallel Group Placebo Controlled Trial	Allocation: Randomized|Intervention Model: Parallel Assignment|Masking: Quadruple (Participant, Care Provider, Investigator, Outcomes Assessor)|Primary Purpose: Treatment	55	11
CTRI/2009/091/000022	NCT00604214	Phase 3	Phase 3	100	100	Interventional	Interventional	100	100	India	Australia, Belgium, Brazil, Canada, Czech Republic, Finland, France, Germany, India, Italy, Mexico, Netherlands, New Zealand, Portugal, Spain, Switzerland, United Kingdom, United States	100	15	1696	1696.0	100	34		Completed			Eli Lilly and Company India Pvt Ltd Address Plot No 92 Sector232 Gurgaon HARYANA 122001 India , Eli Lilly and Company	Eli Lilly and Company	100	61	A Randomized Double blind Placebo controlled Multicenter Phase 3 Study of Drotrecogin Alfa Activated Administered as a Continuous 96 hr Infusion to Adult Patients With Septic Shock Acronym PROWESS SHOCK	Efficacy and Safety of Drotrecogin Alfa (Activated) in Adult Patients With Septic Shock	84	36	Efficacy and Safety of Drotrecogin Alfa Activated in Adult Patients with Septic Shock	Efficacy and Safety of Drotrecogin Alfa (Activated) in Adult Patients With Septic Shock	100	100	Patients Sepsis R579 Shock unspecified	Sepsis	100	34	placebo 0 9 sodium chloride IV 96 hrs	Drug: Drotrecogin alfa (activated)|Drug: Placebo	45	8	28 day all cause mortality 28 days	28-Day All-Cause Mortality|28-Day All-Cause Mortality in Participants With Severe Protein C Deficiency|Average Cardiovascular Sequential Organ Failure Assessment (SOFA) Score Day 1 Through Day 28|Average Respiratory Sequential Organ Failure Assessment (SOFA) Score Day 1 Through Day 28|Average Renal Sequential Organ Failure Assessment (SOFA) Score Day 1 Through Day 28|90-Day Mortality|180-Day Mort…	100	52	Randomized Parallel Group Placebo Controlled Trial	Allocation: Randomized|Intervention Model: Parallel Assignment|Masking: Double (Participant, Investigator)|Primary Purpose: Treatment	55	13
CTRI/2009/091/000524	NCT00678587	Phase 3	Phase 3	100	100		Interventional			Democratic, People s, Republic of, Korea, India	Argentina, Belgium, Canada, France, India, Italy, Korea, Republic of, Pakistan, Poland, Russian Federation, Spain, Taiwan, United States	70	26	500	292.0	25	0	Other Terminated	Terminated	100	58	GlaxoSmithKline Pharmaceuticals Ltd Address , GlaxoSmithKline Pharmaceuticals Ltd	GlaxoSmithKline	100	43	TPL104054 Randomised Double Blind Placebo Controlled Multi Centre Study to Evaluate the Safety and Efficacy of Eltrombopag to Reduce the Need for Platelet Transfusion in Thrombocytopenic Subjects With Chronic Liver Disease Undergoing Elective Invasive Procedures ELEVATE	Eltrombopag To Reduce The Need For Platelet Transfusion In Subjects With Chronic Liver Disease And Thrombocytopenia Undergoing Elective Invasive Procedures	94	62	TPL104054 Eltrombopag To Reduce The Need For Platelet Transfusion In Subjects With Chronic Liver Disease And Thrombocytopenia Undergoing Elective Invasive Procedures ELEVATE	Eltrombopag To Reduce The Need For Platelet Transfusion In Subjects With Chronic Liver Disease And Thrombocytopenia Undergoing Elective Invasive Procedures	100	91	Patients Chronic Liver Disease with Thrombocytopenia undergoing an invasive procedure	Non-alcoholic Steatohepatitis|Chronic Liver Disease|HCV|NASH - Nonalcoholic Steatohepatitis|HIV Infection|Thrombocytopenia|Hepatitis C Virus|HBV|Human Immunodeficiency Virus|Liver Diseases|Hepatitis B Virus	62	16	Drug Eltrombopag Placebo 75 mg	Drug: Eltrombopag|Drug: Placebo	100	62	Proportion of subjects with chronic liver disease and thrombocytopenia who do not require a platelet transfusion prior to during and up to seven days following elective invasive procedures	Number of Participants With Chronic Liver Disease and Thrombocytopenia (Platelets <50 Gi/L) Who do Not Require a Platelet Transfusion Prior to, During, and up to 7 Days Following Elective Invasive Procedures|Number of Participants With a World Health Organization (WHO) Bleeding Score >=2 During and up to 7 Days Following Elective Invasive Procedures|Number of Participants With the Indicated Numbe…	92	38	Randomized Parallel Group Placebo Controlled Trial	Allocation: Randomized|Intervention Model: Parallel Assignment|Masking: Triple (Participant, Investigator, Outcomes Assessor)|Primary Purpose: Treatment	55	12
CTRI/2008/091/000186	NCT00683878	Phase 3	Phase 3	100	100		Interventional			India	Argentina, Canada, India, Mexico, Peru, Philippines, Puerto Rico, Taiwan, United States	100	22	417	972.0	25	0		Completed			The pharmaceutical company sponsoring this study is Bristol Myers Squibb Address , The pharmaceutical company sponsoring this study is Bristol Myers Squibb	AstraZeneca|Astra Zeneca, Bristol-Myers Squibb	62	24	A Multicenter Randomized Double Blind Placebo Controlled Parallel Group Phase 3 Trial to Evaluate the Safety and Efficacy of Dapagliflozin in Combination With Thiazolidinedione Therapy in Subjects With Type 2 Diabetes Who Have Inadequate Glycemic Control on Thiazolidinedione Therapy Alone	Add-on to Thiazolidinedione (TZD) Failures	73	15	A Multicenter Randomized Double Blind Placebo Controlled Parallel Group Phase 3 Trial to Evaluate the Safety and Efficacy of Dapagliflozin in Combination With Thiazolidinedione Therapy in Subjects With Type 2 Diabetes Who Have Inadequate Glycemic Control on Thiazolidinedione Therapy Alone	Add-on to Thiazolidinedione (TZD) Failures	73	15	Patients Metabolic Diseases Type 2 Diabetes Mellitus Thiazolidinedione treatment failures	Type 2 Diabetes	100	36	Dapagliflozin 5 0 mg once daily up to 48 weeks and 10 0 mg once daily up to 48 weeks	Drug: Dapagliflozin|Drug: Placebo matching Dapagliflozin|Drug: Thiazolidinedione (Pioglitazone)	49	5	Change from baseline in hemoglobin A1C Time Frame at Wk 24 Designated as safety issue No	Adjusted Mean Change From Baseline in Hemoglobin A1C (HbA1c) at Week 24 (Last Observation Carried Forward [LOCF])|Adjusted Mean Change From Baseline in 120-minute Post-challenge Plasma Glucose (PPG) (mg/dL) at Week 24 (Last Observation Carried Forward [LOCF])|Adjusted Mean Change From Baseline in Total Body Weight (kg) at Week 24 (Last Observation Carried Forward [LOCF])|Adjusted Mean Change From…	67	26	Randomized Parallel Group Placebo Controlled Trial	Allocation: Randomized|Intervention Model: Parallel Assignment|Masking: Double (Participant, Investigator)|Primary Purpose: Treatment	55	13
CTRI/2009/091/000557	NCT00863746	Phase 3	Phase 3	100	100		Interventional			India	Argentina, Austria, Belgium, Brazil, Bulgaria, Canada, Chile, China, France, Germany, Greece, Hong Kong, Hungary, India, Indonesia, Israel, Italy, Japan, Korea, Republic of, Netherlands, Pakistan, Peru, Philippines, Poland, Russian Federation, Singapore, South Africa, Spain, Sweden, Taiwan, Thailand, Turkey, United Kingdom, United States	100	11	850	703.0	25	0	Completed	Completed	100	100	Bayer HealthCare AG Address , Bayer HealthCare AG	Bayer	100	43	A Phase III Multi Center Placebo Controlled Trial of Sorafenib BAY 43 9006 in Patients With Relapsed or Refractory Advanced Predominantly Non Squamous Non Small Cell Lung Cancer NSCLC After 2 or 3 Previous Treatment Regimens	A 3rd/4th Line Placebo-controlled Trial of Sorafenib in Patients With Predominantly Non Squamous Non-Small Cell Lung Cancer (NSCLC).	95	52	A 3rd 4th Line Placebo Controlled Trial of Sorafenib in Patients With Predominantly Non Squamous Non Small Cell Lung Cancer NSCLC	A 3rd/4th Line Placebo-controlled Trial of Sorafenib in Patients With Predominantly Non Squamous Non-Small Cell Lung Cancer (NSCLC).	100	100	Patients Carcinoma Non Small Cell Lung	Carcinoma|Non-Small-Cell Lung	100	85	Sorafenib 400 mg twice daily BID Inclusion Criteria Age From Age To Gender Details	Drug: Sorafenib (Nexavar, BAY43-9006)|Drug: Placebo	45	4	The primary efficacy variable is overall survival OS initial assessment will be performed at baseline and every 3 weeks thereafter	Overall Survival|Progression-free Survival|Disease Control|Objective Tumor Response|Time to Progression|Mean Change From Baseline in European Organization for Research and Treatment of Cancer Core Quality of Life Questionnaire for Palliative Care (EORTC QLQ-C15-PAL) - Global Health Status|Mean Change From Baseline in European Organization for Research and Treatment of Cancer Core Quality of Life …	39	7	Other	Allocation: Randomized|Intervention Model: Parallel Assignment|Masking: Quadruple (Participant, Care Provider, Investigator, Outcomes Assessor)|Primary Purpose: Treatment	5	0
CTRI/2009/091/000902	NCT00940095	Phase 3	Phase 3	100	100		Interventional			India	Argentina, Australia, Austria, Belgium, Brazil, Canada, Chile, Czechia, Denmark, Finland, France, Germany, Hong Kong, Hungary, India, Israel, Italy, Mexico, Netherlands, Norway, Poland, Singapore, Slovenia, Spain, Sweden, Switzerland, Taiwan, United States	100	13	1470	577.0	22	0		Terminated			ACTELION Pharmaceuticals Ltd Gewerbestrasse 16 CH 4123 Allschwil Switzerland Address , ACTELION Pharmaceuticals Ltd Gewerbestrasse 16 CH 4123 Allschwil Switzerland	Idorsia Pharmaceuticals Ltd.	83	25	A prospective multi center double blind randomized placebo controlled parallel group study to assess the efficacy and safety of Clazosentan in reducing vasospasm related morbidity and all cause mortality in adult patients with Aneurysmal subarachnoid hemorrhage treated by endovascular coiling Acronym CONSCIOUS 3	Clazosentan in Aneurysmal Subarachnoid Hemorrhage	100	30	A clinical trial to study the efficacy and safety of drug Clazosentan in patients with Aneurysmal subarachnoid hemorrhage treated by endovascular coiling	Clazosentan in Aneurysmal Subarachnoid Hemorrhage	100	37	Patients Aneurysmal subarachnoid hemorrhage treated by endovascular coiling	Aneurysmal Subarachnoid Hemorrhage	100	48	Clazosentan 5 mg h for 14 Days	Drug: Clazosentan 5 m/h|Drug: Clazosentan 15 mg/h|Drug: Placebo	75	21	Administration of a valid rescue therapy in the presence of confirmed cerebral vasospasm on angiography During study	Cerebral vasospasm-related morbidity and mortality of all-causes as defined by the protocol|Glasgow Outcome Scale Extended (GOSE) at Week 12 post-aSAH, dichotomized into good (score > 4) and poor (score ≤ 4) outcome.	46	11	Randomized Parallel Group Placebo Controlled Trial	Allocation: Randomized|Intervention Model: Parallel Assignment|Masking: Quadruple (Participant, Care Provider, Investigator, Outcomes Assessor)|Primary Purpose: Treatment	55	11
CTRI/2009/091/000035	NCT00777946	Phase 3	Phase 3	100	100		Interventional			India	Estonia, France, Iceland, India, Italy, Korea, Republic of, Lithuania, Spain, Venezuela	100	22	726	818.0	0	0		Completed			Novartis Healthcare Pvt Ltd Address Sandoz House 5th floor Shivsagar Estate Dr Annie Besant Road Worli Mumbai 400 018 INDIA , Novartis Pharma AG CHBS WSJ 158 3 37 3 Novartis Pharma AG CH 4056 Basel Switzerland Phone 41	Novartis	100	33	A Randomized Eight Week Double Blind Parallel Group Multicenter Study to Evaluate the Efficacy and Safety of the Combination of Aliskiren Amlodipine 300 5 mg and 300 10 mg in Comparison With Aliskiren 300 mg in Patients With Essential Hypertension Not Adequately Responsive to Aliskiren 300 mg Monotherapy	Study to Evaluate the Efficacy and Safety of Combination Aliskiren/Amlodipine in Patients Not Adequately Responding to Aliskiren Alone	92	46	Study to Evaluate the Efficacy and Safety of Combination Aliskiren Amlodipine in Patients Not Adequately Responding to Aliskiren Alone	Study to Evaluate the Efficacy and Safety of Combination Aliskiren/Amlodipine in Patients Not Adequately Responding to Aliskiren Alone	100	100	Patients Hypertension	Hypertension	100	58	Aliskiren Amlodipine 300 5 mg	Drug: Aliskiren 300 mg|Drug: Aliskiren/Amlodipine 300/5 mg|Drug: Aliskiren/Amlodipine 300/10 mg|Drug: Placebo to Aliskiren|Drug: Placebo to Aliskiren/Amlodipine	100	64	Vital signs at every visit 12 weeks	Change From Baseline to End of Study in the Mean Sitting Diastolic Blood Pressure (msDBP)|Change From Baseline to End of Study in the Mean Sitting Systolic Blood Pressure (msSBP)|Number of Participants With Serious Adverse Events and Adverse Events|Percentage of Participants Achieving Blood Pressure Control|Percentage of Participants Achieving a Diastolic Blood Pressure Response|Percentage of Par…	22	0	Randomized Parallel Group Multiple Arm Trial	Allocation: Randomized|Intervention Model: Parallel Assignment|Masking: Double (Participant, Investigator)|Primary Purpose: Treatment	60	13
CTRI/2009/091/000085	NCT00825955	Phase 3	Phase 3	100	100	Interventional	Interventional	100	100	India	Argentina, Belgium, Brazil, Canada, China, France, Germany, Greece, Hong Kong, India, Italy, Japan, Korea, Republic of, Mexico, Puerto Rico, Russian Federation, Spain, Taiwan, United States	100	14	340	587.0	25	0		Terminated			Bristol Myers Squibb India Pvt Ltd A Wing Shivasagar Estate 1st Floor Dr Annie Besant Road Worli Mumbai 400 018 India Address , The pharmaceutical company sponsoring this study is Bristol Myers Squibb	Bristol-Myers Squibb	100	43	A Randomized Double Blind Multi Center Phase III Study of Brivanib Plus Best Supportive Care BSC Versus Placebo Plus BSC in Subjects With Advanced Hepatocellular Carcinoma HCC Who Have Failed or Are Intolerant to Sorafenib	Comparison of Brivanib and Best Supportive Care to Placebo for Treatment of Liver Cancer for Those Subjects Who Have Failed Sorafenib Treatment	76	26	Comparison of Brivanib and Best Supportive Care to Placebo for Treatment of Liver Cancer for Those Subjects Who Have Failed Sorafenib Treatment	Comparison of Brivanib and Best Supportive Care to Placebo for Treatment of Liver Cancer for Those Subjects Who Have Failed Sorafenib Treatment	100	100	Patients Advanced Hepatocellular Carcinoma	Liver Cancer	33	0	Brivanib Experimental Tablets Oral 800 mg once daily until disease progression or toxicity	Drug: Brivanib|Other: Placebo|Procedure: Best Supportive Care	45	5	Primary Outcome Measures Compare overall survival of subjects with advanced HCC who have progressed on after or are intolerant to sorafenib and receive brivanib plus best supportive care BSC to those receiving placebo plus BSC Designated as safety issue No Time Frame CT MRI every six weeks until progression or death Secondary Outcome Secondary Outcome Measures Compare time to progression TTP Inve…	To compare overall survival of subjects with advanced HCC who have progressed on/after or are intolerant to Sorafenib and receive Brivanib plus best supportive care (BSC) to those receiving placebo plus BSC|To compare time to progression (TTP) (Investigator assessed using modified Response Evaluation Criteria In Solid Tumors (RECIST) for HCC criteria)|To compare the Independent Radiological Revie…	87	51	Randomized Parallel Group Placebo Controlled Trial	Allocation: Randomized|Intervention Model: Parallel Assignment|Masking: Quadruple (Participant, Care Provider, Investigator, Outcomes Assessor)|Primary Purpose: Treatment	55	11
CTRI/2009/091/000508	NCT00529568	Phase 3	Phase 3	100	100		Interventional			Democratic, People s, Republic of, Korea, India	Australia, Belgium, Brazil, Canada, Czech Republic, Egypt, France, Germany, Greece, India, Israel, Italy, Korea, Republic of, Pakistan, Poland, Puerto Rico, Romania, Russian Federation, Slovakia, Spain, Taiwan, Ukraine, United States	70	24	675	759.0	50	0	Completed	Completed	100	100	GlaxoSmithKline Pharmaceuticals Ltd Address , GlaxoSmithKline Pharmaceuticals Ltd	GlaxoSmithKline	100	43	TPL108390 Randomised Placebo Controlled Multi Centre Study to Assess the Efficacy and Safety of Eltrombopag in Thrombocytopenic Subjects With Hepatitis C Virus HCV Infection Who Are Otherwise Eligible to Initiate Antiviral Therapy Peginterferon Alfa 2b Plus Ribavirin	Eltrombopag To Initiate And Maintain Interferon Antiviral Treatment To Benefit Subjects With Hepatitis C Liver Disease	71	29	TPL108390 Eltrombopag To Initiate And Maintain Interferon Antiviral Treatment To Benefit Subjects With Hepatitis C Liver Disease	Eltrombopag To Initiate And Maintain Interferon Antiviral Treatment To Benefit Subjects With Hepatitis C Liver Disease	100	95	Patients Hepatitis C with Thrombocytopenia	Hepatitis C, Chronic	73	22	Drug Eltrombopag 25mg or 50mg or 75mg or 100mg once daily	Drug: eltrombopag|Drug: placebo	80	20	SVR rate defined as percentage of subjects with non detectable HCV RNA at 24 weeks post completion of the planned treatment period i e Week 48 for genotype 2 3 or Week 72 for non genotype 2 3	Number of Participants With Sustained Virologic Response (SVR) in the Double-blind (DB) Antiviral Treatment Phase|Number of Participants Whose Platelet Count Increased From a Baseline Count of <75 Gi/L to a Count Greater Than or Equal to (>=) 100 Giga (10^9) Cells Per Liter (Gi/L) During the Open-label (OL) Pre-Antiviral Treatment Phase|Number of Participants Receiving the Indicated Doses of Eltr…	50	20	Randomized Parallel Group Placebo Controlled Trial	Allocation: Randomized|Intervention Model: Parallel Assignment|Masking: Double (Participant, Investigator)|Primary Purpose: Treatment	55	13
CTRI/2010/091/000071	NCT00976391	Phase 3	Phase 3	100	100	Interventional	Interventional	100	100	Brazil, France, Germany, Hong, Kong, India, Mexico, Peru, Philippines, Republic of, Korea, South, Africa, Spain, Taiwan, United, Kingdom, United, States of, America	Brazil, France, Germany, Hong Kong, India, Korea, Republic of, Mexico, Peru, Philippines, South Africa, Spain, Taiwan, United Kingdom, United States	100	94	500	586.0	25	0		Completed			GlaxoSmithKline Address GlaxoSmithKline Alternative Development Program 709 Swedeland Road King of Prussia PA 19406 0939 , GlaxoSmithKline Alternative Development Program 709 Swedeland Road King of Prussia PA 19406 0939	GlaxoSmithKline	100	29	A Randomized Open Label Active Controlled Parallel Group Multicenter Study to Determine the Safety and Efficacy of Albiglutide Administered in Combination With Insulin Glargine as Compared with the Combination of Insulin Glargine and Preprandial Lispro Insulin in Subjects With Type 2 Diabetes Mellitus	A Study to Determine the Safety and Efficacy of Albiglutide Administered in Combination With Insulin Glargine	100	72	A Study to Determine the Safety and Efficacy of Albiglutide Administered in Combination With Insulin Glargine	A Study to Determine the Safety and Efficacy of Albiglutide Administered in Combination With Insulin Glargine	100	100	Patients Diabetes Mellitus Type 2	Diabetes Mellitus, Type 2	100	78	Albiglutide 30mg 50 mg weekly subcutaneous injection	Biological: albiglutide + insulin glargine|Drug: insulin glargine + preprandial lispro insulin	47	5	Change from baseline in HbA1c Time Frame 26 weeks	Change From Baseline (BL) in Glycosylated Hemoglobin (HbA1c) at Week 26|Change From Baseline in HbA1c at Weeks 36, 48 and 52|Change From Baseline in Fasting Plasma Glucose (FPG) at Week 26|Change From Baseline in Fasting Plasma Glucose (FPG) at Weeks 36, 48 and 52|Number of Participants Who Achieved HbA1c Response Level of <6.5% and <7.0% at Week 26|Time to Hyperglycemia Rescue|Change From Baseli…	93	51	Randomized Parallel Group Multiple Arm Trial	Allocation: Randomized|Intervention Model: Parallel Assignment|Masking: None (Open Label)|Primary Purpose: Treatment	60	13
CTRI/2009/091/000201	NCT00403767	Phase 3	Phase 3	100	100	Interventional	Interventional	100	100	India	Argentina, Australia, Austria, Belgium, Brazil, Bulgaria, Canada, Chile, China, Colombia, Czech Republic, Denmark, Finland, France, Germany, Greece, Hong Kong, Hungary, India, Israel, Korea, Republic of, Lithuania, Malaysia, Mexico, Netherlands, New Zealand, Norway, Peru, Philippines, Poland, Romania, Russian Federation, Singapore, South Africa, Spain, Sweden, Switzerland, Taiwan, Thailand, Turke…	100	9	14266	14269.0	67	0		Completed			Bayer HealthCare AG Address Bayer HealthCare AG D S1368 Leverkusen Germany Edit Delete , Bayer HealthCare AG D S1368 Leverkusen Germany	Johnson & Johnson Pharmaceutical Research & Development, L.L.C.|Bayer	42	9	A Prospective Randomized Double Blind Double Dummy Parallel Group Multicenter Event Driven Non Inferiority Study Comparing the Efficacy and Safety of Once Daily Oral Rivaroxaban BAY 59 7939 With Adjusted Dose Oral Warfarin for the Prevention of Stroke and Non Central Nervous System Systemic Embolism in Subjects With Non Valvular Atrial Fibrillation	An Efficacy and Safety Study of Rivaroxaban With Warfarin for the Prevention of Stroke and Non-Central Nervous System Systemic Embolism in Patients With Non-Valvular Atrial Fibrillation	96	62	An Efficacy and Safety Study of Rivaroxaban With Warfarin for the Prevention of Stroke and Non Central Nervous System Systemic Embolism in Patients With Non Valvular Atrial Fibrillation	An Efficacy and Safety Study of Rivaroxaban With Warfarin for the Prevention of Stroke and Non-Central Nervous System Systemic Embolism in Patients With Non-Valvular Atrial Fibrillation	100	100	Patients Atrial Fibrillation Stroke	Atrial Fibrillation|Stroke|Embolism	85	60	Rivaroxaban Xarelto BAY59 7939 20 mg once daily Subjects with moderate renal impairment at screening will receive 15 mg once daily	Drug: Rivaroxaban|Drug: Warfarin|Drug: Matching placebo for Rivaroxaban arm (Warfarin placebo)|Drug: Matching placebo for Warfarin arm (Rivaroxaban placebo)	40	4	Any stroke or non CNS systemic embolism 1 day up to 4 years	The Composite Event of Stroke/Non-CNS Systemic Embolism: Primary Efficacy (Non-Inferiority)|The Composite of Event of Stroke/Non-CNS Systemic Embolism: Primary Efficacy (Superiority)|The Composite Event of Major/Non-major Clinically Relevant Bleeding Events: Primary Safety|The Composite Event of Stroke/Non-CNS Systemic Embolism/Vascular Death|The Composite Event of Stroke/Non-CNS Systemic Embolis…	70	18	Randomized Parallel Group Active Controlled Trial	Allocation: Randomized|Intervention Model: Parallel Assignment|Masking: Quadruple (Participant, Care Provider, Investigator, Outcomes Assessor)|Primary Purpose: Prevention	56	11
CTRI/2009/091/000499	NCT00480025	Phase 3	Phase 2|Phase 3	100	100		Interventional			Argentina, Australia, Austria, Belgium, Brazil, Canada, China, Czech, Republic, Democratic, People s, Republic of, Korea, Estonia, Finland, France, Germany, Greece, Hong, Kong, Hungary, India, Ireland, Israel, Italy, Japan, Netherlands, Norway, Poland, Republic of, Korea, Russian, Federation, Singapore, Spain, Sweden, Switzerland, Taiwan, Thailand, Ukraine, United, Kingdom, United, States of, Ame…	Argentina, Australia, Austria, Belgium, Brazil, Canada, China, Czechia, Estonia, Finland, France, Germany, Greece, Hong Kong, Hungary, India, Ireland, Israel, Italy, Japan, Korea, Republic of, Netherlands, Norway, Poland, Russian Federation, Singapore, Spain, Sweden, Switzerland, Taiwan, Thailand, Ukraine, United Kingdom, United States	99	85	2270	2278.0	60	0	Completed	Terminated	42	0	GlaxoSmithKline Pharmaceuticals Ltd Address Dr Annie Besant Road Worli Mumbai 400030 , GlaxoSmithKline Pharmaceuticals Ltd	GlaxoSmithKline	100	34	ADJ109493 A double blind randomised placebo controlled phase III study to assess the efficacy of reoMAGE A3 AS15 Antigen Specific Cancer Immunotherapeutic as Adjuvant Therapy in Patients With resectable MAGE A3 Positive Non Small Cell Lung Cancer Acronymn MAGRIT	GSK1572932A Antigen-Specific Cancer Immunotherapeutic as Adjuvant Therapy in Patients With Non-Small Cell Lung Cancer	94	48	ADJ109493 A study to assess the efficacy of Antigen Specific Cancer Immunotherapeutic as Adjuvant Therapy in Patients With Non Small Cell Lung Cancer	GSK1572932A Antigen-Specific Cancer Immunotherapeutic as Adjuvant Therapy in Patients With Non-Small Cell Lung Cancer	94	70	Patients Non Small Cell Lung Cancer	Lung Cancer, Non-Small Cell	100	85	Biological GSK1572932A Antigen Specific Cancer Immunotherapeutic Intramuscular administration 13 doses	Biological: GSK1572932A Antigen-Specific Cancer Immunotherapeutic|Biological: Placebo Control	89	52	Disease free survival Time Frame At predefined time points	Person Year Rate (PYAR) as Regards Disease-free Survival (DFS) in the Overall Population|Person Year Rate (PYAR) as Regards Disease-free Survival (DFS) in the No-CT Population|Person Year Rate (PYAR) as Regards Overall-survival (OS) in the Overall Population|Person Year Rate (PYAR) as Regards Overall-survival (OS) in the No-CT Population|Person Year Rate (PYAR) as Regards Overall-survival (OS) in…	57	8	Randomized Parallel Group Placebo Controlled Trial	Allocation: Randomized|Intervention Model: Parallel Assignment|Masking: Double (Participant, Investigator)|Primary Purpose: Treatment	55	13
CTRI/2007/091/000023	NCT00481247	Phase 3	Phase 3	100	100		Interventional			India	Argentina, Australia, Austria, Belgium, Brazil, Chile, China, Colombia, Czech Republic, Denmark, France, Germany, Greece, Hungary, India, Italy, Japan, Korea, Republic of, Mexico, Netherlands, Peru, Poland, Russian Federation, Singapore, Spain, Turkey, United States	100	12	0	547.0	100	0		Completed			The pharmaceutical company sponsoring this study is Bristol Myers Squibb Address , The pharmaceutical company sponsoring this study is Bristol Myers Squibb	Bristol-Myers Squibb	100	42	An Open Label Randomized Multicenter Phase III Trial of Dasatinib SPRYCEL xae vs Standard Dose Imatinib 400 mg in the Treatment of Subjects With Newly Diagnosed Chronic Phase Philadelphia Chromosome Positive Chronic Myeloid Leukemia	A Phase III Study of Dasatinib vs Imatinib in Patients With Newly Diagnosed Chronic Phase Chronic Myeloid Leukemia	91	55	A Phase III Study of Dasatinib vs Imatinib in Patients With Newly Diagnosed Chronic Phase CML	A Phase III Study of Dasatinib vs Imatinib in Patients With Newly Diagnosed Chronic Phase Chronic Myeloid Leukemia	98	84	Patients Myeloid Leukemia Chronic	Myeloid Leukemia, Chronic	100	78	Dasatinib	Drug: Dasatinib|Drug: Imatinib	100	30	Best confirmed Complete Cytogenetic Response Time Frame at 12 months	Number of Participants With Best Confirmed Complete Cytogenetic Response (cCCyR) Within 12 Months|Percentage of Participants Remaining in Confirmed Complete Cytogenetic Response (cCCyR)|Percentage of Participants With Major Molecular Response (MMR) at Any Time|Time to Confirmed Complete Cytogenic Response (cCCyR) Overall|Time to Major Molecular Response (MMR) Overall|Percentage of Participants Wi…	95	34	Randomized Parallel Group Active Controlled Trial	Allocation: Randomized|Intervention Model: Parallel Assignment|Masking: None (Open Label)|Primary Purpose: Treatment	56	13
CTRI/2012/01/002351	NCT00413218	Phase 3	Phase 3	100	100	Interventional	Interventional	100	100	Argentina, Australia, Belgium, Brazil, Canada, Chile, Egypt, France, Germany, India, Italy, Lebanon, Mexico, Poland, Russian, Federation, South, Africa, Thailand, United, States of, America	Argentina, Australia, Belgium, Brazil, Canada, Chile, China, France, Germany, Hungary, India, Israel, Italy, Lebanon, Malaysia, Mexico, New Zealand, Philippines, Russian Federation, Singapore, South Africa, Spain, Switzerland, Thailand, United States	92	59	526	450.0	25	0		Completed			Astellas Pharma Global Development Inc APGD Address Astellas Pharma Global Development Inc APGD Research Development 3 Parkway North Deerfield IL 60015 United States of America , Astellas Pharma Global Development Inc APGD	Astellas Pharma Inc|Basilea Pharmaceutica	63	32	A Phase III Double Blind Randomized Study to Evaluate the Safety and Efficacy of BAL8557 Versus a Caspofungin Followed by Voriconazole Regimen in the Treatment of Candidemia and Other Invasive Candida Infections	Isavuconazole (BAL8557) in the Treatment of Candidemia and Other Invasive Candida Infections	92	54	A clinical trial to study the effects of BAL8557 Versus a Caspofungin Followed by Voriconazole Regimen in the Treatment of Candidemia and Other Invasive Candida Infections	Isavuconazole (BAL8557) in the Treatment of Candidemia and Other Invasive Candida Infections	92	58	Patients Candidemia and other invasive Candida infections	Candidiasis, Invasive|Candidemia|Mycoses	69	24	Isavuconazole A loading regimen will be administered during the first 48 hours followed by a maintenance dose from Day 3 onwards 0 24 hours Three IV infusions of 200 mg at approximately 8 hourly intervals 25 48 hours Three IV infusions of 200 mg at approximately 8 hourly intervals Day 3 to day 10 Maintenance dose of 200 mg isavuconazole IV once daily q d Day 11 to end of treatment EOT Maintenance…	Drug: Isavuconazole|Drug: Caspofungin|Drug: Voriconazole	46	3	Overall response at Follow Up 1 FU1 Visit 2 weeks after EOT 2 weeks after EOT	Percentage of Participants With Overall Response of Success at the End of Intravenous Therapy (EOIV) as Determined by the Data Review Committee (DRC) Based on the Assessments of Clinical and Mycological Responses as Well as Alternative Systemic AFT Use|Percentage of Participants With Overall Response of Success at Follow Up Visit 1 (FU1-2 Weeks After End of Treatment (EOT)) as Determined by the D…	100	21	Randomized Parallel Group Active Controlled Trial	Allocation: Randomized|Intervention Model: Parallel Assignment|Masking: Double (Participant, Investigator)|Primary Purpose: Treatment	56	13
CTRI/2009/091/000295	NCT00440310	Phase 3	Phase 3	100	100	Interventional	Interventional	100	100	India	Austria, Bosnia and Herzegovina, Croatia, Germany, India, Italy, Latvia, Poland, Romania, Russian Federation, Serbia, Sweden, Ukraine	100	18	450	483.0	25	0		Completed			Light Sciences Oncology Inc Address Light Sciences Oncology Inc 15405 SE 37th St Suite 100Bellevue WA 98006 USA , Light Sciences Oncology Inc 15405 SE 37th St Suite 100 Bellevue WA 98006 USA	Light Sciences Oncology	100	48	A multicenter multinational phase 3 randomized study to evaluate the safety and efficacy of treating colorectal cancer patients with recurrent liver metastases using the LitxTM system plus chemotherapy as compared to chemotherapy alone	Phase 3 Trial of Litx™ Plus Chemotherapy vs. Chemotherapy Only Treating Colorectal Cancer Patients With Recurrent Liver Metastases	91	41	A clinical trial to evaluate the safety and efficacy of talaporfin sodium activated locally using light of a specific wavelength on liver metastases in patients with colorectal cancer	Phase 3 Trial of Litx™ Plus Chemotherapy vs. Chemotherapy Only Treating Colorectal Cancer Patients With Recurrent Liver Metastases	66	25	Patients Liver metastases in patients with colorectal cancer that is patients who have cancer of the colon or rectum that has spread to the liver	Liver Metastases|Colorectal Neoplasms|Neoplasm Metastasis|Neoplasm Recurrence, Local	58	11	Talaporfin sodium One group of patients receives talaporfin sodium applied to one or more liver metastases through percutaneous access through the skin in combination with standard chemotherapy	Drug: Talaporfin sodium|Procedure: Percutaneous placement of device in liver metastases|Device: Interstitial light emitting diodes|Drug: FOLFOX4 regimen|Drug: FOLFIRI regimen	61	16	Progression free survival Time being measured from randomization to documented Progression of Death	Overall Survival	67	11	Other	Allocation: Randomized|Intervention Model: Parallel Assignment|Masking: None (Open Label)|Primary Purpose: Treatment	7	0
CTRI/2015/10/006320	NCT02511379	Phase 3	Not Applicable	29	0	Interventional	Interventional	100	100	India	Not Provided			200	14.0	29	0	Other Terminated	Terminated	100	58	Alcon laboratories India pvt Ltd Address Crescent 4 3rd floor Prestige Shantiniketan Bangalore 560048 , Alcon laboratories India pvt Ltd	Alcon Research	53	16	Clinical Evaluation of Systane xae Balance on Corneal Staining in Indian Subjects with Dry Eye	['Clinical Evaluation of Systane® Balance in Dry Eye Subjects']	100	66	Clinical Evaluation of Systane xae Balance in Dry Eye Subjects	['Clinical Evaluation of Systane® Balance in Dry Eye Subjects']	100	91	Patients Dry Eye	Dry Eye	100	71	Propylene Glycol 0 6 1 drop 4 times QID per day for 90 days	[ Other: Propylene Glycol 0.6% eye drops, Other Name: Systane® Balance]	60	11	Primary Outcome Measure Change from Baseline in Corneal StainingScore at all study time points Corneal staining will be assessed by the Investigator through slit lamp examination Screening visit day 0 day45 and day 90	['Change From Baseline in Corneal Staining Total Score [TimeFrame:Baseline (Day 0), Day 45, Day 90]', 'The type (severity) of staining was assessed for each of the 5 regions of the cornea (central, inferior, temporal, superior, and nasal) and graded on a 4-point scale, where 0 = Normal (No staining) and 3 = Severe (Numerous coalescent macropunctate areas and/or patches). The scores of the 5 regio…	53	27	Single Arm Trial	Intervention Model: Single Group Assignment|Masking: None (Open Label)|Primary Purpose: Treatment	55	9
CTRI/2009/091/000671	NCT00660959	Phase 3	Phase 3	100	100		Interventional			India	Belgium, Canada, Germany, India, Poland, United States	100	28	100	106.0	50	0		Completed			Cardiokine Biopharma Address , Cardiokine Biopharma LLC 30 S 15th Street 15th Floor Philadelphia PA 19102	CardioKine Inc.|Cardiokine Biopharma, LLC|Biogen	81	40	Multicenter Randomized Double blind Placebo controlled Study to Evaluate the Efficacy and Safety of Oral Lixivaptan Capsules in Subjects with Euvolemic Hyponatremia	Multicenter, Randomized, Double-blind, Placebo-controlled Study to Evaluate the Efficacy and Safety of Oral Lixivaptan Capsules in Subject With Euvolemic Hyponatremia	100	91	A clinical trial to study the effects of lixivaptan in patients with Euvolemic Hyponatrmeia	Multicenter, Randomized, Double-blind, Placebo-controlled Study to Evaluate the Efficacy and Safety of Oral Lixivaptan Capsules in Subject With Euvolemic Hyponatremia	65	32	Patients Euvolemic Hyponatremia	Hyponatremia With Normal Extracellular Fluid Volume	56	14	Lixivaptan Oral Capsules 25 mg or 50 mg of Lixivaptan or matching placebo once daily Study medication can be titrated up to 100 mg or down to 25 mg once daily Acceptable doses are once daily adminstration of 25 mg 50 mg or 100 mg as a single dose Randomization is 1 1 Lixivaptan and placebo	Drug: lixivaptan|Drug: placebo	88	10	Average daily area under the curve AUC of change from baseline in serum sodium concentrations up to 72 hours in Lixivaptan treated subjects compated to placebo 60 days	Average daily area under the curve (AUC) of change from baseline in serum sodium concentrations up to 72 hrs in lixivaptan treated subjects compared to placebo|Change from baseline in serum sodium on Day 30|Percentage of subjects achieving normalized serum sodium (Na+ ≥ 135 mEq/L)|Time to first normalization of serum sodium (Na+≥135 mEq/L)	92	64	Randomized Parallel Group Placebo Controlled Trial	Allocation: Randomized|Intervention Model: Parallel Assignment|Masking: Triple (Participant, Investigator, Outcomes Assessor)|Primary Purpose: Treatment	55	12
CTRI/2010/091/000401	NCT00667823	Phase 3	Phase 3	100	100		Interventional			India, Thailand	Argentina, Australia, Austria, Belarus, Belgium, Bulgaria, Canada, Chile, China, Colombia, France, Germany, Hong Kong, Hungary, India, Israel, Italy, Malaysia, Mexico, Netherlands, Peru, Poland, Romania, Russian Federation, Serbia, Singapore, Slovakia, South Africa, Sweden, Taiwan, Thailand, Ukraine, United Kingdom, United States	100	16	699	550.0	0	0		Active, not recruiting			Actelion Pharmaceuticals Ltd Gewerbestrasse16 CH 4123 Allschwil Switzerland Address , Actelion Pharmaceuticals Ltd Gewerbestrasse 16 CH 4123 Allschwil Switzerland	Actelion	100	26	Long term single arm open label extension study of the SERAPHIN study to assess the safety and tolerability of ACT 064992 in patients with symptomatic pulmonary arterial hypertension Acronym SERAPHIN OL Study with an ERA in Pulmonary arterial Hypertension to Improve cliNical outcome Open Label	Clinical Study to Assess the Long-term Safety and Tolerability of ACT 064992 in Patients With Symptomatic Pulmonary Arterial Hypertension	100	69	An open label clinical trial to study the effects of long term administration of study drug to Improve Clinical Outcome in Pulmonary Arterial Hypertension patients who participated earlier in the Seraphin study	Clinical Study to Assess the Long-term Safety and Tolerability of ACT 064992 in Patients With Symptomatic Pulmonary Arterial Hypertension	73	46	Patients Symptomatic Primary Arterial Hypertension	Pulmonary Arterial Hypertension	81	36	ACT 064992 10 mg od for entire study period	Drug: Macitentan	24	0	No primary efficacy endpoint is considered for this study	Number of subjects with treatment-emergent Adverse Events (AEs) and serious AEs|Number of subjects with AEs leading to premature discontinuation of study drug|Occurrence of treatment-emergent liver function test (ALT and/or AST) abnormality|Occurence of treatment-emergent hemoglobin abnormality	31	2	Single Arm Trial	Intervention Model: Single Group Assignment|Masking: None (Open Label)|Primary Purpose: Treatment	55	9
CTRI/2009/091/000117	NCT00451451	Phase 3	Phase 3	100	100		Interventional			India	Belarus, Belgium, Bosnia and Herzegovina, Bulgaria, Canada, Costa Rica, Croatia, Czech Republic, Estonia, France, Germany, Greece, India, Ireland, Israel, Latvia, Macedonia, The Former Yugoslav Republic of, Mexico, Moldova, Republic of, New Zealand, Poland, Puerto Rico, Romania, Serbia, Slovakia, Spain, Ukraine, United States	100	10	1232	1417.0	20	0		Completed			Biogen Idec Address , Biogen Idec	Biogen	100	54	A Randomized Multicenter Placebo Controlled and Active Reference Glatiramer Acetate Comparison Study to Evaluate the Efficacy and Safety of BG00012 in Subjects With Relapsing Remitting Multiple Sclerosis	Efficacy and Safety Study of Oral BG00012 With Active Reference in Relapsing-Remitting Multiple Sclerosis	98	60	A clinical trial to determine the efficacy and safety of BG00012 in patients with relapsing remitting multiple sclerosis	Efficacy and Safety Study of Oral BG00012 With Active Reference in Relapsing-Remitting Multiple Sclerosis	85	53	Patients Relapsing Remitting Multiple Sclerosis	Relapsing-Remitting Multiple Sclerosis	100	82	BG00012 240mg capsules TID	Drug: BG00012|Drug: Placebo|Drug: Glatiramer Acetate	43	8	To determine whether BG00012 when compared with placebo is effective in reducing the rate of clinical relapses at 2 years 2 years	Annualized Relapse Rate|Number of New or Newly Enlarging T2 Hyperintense Lesions|Number of New T1 Hypointense Lesions|Proportion of Subjects Relapsed|Proportion of Subjects Experiencing Progression of Disability Assessed Using the Expanded Disability Status Scale (EDSS)	42	10	Randomized Parallel Group Placebo Controlled Trial	Allocation: Randomized|Intervention Model: Parallel Assignment|Masking: Double (Participant, Investigator)|Primary Purpose: Treatment	55	13
CTRI/2009/091/000113	NCT00789373	Phase 3	Phase 3	100	100	Interventional	Interventional	100	100	India	Australia, Belgium, Finland, France, Germany, Greece, India, Italy, Netherlands, Poland, Portugal, Romania, Spain, Turkey, United Kingdom	100	18	65	939.0	0	0		Completed			Eli Lilly and Company India Pvt Ltd Address Plot No u2013 92 Sec u2013 32 Institutional Area Gurgaon 122001 , Eli Lilly	Eli Lilly and Company	100	45	A Phase 3 Double Blind Placebo Controlled Study of Maintenance Pemetrexed Plus Best Supportive Care Versus Best Supportive Care Immediately Following Induction Treatment With Pemetrexed Cisplatin for Advanced Nonsquamous Non Small Cell Lung Cancer	A Study of Induction and Maintenance Treatment of Advanced Non-squamous Non-Small Cell Lung Cancer	92	34	A Study of Induction and Maintenance Treatment of Advanced Non Squamous Non Small Cell Lung Cancer	A Study of Induction and Maintenance Treatment of Advanced Non-squamous Non-Small Cell Lung Cancer	100	100	Patients C349 Malignant neoplasm of unspecifiedpart of bronchus or lung Non Small Cell Lung Cancer	Non-Small Cell Lung Cancer	100	49	Pemetrexed Induction therapy 500 mg m2 IV on Day 1 of each 21 day cycle x 4 cycles Maintenance therapy 500 mg m2 IV on Day 1 of each 21 day cycle until progressive disease or treatment discontinuation	Drug: Pemetrexed|Drug: Cisplatin|Drug: Placebo|Other: Best Supportive Care	38	2	Progression free survival time PFS Date of randomization to the first date of measured progressive disease or date of death from any cause	Investigator-assessed Objective Progression-free Survival (PFS)|Independently-assessed Objective Progression-free Survival (PFS)|Overall Survival (OS)|Change From Baseline in the EuroQol Instrument (EQ-5D) Index Score|Change From Baseline in EuroQol Instrument (EQ-5D) Visual Analog Scale (VAS)|Percentage of Participants With Hospitalizations Due to Adverse Events or Requiring Transfusion (Resourc…	56	19	Randomized Parallel Group Placebo Controlled Trial	Allocation: Randomized|Intervention Model: Parallel Assignment|Masking: Quadruple (Participant, Care Provider, Investigator, Outcomes Assessor)|Primary Purpose: Treatment	55	11
CTRI/2009/091/000174	NCT00736879	Phase 3	Phase 3	100	100		Interventional			India	Canada, India, Mexico, Puerto Rico, Russian Federation, South Africa, United States	100	22	280	497.0	25	0		Completed			The pharmaceutical company sponsoring this study is Bristol Myers Squibb Address , The Pharmaceutical Company Sponsoring This Study Is Bristol Myers Squibb	AstraZeneca|Bristol-Myers Squibb	77	32	A Multicenter Randomized Double Blind Placebo Controlled Parallel Group Phase III Trial to Evaluate the Safety and Efficacy of Dapagliflozin as Monotherapy in Subjects With Type 2 Diabetes Who Have Inadequate Glycemic Control With Diet and Exercise	Safety and Efficacy of Dapagliflozin as Monotherapy in Subjects With Type 2 Diabetes	100	52	A Multicenter Randomized Placebo Controlled Phase III Trial to Evaluate the Safety and Efficacy of Dapagliflozin as Monotherapy in Subjects With Type 2 Diabetes Who Have Inadequate Glycemic Control With Diet and Exercise	Safety and Efficacy of Dapagliflozin as Monotherapy in Subjects With Type 2 Diabetes	100	56	Patients Type 2 Diabetes	Type 2 Diabetes Mellitus	79	50	Dapagliflozin Tablets Oral Once Daily Up to 24 weeks	Drug: Dapagliflozin|Drug: Placebo	67	7	Change from baseline in hemoglobin A1C at Week 24	Adjusted Mean Change From Baseline in Hemoglobin A1c (HbA1c) at Week 24 Last Observation Carried Forward (LOCF) - All Randomized Participants|Adjusted Mean Change From Baseline in Total Body Weight at Week 24 (LOCF) - Randomized Participants|Adjusted Mean Change From Baseline in Fasting Plasma Glucose at Week 24 (LOCF) - Randomized Participants|Adjusted Mean Change From Baseline in Effect on 2-ho…	100	47	Randomized Parallel Group Placebo Controlled Trial	Allocation: Randomized|Intervention Model: Parallel Assignment|Masking: Double (Participant, Investigator)|Primary Purpose: Treatment	55	13
CTRI/2010/091/000250	NCT01057537	Phase 3	Phase 3	100	100		Interventional			Ireland	Australia, India, Ireland, Netherlands, United Kingdom	100	30	2000	2004.0	60	0	Completed	Completed	100	100	Imperial College London Address Imperial Clinical Trials Unit ICTU 3rd Floor International Centre for Circulatory Health ICCH National Heart Lung Institute Imperial College London 59 North Wharf Road London W2 1LA , European Commission Imperial College Healthcare NHS Trust Royal College of Surgeons Ireland UMC Utrecht The George Institute for International Health India Public Health Foundation of…	Imperial College London|European Commission|Imperial College Healthcare NHS Trust|Royal College of Surgeons, Ireland|UMC Utrecht|The George Institute|Public Health Foundation of India|Dr. Reddy's Laboratories Limited	96	64	A randomised controlled trial of fixed dose combination medication and usual care in those at high risk of cardiovascular disease Acronym UMPIRE Use of a Multidrug Pill In Reducing cardiovascular Events	UMPIRE - Use of a Multidrug Pill In Reducing Cardiovascular Events	100	59	UMPIRE Use of a Multidrug Pill In Reducing Cardiovascular Events The study is a Clinical Trial that will compare the polypill a single capsule containing aspirin a statin cholesterol lowering medicine and two blood pressure lowering medicines to the usual medicines that you take to help prevent heart attack and stroke	UMPIRE - Use of a Multidrug Pill In Reducing Cardiovascular Events	100	28	Patients Cardiovascular Disease s	Cardiovascular Diseases	82	26	Red Heart Pill Version 1 aspirin 75mg simvastatin 40mg Lisinopril 10mg and Atenolol 50mg Version 2 aspirin 75mg simvastatin 40mg Lisinopril 10mg and Hydrochlorothiazide 12 5mg Participants to take one capsule once daily	Drug: polypill|Drug: Usual cardiovascular medications	28	0	Adherence to medication self reported current use of antiplatelet statin and combination 8805 2 blood pressure lowering therapy End of trial follow up	Adherence to medication; self-reported current use of antiplatelet, statin and combination (≥ 2) blood pressure lowering therapy|Change in blood pressure|Change in LDL cholesterol|Self reported current use of antiplatelet, statin and combination (>2) blood pressure lowering therapy|Reasons for stopping cardiovascular medications|Serious adverse events|New onset cardiovascular events|Participant '…	91	51	Randomized Parallel Group Active Controlled Trial	Allocation: Randomized|Intervention Model: Parallel Assignment|Masking: None (Open Label)|Primary Purpose: Treatment	56	13
CTRI/2010/091/003036	NCT01126580	Phase 3	Phase 3	100	100		Interventional			India	Argentina, Brazil, Canada, Croatia, Czech Republic, Finland, France, Germany, India, Korea, Republic of, Mexico, Poland, Puerto Rico, Romania, Slovakia, South Africa, Spain, United Kingdom, United States	100	13	753	807.0	25	0	Completed	Completed	100	100	Eli Lilly Address , Eli Lilly USA	Eli Lilly and Company	67	47	The Impact of LY2189265 Versus Metformin on Glycemic Control in Early Type 2 Diabetes Mellitus AWARD 3 Assessment of Weekly AdministRation of LY2189265 in Diabetes 3	A Study in Participants With Type 2 Diabetes Mellitus (AWARD-3)	73	28	A Study in Patients With Type 2 Diabetes Mellitus AWARD 3	A Study in Participants With Type 2 Diabetes Mellitus (AWARD-3)	95	78	Patients Diabetes Mellitus Type 2	Diabetes Mellitus, Type 2	100	78	LY2189265 0 75 or 1 5 mg administered as a subcutaneous injection once weekly for 52 weeks	Drug: Metformin|Drug: LY2189265|Drug: Placebo (oral)|Drug: Placebo (subcutaneous)	61	6	Change in HbA1c from baseline to 26 weeks endpoint 1 5mg LY2189265 compared to metformin Baseline 26 weeks	Change From Baseline to 26-week Endpoint in Glycosylated Hemoglobin (HbA1c)|Change From Baseline to 52-week Endpoint in Glycosylated Hemoglobin (HbA1c)|Percentage of Participants Achieving a Glycosylated Hemoglobin (HbA1c) of Less Than 7% and Less Than or Equal to 6.5% at 26 and 52 Weeks|Change From Baseline to 26 and 52 Weeks in Fasting Blood Glucose|Change From Baseline to 26 and 52 Weeks in Da…	83	56	Randomized Parallel Group Multiple Arm Trial	Allocation: Randomized|Intervention Model: Parallel Assignment|Masking: Quadruple (Participant, Care Provider, Investigator, Outcomes Assessor)|Primary Purpose: Treatment	60	11
CTRI/2011/091/000219	NCT00712933	Phase 3	Phase 3	100	100		Interventional			India	Argentina, Austria, Belgium, Brazil, Canada, Chile, Colombia, Czechia, France, Germany, Hong Kong, India, Israel, Italy, Korea, Republic of, Mexico, Netherlands, Peru, Philippines, Poland, Puerto Rico, Romania, Russian Federation, Slovakia, Spain, Sweden, Taiwan, United Kingdom	100	12	1000	738.0	22	0		Completed			Human Genome Sciences Inc 14200 Shady Grove Road Rockville Maryland 20850 USA Address , Human Genome Sciences Inc GlaxoSmithKline	Human Genome Sciences Inc., a GSK Company|GlaxoSmithKline	85	51	HGS1006 C1074 A Multi Center Continuation Trial of Belimumab HGS1006 LymphoStat B TM a Fully Human Monoclonal Anti BLyS Antibody in Subjects with Systemic Lupus Erythematosus SLE who Completed the Phase 3 Protocol HGS1006 C1056 or HGS1006 C1057	A Continuation Trial for Subjects With Lupus That Completed Protocol HGS1006-C1056 or HGS1006-C1057	95	52	HGS1006 C1074 A Multi Center Continuation Trial of Belimumab HGS1006 LymphoStat B TM a Fully Human Monoclonal Anti BLyS Antibody in Subjects with Systemic Lupus Erythematosus SLE who Completed the Phase 3 Protocol HGS1006 C1056 or HGS1006 C1057	A Continuation Trial for Subjects With Lupus That Completed Protocol HGS1006-C1056 or HGS1006-C1057	95	52	Patients Systemic Lupus Erythematosus SLE	Systemic Lupus Erythematosus	100	66	Belimumab 10 Mg Kg Every 28 Days	Drug: belimumab	78	16	Long Term Safety Evaluation Of Belimumab LymphoStat B TM In Subjects With SLE Ongoing	Number of Participants With Adverse Events (AE)|AE Rates by System Organ Class (SOC) During the Study|Number of Participants With Serious Adverse Events (SAE)|SAE Rates by SOC During the Study|Change From Baseline in Activated Partial Thromboplastin Time (APTT) and Prothrombin Time (PT) at the Indicated Time Points|Change From Baseline in Platelets (Plt), Lymphocytes (Lymp), Leukocytes (Leu), Eos…	21	10	Non randomized Multiple Arm Trial	Allocation: Non-Randomized|Intervention Model: Parallel Assignment|Masking: None (Open Label)|Primary Purpose: Treatment	60	14
CTRI/2008/091/000111	NCT00409188	Phase 3	Phase 3	100	100	Interventional	Interventional	100	100	Democratic, People s, Republic of, Korea, India	Argentina, Australia, Austria, Belgium, Brazil, Canada, China, Czech Republic, Denmark, France, Germany, Greece, Hong Kong, Hungary, India, Ireland, Israel, Italy, Korea, Republic of, Mexico, Netherlands, Poland, Portugal, Romania, Russian Federation, Singapore, Slovakia, Spain, Sweden, Switzerland, Taiwan, United Kingdom, United States	70	20	1303	1513.0	40	0		Completed			Merck KGaA Darmstadt Germany Frankfurter Strasse 250 D 64293 Darmstadt Germany Address , Merck KGaA Darmstadt Germany	EMD Serono|Merck KGaA, Darmstadt, Germany	84	59	A Multi Center Phase III Randomized Double Blind Placebo Controlled Study of the Cancer Vaccine Stimuvax xae L BLP25 or BLP25 Liposome Vaccine in Non Small Cell Lung Cancer NSCLC Subjects With Unresectable Stage III Disease Acronym START Stimulating Targeted Antigenic Responses To NSCLC	Cancer Vaccine Study for Unresectable Stage III Non-small Cell Lung Cancer (START)	97	44	Cancer Vaccine Study for Unresectable Stage III Non Small Cell Lung Cancer	Cancer Vaccine Study for Unresectable Stage III Non-small Cell Lung Cancer (START)	100	94	Patients Non small cell lung cancer NSCLC subjects with unresectable stage III disease	Non-small Cell Lung Cancer	100	49	Investigational arm Pre treatment one intravenous infusion of cyclophosphamide infusion of 300 mg m2 determined by calculation of the subject s body surface area A maximum dose of 600mg will be given Primary treatment weekly subcutaneous vaccinations with Stimuvax subcutaneous injection of 1 000 xb5g for 8 consecutive weeks Maintenance treatment vaccinations with Stimuvax subcutaneous injection o…	Biological: Tecemotide (L-BLP25)|Drug: Single low dose cyclophosphamide|Drug: Placebo	44	3	u2022To compare survival duration of all randomized subjects by treatment arm Time Frame various timepoints Designated as safety issue No Secondary Outcome Secondary Outcome Measures u2022 to compare all randomized subjects by treatment arm for Time To Symptom Progression TTSP as measured by the Lung Cancer Symptom Scale LCSS Time Frame various timepoints Designated as safety issue No u2022 Time …	Overall Survival|Time To Symptom Progression (TTSP) as Measured by the Lung Cancer Symptom Scale (LCSS)|Time To Progression (TTP)|One-, Two- and Three-year Survival Rate|Number of Participants With Treatment Emergent Adverse Events and Injection Site Reactions	76	33	Randomized Parallel Group Placebo Controlled Trial	Allocation: Randomized|Intervention Model: Parallel Assignment|Masking: Quadruple (Participant, Care Provider, Investigator, Outcomes Assessor)|Primary Purpose: Treatment	55	11
CTRI/2012/01/002331	NCT00412893	Phase 3	Phase 3	100	100	Interventional	Interventional	100	100	Argentina, Australia, Belgium, Brazil, Canada, Chile, Egypt, France, Germany, India, Italy, Lebanon, Mexico, Poland, Russian, Federation, South, Africa, Thailand, United, States of, America	Argentina, Australia, Belgium, Brazil, Canada, Chile, China, Egypt, France, Germany, Hungary, India, Israel, Italy, Korea, Republic of, Malaysia, Mexico, Netherlands, New Zealand, Poland, Russian Federation, Spain, Switzerland, Thailand, Turkey, United States	91	56	510	527.0	25	0		Completed			Astellas Pharma Global Development Inc APGD Address Astellas Pharma Global Development Inc APGD Research Development 3 Parkway North Deerfield IL 60015 United States of America , Astellas Pharma Global Development Inc APGD	Astellas Pharma Inc|Basilea Pharmaceutica International Ltd	49	25	A Phase III Double Blind Randomized Study to Evaluate Safety and Efficacy of BAL8557 Versus Voriconazole for Primary Treatment of Invasive Fungal Disease Caused by Aspergillus Species or Other Filamentous Fungi	Isavuconazole (BAL8557) for Primary Treatment of Invasive Aspergillosis	75	30	A clinical trial to study the effects of BAL8557 Versus Voriconazole for Primary Treatment of Invasive Fungal Disease Caused by Aspergillus Species or Other Filamentous Fungi	Isavuconazole (BAL8557) for Primary Treatment of Invasive Aspergillosis	75	33	Patients B449 Aspergillosis unspecified Invasive fungal disease IFD caused by Aspergillus species or other filamentous fungi	Aspergillosis|Invasive Fungal Infection	85	25	Isavuconazole Isavuconazole BAL4815 is administered as a water soluble pro drug Isavuconazonium sulphate BAL8557 Throughout the protocol all doses of the pro drug are expressed as the corresponding amount of active substance isavuconazole An isavuconazole loading regimen will be administered during the first 48 hours followed by a maintenance dose from Day 3 onwards u2022 0 u201324 hours Three IV…	Drug: Isavuconazole|Drug: Voriconazole	73	13	All cause mortality through Day 42 All cause mortality through Day 42	All-cause Mortality Through Day 42|Percentage of Participants With an Overall Outcome of Success Evaluated by the Data Review Committee (DRC)|All-cause Mortality Through Day 84|Percentage of Participants With an Overall Outcome of Success Evaluated by Investigator|Percentage of Participants With a Clinical Response Assessed by the DRC|Percentage of Participants With a Mycological Response Assesse…	100	13	Randomized Parallel Group Active Controlled Trial	Allocation: Randomized|Intervention Model: Parallel Assignment|Masking: Double (Participant, Investigator)|Primary Purpose: Treatment	56	13
CTRI/2009/091/000548	NCT00452790	Phase 3	Phase 3	100	100		Interventional			India	India	100	100	708	708.0	100	34		Completed			Wyeth Research Division of Wyeth Pharmaceuticals Inc Address ,	Wyeth is now a wholly owned subsidiary of Pfizer	47	21	A Phase 3 Randomized Active Controlled Double blind Trial Evaluating the Safety Tolerability and Immunogenicity of a 13 valent Pneumococcal Conjugate Vaccine in Healthy Infants Given With Routine Pediatric Vaccinations in India	Study Evaluating 13-valent Pneumococcal Conjugate Vaccine in Healthy Infants in India	96	48	A clinical trial to study the effects of a 13 valent pneumococcal conjugate vaccine in healthy infants given with routine vaccinations in India	Study Evaluating 13-valent Pneumococcal Conjugate Vaccine in Healthy Infants in India	93	59	Patients Preventative pneumococcal infections	Pneumococcal Infections	100	58	13 valent pneumococcal conjugate vaccine 1 dose at 6 10 14 weeks and 12 months of age	Biological: 13-valent Pneumococcal Conjugate Vaccine|Biological: 7 valent pneumococcal conjugate vaccine	86	36	To assess the pneumococcal immune responses induced by 13vPnC relative to the pneumococcal immune responses induced by 7vPnC when measured 1 month after the infant series 1 month after infant series	Percentage of Participants Achieving a Predefined Antibody Level of Greater Than or Equal to 0.35 Micrograms (Mcg)/mL, 1 Month After the Infant Series.|Percentage of Participants Achieving a Predefined Antibody Level for Concomitant Vaccine Pertussis Antigens (Pertussis Toxoid [PT], Filamentous Hemagglutinin [FHA], Pertactin [PRN]), 1 Month After the Infant Series.|Percentage of Participants Achi…	45	22	Randomized Parallel Group Multiple Arm Trial	Allocation: Randomized|Intervention Model: Parallel Assignment|Masking: Quadruple (Participant, Care Provider, Investigator, Outcomes Assessor)|Primary Purpose: Prevention	60	11
CTRI/2018/08/015292	NCT03315143	Phase 3	Phase 3	100	100	Interventional	Interventional	100	100	Argentina, Australia, Belgium, Brazil, Bulgaria, Canada, Chile, China, Czech, Republic, Denmark, Estonia, France, Georgia, Germany, Greece, Guatemala, Hungary, India, Israel, Italy, Latvia, Lithuania, Mexico, Netherlands, New, Zealand, Norway, Peru, Poland, Portugal, Republic of, Korea, Romania, Russian, Federation, Serbia, Slovenia, South, Africa, Spain, Sweden, Switzerland, Taiwan, The former, …	Argentina, Australia, Belgium, Brazil, Bulgaria, Canada, Chile, China, Czechia, Denmark, Estonia, Former Yugoslavia, France, Georgia, Germany, Greece, Guatemala, Hungary, India, Israel, Italy, Korea, Republic of, Latvia, Lithuania, Mexico, Netherlands, New Zealand, Norway, Peru, Poland, Portugal, Puerto Rico, Romania, Russian Federation, Serbia, Slovakia, South Africa, Spain, Sweden, Switzerland,…	96	79	10500	10500.0	100	34		Recruiting			Sanofi Synthelabo India Private Limited Address CTS No u2013 117 B L T Business Park Saki Vihar Road Powai Mumbai u2013 400 072 , Sanofi Synthelabo India Private Limited CTS No u2013 117 B L T Business Park Saki Vihar Road Powai Mumbai u2013 400 072	Sanofi	100	16	A Randomized Double blind Placebo controlled Parallel group Multicenter Study to Demonstrate the Effects of Sotagliflozin on Cardiovascular and Renal Events in Patients with Type 2 Diabetes Cardiovascular Risk Factors and Moderately Impaired Renal Function The SCORED Trial	Effect of Sotagliflozin on Cardiovascular and Renal Events in Patients With Type 2 Diabetes and Moderate Renal Impairment Who Are at Cardiovascular Risk	82	47	Effect of Sotagliflozin or placebo on Cardiovascular and Renal Events in Patients with Type 2 Diabetes and Moderate Renal Impairment Who Are at Cardiovascular Risk	Effect of Sotagliflozin on Cardiovascular and Renal Events in Patients With Type 2 Diabetes and Moderate Renal Impairment Who Are at Cardiovascular Risk	100	94	Patients E115 Type 2 diabetes mellitus with circulatory complications Type 2 Diabetes Cardiovascular Risk Factor and moderately impaired renal function	Type 2 Diabetes Mellitus|Chronic Kidney Diseases	67	28	Sotagliflozin 200 mg tablet Total Duration of Therapy Approximately 27 to 51 months per patient Frequency of Therapy Once Daily	Drug: Sotagliflozin (SAR439954)|Drug: Placebo	53	4	Time to the first occurrence of any of the following clinical events xad Cardiovascular death xad Non fatal MI xad Non fatal stroke xad Hospitalization for heart failure Baseline to approximately 51 months	Time to first Major Adverse Cardiovascular Event (MACE)|Time to cardiovascular death or hospitalization for heart failure|Time to first composite renal event|Time to first composite renal event in subgroup of patients with macroalbuminuria|Total number of heart failure events|Cardiovascular (CV) death|All cause mortality	66	28	Randomized Parallel Group Placebo Controlled Trial	Allocation: Randomized|Intervention Model: Parallel Assignment|Masking: Quadruple (Participant, Care Provider, Investigator, Outcomes Assessor)|Primary Purpose: Prevention	55	11
CTRI/2017/08/009311	NCT02941926	Phase 3	Phase 3	100	100	Interventional	Interventional	100	100	Argentina, Austria, Belgium, Brazil, Bulgaria, Canada, Chile, Colombia, Costa, Rica, Czech, Republic, Denmark, Egypt, Finland, France, Greece, Hong, Kong, Hungary, India, Israel, Italy, Jordan, Lebanon, Luxembourg, Malaysia, Mexico, Netherlands, Norway, Oman, Panama, Philippines, Poland, Portugal, Romania, Russian, Federation, Saudi, Arabia, Singapore, Slovakia, Slovenia, Spain, Sweden, Taiwan, T…	Argentina, Austria, Belgium, Bulgaria, Canada, Chile, Czechia, Denmark, Finland, France, Greece, Hong Kong, Hungary, India, Israel, Italy, Jordan, Lebanon, Malaysia, Mexico, Netherlands, Norway, Oman, Panama, Philippines, Poland, Portugal, Russian Federation, Saudi Arabia, Singapore, Slovakia, Slovenia, Spain, Sweden, Taiwan, Thailand, United Kingdom, United States	99	79	3000	3254.0	20	0		Active, not recruiting			Novartis Healthcare Pvt Ltd Address Sandoz house Shiv sagar Estate Dr Annie Besant Road Worli Mumbai 400018 , Novartis Healthcare Private Limited Sandoz House Shivsagar Estate Worli Mumbai 400018	Novartis Pharmaceuticals|Novartis	50	18	An Open label Multicenter Phase IIIb Study to Assess the Safety and Efficacy of Ribociclib LEE011 in Combination With Letrozole for the Treatment of Men and Pre or Postmenopausal Women With Hormone Receptor positive HR positive HER2 negative HER2 Advanced Breast Cancer aBC With no Prior Hormonal Therapy for Advanced Disease	Study to Assess the Safety and Efficacy of Ribociclib (LEE011) in Combination With Letrozole for the Treatment of Men and Pre/Postmenopausal Women With HR+ HER2- aBC	100	67	Study to Assess the Safety and Efficacy of Ribociclib LEE011 in taken along with Letrozole for the Treatment of Men and Pre or Postmenopausal Women With HR positive HER2 advanced breast cancer	Study to Assess the Safety and Efficacy of Ribociclib (LEE011) in Combination With Letrozole for the Treatment of Men and Pre/Postmenopausal Women With HR+ HER2- aBC	94	79	Patients Men and Pre Postmenopausal Women With HR positive HER2 advanced Breast Cancer	Breast Cancer	100	29	Ribociclib LEE011 Ribociclib oral 3 weeks on 1 week off in combination with oral once daily letrozole 600 mg ribociclib QD plus 2 5 mg letrozole QD	Drug: Ribociclib|Drug: Letrozole|Drug: Goserelin|Drug: Leuprolide	61	10	The number of participants with adverse events as a measure of safety and tolerability Up to approximately 36 months	The number of participants with adverse events as a measure of safety and tolerability|Time-to-Progression (TTP)|Overall response rate (ORR) for patients with measurable disease|Clinical Benefit Rate (CBR)|Patient Reported Outcome (PRO) using scores from FACT-B questionaire	86	41	Other	Intervention Model: Single Group Assignment|Masking: None (Open Label)|Primary Purpose: Treatment	8	0
CTRI/2017/08/009477	NCT02914600	Phase 3	Phase 3	100	100	Interventional	Interventional	100	100	Argentina, Australia, Austria, Belarus, Belgium, Bulgaria, Canada, Croatia, Czech, Republic, France, Georgia, Germany, Greece, Hong, Kong, Hungary, Iceland, India, Ireland, Israel, Italy, Japan, Malaysia, Mexico, Netherlands, New, Zealand, Norway, Poland, Portugal, Republic of, Korea, Romania, Russian, Federation, Serbia, Singapore, Slovakia, South, Africa, Spain, Sri, Lanka, Sweden, Switzerland,…	Argentina, Australia, Austria, Belgium, Bulgaria, Canada, Croatia, Czechia, France, Georgia, Germany, Greece, Hong Kong, Hungary, Iceland, India, Ireland, Israel, Italy, Japan, Korea, Republic of, Malaysia, Mexico, Netherlands, New Zealand, Poland, Portugal, Romania, Russian Federation, Serbia, Singapore, Slovakia, South Africa, Spain, Sweden, Switzerland, Taiwan, Ukraine, United Kingdom, United …	99	87	1000	1000.0	100	34		Enrolling by invitation			Gilead Sciences Inc Address 333 Lakeside Drive Foster City CA 94404 USA , Gilead Sciences Inc 333 Lakeside Drive Foster City CA 94404 USA	Gilead Sciences|Galapagos NV	70	18	A Long Term Extension Study to Evaluate the Safety of filgotinib in Subjects with Crohn u2019s Disease	Filgotinib in Long-Term Extension Study of Adults With Crohn's Disease	93	62	Filgotinib in Long Term Extension Study of Adults With Crohns Disease	Filgotinib in Long-Term Extension Study of Adults With Crohn's Disease	99	84	Patients Crohn u2019s Disease	Crohn's Disease	93	58	Experimental filgotinib dose B open label filgotinib dose B for up to 144 weeks Drug filgotinib Tablets administered orally once daily Other Names u2022 GS 6034 u2022 GLPG0634	Drug: Filgotinib|Drug: Placebo	79	24	Overall Safety Profile of Filgotinib Evaluated by the Percentage of Participants Experiencing Adverse Events and Abnormal Clinical Laboratory Tests Up to 144 weeks plus 30 days	Overall Safety Profile of Filgotinib Evaluated by the Percentage of Participants Experiencing Adverse Events and Abnormal Clinical Laboratory Tests|Change from Baseline in PRO2 Scores|Change from Baseline in Crohn's Disease Activity Index (CDAI) Scores	91	42	Other	Allocation: Non-Randomized|Intervention Model: Parallel Assignment|Masking: Double (Participant, Investigator)|Primary Purpose: Treatment	6	0
CTRI/2017/09/009748	NCT02914561	Phase 3	Phase 3	100	100	Interventional	Interventional	100	100	Argentina, Australia, Austria, Belarus, Belgium, Bulgaria, Canada, Croatia, Czech, Republic, France, Georgia, Germany, Greece, Hong, Kong, Hungary, Iceland, India, Ireland, Israel, Italy, Japan, Malaysia, Mexico, Netherlands, New, Zealand, Norway, Poland, Portugal, Republic of, Korea, Romania, Russian, Federation, Serbia, Singapore, Slovakia, South, Africa, Spain, Sri, Lanka, Sweden, Switzerland,…	Argentina, Australia, Austria, Belgium, Bulgaria, Canada, Croatia, Czechia, France, Georgia, Germany, Greece, Hong Kong, Hungary, Iceland, India, Ireland, Israel, Italy, Japan, Korea, Republic of, Malaysia, Mexico, Netherlands, New Zealand, Norway, Poland, Portugal, Romania, Russian Federation, Serbia, Singapore, Slovakia, South Africa, Spain, Sweden, Switzerland, Taiwan, Ukraine, United Kingdom,…	99	89	1320	1320.0	100	34		Recruiting			Gilead Sciences Inc Address 333 Lakeside Drive Foster City CA 94404 USA , Gilead Sciences Inc 333 Lakeside Drive Foster City CA 94404 USA	Gilead Sciences|Galapagos NV	70	18	Combined Phase 3 Double blind Randomized Placebo Controlled Studies Evaluating the Efficacy and Safety of Filgotinib in the Induction and Maintenance of Remission in Subjects with Moderately to Severely Active Crohn u2019s Disease	Filgotinib in the Induction and Maintenance of Remission in Adults With Moderately to Severely Active Crohn's Disease	96	65	Filgotinib in the Induction and Maintenance of Remission in Adults With Moderately to Severely Active Crohns Disease	Filgotinib in the Induction and Maintenance of Remission in Adults With Moderately to Severely Active Crohn's Disease	100	90	Patients Moderately to Severely Active Crohn u2019s Disease	Crohn's Disease	93	38	Induction Study Experimental filgotinib dose B filgotinib dose B and placebo to match filgotinib dose A for 10 weeks Drug filgotinib tablet administered orally once daily Other Names GS 6034 GLPG0634 Drug placebo to match filgotinib tablet administered orally once daily	Drug: Filgotinib|Drug: Placebo to match filgotinib	100	55	1 Induction Study Proportion of Participants Achieving Clinical Remission by Patient Reported Outcomes PRO2 at Week 10 Time Frame Week 10 2 Induction Study Proportion of Participants Achieving Endoscopic Response at Week 10 Time Frame Week 10 3 Maintenance Study Proportion of Participants Achieving Clinical Remission by PRO2 at Week 58 Time Frame Week 58 4 Maintenance Study Proportion of Particip…	Induction Study: Proportion of Participants Achieving Clinical Remission by Patient Reported Outcomes (PRO2) at Week 10|Induction Study: Proportion of Participants Achieving Endoscopic Response at Week 10|Maintenance Study: Proportion of Participants Achieving Clinical Remission by PRO2 at Week 58|Maintenance Study: Proportion of Participants Achieving Endoscopic Response at Week 58|Induction Stu…	94	75	Randomized Parallel Group Placebo Controlled Trial	Allocation: Randomized|Intervention Model: Parallel Assignment|Masking: Double (Participant, Investigator)|Primary Purpose: Treatment	55	13
CTRI/2017/09/009708	NCT02914535	Phase 3	Phase 3	100	100	Interventional	Interventional	100	100	Argentina, Australia, Austria, Belarus, Belgium, Bulgaria, Canada, Croatia, Czech, Republic, France, Georgia, Germany, Greece, Hong, Kong, Hungary, Iceland, India, Ireland, Israel, Italy, Japan, Malaysia, Mexico, Netherlands, New, Zealand, Norway, Poland, Portugal, Republic of, Korea, Romania, Russian, Federation, Serbia, Singapore, Slovakia, South, Africa, Spain, Sri, Lanka, Sweden, Switzerland,…	Argentina, Australia, Austria, Belgium, Bulgaria, Canada, Croatia, Czechia, France, Georgia, Germany, Greece, Hong Kong, Hungary, Iceland, India, Ireland, Israel, Italy, Japan, Korea, Republic of, Malaysia, Mexico, Netherlands, New Zealand, Poland, Portugal, Romania, Russian Federation, Serbia, Singapore, Slovakia, South Africa, Spain, Sweden, Switzerland, Taiwan, Ukraine, United Kingdom, United …	99	87	1000	1000.0	100	34		Enrolling by invitation			Gilead Sciences Inc Address 333 Lakeside Drive Foster City CA 94404 USA , Gilead Sciences Inc 333 Lakeside Drive Foster City CA 94404 USA	Gilead Sciences|Galapagos NV	70	18	A Long Term Extension Study to Evaluate the Safety of Filgotinib in Subjects With Ulcerative Colitis	Filgotinib in Long-Term Extension Study of Adults With Ulcerative Colitis	95	65	Filgotinib in Long Term Extension Study of Adults With Ulcerative Colitis	Filgotinib in Long-Term Extension Study of Adults With Ulcerative Colitis	100	100	Patients Ulcerative Colitis	Ulcerative Colitis	100	71	Experimental filgotinib dose B open label filgotinib dose B for up to 144 weeks Drug filgotinib Tablets administered orally once daily Other Names u2022 GS 6034 u2022 GLPG0634	Drug: Filgotinib|Drug: Placebo	79	24	Overall Safety Profile of Filgotinib Evaluated by Proportion of Participants Experiencing Adverse Events and Abnormal Clinical Laboratory Tests Up to 144 weeks plus 30 days	Overall Safety Profile of Filgotinib Evaluated by Proportion of Participants Experiencing Adverse Events and Abnormal Clinical Laboratory Tests|Change From Baseline in Components of Mayo Clinic Score (MCS)	91	58	Other	Allocation: Non-Randomized|Intervention Model: Parallel Assignment|Masking: Double (Participant, Investigator)|Primary Purpose: Treatment	6	0
CTRI/2017/08/009475	NCT02914522	Phase 3	Phase 3	100	100	Interventional	Interventional	100	100	Argentina, Australia, Austria, Belarus, Belgium, Bulgaria, Canada, Croatia, Czech, Republic, France, Georgia, Germany, Greece, Hong, Kong, Hungary, Iceland, India, Ireland, Israel, Italy, Japan, Malaysia, Mexico, Netherlands, New, Zealand, Norway, Poland, Portugal, Republic of, Korea, Romania, Russian, Federation, Serbia, Singapore, Slovakia, South, Africa, Spain, Sri, Lanka, Sweden, Switzerland,…	Argentina, Australia, Austria, Belgium, Bulgaria, Canada, Croatia, Czechia, France, Georgia, Germany, Greece, Hong Kong, Hungary, Iceland, India, Ireland, Israel, Italy, Japan, Korea, Republic of, Malaysia, Mexico, Netherlands, New Zealand, Norway, Poland, Portugal, Romania, Russian Federation, Serbia, Singapore, Slovakia, South Africa, Spain, Sweden, Switzerland, Taiwan, Ukraine, United Kingdom,…	99	89	1300	1300.0	100	34		Recruiting			Gilead Sciences Inc Address 333 Lakeside Drive Foster City CA 94404 USA , Gilead Sciences Inc 333 Lakeside Drive Foster City CA 94404 USA	Gilead Sciences|Galapagos NV	70	18	Combined Phase 2b 3 Double Blind Randomized Placebo Controlled Studies Evaluating the Efficacy and Safety of Filgotinib in the Induction and Maintenance of Remission in Subjects with Moderately to Severely Active Ulcerative Colitis	Filgotinib in the Induction and Maintenance of Remission in Adults With Moderately to Severely Active Ulcerative Colitis	97	65	Filgotinib in the Induction and Maintenance of Remission in Adults With Moderately to Severely Active Ulcerative Colitis	Filgotinib in the Induction and Maintenance of Remission in Adults With Moderately to Severely Active Ulcerative Colitis	100	100	Patients Moderately to Severely Active Ulcerative Colitis	Ulcerative Colitis	100	41	Maintenance Study Experimental participants who meet response or remission criteria at Week 10 will continue into maintenance study and will receive filgotinib and or placebo for 48 weeks Drug filgotinib Tablets administered orally once daily Other Names GS 6034 GLPG0634 Drug placebo to match filgotinib Tablets administered orally once daily	Drug: Filgotinib|Drug: Placebo to match filgotinib	100	36	Primary Outcome Measure 1 Induction Study Proportion of Participants Achieving Remission Based on Components of Mayo Clinic Score MCS at Week 10 2 Maintenance Study Proportion of Participants Achieving Remission Based on Components of MCS at Week 58 Week 10 Week 58	Induction Study: Proportion of Participants Achieving Remission Based on Components of Mayo Clinic Score (MCS) at Week 10|Maintenance Study: Proportion of Participants Achieving Remission Based on Components of MCS at Week 58|Induction Study: Proportion of Participants Achieving MCS Remission at Week 10|Induction Study: Proportion of Participants Achieving Endoscopic Subscore of 0 at Week 10|Indu…	90	86	Randomized Parallel Group Placebo Controlled Trial	Allocation: Randomized|Intervention Model: Parallel Assignment|Masking: Double (Participant, Investigator)|Primary Purpose: Treatment	55	13
CTRI/2017/07/009000	NCT02892344	Phase 3	Phase 3	100	100	Interventional	Interventional	100	100	Argentina, Bulgaria, Chile, Colombia, Estonia, Germany, Hungary, India, Italy, Japan, Latvia, Lithuania, Malaysia, Peru, Philippines, Poland, Republic of, Korea, Romania, Russian, Federation, Slovakia, South, Africa, Sweden, Thailand, Viet, Nam	Bulgaria, Chile, Colombia, Estonia, Germany, Hungary, India, Italy, Japan, Korea, Republic of, Latvia, Lithuania, Malaysia, Peru, Philippines, Poland, Russian Federation, Slovakia, South Africa, Sweden, Thailand, Vietnam	98	84	1000	750.0	44	0		Recruiting			Novartis Healthcare Private Limited Address Medical Department Sandoz House Shiv Sagar Estate Dr Annie Besant Road Worli Mumbai u2013 400018 , Novartis Pharma AG Basel Lichtstrasse 35 CH 4002 Basel Switzerland	Novartis Pharmaceuticals|Novartis	50	21	A multi center randomized 12 week treatment doubleblind study to assess the efficacy and safety of QMF149 150 80 microgram compared with MF Twisthaler xae 200 microgram in adult and adolescent patients with asthma	Study of QMF149 (150/80 µg) Compared With MF Twisthaler® (200 µg) in Patients With Asthma	99	42	Efficacy and safety of low dose QMF149 150 80 microgram compared with MF Twisthaler xae 200 microgram in patients suffering from asthma	Study of QMF149 (150/80 µg) Compared With MF Twisthaler® (200 µg) in Patients With Asthma	94	44	Patients Asthma	Mild Asthma	71	34	QMF149 indacaterol acetate MF 150 80 microgram plus Placebo to MF 200 microgram Frequency of dosage o d in the evening QMF149 indacaterol acetate MF 150 80 microgram Delivered as powder in hard capsules via Concept1 inhaler Placebo to MF 200 microgram Delivered as powder via Twisthaler xae Route of Administration Inhalation Total Duration 12 weeks	Drug: QMF149 150/80 μg|Drug: MF 200 μg	83	20	1 trough FEV1 Designated as safety issue No Demonstrate the superiority of QMF149 150 80 microgram o d in the evening delivered via Concept1 compared with MF 200 microgram o d in the evening delivered via Twisthaler xae in terms of trough FEV1 after 12 weeks of treatment in adults and adolescents week 12	trough FEV1|ACQ-7|trough FEV1 at day 2|Pre-dose FEV1 at week 4|FVC over 12 weeks|PEF over 4 and 12 weeks|Percentage of patients with MID at week 12|Daily e-diary over 12 weeks|ACQ-7 at week 4|Rescue medication use over 12 weeks|Percentage of rescue medication free days over 12 weeks|Asthma exacerbation over 12 weeks|Quality of life assessed by AQLQ-S 12|Composite endpoint of serious asthma outcom…	52	22	Randomized Parallel Group Active Controlled Trial	Allocation: Randomized|Intervention Model: Parallel Assignment|Masking: Triple (Participant, Care Provider, Investigator)|Primary Purpose: Treatment	56	12
CTRI/2017/06/008918	NCT02879305	Phase 3	Phase 3	100	100	Interventional	Interventional	100	100	Argentina, Australia, Austria, Belgium, Brazil, Bulgaria, Canada, Czech, Republic, Denmark, Estonia, France, Germany, Greece, Hungary, India, Israel, Italy, Malaysia, Mexico, Netherlands, New, Zealand, Norway, Philippines, Poland, Portugal, Republic of, Korea, Romania, Russian, Federation, Singapore, South, Africa, Spain, Sweden, Taiwan, Thailand, Turkey, Ukraine, United, Kingdom, United, States …	Argentina, Australia, Austria, Belgium, Brazil, Bulgaria, Canada, Czechia, Denmark, Estonia, France, Germany, Greece, Hungary, India, Israel, Italy, Korea, Republic of, Malaysia, Mexico, Netherlands, New Zealand, Norway, Poland, Portugal, Romania, Russian Federation, Singapore, South Africa, Spain, Sweden, Taiwan, Turkey, Ukraine, United Kingdom, United States	99	89	3000	3000.0	100	34		Active, not recruiting			GlaxoSmithKline Research Development Limited Address 980 Great West Road Brentford Middlesex TW8 9GS UK , GlaxoSmithKline Research Development Limited 980 Great West Road Brentford Middlesex TW8 9GS UK	GlaxoSmithKline	100	20	A Phase 3 Randomized Open label Sponsor blind Active controlled Parallel group Multi center Event Driven Study in Dialysis Subjects With Anemia Associated With Chronic Kidney Disease to Evaluate the Safety and Efficacy of Daprodustat Compared to Recombinant Human Erythropoietin Following a Switch From Erythropoietin stimulating Agents	Anemia Studies in Chronic Kidney Disease: Erythropoiesis Via a Novel Prolyl Hydroxylase Inhibitor Daprodustat-Dialysis (ASCEND-D)	61	15	A clinical trial to study the effects of two drugs daprodustat and recombinant human erythropoietin rhEPO in Dialysis patients with treatment of anemia associated with chronic kidney disease CKD	Anemia Studies in Chronic Kidney Disease: Erythropoiesis Via a Novel Prolyl Hydroxylase Inhibitor Daprodustat-Dialysis (ASCEND-D)	63	20	Patients Patients with anemia associated with CKD currently receiving an ESA and with a baseline HemoCue Hgb 8 11 5 g dL	Anaemia	13	0	Placebo Oral placebo tablets will be taken from Week 4 up to the day prior to randomization Day 1	Drug: Daprodustat|Drug: rhEPO|Drug: Placebo|Drug: Iron therapy	42	5	1 Time to the first occurrence of adjudicated major adverse cardiovascular event MACE composite of all cause mortality non fatal myocardial infarction MI and non fatal stroke 2 Mean change in hemoglobin Hgb between Baseline and efficacy period EP mean over Weeks 28 52 1 Randomization Day 1 to end of study event driven up to 3 3 years 2 Baseline and up to and including Week 52	Time to the first occurrence of adjudicated major adverse cardiovascular event (MACE) (composite of all-cause mortality, non-fatal myocardial infarction [MI] and non-fatal stroke)|Mean change in hemoglobin (Hgb) between Baseline and efficacy period (EP) (mean over Weeks 28-52)|Time to first occurrence of adjudicated MACE|Time to first occurrence of adjudicated MACE or a thromboembolic event (vasc…	92	65	Randomized Parallel Group Active Controlled Trial	Allocation: Randomized|Intervention Model: Parallel Assignment|Masking: None (Open Label)|Primary Purpose: Treatment	56	13
CTRI/2009/091/000630	NCT00705978	Phase 3	Phase 3	100	100		Interventional			India	India	100	100	62	62.0	100	34		Completed			Solvay Pharmaceuticals GmbH Hans B xf6ckler Allee 20 30173 Hannover Germany Address , Solvay Pharmaceuticals GmbH Hans B xf6ckler Allee 20 30173 Hannover Germany	Abbott Products|Datamap|Abbott	23	0	A One Week Double Blind Randomized Placebo Controlled Parallel Group Multi Center Study With Creon 40 000 MMS in Subjects With Pancreatic Exocrine Insufficiency Due to Chronic Pancreatitis Followed by an Open Label Long Term Extension	Creon 40,000 for Treatment of PEI (Pancreatic Exocrine Insufficiency) Due to Chronic Pancreatitis	88	30	Creon 40 000 for Treatment of PEI Pancreatic Exocrine Insufficiency Due to Chronic Pancreatitis	Creon 40,000 for Treatment of PEI (Pancreatic Exocrine Insufficiency) Due to Chronic Pancreatitis	100	100	Patients Pancreatic Insufficiency	Pancreatic Insufficiency	100	71	Pancreatin 40 000 Minimicrospheres 2 capsules per main meal 3 main meals plus 1 capsule per snack 2 3 snacks	Drug: Pancreatin|Drug: Placebo	61	5	To demonstrate superior efficacy of Creon xae 40 000 Minimicrospheres over placebo The primary efficacy parameter will be the change in CFA coefficient of fat absorption from baseline i e during the run in period to the end of double blind treatment 7 days after baseline	Change in CFA from baseline to the end of double blind treatment|CNA, stool fat, stool weight, nutritional, clinical symptomatology, SF-36, BMI	68	36	Randomized Parallel Group Placebo Controlled Trial	Allocation: Randomized|Intervention Model: Parallel Assignment|Masking: Double (Participant, Investigator)|Primary Purpose: Treatment	55	13
CTRI/2009/091/000885	NCT00718354	Phase 3	Phase 3	100	100		Interventional			India	India	100	100	740	740.0	100	34		Completed			Thrombosis Research Institute Address Manresa Road Emmanuel Kaye Building Chelsea London SW3 6LR United Kingdom , Thrombosis Research Institute Manresa Road Emmanuel Kaye Building Chelsea London SW3 6LR United Kingdom	Thrombosis Research Institute	100	34	Randomized Phase III b Multi centre Open label Parallel study of Enoxaparin low molecular weight heparin given concomitantly with chemotherapy vs chemotherapy alone in patients with inoperable gastric and gastro oesophageal cancer	Overall Survival of Inoperable Gastric/GastroOesophageal Cancer Subjects on Treating With LMWH + Chemotherapy(CT) vs Standard CT	57	22	Open label clinical trial of Enoxaparin low molecular weight heparin given concomitantly with chemotherapy vs chemotherapy alone in patients with inoperable gastric and gastro oesophageal cancer	Overall Survival of Inoperable Gastric/GastroOesophageal Cancer Subjects on Treating With LMWH + Chemotherapy(CT) vs Standard CT	60	24	Patients gastric and gastro oesophageal cancer	Gastric Cancer|Gastroesophageal Cancer	81	36	Enoxaparin Enoxaparin 100 mg 1 mL	Drug: Enoxaparin|Drug: Standard Chemotherapy	62	18	Event Free Survival EFS Composite endpoint of 1 year Survival and 1 year free of SVTE Composite endpoint of 1 year Survival and 1 year free of SVTE	Event Free Survival (EFS) - Composite endpoint of overall survival plus free of symptomatic VTE .|Incidence of SVTE Overall survival Major and minor haemorrhages during chemotherapy and / or up to 30 days after last dose is provided. Serious adverse events, All reported adverse events HIT	94	43	Other	Allocation: Randomized|Intervention Model: Parallel Assignment|Masking: None (Open Label)|Primary Purpose: Supportive Care	7	0
CTRI/2009/091/000058	NCT00876824	Phase 3	Phase 3	100	100	Interventional	Interventional	100	100	India	India	100	100	0	500.0	100	0		Completed			Bharat Serums and Vaccines Ltd Address 17th floor Hoechst House Nariman Point Mumbai 400021 , Bharat Serums Vaccines Limited	Bharat Serums and Vaccines Limited|Ministry of Science and Technology	69	39	A Prospective Multicentric Randomized Two Arm Open Label Phase III Study To Assess Efficacy And Safety Of Infusion Of Amphomul xae Amphotericin B Emulsion As Compared To AmBisome In Patients Of Visceral Leishmaniasis Kala Azar	To Study the Effect Of Single Infusions Of Amphotericin B Lipid Preparations in Treatment of Patients Of Kala Azar	63	42	Comparing the treatments of Two Different Lipid preparations of Amphotericin B for the treatment of Kala Azar	To Study the Effect Of Single Infusions Of Amphotericin B Lipid Preparations in Treatment of Patients Of Kala Azar	77	61	Patients Visceral Leishmaniasis Kala Azar	Leishmaniasis, Visceral	100	50	Amphotericin B Emulsion Amphomul 15mg kg single bolus dose	Drug: Amphotericin B Lipid emulsion|Drug: Liposomal Amphotericin B	69	20	1 Initial cure splenic aspirate score 0 2 Clinical improvement after study drug administration o Absence of fever and 1 out of following Increase in hemoglobin concentration by 10 compared to baseline Any weight gain compared to the baseline visit Decrease in spleen size by 33 from baseline 1 Day 30 or Day 45 2 Day 30	Clinical and parasitological cure at end of treatment and final cure (no relapse) at six months|To assess the Number of AEs, SAEs, Incidence of IRTs, with no Incidence of nephrotoxicity and hepatotoxicity and no change in the Laboratory values for different parameters	48	17	Randomized Parallel Group Active Controlled Trial	Allocation: Randomized|Intervention Model: Parallel Assignment|Masking: None (Open Label)|Primary Purpose: Treatment	56	13
CTRI/2011/11/002160	NCT01254604	Phase 3	Phase 3	100	100	Interventional	Interventional	100	100	India	Not Provided			248	248, 190	100	34	Completed	Completed	100	100	Merck Sharp and Dohme Address One Merck Drive P O Box 100 Whitehouse Station NJ 08889 0100 USA , Merck Sharp and Dohme One Merck Drive P O Box 100 Whitehouse Station NJ 08889 0100 USA	Merck Sharp Dohme Corp	87	34	A Phase III Randomized Active Comparator Controlled Four Week Double Masked Clinical Trial to Compare the Efficacy and Safety of Preservative Free MK 2452 0 0015 and Preservative Free Timolol Maleate 0 5 in Patients With Open Angle Glaucoma or Ocular Hypertension in India	['Preservative-Free Tafluprost (MK-2452) for the Treatment of Open-Angle Glaucoma or Ocular Hypertension (MK-2452-002)']	84	36	Preservative Free Tafluprost MK 2452 for the Treatment of Open Angle Glaucoma or Ocular Hypertension MK 2452 002	['Preservative-Free Tafluprost (MK-2452) for the Treatment of Open-Angle Glaucoma or Ocular Hypertension (MK-2452-002)']	100	100	Patients Glaucoma Ocular Hypertension H401 Open angle glaucoma	Glaucoma Ocular Hypertension	100	62	Preservative Free Tafluprost or vehicle One drop of Preservative Free vehicle per eye in the morning and one drop Preservative Free tafluprost 0 0015 per eye in the evening for four weeks	[ Drug: Preservative-Free Tafluprost or vehicle, Preservative-free tafluprost (0.0015%) ophthalmic solution; Preservative-free vehicle ophthalmic solution (contains no active drug), Other Name: MK-2452, Drug: Preservative-Free Timolol maleate, Preservative-free timolol maleate (0.5%) ophthalmic solution, Other Name: Preservative-Free Timoptic]	61	36	Mean diurnal change in intra ocular pressure IOP From baseline to Week 4	['Mean Diurnal IOP Change From Baseline at Week 4 - Study Eye [TimeFrame:Baseline and Week 4]', 'IOP was measured at baseline, Week 2 and Week 4 using a Goldmann applanation tonometer. At each of these visits, IOP measurement was performed at 0800, 1000 and 1600 hours. At each IOP assessment time point during a visit, 2 consecutive IOP measurements were made. If these 2 measurements differed by ≤…	82	22	Randomized Parallel Group Active Controlled Trial	Allocation Randomized Intervention Model Parallel Assignment Masking Double Participant Investigator Primary Purpose Treatment	56	13
CTRI/2009/091/000360	NCT00439140	Phase 3	Phase 3	100	100		Interventional			India	Australia, Canada, India, United States	100	34	135	41.0	29	0		Terminated			Allergan Inc Address , Allergan Inc	Allergan	100	54	A Placebo Controlled Randomized Safety and Efficacy Study of BOTOX xae Botulinum Toxin Type A Purified Neurotoxin Complex in Patients with Neurogenic Detrusor Overactivity and Neurological Respiratory Impairment	Safety and Efficacy Study of Botulinum Toxin Type A for the Treatment of Neurogenic Overactive Bladder	77	36	Safety and Efficacy Study of Botulinum Toxin Type A for the Treatment of Neurogenic Overactive Bladder	Safety and Efficacy Study of Botulinum Toxin Type A for the Treatment of Neurogenic Overactive Bladder	100	100	Patients Overactive Bladder	Overactive Bladder	100	71	Botulinum Toxin Type A 300 U injection on Day 1 followed by Botulinum Toxin Type A 300 U injection 12 weeks	Biological: botulinum toxin Type A|Drug: Normal Saline (Placebo)	55	27	Forced Expiratory Volume Week 2	Change From Baseline in Forced Vital Capacity (FVC)|Change From Baseline in Forced Expiratory Volume in One Second (FEV1)|Change From Baseline in FEV1/FVC Ratio|Change From Baseline in the Number of Urinary Incontinence Episodes|Change From Baseline in the Maximum (Amplitude) Detrusor Pressure (MDP)|Change From Baseline in Maximum Cystometric Capacity (MCC)	87	9	Randomized Parallel Group Multiple Arm Trial	Allocation: Randomized|Intervention Model: Parallel Assignment|Masking: Quadruple (Participant, Care Provider, Investigator, Outcomes Assessor)|Primary Purpose: Treatment	60	11
CTRI/2009/091/000410	NCT00738179	Phase 3	Phase 3	100	100	Observational	Interventional	67	0	Australia, Brazil, China, India, New, Zealand, Spain, United, States of, America	Australia, Brazil, China, India, Spain	100	54	5000	2500.0	60	0		Unknown status			Adelaide Institute for Sleep Health Address Repatriation General Hospital Daws Rd Daw Park South Australia 5041 Australia , National Health and Medical Research Council GPO Box 1421 Level 1 16 Marcus Clarke Street Canberra ACT 2601	Adelaide Institute for Sleep Health|Philips Respironics|National Health and Medical Research Council, Australia|ResMed|Fisher and Paykel Healthcare|The George Institute|Health Research Council, New Zealand	69	39	An international multi centre open parallel group prospective randomised controlled trial to determine the effectiveness of treatment with continuous positive airways pressure CPAP in addition to standard care in reducing cardiovascular CV morbidity and mortality in patients with co existing CV and moderate severe obstructive sleep apnea	Continuous Positive Airway Pressure Treatment of Obstructive Sleep Apnea to Prevent Cardiovascular Disease	88	27	An Investigator initiated and conducted collaborative phase III multi centre open label randomised controlled trial of continuous positive airway pressure for the treatment of obstructive sleep apnea to prevent cardiovascular disease	Continuous Positive Airway Pressure Treatment of Obstructive Sleep Apnea to Prevent Cardiovascular Disease	100	55	Patients Obstructive Sleep Apnea OSA Reduction of CV events CV death MI stroke hospitalisation for either HF unstable angina or TIA in patients with OSA Z728 Other problems related to lifestyle	Sleep Apnea|Cardiovascular Disease	49	10	Continuous Positive Airway Pressure CPAP to be worn nightly Patients randomised to the CPAP group will initially commence a 1 week period of treatment with an auto titrating CPAP device REMSTAR Auto M Series Respironics Inc USA The aim of this initial period is to define the fixed dose level of CPAP eg 90th centile of pressures determined by REMSTAR auto CPAP needed to control OSA events which wi…	Device: Continuous Positive Airway Pressure (CPAP)|Other: Standard care	82	13	To determine if CPAP treatment when added to standard care relative to standard care alone will reduce the incidence of a composite of CV events CV death MI stroke hospitalisation for either heart failure unstable angina or TIA over 2 8 years Time to first event from randomisation	A composite of the CV endpoints of CV death, non-fatal acute myocardial infarction, non-fatal stroke, hospital admission for heart failure, and new hospitalisation for unstable angina or transient ischaemic attack.|Composite of CV death, MI & ischaemic stroke; components of primary composite endpoint; re-vascularisation procedures; all-cause death; new onset atrial fibrillation; new onset diabete…	60	32	Randomized Parallel Group Trial	Allocation: Randomized|Intervention Model: Parallel Assignment|Masking: None (Open Label)|Primary Purpose: Prevention	76	17
CTRI/2010/091/001177	NCT01097629	Phase 3	Phase 3	100	100	Interventional	Interventional	100	100	Australia, Brazil, Canada, Denmark, Finland, France, Germany, India, Italy, Mexico, Peru, Poland, Republic of, Korea, Russian, Federation, South, Africa, Spain, Sweden, United, Kingdom, United, States of, America	Not Provided			945	945, 1020	100	34	Completed	Completed	100	100	Merck Co Inc Address One Merck Drive P O Box Whitehouse Station NJ USA , Merck Co Inc One Merck Drive P O Box 100 Whitehouse Station NJ 08889 0100 USA	Merck Sharp Dohme Corp	37	16	A Phase III Multicenter Randomized Double Blind Placebo Controlled Parallel Group Study to Evaluate the Safety and Efficacy of MK4305 in Patients With Primary Insomnia Study B	['Safety and Efficacy Study of Suvorexant in Participants With Primary Insomnia - Study B (MK-4305-029)']	75	40	Safety and Efficacy Study in Primary Insomnia Patients Study B	['Safety and Efficacy Study of Suvorexant in Participants With Primary Insomnia - Study B (MK-4305-029)']	91	59	Patients F510 Insomnia not due to a substance orknown physiological condition Primary Insomnia	Primary Insomnia	100	44	MK4305 Low dose MK4305 20 mg matching PBO for patients 65 years old MK4305 15 mg matching PBO for patients 65 years old	[ Drug: Suvorexant High Dose (HD), Suvorexant 40 mg + placebo matching suvorexant 20 mg for participants <65 years old; Suvorexant 30 mg + placebo matching suvorexant 15 mg for participants ≥65 years old; all study drug is tablet for oral administration, taken once daily at bedtime. Participants receive this dose during the 3-month Treatment (TRT) Phase. During the 1-week double-blind (DB) Run-ou…	81	21	MK4305 high dose versus placebo Change from baseline in latency to onset of persistent sleep Month 1	['Suvorexant HD Versus Placebo: Change From Baseline in Mean Subjective Total Sleep Time (sTSTm) at Month 1 [TimeFrame:Baseline and Month 1]', "sTSTm is the average over a defined day range of the participant's report of the total amount of time spent asleep before waking for the day, as recorded in a daily electronic diary (e-diary). Averages were derived by taking the mean of all available dail…	94	28	Randomized Parallel Group Placebo Controlled Trial	Allocation Randomized Intervention Model Parallel Assignment Masking Double Participant Investigator Primary Purpose Treatment	55	13
CTRI/2011/06/001838	NCT01340768	Phase 3	Phase 3	100	100	Interventional	Interventional	100	100	India, Malaysia	Not Provided			868	870, 868	100	0	Completed	Completed	100	100	Merck Sharp and Dohme Address One Merck Drive P O Box 100 Whitehouse Station NJ 08889 0100 USA , Merck	Merck Sharp Dohme Corp	87	38	An Open Label Randomized Naturalistic Study to Evaluate the Incidence of Hypoglycemia Comparing Sitagliptin With Sulfonylurea Treatment in Patients With Type 2 Diabetes During Ramadan Fasting	['Study to Compare Sitagliptin Versus Sulfonylurea Treatment During Ramadan Fasting in Patients With Type 2 Diabetes (MK-0431-262)']	88	48	Study to Compare Sitagliptin Versus Sulfonylurea Treatment During Ramadan Fasting in Patients With Type 2 Diabetes	['Study to Compare Sitagliptin Versus Sulfonylurea Treatment During Ramadan Fasting in Patients With Type 2 Diabetes (MK-0431-262)']	100	85	Patients Type 2 Diabetes Mellitus T2DM E119 Type 2 diabetes mellitus without complications	Type 2 Diabetes Mellitus	100	74	Sitagliptin Tab Sitagliptin 100 mg administered orally from the day of randomization till completion of Ramadan period with window period of 14 days or as per physician prescription	[ Drug: Sitagliptin, One 100 mg tablet taken orally once daily, Other Name: Sitagliptin phosphate, MK-0431, JANUVIA®, Drug: Sulfonylurea, Participant continued pre-study sulfonylurea therapy (dose as prescribed by the physician). Pre-study sulfonylurea therapy consisted of either glibenclamide, glimepiride or gliclazide., Other Name: Amaryl (glimepiride), Drug: Metformin, Participants receiving m…	53	21	Number of participants with at least one symptomatic or asymptomatic hypoglycemic event From 29 30 days Day 1 through last day of Ramadan	['Percentage of Participants With at Least One Symptomatic Hypoglycemic Event [TimeFrame:Up to 30 days (Day 1 through last day of Ramadan)]', 'Symptomatic hypoglycemic events were based on the participants own self-reported symptoms (for example, but not limited to the following: faintness, headache, confusion, anxiety, sweating, tremor, palpitations, nausea, pallor, dizziness, hunger, sudden beh…	86	42	Randomized Parallel Group Active Controlled Trial	Allocation Randomized Intervention Model Parallel Assignment Masking None Open Label Primary Purpose Treatment	56	13
CTRI/2010/091/000552	NCT01064024	Phase 3	Phase 3	100	100	Interventional	Interventional	100	100	India	United States	22	0	200	200, 233	100	34		Completed			Amneal Pharmaceuticals Address LLC85 Adams Avenue Hauppauge NY 11788 Telephone 6319520214 Fax 6316561006 , Amneal Pharmaceuticals LLC 85 Adams Avenue Hauppauge NY 11788 Tel 631 952 0214 Fax 631 656 1006	Amneal Pharmaceuticals LLC	100	31	A Double Blind Randomized Parallel Controlled Study to Evaluate the Safety and Efficacy of Phenazopyridine Hydrochloride Tablets USP 200 mg vs Placebo as a Urinary Analgesic for Short Term Treatment in Female Subjects Suffering from Pain or Burning when Passing Urine Associated with Uncomplicated Urinary Tract Infections uUTI	['Evaluate the Safety and Efficacy of Phenazopyridine Hydrochloride Tablets, USP 200 mg vs. Placebo']	100	42	To evaluate the safety and efficacy of Phenazopyridine HCl Tablets USP 200 mg as a short term analgesic treatment of pain or burning when passing urine associated with uUTI	['Evaluate the Safety and Efficacy of Phenazopyridine Hydrochloride Tablets, USP 200 mg vs. Placebo']	85	43	Patients Uncomplicated Urinary Tract Infection	Pain Urinary Tract Infections	75	29	Phenazopyridine Hydrochloride Tablets USP 200mg every 8 hours for 48 hours	[ Drug: Phenazopyridine Hydrochloride, Tablets, 200 mg, every 8 hours for 48 hours., Other Name: Pyridium, Drug: Placebo, Tablets, every 8 hours for 48 hours]	92	66	Primary Efficacy will be based on Subject s self evaluation of the symptom of pain or burning when passing urine Relief of pain or burning when passing urine will be compared from baseline to 24 hours and 48 hours of treatment	['proportion of subjects in each treatment group who demonstrate reduction in pain or burning when passing urine. [TimeFrame:24 hrs after first dose and 48 hrs after second dose]']	66	26	Randomized Parallel Group Placebo Controlled Trial	Allocation Randomized Intervention Model Parallel Assignment Masking Double Participant Investigator Primary Purpose Treatment	55	13
CTRI/2010/091/000298	NCT01069692	Phase 3	Phase 3	100	100		Interventional			India	Belgium, Italy	33	0	290	290, 115	100	34		Completed			Novartis Address , Novartis Pharma AG Basel Switzerland	Novartis	100	54	A Double blind Randomized Placebo controlled Multi center Trial to Compare the Phosphate Lowering Efficacy of Different Doses of SBR759 to Placebo	['Placebo Versus SBR759 in Lowering Phosphate in Dialysis Patients']	70	17	Placebo Versus SBR759 in Lowering Phosphate in Dialysis Patients	['Placebo Versus SBR759 in Lowering Phosphate in Dialysis Patients']	100	100	Patients Hyperphosphatemia Chronic Kidney Disease	Hyperphosphatemia Chronic Kidney Disease	100	82					Evaluate the change from baseline in 72 hour serum phosphate levels of 4 different doses of SBR759 versus placebo over 4 weeks of treatment 6 weeks	['Evaluate the change from baseline in 72-hour serum phosphate levels of 4 different doses of SBR759 versus placebo over 4 weeks of treatment [TimeFrame:6 weeks]']	100	97	Randomized Parallel Group Placebo Controlled Trial	Allocation Randomized Intervention Model Parallel Assignment Masking Double Participant Investigator Primary Purpose Treatment	55	13
CTRI/2015/12/006461	NCT02174731	Phase 3	Phase 3	100	100	Interventional	Interventional	100	100	Argentina, Australia, Brazil, Bulgaria, Canada, Czech, Republic, Hungary, India, Mexico, Peru, Philippines, Poland, Romania, Russian, Federation, Slovakia, Spain, Sweden, Thailand, Ukraine, United, States of, America, Viet, Nam	Australia, Bulgaria, Canada, Czechia, Hungary, India, Mexico, Peru, Philippines, Poland, Russian Federation, Slovakia, Spain, Sweden, Thailand, Ukraine, United States, Vietnam	95	64	1425	2133.0	20	0		Completed			AstraZeneca AB Address 151 85 S xf6dert xe4lje Sweden , AstraZeneca AB 151 85 S xf6dert xe4lje Sweden	AstraZeneca|FibroGen	71	16	A Phase 3 Multicenter Randomized Open label Active Controlled Study of the Safety and Efficacy of Roxadustat in the Treatment of Anemia in Dialysis Patients	Safety and Efficacy Study of Roxadustat to Treat Anemia in Patients With Chronic Kidney Disease, on Dialysis.	77	40	Safety and Efficacy Study of Roxadustat to Treat Anemia in Patients With Chronic Kidney Disease on Dialysis	Safety and Efficacy Study of Roxadustat to Treat Anemia in Patients With Chronic Kidney Disease, on Dialysis.	100	100	Patients Male and Female patients u2265 18 years of age with chronic kidney disease treated with dialysis who have anemia Hb u2264 10 g L	Anemia	100	14	Roxadustat Roxadustat will be administered orally three times a week TIW to achieve an Hb level of 11 g dL and maintain a Hb level of 11 xb11 g dL	Drug: Roxadustat|Drug: Epoetin alfa	53	7	Major adverse cardiovascular CV events MACE Time to first occurrence of death from any cause non fatal myocardial infarction or non fatal stroke The number from randomization to the first occurrence of any of the components of the primary composite endpoint Major adverse cardiovascular CV events MACE Time to first occurrence of death from any cause non fatal myocardial infarction or non fatal str…	US FDA: Mean change from baseline in Hb averaged over week 28 to week 52.|EU health authorities: The EU (EMA) primary efficacy endpoint is change in Hb from BL to the average level during the evaluation period, without having received rescue therapy within 6 weeks prior to and during this 8-week evaluation period.|Time-to-first adjudicated cardiovascular events|Change in Hb from BL to the average…	57	32	Randomized Parallel Group Active Controlled Trial	Allocation: Randomized|Intervention Model: Parallel Assignment|Masking: None (Open Label)|Primary Purpose: Treatment	56	13
CTRI/2016/06/007059	NCT02554786	Phase 3	Phase 3	100	100	Interventional	Interventional	100	100	Argentina, Bulgaria, China, Czech, Republic, Egypt, Germany, Guatemala, Hungary, India, Ireland, Japan, Mexico, Poland, Republic of, Korea, Romania, Russian, Federation, Slovakia, South, Africa, United, Kingdom	Bulgaria, China, Croatia, Czechia, Egypt, Estonia, Germany, Guatemala, Hungary, India, Ireland, Japan, Korea, Republic of, Latvia, Lithuania, Mexico, Poland, Romania, Russian Federation, Serbia, Slovakia, South Africa, United Kingdom, United States	95	72	2800	2000.0	60	0		Recruiting			Novartis Healthcare Private Limited Address Inspire BKC part of 601 and 701 G Block BKC Main Road Bandra Kurla Complex Bandra East Mumbai u2013 400051 Maharashtra India , Novartis Pharma AG Basel Switzerland	Novartis Pharmaceuticals|Novartis	50	20	A Multicenter Randomized 52 Week Treatment Double blind Triple Dummy Parallel Group Study to Assess the Efficacy and Safety of QMF149 Compared to Mometasone Furoate in Patients With Asthma	A Multicenter Randomized 52 Week Treatment Double-blind, Triple Dummy Parallel Group Study to Assess the Efficacy and Safety of QMF149 Compared to Mometasone Furoate in Patients With Asthma	100	100	A clinical trial study conducted across multiple centres to assess the Efficacy and Safety of QMF149 versus Mometasone Furoate in Asthmatic Patients	A Multicenter Randomized 52 Week Treatment Double-blind, Triple Dummy Parallel Group Study to Assess the Efficacy and Safety of QMF149 Compared to Mometasone Furoate in Patients With Asthma	71	39	Patients Asthma J454 Moderate persistent asthma	Asthma	100	58	QMF149 150 320 xb5g QMF149 150 320 xb5g o d via Concept1 Duration 52 weeks	Drug: QMF149|Drug: MF 400|Drug: salmeterol /fluticasone	46	6	1 trough FEV1 Designated as safety issue No 1 trough FEV1 Designated as safety issue No	trough FEV1|Trough FEV1 at week 52|pre-dose FEV1 at week 4 and week 12|FEV1 over 52 weeks|PEF over 26 and 52 weeks|ACQ-7 at week 4, 12, 26 and 52|% patients with MID of ACQ>=0,5 at week 26 and 52|daily e-diary over 52 weeks|rescue medication use over 26 and 52 weeks|asthma exacerbation over 52 weeks|% rescue medication free days over 26 and 52 weeks|quality of life assessed by AQLQ-S 12|incidence…	46	7	Randomized Parallel Group Multiple Arm Trial	Allocation: Randomized|Intervention Model: Parallel Assignment|Masking: Double (Participant, Investigator)|Primary Purpose: Treatment	60	13
CTRI/2016/08/007169	NCT02551159	Phase 3	Phase 3	100	100	Interventional	Interventional	100	100	Austria, Belgium, Brazil, Canada, France, Germany, Greece, India, Italy, Japan, Philippines, Poland, Portugal, Republic of, Korea, Romania, Russian, Federation, Slovakia, Spain, Taiwan, Thailand, Ukraine, United, Kingdom, United, States of, America, Viet, Nam	Austria, Belgium, Brazil, Canada, France, Germany, Greece, India, Italy, Japan, Korea, Republic of, Philippines, Poland, Romania, Russian Federation, Slovakia, Spain, Taiwan, Thailand, Ukraine, United Kingdom, United States, Vietnam	98	85	628	823.0	25	0		Active, not recruiting			AstraZeneca AB Address 151 85 S xf6dert xe4lje Sweden , AstraZeneca AB 151 85 S xf6dert xe4lje Sweden	AstraZeneca	100	27	A Phase III Randomized Open label Multi center Global Study of MEDI4736 Alone or in Combination with Tremelimumab versus Standard of Care in the Treatment of First line Recurrent or Metastatic Squamous Cell Head and Neck Cancer Patients	Phase III Open Label Study of MEDI 4736 With/Without Tremelimumab Versus Standard of Care (SOC) in Recurrent/Metastatic Head and Neck Cancer	91	56	A clinical trial to study the efficacy of MEDI4736 alone or in combination with Tremelimumab versus standard of care in Recurrent or Metastatic Head and Neck Cancer	Phase III Open Label Study of MEDI 4736 With/Without Tremelimumab Versus Standard of Care (SOC) in Recurrent/Metastatic Head and Neck Cancer	81	48	Patients Recurrent or Metastatic Squamous Cell Head and Neck Cancer	Squamous Cell Carcinoma of the Head and Neck	76	39	MEDI4736 monotherapy MEDI4736 plus Tremelimumab combination therapy MEDI4736 monotherapy 1500mg via IV infusion every 4 weeks q4w MEDI4736 plus Tremelimumab combination therapy 1500mg via IV infusion every 4 weeks q4w Tremelimumab 75mg IV infusion q4w for a maximum of 4 doses	Biological: MEDI4736|Biological: Tremelimumab|Biological: MEDI4736+Tremelimumab|Biological: Cetuximab|Drug: 5-fluorouracil (5FU)|Drug: Cisplatin|Drug: Carboplatin	47	14	To assess the efficacy of MEDI4736 plus tremelimumab combination therapy compared to SoC in terms of Progression Free Survival and Overall Survival PFS using BICR assessments according to RECIST 1 1 Overall Survival OS	To assess the efficacy of MEDI4736 monotherapy compared to SoC in terms of OS|The efficacy of MEDI4736 + tremelimumab combination therapy compared to SoC in terms of Objective Response Rate (ORR), Progression Free Survival (PFS), Second Progression (PFS2) and Duration of Response (DoR)|The efficacy of MEDI4736 + tremelimumab combination therapy compared to SoC in terms of Best Objective Response …	87	63	Randomized Parallel Group Trial	Allocation: Randomized|Intervention Model: Parallel Assignment|Masking: None (Open Label)|Primary Purpose: Treatment	76	17
CTRI/2010/091/000528	NCT01076075	Phase 3	Phase 3	100	100	Interventional	Interventional	100	100	Democratic, People s, Republic of, Korea, India	Not Provided			424	424, 427	100	34	Completed	Completed	100	100	Merck Co Inc Address One Merck Drive P O Box 100 Whitehouse Station NJ 08889 0100 USA , Merck Co Inc Global Headquarters One Merck Drive P O Box 100 Whitehouse Station NJ 08889 0100 USA Phone 908 423 1000	Merck Sharp Dohme Corp	37	14	A Phase III Randomized Clinical Trial to Evaluate the Safety and Efficacy of the Addition of Sitagliptin 100 mg in Patients With Type 2 Diabetes Mellitus Who Have Inadequate Glycemic Control on a Sulfonylurea in Combination With Metformin	['A Study to Evaluate the Safety and Efficacy of Sitagliptin 100 mg in Participants With Type 2 Diabetes Mellitus Who Have Inadequate Glycemic Control (MK-0431-229)']	89	60	A Phase III Randomized Clinical Trial to Evaluate the Safety and Efficacy of the Addition of Sitagliptin 100 mg in Patients With Type 2 Diabetes Mellitus Who Have Inadequate Glycemic Control on a Sulfonylurea in Combination With Metformin	['A Study to Evaluate the Safety and Efficacy of Sitagliptin 100 mg in Participants With Type 2 Diabetes Mellitus Who Have Inadequate Glycemic Control (MK-0431-229)']	89	60	Patients Diabetes E119 Type 2 diabetes mellitus without complications	Type 2 Diabetes Mellitus	100	62	sitagliptin Experimental Drug sitagliptin phosphate Phase A sitagliptin 100 mg once a day for 24 weeks Phase B sitagliptin 100 mg once a day for 30 weeks Drug Comparator placebo to pioglitazone Phase B placebo to pioglitazone 30 mg once a day for 30 weeks Drug Comparator glimepiride or gliclazide Phase A stable dose as prescribed by investigator of glimepiride or gliclazide Phase B stable dose as…	[ Drug: Sitagliptin phosphate, Phase A (Weeks 0-24): Sitagliptin 100 mg once a day for 24 weeks; Phase B (Weeks 24-54): Sitagliptin 100 mg once a day for 30 weeks, Other Name: Januvia, Drug: Comparator: placebo to pioglitazone, Phase B (Weeks 24-54): placebo to pioglitazone 30 mg once a day for 30 weeks, Drug: Comparator: placebo to Sitagliptin, Phase A (Weeks 0-24): placebo to Sitagliptin 100 mg…	97	76	Change from baseline of A1C as compared to placebo Time Frame Baseline and 24 weeks Designated as safety issue No Time Frame Baseline and 24 weeks	['Change From Baseline in Hemoglobin A1C (%) at Week 24 [TimeFrame:Baseline and Week 24]', 'Change from baseline reflects the Week 24 value minus the baseline value. A1C represents the percentage of glycosylated hemoglobin.', 'Number of Participants With One or More Adverse Events (AEs) - Week 0 to Week 54 [TimeFrame:Week 0 to Week 54]', 'Number of Participants Discontinuing Study Drug Due to An …	54	22	Randomized Parallel Group Placebo Controlled Trial	Allocation Randomized Intervention Model Parallel Assignment Masking Double Participant Investigator Primary Purpose Treatment	55	13
CTRI/2010/091/000407	NCT01001234	Phase 3	Phase 3	100	100	Interventional	Interventional	100	100	Argentina, Belgium, Canada, Denmark, Estonia, Finland, France, Germany, India, Italy, Latvia, Netherlands, Norway, Poland, Romania, Spain, Sweden, Ukraine, United, Kingdom, United, States of, America	Not Provided			900	900, 1382	100	34		Completed			Merck Co Inc Address One Merck DriveP O Box 100Whitehouse Station NJ 08889 0100USA , Merck Co Inc One Merck Drive P O Box 100 Whitehouse Station NJ 08889 0100 USA	Merck Sharp Dohme Corp	37	16	A Worldwide Randomized Double Blind Placebo Controlled Parallel Group Clinical Trial to Evaluate the Safety and Efficacy of Rizatriptan for the Acute Treatment of Migraine in Children and Adolescents	['A Study to Evaluate the Efficacy and Tolerability of Rizatriptan for Treatment of Acute Migraine in Children and Adolescents (MK-0462-082 AM7)']	85	56	A Worldwide Randomized Double Blind Placebo Controlled Parallel Group Clinical Trial to Evaluate the Safety and Efficacy of Rizatriptan for the Acute Treatment of Migraine in Children and Adolescents	['A Study to Evaluate the Efficacy and Tolerability of Rizatriptan for Treatment of Acute Migraine in Children and Adolescents (MK-0462-082 AM7)']	85	56	Patients Pediatric Migraine	Migraine Acute	73	26	Rizatriptan weight based dosage 5mg or 10mg	[ Drug: rizatriptan, For participants randomized to rizatriptan in Stage 1: a single 5 or 10 mg rizatriptan orally disintegrating tablet (ODT) was to be taken within 30 minutes of onset of qualifying migraine (defined as a migraine of moderate or severe intensity)., Rizatriptan dose administered was based on participant weight at Screening: those <40 kg received 5 mg tablet, those ≥40 kg received…	77	11	1 To evaluate the efficacy of rizatriptan compared to placebo in the treatment of acute migraine as measured by pain freedom at 2 hours in pediatric migraineurs between 12 and 17 years of age who have not historically achieved satisfactory response to treatment with NSAIDS or APAP 2 To evaluate the safety and tolerability of rizatriptan in pediatric migraineurs between 12 and 17 years of age who …	['Pain Freedom at 2 Hours Post Dose in Participants Between 12 and 17 Years of Age [TimeFrame:2 hours post Stage 2 dose]', 'Pain intensity was assessed using a 5-Face Pain Scale ranging from 1=no pain to 5=very bad pain. Pain freedom was defined as a reduction in severity from a rating of 3, 4 or 5 (moderate or severe pain) at the Stage 2 baseline (15 minutes post Stage 1 dose) to a rating of 1 (…	56	23	Randomized Parallel Group Placebo Controlled Trial	Allocation Randomized Intervention Model Parallel Assignment Masking Triple Participant Care Provider Investigator Primary Purpose Treatment	55	12
CTRI/2008/091/000191	NCT00640991	Phase 3	Phase 3	100	100		Interventional			India	Argentina, Canada, India	100	45	500	500.0	100	34		Completed			Aventis Pharma Address , Population Health Research Institute	Population Health Research Institute	100	63	REsearching Coronary REduction by Appropriately Targeting Euglycemia Pilot Study An International Multicentre Randomized Controlled Trial of Intensive Insulin Therapy Targeting Normoglycemia In Acute Myocardial Infarction the RECREATE REsearching Coronary REduction by Appropriately Targeting Euglycemia Pilot Study	REsearching Coronary REduction by Appropriately Targeting Euglycemia (RECREATE Pilot Study)	100	74	Pilot Study Targeting Normal Glucose in Patients with Acute Myocardial Infarction through appropriate use of insulin therapy	REsearching Coronary REduction by Appropriately Targeting Euglycemia (RECREATE Pilot Study)	55	13	Patients E086 Diabetes mellitus due to underlying condition with other specified complications Hyperglycemia Cardiovascular Diseases Myocardial Infarction	Hyperglycemia|Cardiovascular Diseases|Myocardial Infarction	100	42	Standard Care	Drug: glulisine insulin, glargine insulin	27	0	The 24 hour difference in mean glucose between the two study groups 24 hours	The 24-hour difference in mean glucose between the two study groups.|The difference in mean glucose level achieved at 7 days or hospital discharge (whichever is first)|The difference in mean glucose level achieved at 30 days between study groups|Nonfatal recurrent myocardial infarction, nonfatal stroke, or cardiovascular death (as a composite and as separate outcomes)|Rehospitalization for conges…	95	40	Randomized Parallel Group Placebo Controlled Trial	Allocation: Randomized|Intervention Model: Parallel Assignment|Masking: None (Open Label)|Primary Purpose: Treatment	55	13
CTRI/2015/05/005763	NCT02239120	Phase 3	Phase 3	100	100	Interventional	Interventional	100	100	Argentina, Australia, Austria, Belgium, Brazil, Chile, Colombia, Germany, Hong, Kong, Hungary, India, Italy, Japan, Mexico, New, Zealand, Peru, Poland, Republic of, Korea, Russian, Federation, Serbia, Singapore, Slovakia, Sweden, Taiwan, Thailand, United, States of, America	Argentina, Australia, Austria, Belgium, Brazil, Canada, Chile, China, Colombia, Croatia, Czechia, Estonia, France, Germany, Greece, Hong Kong, Hungary, India, Israel, Italy, Japan, Korea, Republic of, Malaysia, Mexico, New Zealand, Peru, Poland, Portugal, Russian Federation, Serbia, Singapore, Slovakia, Slovenia, South Africa, Spain, Sweden, Switzerland, Taiwan, Thailand, Turkey, Ukraine, United …	98	67	6000	5390.0	40	0		Completed			Boehringer Ingelheim India Pvt Ltd Address Boehringer Ingelheim India Pvt Ltd 1102 11th Floor Hallmark Business Plaza Gurunanak Hospital Road Near Guru Nanak Hospital Bandra East Mumbai 400 051 India , Boehringer Ingelheim India Pvt Ltd Mumbai	Boehringer Ingelheim	100	37	Randomized double blind evaluation in secondary stroke prevention comparing the efficacy and safety of the oral thrombin inhibitor dabigatran etexilate 110 mg or 150 mg oral b i d versus acetylsalicylic acid 100 mg oral q d in patients with embolic stroke of undetermined source RESPECT ESUS	Dabigatran Etexilate for Secondary Stroke Prevention in Patients With Embolic Stroke of Undetermined Source (RE-SPECT ESUS)	94	38	Comparison of efficacy and safety of Dabigatran and Aspirin in prevention of secondray stroke in patients with Embolic stroke of undetermined source	Dabigatran Etexilate for Secondary Stroke Prevention in Patients With Embolic Stroke of Undetermined Source (RE-SPECT ESUS)	80	49	Patients Patients who had embolic stroke of undetermined source	Stroke|Secondary Prevention	42	10	Dabigatran etexilate 110 mg or 150 mg oral b i d for period of upto 36 months	Drug: optional ASA as comedication|Drug: placebo to ASA|Drug: placebo to optional ASA as comedication|Drug: placebo to dabigatran etexilate|Drug: ASA 100 mg|Drug: dabigatran etexilate	64	9	Time to first recurrent stroke ischemic hemorrhagic or unspecified Time to first recurrent stroke	Time to first recurrent stroke (ischemic, hemorrhagic, or unspecified)|Time to Ischemic Stroke|Composite endpoint of (time to) nonfatal stroke, nonfatal myocardial infarction (MI) and cardiovascular death|Time to Disabling stroke (modified Rankin Scale greater than or equal to 4, as determined 3 months after recurrent stroke)|Time to All-cause death|Time to first major bleed|Time to first intracr…	100	71	Randomized Parallel Group Active Controlled Trial	Allocation: Randomized|Intervention Model: Single Group Assignment|Masking: Double (Participant, Investigator)|Primary Purpose: Prevention	49	13
CTRI/2015/09/006167	NCT02226120	Phase 3	Phase 3	100	100	Interventional	Interventional	100	100	Brazil, Bulgaria, Canada, Chile, China, Colombia, Czech, Republic, Denmark, Dominican, Republic, Ecuador, Estonia, Finland, France, Germany, Guatemala, Hong, Kong, Hungary, Iceland, India, Israel, Latvia, Lithuania, Malaysia, Mexico, Netherlands, Panama, Peru, Philippines, Poland, Portugal, Republic of, Korea, Romania, Russian, Federation, Singapore, Slovakia, South, Africa, Spain, Sweden, Taiwan…	Argentina, Belgium, Brazil, Bulgaria, Canada, Chile, Czechia, Denmark, Estonia, Finland, France, Germany, Guatemala, Hong Kong, Hungary, India, Israel, Italy, Korea, Republic of, Latvia, Lithuania, Malaysia, Mexico, Netherlands, Panama, Peru, Philippines, Poland, Portugal, Romania, Russian Federation, Singapore, Slovakia, South Africa, Spain, Sweden, Taiwan, Thailand, Turkey, United Kingdom, Unit…	95	75	4900	1980.0	40	0		Completed			Novartis Healthcare Pvt Ltd Address Medical Dept Sandoz House Shiv Sagar Estate Dr Annie Besant Road Worli Mumbai 400018 , Novartis Pharma AG Basel Switzerland	Novartis Pharmaceuticals|Novartis	50	24	A Multicenter Study to Evaluate Safety and Tolerability in Patients With Chronic Heart Failure and Reduced Ejection Fraction From PARADIGM HF Receiving Open Label LCZ696	Safety and Tolerability During Open-label Treatment With LCZ696 in Patients With CHF and Reduced Ejection Fraction	89	54	Safety and Tolerability During Open label Treatment With LCZ696 in Patients With CHF and Reduced Ejection Fraction	Safety and Tolerability During Open-label Treatment With LCZ696 in Patients With CHF and Reduced Ejection Fraction	100	100	Patients Chronic Heart Failure With Reduced Ejection Fraction	Chronic Heart Failure With Reduced Ejection Fraction	100	88	LCZ696 Angiotensin receptor antagonist neprilysin inhibitor ARNI with target dose of 200 mg bid A p o dose of LCZ696 200 mg bid orally Within the study period the duration of treatment for an individual patient will be at the discretion of the investigator	Drug: LCZ696	71	10	1 The primary assessments for safety are the reporting of angioedema AEs that are suspected to be related to LCZ696 AEs leading to study drug discontinuation and serious adverse events SAE including death 30 months	Percentage of Participants With Treatment Emergent Adverse Events (AEs), Serious Adverse Events (SAEs) and Deaths as a Measure of Safety and Tolerability of LCZ696	58	23	Single Arm Trial	Intervention Model: Single Group Assignment|Masking: None (Open Label)|Primary Purpose: Treatment	55	9
CTRI/2015/12/006412	NCT02174627	Phase 3	Phase 3	100	100	Interventional	Interventional	100	100	Argentina, Brazil, Bulgaria, Canada, Colombia, Czech, Republic, Democratic, People s, Republic of, Korea, Germany, Hungary, India, Mexico, Peru, Philippines, Poland, Romania, Russian, Federation, Slovakia, Spain, Taiwan, Thailand, Turkey, Ukraine, United, States of, America, Viet, Nam	Argentina, Brazil, Bulgaria, Canada, Colombia, Czechia, Germany, Hungary, India, Korea, Republic of, Malaysia, Mexico, Peru, Philippines, Poland, Puerto Rico, Romania, Russian Federation, Slovakia, Spain, Taiwan, Thailand, Turkey, Ukraine, United States, Vietnam	92	71	2600	2781.0	20	0		Completed			AstraZeneca AB Address 151 85 S xf6dert xe4lje Sweden , AstraZeneca AB 151 85 S xf6dert xe4lje Sweden	AstraZeneca|FibroGen	71	16	A Phase 3 Multicenter Randomized Double Blind Placebo Controlled Study Evaluating the Safety and Efficacy of Roxadustat for the Treatment of Anemia in Chronic Kidney Disease Patients not on Dialysis	Safety and Efficacy Study of Roxadustat to Treat Anemia in Patients With Chronic Kidney Disease (CKD), Not on Dialysis	92	49	Safety and Efficacy Study of Roxadustat with compare to Placebo for treatment of Anemia in Patients With Chronic Kidney Disease CKD Not on Dialysis	Safety and Efficacy Study of Roxadustat to Treat Anemia in Patients With Chronic Kidney Disease (CKD), Not on Dialysis	97	79	Patients Male and Female patients u2265 18 years of age with chronic kidney disease stage 3 to 5 not on dialysis and who have anemia Hb u2264 10 g dL	Anemia	100	13	Experimental Roxadustat The initial study drug dose is 70 mg three times a week TIW The dose is subsequently adjusted to achieve and maintain Hb 11 xb11 g dL and the expected treatment duration is 1 2 years	Drug: Roxadustat|Drug: Placebo	79	12	Major adverse cardiovascular CV events MACE Time to first occurrence of all cause mortality non fatal myocardial infarction or non fatal stroke The number from randomization to the first occurrence of any of the components of the primary composite endpoints Major adverse cardiovascular CV events MACE Time to first occurrence of all cause mortality non fatal myocardial infarction or non fatal stro…	The primary efficacy endpoint for the US FDA is the mean change from baseline in Hb averaged over week 28 to week 52.|The primary efficacy endpoint for EU health authorities is whether patients achieved Hb response (Yes/No)|Time-to-first adjudicated cardiovascular events|First secondary efficacy endpoint for FDA is whether patients achieved Hb response (Yes/No)|Mean change in Hb from baseline to …	59	37	Randomized Parallel Group Placebo Controlled Trial	Allocation: Randomized|Intervention Model: Parallel Assignment|Masking: Quadruple (Participant, Care Provider, Investigator, Outcomes Assessor)|Primary Purpose: Treatment	55	11
CTRI/2016/08/007204	NCT02542293	Phase 3	Phase 3	100	100	Interventional	Interventional	100	100	Argentina, Brazil, Bulgaria, Chile, Denmark, Finland, Greece, Hong, Kong, India, Israel, Japan, Malaysia, Mexico, Peru, Philippines, Poland, Portugal, Qatar, Republic of, Korea, Romania, Saudi, Arabia, Singapore, Sweden, Turkey, Ukraine, United, Arab, Emirates, United, Kingdom, United, States of, America	Argentina, Brazil, Bulgaria, Chile, China, Denmark, Finland, Greece, Hong Kong, India, Israel, Japan, Korea, Republic of, Malaysia, Mexico, Peru, Philippines, Poland, Portugal, Qatar, Romania, Russian Federation, Saudi Arabia, Singapore, Sweden, Turkey, Ukraine, United Kingdom, United States	95	85	800	952.0	25	0		Active, not recruiting			AstraZeneca AB Address 151 85 S xf6dert xe4lje Sweden , AstraZeneca AB 151 85 S xf6dert xe4lje Sweden	AstraZeneca	100	27	A Phase III Randomized Open Label Multi Center Global Study of MEDI4736 in Combination with Tremelimumab Therapy Versus Standard of Care Platinum Based Chemotherapy in First Line Treatment of Patients with Advanced or Metastatic Non Small Cell Lung Cancer NSCLC NEPTUNE	Study of Durvalumab With Tremelimumab Versus SoC as 1st Line Therapy in Metastatic Non Small-Cell Lung Cancer (NSCLC) (NEPTUNE).	90	49	A clinical trial to study the efficacy of MEDI4736 in combination with Tremelimumab Therapy Versus Standard of Care Platinum Based Chemotherapy in First Line Treatment of Patients with Advanced or Metastatic Non Small Cell Lung Cancer NSCLC	Study of Durvalumab With Tremelimumab Versus SoC as 1st Line Therapy in Metastatic Non Small-Cell Lung Cancer (NSCLC) (NEPTUNE).	86	48	Patients Advanced or Metastatic Non Small Cell Lung Cancer NSCLC	Non Small Cell Lung Carcinoma NSCLC	83	49	MEDI4736 plus tremelimumab combination therapy MEDI4736 20 mg kg via intravenous IV infusion every 4 weeks q4w starting on Week 0 for up to a total of 4 doses cycles and then continue MEDI4736 20 mg kg via IV infusion q4w starting on Week 16 for up to a total of 8 months 9 doses Tremelimumab 1 mg kg via IV infusion q4w starting on Week 0 for up to 4 doses cycles	Biological: Durvalumab +Tremelimumab|Drug: Paclitaxel + carboplatin|Drug: Gemcitabine + cisplatin|Drug: Gemcitabine + carboplatin|Drug: Pemetrexed + cisplatin|Drug: Pemetrexed + carboplatin	38	1	To assess the efficacy of MEDI4736 tremelimumab combination therapy compared to Standard of Care SoC in terms of OS in patients with Non Small Cell Lung Cancer NSCLC Overall Survival OS Time frame Approximately 4 years	To assess the efficacy of MEDI4736 + tremelimumab combination therapy compared to Standard of Care (SoC) in terms of Overall Survival (OS) in patients with bTMB ≥ 20mut/Mb|To assess the efficacy of MEDI4736 + tremelimumab combination therapy compared to SoC in terms of OS|To further assess the efficacy of MEDI4736 + tremelimumab combination therapy compared to SoC in terms of Progression-free sur…	81	67	Randomized Parallel Group Trial	Allocation: Randomized|Intervention Model: Parallel Assignment|Masking: None (Open Label)|Primary Purpose: Treatment	76	17
CTRI/2012/08/002859	NCT01393743	Phase 3	Phase 3	100	100	Interventional	Interventional	100	100	Australia, Austria, China, Czech, Republic, Estonia, Greece, Hungary, India, Japan, Latvia, Netherlands, Poland, Republic of, Korea, Serbia, Spain, Tajikistan, United, States of, America	Not Provided			164	165, 163	40	0	Completed	Completed	100	100	Eisai Limited Address Eisai Limited European Knowledge Centre Mosquito Way Hatfield Hertfordshire AL10 9SN United Kingdom , Eisai Limited European Knowledge Centre Mosquito Way Hatfield Hertfordshire AL10 9SN United Kingdom	Eisai Inc	71	16	A Double blind Randomized Placebo controlled Multicenter Parallelgroup Study with an Open label Extension Phase to Evaluate the Efficacy and Safety of Adjunctive Perampanel in Primary Generalized Tonic Clonic Seizures	['A Efficacy and Safety Study of Adjunctive Perampanel in Primary Generalized Tonic Clonic Seizures']	100	54	A research study to find out if people with Primary Generalized Tonic Clonic Seizures epilepsy by taking perampanel in addition to their normal epilepsy medicine s have fewer seizures and feel better	['A Efficacy and Safety Study of Adjunctive Perampanel in Primary Generalized Tonic Clonic Seizures']	82	32	Patients Primary Generalized Tonic Clonic Seizures Epilepsy	Seizure Disorder Generalized Tonic Clonic	74	34	Experimental Perampanel Drug perampanel up to 8 mg oral tablet once daily 55 weeks	[ Drug: Perampanel, Other Name: E2007, Drug: Placebo comparator]	49	21	Percent change from baseline in PGTC seizure frequency per 28 days From baseline over the Titration and Maintenance Periods 17 weeks	['Median Percent Change in Primary Generalized Tonic Clonic Seizure Frequency (PGTC) Per 28 Days During the Titration and Maintenance Periods (Combined) Relative to Baseline (Prerandomization) - (for Core Study) [TimeFrame:Baseline (4 or 8 weeks), Titration (4 weeks), and Maintenance (13 weeks)]', 'Seizure frequency per 28 days was derived from the information recorded in the participant diaries.…	99	50	Randomized Parallel Group Placebo Controlled Trial	Allocation Randomized Intervention Model Parallel Assignment Masking Quadruple Participant Care Provider Investigator Outcomes Assessor Primary Purpose Treatment	55	11
CTRI/2012/04/002568	NCT01309204	Phase 3	Phase 3	100	100	Interventional	Interventional	100	100	Argentina, Australia, Austria, Belgium, Brazil, Colombia, France, Germany, Hong, Kong, Hungary, India, Italy, Latvia, Lithuania, Malaysia, Netherlands, New, Zealand, Philippines, Poland, Portugal, Republic of, Korea, Spain, Sweden, Taiwan, United, Kingdom	Not Provided			820	820, 1184	100	34	Completed	Completed	100	100	Alcon research Ltd Address Alcon Research Ltd 6201 South Freeway Fort Worth TX 76134 2099 USA , Alcon research Ltd Fort Worth USA	Alcon Research	100	50	Efficacy and Safety of Brinzolamide 10 mg mL Brimonidine2 mg mL Eye Drops Suspension Compared to Brinzolamide 10 mg mL Eye Drops Suspension plus Brimonidine 2 mg mL Eye Drops Solution in Patients with Open Angle Glaucoma or Ocular Hypertension	['Brinzolamide/Brimonidine Twice a Day (BID) Fixed Combination (FC) vs Brinzolamide BID Plus Brimonidine BID in Patients With Open Angle Glaucoma or Ocular Hypertension']	82	19	A phase 3 study to evaluate the efficacy and safety of Brinzolamide Brimonidine Fixed dose combination as compared to the Brinzolamide and Brimonidine eye drops dosed individually twice daily in Glaucoma or Ocular Hypertension patients	['Brinzolamide/Brimonidine Twice a Day (BID) Fixed Combination (FC) vs Brinzolamide BID Plus Brimonidine BID in Patients With Open Angle Glaucoma or Ocular Hypertension']	84	29	Patients Open Angle Glaucoma or Ocular Hypertension	Open Angle Glaucoma Ocular Hypertension	100	75	brinzolamide 10 mg mL brimonidine 2 mg mL eye drops suspension Route of Administration topical ocular Duration of Treatment 6 months Dosage 1 drop BID in the treated eye s	[ Drug: Brinzolamide 1%/brimonidine tartrate 0.2% fixed combination ophthalmic suspension, Drug: Vehicle, Inactive ingredients used as a placebo for masking purposes, Drug: Brinzolamide 1% ophthalmic suspension, Other Name: AZOPT™, Drug: Brimonidine tartrate 0.2% ophthalmic solution]	60	8	The primary statistical objective of this non inferiority study is to demonstrate that the fixed combination BID brinzolamide 10 mg mL brimonidine 2 mg mL eyes drops suspension is non inferior to the unfixed combination BID brinzolamide 10 mg mL eye drops suspension plus brimonidine 2 mg mL eyes drops solution with respect to IOP lowering efficacy At 3rd month	['Mean Diurnal IOP Change From Baseline at Month 3 [TimeFrame:Baseline (Day 1), Month 3]', 'Mean Diurnal IOP Change from Baseline at Month 3 (ie, the subject IOP change from baseline averaged over the 9 AM and + 2 h time points at Month 3) was measured by Goldmann applanation tonometry. The study drug was instilled approximately 15 minutes after conducting the 9AM IOP measurement. One eye from ea…	46	16	Randomized Parallel Group Active Controlled Trial	Allocation Randomized Intervention Model Parallel Assignment Masking Triple Participant Investigator Outcomes Assessor Primary Purpose Treatment	56	12
CTRI/2012/08/002857	NCT01274559	Phase 3	Phase 3	100	100	Interventional	Interventional	100	100	Argentina, Australia, Brazil, Bulgaria, Canada, Chile, Colombia, Czech, Republic, France, Germany, Hungary, India, Israel, Italy, Mexico, Netherlands, New, Zealand, Peru, Philippines, Poland, Russian, Federation, Spain, United, Kingdom, United, States of, America	Not Provided			1424	1424, 1173	100	34		Terminated			Merck Sharp and Dohme Address One Merck Drive P O Box 100 Whitehouse Station NJ 08889 0100 USA , Merck Sharp and Dohme P O Box 100 Whitehouse Station NJ 08889 0100 USA	Merck Sharp Dohme Corp	87	32	A Worldwide Multicenter Double Blind Randomized Parallel Placebo Controlled 12 Week Study to Evaluate the Efficacy and Safety of Extended Release ER Niacin Laropiprant When Added to Ongoing Lipid Modifying Therapy in Patients With Primary Hypercholesterolemia or Mixed Dyslipidemia	['Efficacy and Safety of Extended Release (ER) Niacin/Laropiprant When Added to Ongoing Lipid-Modifying Therapy in Patients With High Cholesterol or Abnormal Lipid Levels (MK-0524A-133)']	85	48	Efficacy and Safety of Extended Release ER Niacin Laropiprant When Added to Ongoing Lipid Modifying Therapy in Patients With High Cholesterol or Abnormal Lipid Levels Protocol MK 0524A 133	['Efficacy and Safety of Extended Release (ER) Niacin/Laropiprant When Added to Ongoing Lipid-Modifying Therapy in Patients With High Cholesterol or Abnormal Lipid Levels (MK-0524A-133)']	100	97	Patients E789 Disorder of lipoprotein metabolism unspecified Primary Hypercholesterolemia Mixed Dyslipidemia	Primary Hypercholesterolemia Mixed Dyslipidemia	100	47	ERN LRPT 1 g 1 tablet for 4 wks followed by ERN LRPT 2 g 2 tablets for 8 wks Each 1 g tablet contains 1 g of ER niacin and 20 mg of laropiprant Dose ERN LRPT 1 g 1 tablet for 4 wks followed by ERN LRPT 2 g 2 tablets for 8 wks Frequency of Dose 1 tablet for 4 wks 2 tablets for 8 wks Route Oral	[ Drug: Extended-release niacin/laropiprant (ERN/LRPT), 1 oral 1 g tablet of ERN/LRPT to be taken with food in the evening or at bedtime for the first 4 weeks of treatment; then 2 oral 1g tablets of ERN/LRPT to be taken together in the evening or at bedtime with food for the next 8 weeks. Each 1g tablet contains 1g ERN and 20 mg LRPT, Drug: Placebo, 1 oral 1 g tablet of placebo to be taken with f…	81	27	Percent change from baseline at Week 12 for Low Density Lipoprotein Cholesterol LDL C Week 12	['Percent Change From Baseline at Week 12 in Low Density Lipoprotein-Cholesterol (LDL-C) [TimeFrame:Baseline and Week 12]']	98	82	Randomized Parallel Group Placebo Controlled Trial	Allocation Randomized Intervention Model Parallel Assignment Masking Double Participant Investigator Primary Purpose Treatment	55	13
CTRI/2018/09/015762	NCT03329092	Phase 3	Phase 3	100	100	Interventional	Interventional	100	100	Argentina, Brazil, Bulgaria, Chile, China, Croatia, Czech, Republic, Greece, Hungary, India, Israel, Italy, Malaysia, Mexico, Peru, Philippines, Republic of, Korea, Romania, Russian, Federation, South, Africa, Spain, Taiwan, Thailand, Turkey, Ukraine, United, States of, America, Viet, Nam	Argentina, Bulgaria, Chile, Croatia, Czechia, Hungary, Israel, Italy, Korea, Republic of, Mexico, Peru, Russian Federation, South Africa, Spain, Taiwan, Thailand, Turkey, Ukraine, United States	98	70	300	375, 300	100	0		Suspended			Pfizer Limited Address The Capital 1802 1901 Plot No C 70 G Block Bandra Kurla Complex Bandra East Mumbai 400051 India , Pfizer Limited The Capital 1802 1901 Plot No C 70 G Block Bandra Kurla Complex Bandra East Mumbai 400051 India	Pfizer	100	16	A PHASE 3 PROSPECTIVE RANDOMIZED MULTICENTER OPEN LABEL CENTRAL ASSESSOR BLINDED PARALLEL GROUP COMPARATIVE STUDY TO DETERMINE THE EFFICACY SAFETY AND TOLERABILITY OF AZTREONAM AVIBACTAM ATM AVI xb1 METRONIDAZOLE MTZ VERSUS MEROPENEM xb1 COLISTIN MER xb1COL FOR THE TREATMENT OF SERIOUS INFECTIONS DUE TO GRAM NEGATIVE BACTERIA INCLUDING METALLO u0392 LACTAMASE MBL u2013 PRODUCING MULTIDRUG RESISTA…	['A Study to Determine the Efficacy, Safety and Tolerability of Aztreonam-Avibactam (ATM-AVI) ± Metronidazole (MTZ) Versus Meropenem (MER) ± Colistin (COL) for the Treatment of Serious Infections Due to Gram Negative Bacteria.']	99	59	A Study to Determine the Effect of Aztreonam Avibactam Versus Meropenem for the Treatment of Serious Infections Due to Gram Negative Bacteria	['A Study to Determine the Efficacy, Safety and Tolerability of Aztreonam-Avibactam (ATM-AVI) ± Metronidazole (MTZ) Versus Meropenem (MER) ± Colistin (COL) for the Treatment of Serious Infections Due to Gram Negative Bacteria.']	97	71	Patients K650 Generalized acute peritonitis J159 Unspecified bacterial pneumonia	Complicated Intra abdominal Infection Hosptial Acquired Pneumonia Ventilator Associated Pneumonia	46	11	Metronidazole MTZ For cIAI only 500 mg 100 mL metronidazole iv infusion over 1hr q8h Inclusion Criteria Age From 18 00 Year s Age To 99 00 Year s Gender Both Details	[ Drug: ATM-AVI, (Creatinine clearance > 50 mL/min) 6500 mg ATM/2167 mg (loading dose, extended loading dose and maintenance dose) by iv infusion on Day 1 followed by a total daily dose of 6000 mg ATM/2000 mg AVI, (Creatinine clearance 31 - 50 mL/min) 4250 mg ATM/1417 mg AVI on Day 1 (loading dose, extended loading dose, maintenance dose) followed by total daily dose 3000 mg ATM/1000 mg AVI, (Cre…	68	13	proportion of subjects with clinical cure in the ITT and CE analysis sets Test of Cure TOC visit Day 28 xb1 3 days	['Proportion of subjects with clinical cure in the ITT and CE analysis sets [TimeFrame:Test of Cure (TOC) visit, Day 28 +/- 3 days]', 'Proportion of subjects meeting the criteria for clinical cure']	98	86	Randomized Parallel Group Active Controlled Trial	u Allocation Randomized Intervention Model Parallel Assignment Intervention Model Description Prospective Randomized Multicenter Open Label Central Assessor Blinded Parallel Group Comparative Study Masking Single Outcomes Assessor Masking Description An independent adjudication committee central blinded assessor will be convened at regular intervals during the study The adjudication committee wil…	68	9
CTRI/2011/10/002072	NCT01177384	Phase 3	Phase 3	100	100	Interventional	Interventional	100	100	China, India, Malaysia, Philippines, Republic of, Korea, Romania	Not Provided			350	350, 380	100	34	Completed	Completed	100	100	Merck Sharp Dohme Address One Merck Drive P O Box 100 Whitehouse Station NJ 08889 0100 USA , Merck	Merck Sharp Dohme Corp	87	39	A Phase III Multicenter Randomized Placebo Controlled Double Blind Clinical Trial to Evaluate the Safety and Efficacy of the Addition of Sitagliptin in Patients With Type 2 Diabetes Mellitus Who Have Inadequate Glycemic Control on Diet Exercise Therapy and Acarbose Monotherapy	['Clinical Trial to Evaluate the Safety and Efficacy of the Addition of Sitagliptin in Participants With Type 2 Diabetes Mellitus Receiving Acarbose Monotherapy (MK-0431-130)']	88	54	Clinical Trial to Evaluate the Safety and Efficacy of the Addition of Sitagliptin in Patients With Type 2 Diabetes Mellitus Receiving Acarbose Monotherapy MK 0431 130	['Clinical Trial to Evaluate the Safety and Efficacy of the Addition of Sitagliptin in Participants With Type 2 Diabetes Mellitus Receiving Acarbose Monotherapy (MK-0431-130)']	98	93	Patients Type 2 Diabetes Mellitus E119 Type 2 diabetes mellitus without complications	Type 2 Diabetes Mellitus	100	78	Sitagliptin phosphate Acarbose Sitagliptin 100 mg once daily orally for 24 weeks and Acarbose 50 mg or 100 mg 3 times daily orally for 24 weeks	[ Drug: Sitagliptin phosphate, Sitagliptin, 100 mg tablet once daily, orally for 24 weeks, Other Name: Januvia, Drug: Comparator: Placebo, Placebo, to match sitagliptin tablet, once daily, orally for 24 weeks, Drug: Acarbose, Acarbose 50 mg or 100 mg tablet, 3 times daily, orally (continuing on the stable dose established prior to screening) for 24 weeks, Other Name: Precose, Drug: Glimepiride, P…	98	50	Change from baseline in A1C at Week 24 Change from baseline in A1C at Week 24	['Change From Baseline in Hemoglobin A1c (A1C) at Week 24 [TimeFrame:Baseline and Week 24]', 'A1C is measured as a percent. Thus, this change from baseline reflects the Week 24 A1C percent minus the Week 0 A1C percent. Efficacy analyses treated data as missing after the initiation of rescue therapy.', 'Number of Participants Who Experienced at Least One Adverse Event [TimeFrame:Up to Week 24 + 14…	100	50	Randomized Parallel Group Placebo Controlled Trial	Allocation Randomized Intervention Model Parallel Assignment Masking Double Participant Investigator Primary Purpose Treatment	55	13
CTRI/2013/05/003640	NCT01397786	Phase 3	Phase 3	100	100	Interventional	Interventional	100	100	Argentina, Bulgaria, Canada, Chile, Colombia, Croatia, India, Japan, Latvia, Lithuania, Malaysia, Mexico, Philippines, Poland, Republic of, Korea, Romania, Russian, Federation, Serbia, Slovakia, South, Africa, Taiwan, Ukraine, United, States of, America	Canada, Colombia, Croatia, Japan, Korea, Republic of, Latvia, Malaysia, Mexico, Philippines, Poland, Puerto Rico, Romania, Russian Federation, Serbia, Slovakia, Taiwan, Turkey, Ukraine, United States	94	67	1000	1000, 1044	100	34		Completed			Otsuka Pharmaceutical Development Commercialization Inc Address 2440 Research Boulevard Rockville Maryland 20850 United States , Otsuka Pharmaceutical Development Commercialization Inc 2440 Research Boulevard Rockville Maryland 20850 United States	Otsuka Pharmaceutical Development Commercialization Inc	100	48	A Long term Phase 3 Multicenter Open label Trial to Evaluate the Safety and Tolerability of Oral OPC 34712 as Maintenance Treatment in Adults with Schizophrenia	['Safety and Tolerability Study of Oral OPC-34712 as Maintenance Treatment in Adults With Schizophrenia']	97	60	A Study to check the effect of Oral OPC 34712 as Maintenance Treatment in Adults with Schizophrenia	['Safety and Tolerability Study of Oral OPC-34712 as Maintenance Treatment in Adults With Schizophrenia']	88	64	Patients Schizophrenia	Schizophrenia	100	58	Brexpiprazole OPC 34712 0 05 mg 0 25 mg 0 5 mg 1 mg 2 mg 3 mg 4 mg 5 mg 6 mg and 25 mg tablets Phase A 1 2 mgs day orally once daily maximum of 4 wks Phase B 1 4 mg day orally once daily up to 52 weeks	[ Drug: OPC-34712, Phase A: 1-2 mgs/day by mouth, max of 4 wks., Phase B: 1-4 mgs/day by mouth, up to 52 weeks]	86	17	Safety and tolerability of OPC 34712 to be assessed by examining the frequency and severity of adverse events up to 52 weeks	['Percentage of Participants With Adverse Events (AEs) [TimeFrame:From Baseline up to 52 Weeks]', 'A treatment-emergent adverse event (TEAE) is defined as an AE that started after start of investigational medicinal product (IMP) treatment; or if the event was continuous from baseline and was serious, IMP-related, or resulted in death, discontinuation, interruption or reduction of IMP.']	52	22	Single Arm Trial	Intervention Model Single Group Assignment Masking None Open Label Primary Purpose Treatment	55	9
CTRI/2012/08/002922	NCT01527370	Phase 3	Phase 3	100	100	Interventional	Interventional	100	100	India	Not Provided			250	250	100	0	Completed	Completed	100	100	Merck Sharp and Dohme Address One Merck Drive P O Box 100 Whitehouse Station NJ 08889 010 USA , Merck Sharp and Dohme Corp a subsidiary of Merck Co Inc hereafter referred to as the SPONSOR or Merck One Merck Drive P O Box 100 Whitehouse Station NJ 08889 0100 U S A	Merck Sharp Dohme Corp	100	46	A Phase III Clinical Trial to Study the Safety Tolerability and Immunogenicity of ZOSTAVAX u2122 in Healthy Adults in India	['Safety, Tolerability, and Immunogenicity of Zoster Vaccine Live (ZOSTAVAX™) in Healthy Adults in India (V211-025)']	84	51	Safety Tolerability and Immunogenicity of Zoster Vaccine Live ZOSTAVAX u2122 in Healthy Adults in India V211 025	['Safety, Tolerability, and Immunogenicity of Zoster Vaccine Live (ZOSTAVAX™) in Healthy Adults in India (V211-025)']	100	95	Healthy Human Volunteers Prevention of herpes zoster HZ	Herpes Zoster Shingles	74	27	ZOSTAVAXTM subcutaneous injection This is an open label study All subjects will receive a single 0 65 mL subcutaneous injection of ZOSTAVAX u2122 on Day 1	[ Biological: Zoster Vaccine Live, One approximately 0.65 mL injection subcutaneously on Day 1, Other Names:, ZOSTAVAX™, V211]	62	21	1 Geometric mean titer GMT of varicella zoster virus VZV antibody Designated as safety issue No 2 Geometric mean fold rise GMFR in VZV antibody titers Designated as safety issue No 3 Number of participants with serious adverse events Designated as safety issue Yes 1 Prevaccination and 6 weeks postvaccination 2 Prevaccination to 6 weeks postvaccination 3 Up to 42 days postvaccination	['The Geometric Mean Titer (GMT) of Varicella-zoster Virus (VZV) Antibody at 6 Weeks Postvaccination [TimeFrame:Prevaccination up to 6 weeks postvaccination]', 'Antibody titers were measured by VZV-specific glycoprotein enzyme-linked immunosorbent assay (gpELISA).', 'Geometric Mean Fold Rise (GMFR) in VZV Antibody Titers at 6 Weeks Postvaccination [TimeFrame:Prevaccination up to 6 weeks postvacci…	91	42	Single Arm Trial	Intervention Model Single Group Assignment Masking None Open Label Primary Purpose Prevention	55	9
CTRI/2013/01/003301	NCT01458574	Phase 3	Phase 3	100	100	Interventional	Interventional	100	100	Australia, Austria, Belgium, Brazil, Canada, China, Colombia, Croatia, Czech, Republic, Denmark, Estonia, France, Germany, Hungary, India, Israel, Italy, Japan, Latvia, Netherlands, New, Zealand, Poland, Republic of, Korea, Romania, Russian, Federation, Serbia, Slovakia, South, Africa, Spain, Taiwan, Ukraine, United, Kingdom, United, States of, America	Australia, Austria, Belgium, Brazil, Canada, Colombia, Croatia, Czech Republic, Denmark, Estonia, France, Germany, Hungary, Israel, Italy, Japan, Korea, Republic of, Latvia, Netherlands, New Zealand, Poland, Romania, Russian Federation, Serbia, Slovakia, South Africa, Spain, Taiwan, Ukraine, United Kingdom, United States	100	93	654	654, 593	100	34		Completed			Pfizer Limited Address Pfizer Centre Patel Estate S V Road Jogeshwari West Mumbai 400 102 India , Pfizer Limited Pfizer Centre Patel Estate S V Road Jogeshwari West Mumbai 400 102 India	Pfizer	100	39	A MULTICENTRE RANDOMIZED DOUBLE BLIND PLACEBO CONTROLLED PARALLEL GROUP STUDY OF ORAL CP 690 550 AS A MAINTENANCE THERAPY IN SUBJECTS WITH ULCERATIVE COLITIS u201d	['A Study Of Oral CP-690,550 As A Maintenance Therapy For Ulcerative Colitis']	97	52	PHASE III Study A study of Oral CP 690 550 AS A MAINTENANCE THERAPY IN SUBJECTS WITH ULCERATIVE COLITIS	['A Study Of Oral CP-690,550 As A Maintenance Therapy For Ulcerative Colitis']	97	68	Patients Ulcerative Colitis	Ulcerative Colitis	100	71	Experimental 5mg BID Drug CP 690 550 oral tablets twice daily Duration 53 weeks	[ Drug: Placebo, Placebo 10 mg orally (PO) twice a day (BID), Drug: CP690,550, CP-690,550 5 mg orally (PO) twice a day (BID), Drug: CP-690,550, CP-690,550 10 mg orally (PO) twice a day (BID)]	62	33	The proportion of subjects in remission at Week 52 Time frame week 52	['Percentage of Participants In Remission at Week 52 [TimeFrame:Week 52]', 'Remission in participants was defined by a total mayo score of 2 points or lower, with no individual subscore exceeding 1 point and a rectal bleeding subscore of 0. Mayo score was an instrument designed to measure disease activity of ulcerative colitis (UC). It consisted of 4 subscores: stool frequency, rectal bleeding, f…	60	22	Randomized Parallel Group Placebo Controlled Trial	Allocation Randomized Intervention Model Parallel Assignment Masking Double Participant Investigator Primary Purpose Treatment	55	13
CTRI/2014/03/004513	NCT01595438	Phase 3	Phase 3	100	100	Interventional	Interventional	100	100	Argentina, Belgium, Brazil, Bulgaria, Croatia, Czech, Republic, France, Germany, Greece, India, Israel, Japan, Mexico, Poland, Republic of, Korea, Romania, Russian, Federation, Taiwan, Ukraine, United, States of, America	Argentina, Brazil, Bulgaria, Croatia, Czechia, Germany, Greece, Hungary, Israel, Japan, Korea, Republic of, Mexico, Poland, Portugal, Romania, Russian Federation, Serbia, Slovakia, Taiwan, Turkey, Ukraine, United States	89	65	964	964, 598	100	34		Completed			AstraZeneca AB Address S 151 85 Sodertalje Sweden , AstraZeneca AB S 151 85 S xf6dert xe4lje Sweden	Pfizer	9	0	A Phase III Randomized Multicenter Double Blind Double Dummy Parallel Group Comparative Study to Determine the Efficacy Safety and Tolerability of Ceftazidime Avibactam CAZ AVI Formerly CAZ104 Versus Doripenem Followed by Appropriate Oral Therapy in the Treatment of Complicated Urinary Tract Infections Including Acute Pyelonephritis With a Gram Negative Pathogen in Hospitalized Adults	['Ceftazidime-Avibactam Compared With Doripenem Followed by Oral Therapy for Hospitalized Adults With Complicated UTIs (Urinary Tract Infections)']	93	31	Ceftazidime Avibactam Compared With Doripenem Followed by Oral Therapy for Hospitalized Adults With Complicated UTIs Urinary Tract Infections	['Ceftazidime-Avibactam Compared With Doripenem Followed by Oral Therapy for Hospitalized Adults With Complicated UTIs (Urinary Tract Infections)']	100	100	Patients Complicated Urinary Tract Infection cUTI Including Acute Pyelonephritis	Complicated Urinary Tract Infection cUTI Including Acute Pyelonephritis	100	90	Drug 1 CAZ AVI Drug 2 Doripenem Patients are randomized to either CAZ AVI or Doripenem as active treatment Both CAZ AVI and Doripenem are given via IV infusion every 8 hours Total duration is 10 days 3 doses per day or up to 14 days if the patient is bacteremic Dosage CAZ AVI 2000 mg ceftazidime 500 mg avibactam Doripenem 500 mg	[ Drug: Ceftazidime - Avibactam ( CAZ-AVI), Ceftazidime 2000 mg and 500 mg of avibactam. Patients randomized to receive CAZ-AVI will receive an infusion of CAZ-AVI (2000 mg ceftazidime and 500 mg avibactam) every 8 hours administered by intravenous (IV) infusion in a volume of 100 mL at a constant rate over 120 minutes, Drug: Doripenem, 500 mg of Doripenem. Patients randomized to receive Doripene…	69	38	1 The proportion of patients with resolved or return to premorbid UTI Urinary Tract Infection symptoms except flank pain and resolution or improvement in flank pain based on patient reported symptom assessment response 2 The proportion of patients with a per patient microbiological eradication and resolution or return to premorbid of all UTI specified symptoms based on patient reported symptom as…	['Patient-reported Symptomatic Response at Day 5 (mMITT Analysis Set): Non-inferiority Hypothesis Test [TimeFrame:At Day 5 visit. Day 5 visit is based on 24 hour periods from the first dose date and time.]', 'Number of patients with symptomatic resolution (or return to premorbid state) of UTI-specific symptoms except flank pain (frequency/urgency/dysuria/suprapubic pain) with resolution of or imp…	85	45	Randomized Parallel Group Active Controlled Trial	Allocation Randomized Intervention Model Parallel Assignment Masking Quadruple Participant Care Provider Investigator Outcomes Assessor Primary Purpose Treatment	56	11
CTRI/2012/12/003200	NCT01544920	Phase 3	Phase 3	100	100	Interventional	Interventional	100	100	Argentina, Australia, Austria, Belgium, Brazil, Canada, Chile, Colombia, Czech, Republic, France, Germany, Guatemala, Hong, Kong, India, Israel, Malaysia, Mexico, New, Zealand, Peru, Philippines, Poland, Portugal, Republic of, Korea, Russian, Federation, Singapore, Spain, Sweden, Taiwan, Thailand, Turkey, United, Kingdom, United, States of, America, Venezuela, Bolivarian, Republic of	Not Provided			1250	1250, 737	100	34	Other Terminated	Completed	40	0	Merck Sharp and Dohme Address One Merck Drive P O Box 100 Whitehouse Station NJ 08889 0100 USA , Merck Sharp Dohme One Merck Drive P O Box 100 Whitehouse Station NJ 08889 0100 USA	Merck Sharp Dohme Corp	87	35	A Phase 3 Safety and Efficacy Study of Boceprevir Peginterferon Alfa 2a Ribavirin in Chronic HCV Genotype 1 IL28B CC Subjects	['Safety and Efficacy of Boceprevir/Peginterferon Alfa-2a/Ribavirin in Interleukin-28B CC Allele-Positive Chronic Hepatitis C Virus (HCV) Genotype 1 Participants (P07755)']	86	55	Safety and Efficacy of Boceprevir Peginterferon Alfa 2a Ribavirin in Interleukin 28B CC Allele Positive Chronic Hepatitis C Virus HCV Genotype 1 Participants P07755 AM1	['Safety and Efficacy of Boceprevir/Peginterferon Alfa-2a/Ribavirin in Interleukin-28B CC Allele-Positive Chronic Hepatitis C Virus (HCV) Genotype 1 Participants (P07755)']	100	96	Patients Chronic Hepatitis C K73 Chronic hepatitis not elsewhere classified	Hepatitis C Chronic	100	67	BOC PEG IFN2a RBV Participants receive an initial 4 week lead in of PEG IFN2a RBV Participants randomized to the experimental arm at Week 4 will receive BOC PEG IFN2a RBV for a total of 24 weeks if the HCV RNA is undetectable at Week 4 RVR Those participants who are HCV RNA detectable at Week 4 Non RVR will follow a response guided therapy recommendation Biological peginterferon alfa 2a peginterf…	[ Biological: peg-Interferon alfa-2a, peg-IFN (180 ug) was taken once weekly via subcutaneous injection., Other Name: Pegasys™; SCH 054031, Drug: Ribavirin, RBV 200 mg tablets taken by mouth at a total daily dose of 1,000 mg (body weight <75 kilograms [kg]) or 1,200 mg (body weight ≥75 kg) with total daily dose divided into 2 dosings., Other Name: Rebetol™; 018908, Drug: Boceprevir, Four 200 mg B…	83	43	Overall Number of Participants Achieving Sustained Viral Response SVR at Follow up Week 24 Designated as safety issue No Overall Number of Participants Achieving Sustained Viral Response SVR at Follow up Week 24 Designated as safety issue No	['Percentage of Participants With Undetectable Hepatitis C Virus (HCV) Ribonucleic Acid (RNA) 24 Weeks After Completing Study Treatment (SVR24) [TimeFrame:Up to Week 74]', 'SVR24 rates were determined for all participants in Arm 1 and Arm 2. HCV RNA viral load was determined using the Roche COBAS® AmpliPrep/COBAS® TaqMan HCV Test v1.0, which has a lower limit of quantification of 43 IU/mL.']	42	13	Randomized Parallel Group Active Controlled Trial	Allocation Randomized Intervention Model Parallel Assignment Masking None Open Label Primary Purpose Treatment	56	13
[truncated: 169 more rows]

## Sheet: 2_Summary of cases of missing values
CTG field	Number of missing values_CTG	CTRI field	Number of missing values_CTRI	Total number of pairs with one or both missing values
Title	0	Public title of study	0	0
Title	0	Scientific title of study	0	0
Status	0	Recruitment Status of Trial (India)	199	199
Phase	81	Phase of Trial	57	84
Enrollment	4	Total Sample Size	0	4
Outcome Measures	2	Primary Outcome	0	2
Interventions	17	Intervention	33	34
Conditions	1	Health Condition	5	6
Locations	61	Countries of Recruitment	0	61
Sponsor/Collaborators	0	Source of Monetary or Material Support + Primary Sponsor	0	0
Study Designs	0	Study Design	0	0
Study Type	0	Type of Trial	126	126
