# Supplementary material for: Hidden duplicates: 10s or 100s of Indian trials, registered with ClinicalTrials.gov, have not been registered in India, as required by law
Source: PLoS One. 2020 Jun 19;15(6):e0234925. doi: 10.1371/journal.pone.0234925 (PMC7304601; doi:10.1371/journal.pone.0234925)
Supplement: S3 Table — A quantitative comparison of the corresponding fields in the (a) true and (b) false CTG-CTRI pairs, using the tfidf and fuzz algorithms. Fuzz and tfidf each produced a matrix with dimension 1013 x 12 for the true pairs. A dataset of false pairs was generated using the 1013 records from CTG and CTRI, by random sampling. Fuzz and tfidf each produced a matrix with dimension 1013 x 12 for these false pairs as well. (XLS) [file pone.0234925.s006.xls]

## Sheet: cov note
	S5 Table. A quantitative comparison of the corresponding fields in the (a) true and (b) false CTG-CTRI pairs, using the tfidf and fuzz algorithms.
	Sheets 1 and 2: True pairs
	We used the tfidf and the fuzz algorithms to quantitatively compare the entries in the corresponding fields in the 1013 true pairs of CTG-CTRI. This generated 2 matrices, one each by tfidf and fuzz, each with dimension 1013 x 12. The scores obtaind by these comparisons are presented in sheets 1 and 2. Note: 'title’ is the CTG title matched with the scientific title of CTRI 'title 1’ is the CTG ti…
	Sheets 3 and 4: False pairs (which were generated as described in the Methodology)
	We used the tfidf and the fuzz algorithms to quantitatively compare the entries in the corresponding fields in the 1013 false pairs of CTG-CTRI. This generated 2 matrices, one each by tfidf and fuzz, each with dimension 1013 x 12. The scores obtaind by these comparisons are presented in sheets 3 and 4.

## Sheet: 1_tfidf_true pairs
NCT number	CTRI ID	phase	study type	location	sample size	status	sponsor	title	title.1	condition	intervention	primary outcome	study design
NCT00821301	CTRI/2009/091/000207	100		50	0		24	63	63	56	24	29	8
NCT00667563	CTRI/2009/091/000298	100	100	100	34	100	29	20	54	0	0	22	9
NCT00774553	CTRI/2009/091/000774	100	100	45	0	100	27	36	100	71	5	55	13
NCT01002079	CTRI/2009/091/000914	100		100	0		26	7	6	71	20	64	13
NCT01472809	CTRI/2011/12/002249	100	100	100	34	0	25	61	94	10	11	22	11
NCT01972893	CTRI/2011/04/001684	100	100	100	0	100	56	64	42	48	5	61	12
NCT01557699	CTRI/2012/02/002447	100	100	100	34	100	26	46	100	21	19	42	13
NCT00729742	CTRI/2009/091/000139	100			0		15	27	80	85	12	17	0
NCT00387387	CTRI/2009/091/000516	100		45	0	100	43	16	94	26	16	88	0
NCT01035801	CTRI/2009/091/001008	100	0	100	0	0	42	45	35	78	10	8	14
NCT01019070	CTRI/2010/091/002966	100		0	0		40	22	22	0	38	6	16
NCT02299505	CTRI/2016/09/007234	100	100	77	0		15	72	57	0	7	15	13
NCT00888238	CTRI/2009/091/000457	100	100		0	100	0	23	12	78		38	21
NCT01091298	CTRI/2010/091/000260	100		100	34		93	40	77	71	45	63	12
NCT00694798	CTRI/2009/091/000664	100	100	100	34	100	11	41	100	12	5	52	9
NCT02303431	CTRI/2018/09/015649	100	100	53	34	45	38	46	100	0	16	38	13
NCT01543269	CTRI/2008/091/000256	100	100	100	0	58	31	55	50	45	9	27	11
NCT01061658	CTRI/2009/091/001080	100		100	34		48	37	63	50	21	45	12
NCT01147809	CTRI/2011/06/001814	100	100	36	0	0	24	21	100	0	8	19	12
NCT01130792	CTRI/2010/091/000339	100	100	100	0	100	54	100	100	71	18	38	13
NCT01152411	CTRI/2010/091/001048	100		100	0		47	35	85	60	63	20	9
NCT01152125	CTRI/2010/091/001044	100		100	34		47	27	74	58	57	14	9
NCT02802020	CTRI/2018/02/012063	0	100	80	34	0	62	34	11	76	20	51	9
NCT01039597	CTRI/2010/091/000097	100		58	34		40	63	46	36	12	41	11
NCT00864175	CTRI/2009/091/000834	100		100	0		67	55	48	38	0	7	0
NCT01794052	CTRI/2013/02/003412	0	100	100	0	0	28	0	100	71	18	21	9
NCT00268905	CTRI/2010/091/001144	100	100	38	0	0	37	78	42	0	12	46	0
NCT00689195	CTRI/2011/091/000187	100	100	100	34	0	64	41	42	26	9	6	14
NCT02281500	CTRI/2015/05/005798	100	100	75	34	0	19	60	48	0	7	3	9
NCT00261846	CTRI/2009/091/000583	100	100	94	0	100	13	67	43	36	7	15	9
NCT00445458	CTRI/2009/091/000593	100	100	92	0	100	6	84	61	93	29	11	0
NCT01098357	CTRI/2011/06/001831	100	100	100	0	100	13	73	43	78	51	46	13
NCT00885703	CTRI/2013/04/003545	100	100	70	0	0	16	45	67	82	4	12	17
NCT00791154	CTRI/2009/091/000149	100	100		0	100	8	87	78	79		67	13
NCT02958709	CTRI/2017/03/008004	100	100	100	34	45	24	17	88	19	6	28	13
NCT01113515	CTRI/2013/07/003838	100	100	71	34	0	52	40	53	78	8	12	12
NCT00804986	CTRI/2009/091/000091	100		18	0		52	34	100	78	5	55	11
NCT00565448	CTRI/2008/091/000007	100	100	32	0	100	21	62	48	21	5	19	13
NCT00713518	CTRI/2009/091/000385	100	100	19	0	100	18	66	66	82	32	56	13
NCT00701181	CTRI/2009/091/000281	100	100	21	0	58	22	49	76	82	34	59	14
NCT01393639	CTRI/2012/07/002810	100	100	82	0	100	39	30	100	71	20	46	13
NCT00810836	CTRI/2009/091/000642	100	100	28	0	100	29	36	73	71	8	45	11
NCT00300781	CTRI/2009/091/000817	100	100	83	0	100	6	69	55	85	0	21	7
NCT01716754	CTRI/2015/03/005617	100	100	65	0	0	30	34	31	58	7	35	13
NCT00696657	CTRI/2008/091/000031	100	100	72	0	100	57	37	66	0	27	0	13
NCT00532259	CTRI/2009/091/000566	100		38	0	100	90	22	12	46	23	13	9
NCT01915303	CTRI/2014/06/004700	100	100	54	0		19	61	28	26	10	40	0
NCT00315757	CTRI/2009/091/000354	100		34	0		44	68	67	45	26	60	13
NCT01226797	CTRI/2011/04/001705	100	100	57	0	58	39	37	100	71	27	77	0
NCT01575756	CTRI/2013/09/003953	100	100	84	0	0	30	50	54	45	11	18	21
NCT01517373	CTRI/2012/06/002745	100	100	82	0	100	39	31	100	78	41	28	12
NCT00611884	CTRI/2007/091/000042	100	100	26	0	100	33	65	100	74	25	12	13
NCT00806286	CTRI/2010/091/000491	100		34	0	100	23	75	53	71	2	18	11
NCT01321463	CTRI/2011/12/002226	100	100	88	0	100	39	70	100	82	54	67	11
NCT01283139	CTRI/2012/06/002731	100	100	78	0	100	43	81	81	78	40	18	13
NCT00698802	CTRI/2008/091/000035	100	100	100	0	100	50	63	100	74	23	14	0
NCT01268332	CTRI/2012/02/002422	100	100	66	0	100	15	73	8	32	25	9	0
NCT01550289	CTRI/2012/03/002518	100	100	100	34	100	43	82	100	80	4	32	13
NCT02624167	CTRI/2016/07/007092	100	100	66	0	0	63	48	44	34	0	47	11
NCT00950066	CTRI/2009/091/000580	100	100	100	0	100	16	17	88	26	9	68	12
NCT00917293	CTRI/2012/02/002411	100	100	45	0	0	20	57	56	24	26	50	13
NCT01041911	CTRI/2009/091/001020	100	100	100	0	100	44	61	49	0	5	68	13
NCT00099632	CTRI/2018/02/011794	100	100	52	0	100	83	24	100	19	34	33	17
NCT03056755	CTRI/2017/09/009687	100	100	75	0	0	18	47	47	71	4	27	0
NCT01311180	CTRI/2011/091/000148	100	100	100	34	0	56	43	94	78	5	29	13
NCT01201265	CTRI/2010/091/001135	100	100	100	0	0	7	34	34	32	4	11	9
NCT00387127	CTRI/2009/091/000519	100	100	88	0	100	23	46	91	22	11	15	13
NCT00853112	CTRI/2009/091/000279	100	100	75	0	58	40	31	100	71	9	50	12
NCT00830180	CTRI/2011/09/002007	100	100	92	0	100	39	45	33	78	48	62	0
NCT00837811	CTRI/2009/091/000765	100		18	0		94	52	82	71	13	5	9
NCT00694915	CTRI/2007/091/000034	100	100	100	34	0	11	41	22	16	2	35	13
NCT00687817	CTRI/2008/091/000128	100		100	34	100	47	67	100	85	6	63	9
NCT00525408	CTRI/2007/091/000033	100	100	100	0	58	12	37	48	12	11	7	17
NCT01490086	CTRI/2012/08/002944	100	100	67	0	100	24	40	90	82	4	40	12
NCT00443794	CTRI/2007/091/000015	0	100	100	0	100	6	40	5	37	10	20	11
NCT01052779	CTRI/2010/091/000391	100	100	22	0	0	68	79	84	58	5	38	13
NCT00502307	CTRI/2007/091/000043	100	100	38	0	100	47	30	38	35	14	67	12
NCT01271725	CTRI/2011/07/001915	100	100	38	0	0	64	24	85	71	15	24	8
NCT00966875	CTRI/2009/091/000777	100		19	0		52	36	100	71	3	23	11
NCT00430898	CTRI/2007/091/000028	100	100	89	34	100	39	17	17	71	31	23	13
NCT01167335	CTRI/2010/091/001332	100	100	21			28	48	100	78	14	46	11
NCT01304524	CTRI/2012/09/002962	100	100	68	0	0	29	31	17	58	13	85	13
NCT01222117	CTRI/2011/04/001657	100	100	69	0		0	27	17	16	12	28	13
NCT00856375	CTRI/2009/091/000382	100		23	0		49	56	56	26	17	38	13
NCT01491737	CTRI/2012/08/002900	100	100	82	0	0	13	56	58	71	10	13	13
NCT00962390	CTRI/2012/05/002683	100	100	58	0	0	20	48	37	78	8	36	13
NCT01151215	CTRI/2010/091/002961	100	100	87	0	0	30	40	40	24	2	48	11
NCT00682981	CTRI/2009/091/000875	100		19	0		6	72	57	61	7	26	13
NCT00887588	CTRI/2009/091/000681	100	100	18	0	100	25	58	100	78	4	27	13
NCT01081678	CTRI/2010/091/000621	100	100	88	0	100	19	19	14	50	12	14	11
NCT00905307	CTRI/2009/091/000952	100	100	89	0	100	48	61	100	63	10	12	13
NCT00910962	CTRI/2010/091/002926	100	100	80	0	100	20	89	82	0	0	22	11
NCT00938314	CTRI/2009/091/000468	100		38	0		39	63	90	38	13	31	13
NCT00663416	CTRI/2008/091/000262	100	100	58	0		39	63	85	38	11	27	13
NCT00907296	CTRI/2009/091/001044	100	100	68	0	100	16	33	33	71	0	21	11
NCT00839852	CTRI/2009/091/000395	100	100	80	0	100	14	39	100	58	15	69	9
NCT00674973	CTRI/2008/091/000081	100		15	0		93	44	100	71	10	1	13
NCT01047397	CTRI/2010/091/000282	100	100	100	0		20	21	8	28	0	53	14
NCT01071850	CTRI/2010/091/000343	100	100	53	0	100	82	30	82	58	15	41	0
NCT01274182	CTRI/2011/06/001781	100	100	66	34	100	24	32	30	71	5	43	11
NCT00813605	CTRI/2009/091/001060	100	100	74	0	100	10	52	49	78	33	22	13
NCT00941798	CTRI/2009/091/000603	100	100	92	0	100	24	41	92	58	16	10	11
NCT00752219	CTRI/2009/091/000084	100		23	0	100	0	59	28	33	40	25	13
NCT00777036	CTRI/2011/08/001975	100	100	89	0	0	19	97	20	0	5	17	14
NCT00843050	CTRI/2009/091/000771	100	100	45	0	58	23	76	56	78	18	37	9
NCT00994292	CTRI/2009/091/000988	100		14	0		81	57	100	78	10	90	12
NCT01003379	CTRI/2009/091/001040	100	100	66	0	100	14	63	77	66	6	51	11
NCT00902928	CTRI/2009/091/000651	100		11	0		76	39	94	36	3	37	0
NCT00814372	CTRI/2009/091/000038	100		45	0		24	52	60	78	12	75	12
NCT01035879	CTRI/2010/091/000162	100		38	34		24	76	36	38	0	75	12
NCT00928317	CTRI/2009/091/000569	100		22	0		21	40	40	71	4	35	13
NCT01068860	CTRI/2010/091/000151	100	100	26	0		28	84	100	87	39	41	11
NCT00622193	CTRI/2011/091/000299	100	100	45	34		18	31	57	34	12	15	11
NCT00630110	CTRI/2009/091/000822	100		28	0		39	86	64	58	38	61	13
NCT00718692	CTRI/2010/091/003049	100	100	59	0	100	10	65	65	38	41	53	0
NCT01185353	CTRI/2011/06/001834	100	100	23	0	0	52	44	82	71	4	35	11
NCT01305746	CTRI/2012/05/002688	100	100	88	0	0	50	69	49	0	26	50	0
NCT01475461	CTRI/2012/07/002798	100	100	85	0	100	39	40	100	78	57	24	12
NCT00527735	CTRI/2007/091/000039	100		23	0		42	16	100	96	29	0	13
NCT00545129	CTRI/2011/05/001754	100	100	84	0	100	39	57	100	82	61	46	0
NCT00692445	CTRI/2008/091/000197	100	100	66	0	100	13	38	30	34	14	18	12
NCT01555151	CTRI/2013/01/003296	100	100	100	0	0	14	53	54	23	9	41	17
NCT01852292	CTRI/2014/04/004546	100	100	95	0		19	59	34	55	11	22	13
NCT01532336	CTRI/2012/11/003145	100	100	50	0	0	22	72	48	71	21	24	0
NCT01783444	CTRI/2014/03/004444	100	100	71	0		19	52	100	38	6	28	17
NCT01514188	CTRI/2012/10/003068	100	100	83	34	0	16	61	33	58	10	15	0
NCT00347919	CTRI/2009/091/000500	100	100	89	0		34	54	95	16	29	20	13
NCT01437735	CTRI/2011/12/002279	100	100	45	0		24	15	45	58	19	50	11
NCT00390221	CTRI/2010/091/000773	100	100	22	0	100	17	38	22	71	7	33	11
NCT00911859	CTRI/2010/091/001263	100	100	73	0	100	76	47	100	71	14	27	13
NCT00385515	CTRI/2007/091/000044	100		45	0		0	50	32	22	7	10	11
NCT01397968	CTRI/2012/03/002500	100	100	87	0	0	41	60	44	22	7	74	0
NCT00870740	CTRI/2010/091/001093	100	100	22	0	100	21	54	56	82	1	23	11
NCT01836471	CTRI/2014/07/004743	100	100	93	0	100	23	32	45	58	12	47	11
NCT01138163	CTRI/2010/091/001403	100	100	28	0		23	69	69	55	19	25	11
NCT01160601	CTRI/2010/091/001402	100	100	34	34	100	34	66	66	63	17	24	9
NCT00530764	CTRI/2009/091/000336	100	100	61	0	100	15	33	39	30	8	24	10
NCT01457846	CTRI/2012/02/002432	100	100	80	0	0	30	44	84	64	10	23	17
NCT01162681	CTRI/2011/04/001667	100	100	61	0	0	31	57	62	78	0	15	13
NCT00759200	CTRI/2009/091/000148	100	100	100	0	100	10	41	100	71	44	29	13
NCT01149421	CTRI/2010/091/001444	100		22	0	100	52	64	100	78	7	69	11
NCT01215643	CTRI/2010/091/002967	100	100	85	34	100	0	39	60	50	0	21	13
NCT01265784	CTRI/2011/10/002076	100	100	67	0		38	43	29	0	15	41	11
NCT00455533	CTRI/2011/091/000021	100		15	0		42	17	19	58	34	10	0
NCT01281306	CTRI/2011/04/001682	100	100	79	34	100	25	70	64	71	5	41	13
NCT01288079	CTRI/2011/10/002065	100	100	78	0	58	30	50	100	78	10	9	12
NCT01200394	CTRI/2011/06/001777	100	100	95	0	100	39	66	26	71	33	19	13
NCT01208233	CTRI/2012/05/002702	100	100	89	0	0	39	66	100	71	23	24	11
NCT00824343	CTRI/2009/091/000159	100	100	100	0	100	26	55	92	88	13	21	9
NCT01161524	CTRI/2011/11/002151	100	100	81	34	0	12	61	75	0	48	48	13
NCT01252693	CTRI/2010/091/006141	100	100	50	34	100	7	91	39	18	46	52	13
NCT00996801	CTRI/2010/091/000258	100	100		0	100	38	38	88	49	47	25	13
NCT01636037	CTRI/2018/08/015367	100	100	0	0	0	19	24	6	58	32	91	9
NCT00690378	CTRI/2009/091/000959	100		0	34	100	0	41	36	82	62	29	14
NCT01233362	CTRI/2010/091/002807	100	100	100	34	100	14	34	36	4	23	80	15
NCT01228383	CTRI/2011/10/002060	100	100	100	34	100	68	38	100	38	11	67	14
NCT01262976	CTRI/2011/091/000065	100	100	100	34	0	23	46	82	58	36	17	13
NCT01220830	CTRI/2010/091/002827	100	100	100	34	0	5	31	85	71	8	43	8
NCT02435212	CTRI/2017/10/010252	100	100	69	0	0	15	66	58	26	16	32	17
NCT00612014	CTRI/2008/091/000254	100	100	85	34	0	47	27	25	52	8	67	12
NCT01098305	CTRI/2011/091/000118	100	100	100	34	100	6	100	29	11	3	46	11
NCT02998645	CTRI/2017/06/008898	100	100	65	34	0	20	49	95	45	9	13	9
NCT02175498	CTRI/2017/09/009858	100	100	100	0	0	16	10	28	0	0	0	9
NCT01440374	CTRI/2012/08/002911	100	100	71	0	0	23	82	29	0	22	26	10
NCT00919854	CTRI/2009/091/000374	100		30	0		27	41	49	0	5	13	0
NCT00719550	CTRI/2009/091/000857	33	100		0	100	34	40	12	91	70	98	13
NCT01169090	CTRI/2012/02/002409	100	100	41	0	100	82	80	100	71	11	86	13
NCT01114854	CTRI/2010/091/001463	100	100	0	0		38	24	100	58	6	18	0
NCT00901693	CTRI/2010/091/000532	100	100		0	58	34	100	77	59	22	16	12
NCT01096849	CTRI/2010/091/000686	100			0	100	29	38	36	66	0	30	13
NCT01847963	CTRI/2013/07/003801	0	100	100	0	0	65	30	53	58	16	68	14
NCT00850993	CTRI/2010/091/000490	100		0	34	58	15	53	38	0	42	23	11
NCT01082809	CTRI/2010/091/000433	100	100	52	0	100	24	60	38	60	90	45	9
NCT03207906	CTRI/2017/11/010647	100	100	50	34	0	36	76	49	0	19	20	4
NCT01119950	CTRI/2010/091/000285	100	100	0	34	100	16	46	100	82		42	18
NCT03077750	CTRI/2017/08/009409	100	100	50	0	0	39	25	21	38	9	27	11
NCT01096667	CTRI/2010/091/001073	100	100		34	100	0	33	64	82	50	61	13
NCT03517540	CTRI/2019/01/017014	100	100	57	0	45	12	79	33	0	9	97	0
NCT01147003	CTRI/2010/091/001213	100	100	0	34		40	51	100	78	6	50	11
NCT01436500	CTRI/2014/09/005075	100	100	66	0	0	34	46	46	38	3	43	12
NCT01059825	CTRI/2010/091/000390	100	100		34	100	0	27	59	78	44	29	13
NCT01304849	CTRI/2012/06/002741	0	100	100	34	100	63	33	37	44	4	45	9
NCT00918281	CTRI/2010/091/001052	100	0	16	34	100	26	65	65	15	44	61	9
NCT00850499	CTRI/2009/091/000743	100	100	88	0	0	0	90	100	34	15	45	13
NCT01034410	CTRI/2010/091/000624	100		0	0		25	79	79	0	39	71	21
NCT00868790	CTRI/2009/091/000614	100	100		34	58	14	46	46	78	25	14	21
NCT00927407	CTRI/2009/091/000266	100		100	0	100	38	37	56	45	28	16	13
NCT03446469	CTRI/2018/02/011762	0	100	100	0	100	16	77	20	37	7	44	9
NCT00462943	CTRI/2013/11/004124	100	100	82	34	100	53	46	76	78	5	18	9
NCT01393899	CTRI/2012/12/003272	100	100	84	0	0	39	42	45	26	58	57	12
NCT00499525	CTRI/2008/091/000017	100	100	0	0		0	46	38	32	6	14	11
NCT01470599	CTRI/2013/09/003992	100	100	78	0	0	39	59	55	58	60	16	0
NCT00793546	CTRI/2009/091/000362	100	100	66	0	58	13	44	100	52	2	12	13
NCT01539616	CTRI/2011/11/002147	100	100	100	0	100	39	61	100	18	5	41	12
NCT01229176	CTRI/2011/12/002233	100	100	100	34	100	22	56	95	0	19	24	0
NCT01470664	CTRI/2012/06/002727	100	100	58	0	100	0	50	100	58	2	90	11
NCT02255136	CTRI/2012/02/002419	0	100	100	34	100	37	46	51	24	4	39	14
NCT02234206	CTRI/2014/01/004281	100	100	100	34	0	0	47	100	58	16	26	9
NCT01393626	CTRI/2013/01/003294	100	100	89	34	0	39	72	84	58	62	43	12
NCT00369070	CTRI/2007/091/000017	100			0		27	46	35	45	30	32	13
NCT01115738	CTRI/2010/091/000348	100		100	0	100	52	35	38	78	3	40	13
NCT03518853	CTRI/2016/02/006671	0	100	100	34	0	71	48	100	20	12	19	9
NCT00792935	CTRI/2009/091/000154	100			34		34	53	60	78	24	27	13
NCT00778830	CTRI/2009/091/000032	100	100	0	34		94	80	59	78	36	16	0
NCT01065389	CTRI/2010/091/000014	100		100	0		40	22	19	34	19	26	12
NCT00885170	CTRI/2009/091/000218	100	100		0	0	14	50	50	45	65	27	13
NCT03198260	CTRI/2017/06/008875	0	100	100	0	0	23	40	68	0	36	35	9
NCT02468661	CTRI/2016/09/007293	58	100	62	0	45	14	43	100	0	15	6	13
NCT00691236	CTRI/2011/091/000189	100	100	100	34	0	44	78	36	38	9	14	13
NCT00375219	CTRI/2013/06/003748	100	100	82	0	100	57	59	100	78	7	34	9
NCT00901979	CTRI/2009/091/000598	100	100	0	34		24	22	100	78		80	11
NCT00758836	CTRI/2009/091/000291	100			34	100	28	50	75	37		36	13
NCT00972374	CTRI/2010/091/000257	100		21	0		54	54	100	85	26	36	12
NCT02200770	CTRI/2018/09/015658	100	100	82	0	50	39	82	49	92	14	88	12
NCT00824369	CTRI/2011/10/002050	100	100	61	0	58	39	80	100	58	6	24	0
NCT01561651	CTRI/2018/02/011925	0	100	10	0	0	47	100	3	42	98	83	11
NCT01209702	CTRI/2011/04/001666	100	100	80	0	58	30	36	81	61	4	42	13
NCT01255787	CTRI/2011/08/001963	100	100	82	0	100	23	41	88	78	0	51	11
NCT00823979	CTRI/2010/091/001049	100	100	78	0		39	100	100	58	85	38	14
NCT00264511	CTRI/2010/091/000369	100	100	57	34	0	11	72	57	44	5	12	13
NCT00781118	CTRI/2011/08/001939	100	100	50	0		33	82	10	69	14	48	8
NCT00413699	CTRI/2009/091/000704	100	100	87	0	0	33	57	100	71	29	11	0
NCT01027364	CTRI/2010/091/002949	100	100	15	0	100	0	37	39	26	9	23	14
NCT00637377	CTRI/2008/091/000087	100	100	13	0		27	42	95	71	11	27	11
NCT00391066	CTRI/2009/091/000110	100	100	13	0	58	25	56	96	78	16	15	0
NCT00734474	CTRI/2009/091/000969	100	100	17	0	100	35	59	87	78	3	29	11
NCT00821977	CTRI/2009/091/000134	100	100	23	0	100	28	61	40	78	7	85	12
NCT00387686	CTRI/2009/091/000705	100	100	92	34	58	20	45	43	34	27	59	11
NCT00860288	CTRI/2009/091/000126	100	100	15	0	100	23	69	100	78	5	88	12
NCT00507429	CTRI/2009/091/000057	100	100	18	0	58	0	48	54	41	26	21	0
NCT02341560	CTRI/2015/12/006402	100	100	64	0	0	39	43	42	45	34	65	11
NCT00958568	CTRI/2009/091/000654	100	100	21	0	100	49	41	100	42	7	20	12
NCT00293735	CTRI/2010/091/001285	100	100	45	0	0	16	51	62	3	13	12	13
NCT00931008	CTRI/2010/091/000382	100		45	34		55	8	11	0	6	65	24
NCT00678613	CTRI/2008/091/000079	100	100	100	34	0	16	67	59	24	6	40	8
NCT00690326	CTRI/2009/091/000068	0		100	34		35	42	42	25	29	9	13
NCT02678312	CTRI/2018/09/015752	100	100	35	34	45	26	65	42	70	6	13	13
NCT01363349	CTRI/2011/12/002224	100	100	50	0		47	13	17	23	9	6	0
NCT00836836	CTRI/2009/091/000053	100		100	34	100	50	31	52	78	78	84	0
NCT00900146	CTRI/2009/091/000636	100	100	16	0		28	66	89	78	23	8	11
NCT01008293	CTRI/2010/091/000125	100	100	100	34	100	47	75	83	49	5	59	13
NCT01134692	CTRI/2009/091/000211	100	100	100		0	22	12	8	9	13	49	7
NCT00927914	CTRI/2010/091/000063	100	100	38	34	100	12	64	81	63		88	13
NCT01488994	CTRI/2012/08/002877	100	100	90	0	100	0	9	6	21	0	11	0
NCT00810238	CTRI/2011/05/001742	100	100	71	0	0	6	0	14	26	6	55	17
NCT01178294	CTRI/2012/03/002487	100	100	61	0	100	0	42	100	45	19	45	9
NCT00677807	CTRI/2009/091/000216	100	100	85	0	100	18	44	100	30	10	45	12
NCT00522379	CTRI/2009/091/001069	100		30	0	100	0	29	100	50	12	63	12
NCT01183780	CTRI/2011/07/001900	100	100	71	0	0	54	19	100	71	2	21	11
NCT02451358	CTRI/2015/05/005770	100	100	100	34	100	31	68	100	38	25	31	7
NCT01204749	CTRI/2011/11/002163	100	100	80	0	100	34	33	32	94	43	5	11
NCT00856206	CTRI/2009/091/001045	100	100	77	0	100	32	24	23	58	19	6	11
NCT01209689	CTRI/2011/04/001692	100	100	62	0	58	22	47	88	61	3	35	13
NCT00957086	CTRI/2010/091/001230	100		18	34		8	49	49	56	13	27	5
NCT02798471	CTRI/2018/01/011249	100	100	74	34		39	19	9	20	7	37	13
NCT00765830	CTRI/2009/091/000203	100	100	94	0	100	30	65	100	85	16	76	12
NCT01217944	CTRI/2010/091/003003	100	100	92	0	100	24	62	100	71	9	41	12
NCT00549757	CTRI/2008/091/000001	100	100	86	34	0	28	34	50	26	14	18	13
NCT00809965	CTRI/2011/08/001941	100	100	96	0		66	41	100	92	16	18	11
NCT00694382	CTRI/2008/091/000277	100	100	13	0	100	21	45	45	60	5	25	11
NCT00594568	CTRI/2009/091/000090	100	100	15	0		45	62	100	59	5	18	11
NCT00567996	CTRI/2009/091/000260	100	100	84	0		40	47	100	85	17	58	12
NCT01948193	CTRI/2013/09/003997	100	100	100	34	0	31	61	100	78	37	38	9
NCT00511147	CTRI/2009/091/000860	100	100	50	0	100	16	3	4	60	10	16	9
NCT01168791	CTRI/2012/02/002401	100	100	93	0	0	20	51	91	52	32	16	12
NCT01368770	CTRI/2010/091/001384	100	100	18	0		11	24	21	78		59	13
NCT01753102	CTRI/2012/09/002983	100	100	100	0	58	26	48	60	62	11	39	13
NCT00725985	CTRI/2009/091/000061	100	100	84	0	100	15	17	17	26	7	22	11
NCT01128153	CTRI/2010/091/001110	100	100	100	0	100	11	3	5	71	6	26	11
NCT01129882	CTRI/2015/09/006157	100	100	13	0	0	63	100	67	21		30	9
NCT00835770	CTRI/2010/091/000288	100	100	10	0	0	44	43	37	82	0	11	13
NCT00707304	CTRI/2010/091/000034	100	100	78	0	100	23	32	100	85	9	10	11
NCT00839800	CTRI/2009/091/000240	100	100	83	0	100	34	12	14	58	24	18	11
NCT01142193	CTRI/2012/01/002344	100	100	91	0	100	26	57	82	0	23	76	14
NCT00847613	CTRI/2011/091/000575	100	100	86	0	100	39	63	42	71	38	18	11
NCT00748189	CTRI/2009/091/000483	100	100	77	0	100	8	57	94	36	33	5	7
NCT01159600	CTRI/2010/091/001299	100	100	92	0	100	17	47	91	78	18	30	14
NCT00831441	CTRI/2009/091/000249	100		10	0		16	27	21	78	27	20	12
NCT00925600	CTRI/2012/08/002905	100	100	29	0	100	32	51	51	93	22	45	10
NCT00755755	CTRI/2009/091/000398	100		26	0		13	28	16	36	3	27	13
NCT00856284	CTRI/2009/091/000552	100	100	75	0		19	44	84	78	11	62	13
NCT00504075	CTRI/2010/091/000016	100		38	0	100	93	33	44	82	10	52	9
NCT01490190	CTRI/2011/11/002098	100	100		0	0	0	15	23	0	8	31	9
NCT00824265	CTRI/2009/091/000386	100	100	92	0	100	11	75	95	36	10	6	7
NCT00571649	CTRI/2007/091/000040	100	100	9	0	100	11	22	59	71	48	46	11
NCT00709865	CTRI/2009/091/000093	100	100	16	0	0	30	44	42	47	6	0	12
NCT00490139	CTRI/2009/091/000478	100	100	86	0		3	19	15	26	58	7	7
NCT00793624	CTRI/2009/091/000141	100	100	93	0	100	24	36	94	82	7	31	14
NCT01049217	CTRI/2010/091/001074	100	100	64	0	58	39	70	100	28	27	15	12
NCT00795639	CTRI/2009/091/000182	100	100	95	34	58	41	26	87	75	7	25	13
NCT00821093	CTRI/2009/091/000082	100	100	23	0	100	28	9	95	85	18	35	11
NCT00790192	CTRI/2009/091/000288	100		28	0		0	25	52	45	4	34	13
NCT00789698	CTRI/2009/091/000289	100		26	34		0	27	41	71	8	13	13
NCT01045707	CTRI/2010/091/000044	100	100	19	0	100	49	50	95	74	0	29	13
NCT00643201	CTRI/2009/091/000047	100	100	11	0	100	37	67	67	15	39	11	13
NCT00819091	CTRI/2009/091/000119	100	100	24	0	100	67	53	88	78	18	26	14
NCT00757588	CTRI/2009/091/000121	100		18	0		0	34	26	71	12	30	13
NCT01043666	CTRI/2010/091/000535	100	100	100	0	100	38	59	100	37	2	53	11
NCT00796666	CTRI/2009/091/000184	100	100	92	0	58	41	40	95	75	22	4	13
NCT00658021	CTRI/2012/01/002337	100	100	42	34	0	0	100	65	50	6	66	13
NCT01335464	CTRI/2011/12/002248	100	100	75	0	100	74	24	55	58	25	51	0
NCT01335477	CTRI/2011/12/002245	100	100	90	0	100	74	23	52	58	25	41	0
NCT00809354	CTRI/2009/091/000405	100	100	93	0	58	39	86	100	71	17	27	11
NCT00680901	CTRI/2009/091/000498	100	100	89	0		11	20	97	0	3	14	6
NCT00679432	CTRI/2009/091/000675	100	100	75	34	100	4	34	23	71	34	11	11
NCT00633893	CTRI/2009/091/000050	100	100	11	0	100	39	66	100	71	35	16	13
NCT00796653	CTRI/2009/091/000147	100	100	19	0	100	30	34	94	85	7	34	14
NCT00799903	CTRI/2009/091/000443	100	100	90	0	100	45	20	88	0	10	48	11
NCT00680186	CTRI/2009/091/000686	100	100	16	0	100	36	47	88	34	16	27	14
NCT00808067	CTRI/2009/091/000026	100	100	29	0	100	34	57	29	74	10	18	14
NCT00578695	CTRI/2009/091/000319	100	100	20	0	0	39	84	58	58	7	19	12
NCT00626548	CTRI/2009/091/000302	100		10	0		27	36	24	34	12	30	12
NCT00580216	CTRI/2008/091/000018	100	100	90	0	58	10	41	38	74	6	62	0
NCT00735397	CTRI/2009/091/000561	100	100	97	0	0	47	61	100	0	6	12	0
NCT00634049	CTRI/2012/01/002352	100	100	81	0	100	26	38	30	20	23	58	0
NCT00790933	CTRI/2009/091/000138	100	100	0	0	0	0	44	71	45	5	26	9
NCT00761280	CTRI/2009/091/000171	100		15	0		16	49	49	32	11	18	13
NCT01270828	CTRI/2011/07/001905	100	100	69	0	0	39	77	100	78	17	29	0
NCT00679588	CTRI/2010/091/000173	100	100	95	0		11	56	92	76	13	24	15
NCT00805194	CTRI/2013/02/003343	100	100	88	0		36	42	100	22	3	20	14
NCT00783718	CTRI/2009/091/000128	100	100	14	0	100	44	46	92	71	6	29	12
NCT00617669	CTRI/2009/091/000193	100	100	12	0	100	36	39	40	45	12	17	12
NCT00614120	CTRI/2008/091/000014	100	100	75	0	100	57	84	100	73	61	2	13
NCT01358266	CTRI/2011/12/002309	100	100	69	0	0	18	21	0	17	0	54	6
NCT00631371	CTRI/2009/091/000424	100	100	93	0	100	14	60	100	66	11	28	13
NCT00750880	CTRI/2009/091/000402	100	100	66	0		7	65	72	58	7	17	8
NCT00783692	CTRI/2009/091/000135	100	100	15	0	100	44	40	77	26	14	24	8
NCT00704730	CTRI/2009/091/000790	100	100	93	0	0	30	41	59	58	20	22	11
NCT01079806	CTRI/2011/09/002001	100	100	85	34	100	38	57	28	37	16	38	11
NCT01114529	CTRI/2010/091/000679	100	100	22	0	100	24	45	92	26	4	16	13
NCT01254188	CTRI/2012/10/003047	100	100	93	0	100	23	42	45	78	0	28	0
NCT01262365	CTRI/2011/11/002115	100	100	75	0	100	13	48	94	78	8	61	11
NCT01374906	CTRI/2014/08/004837	100	100	89	0		20	41	20	26	28	26	16
NCT01903733	CTRI/2015/01/005461	0	100	92	0	50	21	86	22	36	12	15	0
NCT01412944	CTRI/2012/02/002424	100	100	42	0	100	24	57	52	78	10	28	15
NCT01425723	CTRI/2012/05/002708	100	100	79	34	100	0	67	36	0	4	21	14
NCT01439360	CTRI/2014/03/004497	100	100	86	0	100	23	43	86	0	3	42	12
NCT01474109	CTRI/2012/05/002684	100	100	88	0	100	39	35	22	52	27	10	12
NCT01434186	CTRI/2012/10/003069	100	100	58	0		27	100	19	78	39	27	13
NCT01557244	CTRI/2013/10/004048	100	100	76	34	0	22	37	100	18	13	17	13
NCT01234311	CTRI/2012/07/002796	100	100	92	0	0	47	69	100	45	9	4	11
NCT01948830	CTRI/2014/07/004760	100	100	66	0	100	24	52	44	87	29	21	16
NCT01829295	CTRI/2017/09/009699	100	100	80	34	100	30	7	26	38	5	14	20
NCT01095250	CTRI/2010/091/000479	100	100	18	0		24	26	93	58	19	85	12
NCT03052517	CTRI/2018/01/011183	100	100	36	0	0	18	39	67	58	13	6	13
NCT01090310	CTRI/2010/091/000284	100	100	21	0	0	35	25	87	60	12	33	12
NCT03447769	CTRI/2018/06/014392	100	100	73	34		16	59	49	39	20	13	11
NCT01082874	CTRI/2011/11/002126	100	100	62	0	100	13	10	8	22	42	55	18
NCT00833703	CTRI/2009/091/000909	100	100	87	0	100	4	41	100	18	10	14	13
NCT00439777	CTRI/2007/091/000024	100	100	10	0	100	10	62	62	41	13	19	13
NCT01014390	CTRI/2012/12/003166	100	100	91	34	0	77	35	19	58	56	71	8
NCT00713830	CTRI/2008/091/000176	100	100	95	0	100	18	32	66	54	2	38	13
NCT00891202	CTRI/2009/091/000689	100	100	69	0	100	9	38	85	52	0	12	11
NCT00676507	CTRI/2010/091/000486	100	100	87	0	0	22	41	25	62	11	39	12
NCT00884585	CTRI/2010/091/000590	100		17	0		54	31	100	71	14	48	12
NCT00860145	CTRI/2011/07/001918	0	100	67	0	0	37	69	67	58	2	76	16
NCT00707993	CTRI/2009/091/000123	100		19	0	100	18	54	92	22	4	68	11
NCT01215747	CTRI/2011/04/001668	100	100	69	0	100	11	67	35	45	16	86	13
NCT01145417	CTRI/2010/091/001319	100	100	44	0	58	39	44	100	41	39	3	0
NCT01106651	CTRI/2010/091/002997	100	100	76	0	100	17	39	70	52	21	18	12
NCT01104584	CTRI/2010/091/000372	100		23	0		47	35	48	50	37	19	0
NCT00849056	CTRI/2009/091/000484	100	100	60	0	100	29	38	88	78	13	30	13
NCT01223352	CTRI/2011/06/001843	100	100	81	34	100	34	34	35	78	13	26	17
NCT01261793	CTRI/2011/11/002114	100	100	89	0	0	13	39	83	78	8	61	11
NCT01298323	CTRI/2011/07/001930	100	100	91	0	0	0	40	95	60	66	47	13
NCT00792805	CTRI/2009/091/000066	100	100	45	0		27	41	100	85	18	24	11
NCT01566604	CTRI/2012/08/002907	100	100	100	0	100	24	54	83	19	24	13	15
NCT00768287	CTRI/2011/04/001676	100	100	86	0	100	24	69	50	0	3	25	0
NCT00635427	CTRI/2009/091/000322	100	100	17	0	100	31	64	100	78	16	2	8
NCT01976312	CTRI/2014/12/005274	100	100	60	34	100	24	52	42	82	23	53	16
NCT00432796	CTRI/2010/091/000017	100	0	58	0	0	28	24	76	0	14	19	11
NCT02344290	CTRI/2017/08/009558	100	100	50	0	0	37	12	13	21	8	24	11
NCT00418886	CTRI/2008/091/000013	100		14	0		0	38	22	40	7	16	0
NCT02409680	CTRI/2016/05/006970	0	100	84	0	0	15	100	15	71	16	8	13
NCT00721760	CTRI/2009/091/000460	100	100	13	0	100	30	53	53	10	0	17	0
NCT02410772	CTRI/2017/09/009772	100	100	72	0	0	27	39	55	58	12	62	13
NCT00503698	CTRI/2012/02/002443	100	100	80	0	58	52	27	40	66	5	36	13
NCT00516321	CTRI/2009/091/000507	100		25	0	100	43	29	95	22	20	19	11
NCT00604214	CTRI/2009/091/000022	100	100	15	34		61	36	100	34	8	52	13
NCT00678587	CTRI/2009/091/000524	100		26	0	58	43	62	91	16	62	38	12
NCT01106690	CTRI/2010/091/001361	100	100	44	0	100	19	24	24	78	7	32	12
NCT00683878	CTRI/2008/091/000186	100		22	0		24	15	15	36	5	26	13
NCT00699517	CTRI/2009/091/001024	100	100	82	0	100	11	51	100	17	14	19	11
NCT00863746	CTRI/2009/091/000557	100		11	0	100	43	52	100	85	4	7	0
NCT00688701	CTRI/2008/091/000071	100	100	87	34	100	20	24	29	50	2	42	11
NCT00940095	CTRI/2009/091/000902	100		13	0		25	30	37	48	21	11	11
NCT00777946	CTRI/2009/091/000035	100		22	0		33	46	100	58	64	0	13
NCT01064414	CTRI/2010/091/001337	100	100	86	0	100	68	48	50	85	4	17	11
NCT01081834	CTRI/2010/091/002824	100	100	15	0	100	12	19	13	78	2	23	12
NCT00353496	CTRI/2009/091/000905	100	100	63	0	100	10	35	52	16	14	23	13
NCT00716079	CTRI/2009/091/000052	0	0	87	34	100	55	32	100	25	16	85	17
NCT00811473	CTRI/2009/091/000696	100	100	24	0	100	50	12	8	38	10	57	11
NCT00825955	CTRI/2009/091/000085	100	100	14	0		43	26	100	0	5	51	11
NCT01888432	CTRI/2014/02/004395	100	100	44	0	100	23	45	32	71	18	48	13
NCT00457691	CTRI/2011/091/000025	100	100	100	0	100	31	31	67	78	17	6	13
NCT00829166	CTRI/2011/07/001865	100	100	77	0	0	10	48	54	58	3	22	13
NCT00839527	CTRI/2009/091/000485	100	100	53	0	100	29	47	100	78	6	24	13
NCT03477422	CTRI/2013/11/004133	100	100	100	0	100	38	35	23	12	6	75	11
NCT00529568	CTRI/2009/091/000508	100		24	0	100	43	29	95	22	20	20	13
NCT00976391	CTRI/2010/091/000071	100	100	94	0		29	72	100	78	5	51	13
NCT01154140	CTRI/2012/01/002323	100	100	93	0	100	39	52	94	82	0	15	13
NCT03141970	CTRI/2015/06/005939	100	100	45	34	45	21	33	34	36	7	31	17
NCT00993473	CTRI/2009/091/000912	100	100	83	0	100	20	36	26	55	18	23	13
NCT00998686	CTRI/2010/091/000500	100	100	26	34	58	9	68	69	78	10	6	12
NCT01009047	CTRI/2010/091/000502	100	100	54	34	100	0	35	100	58	7	35	13
NCT00403767	CTRI/2009/091/000201	100	100	9	0		9	62	100	60	4	18	11
NCT03168880	CTRI/2012/07/002802	100	100	100	0	0	60	30	36	37	0	0	9
NCT00480025	CTRI/2009/091/000499	100		85	0	0	34	48	70	85	52	8	13
NCT00481247	CTRI/2007/091/000023	100		12	0		42	55	84	78	30	34	13
NCT00413218	CTRI/2012/01/002351	100	100	59	0		32	54	58	24	3	21	13
NCT02992574	CTRI/2016/12/007532	100	100	100	34	45	35	48	94	0	8	31	17
NCT00440310	CTRI/2009/091/000295	100	100	18	0		48	41	25	11	16	11	0
NCT00625664	CTRI/2008/091/000036	100	100	32	0	0	26	75	95	21	10	36	0
NCT02511379	CTRI/2015/10/006320	0	100		0	58	16	66	91	71	11	27	9
NCT00420212	CTRI/2009/091/000088	100	100	10	0	100	56	47	59	82	12	17	13
NCT00439725	CTRI/2007/091/000026	100	100	11	0	100	8	100	100	71	6	42	11
NCT00660959	CTRI/2009/091/000671	100		28	0		40	91	32	14	10	64	12
NCT00667823	CTRI/2010/091/000401	100		16	0		26	69	46	36	0	2	9
NCT00451451	CTRI/2009/091/000117	100		10	0		54	60	53	82	8	10	13
NCT01095666	CTRI/2010/091/000430	100	100	34	0	100	10	38	74	71	8	31	11
NCT01106014	CTRI/2011/06/001842	100	100	92	0	0	34	35	24	78	0	24	11
NCT02180217	CTRI/2015/02/005579	100	100	87	0	0	19	62	14	26	7	35	5
NCT00553358	CTRI/2009/091/000477	100	100	71	0	0	4	62	4	22	21	42	7
NCT00789373	CTRI/2009/091/000113	100	100	18	0		45	34	100	49	2	19	11
NCT00736879	CTRI/2009/091/000174	100		22	0		32	52	56	50	7	47	13
NCT00715624	CTRI/2008/091/000180	100	100	86	34	100	18	28	86	37	2	46	11
NCT01057537	CTRI/2010/091/000250	100		30	0	100	64	59	28	26	0	51	13
NCT00918957	CTRI/2010/091/001399	100	100	61	0	100	24	41	92	71	26	57	12
NCT00995709	CTRI/2009/091/000874	100	100	16	0	100	33	9	5	71	8	31	12
NCT01020526	CTRI/2010/091/006072	100	100	75	0	100	45	34	100	58	29	27	0
NCT01039376	CTRI/2010/091/001145	100	100	75	0	0	8	47	84	36	8	12	13
NCT01095653	CTRI/2010/091/000429	100	100	30	0	100	13	39	100	71	10	30	11
NCT01112306	CTRI/2012/05/002676	100	100	90	34	0	34	40	9	27	13	95	9
NCT01126580	CTRI/2010/091/003036	100		13	0	100	47	28	78	78	6	56	11
NCT00709904	CTRI/2009/091/000550	100	100	83	0	100	11	54	100	10	0	34	15
NCT00646542	CTRI/2009/091/000238	100	100	62	0	100	28	60	100	78	13	76	12
NCT01232556	CTRI/2011/10/002084	100	100	74	0	58	18	49	24	60	33	11	13
NCT01237587	CTRI/2011/07/001866	100	100	30	0	0	76	55	100	58	7	75	11
NCT00407745	CTRI/2009/091/000703	100	100	71	0	100	39	40	100	82	41	21	13
NCT01360554	CTRI/2012/03/002486	100	100	91	0	100	33	46	72	75	23	23	11
NCT00424255	CTRI/2009/091/000486	100	100	90	0	100	36	35	33	35	16	32	13
NCT00574275	CTRI/2008/091/000042	100	100	28	0	58	5	51	100	52	28	13	0
NCT01499290	CTRI/2012/07/002769	100	100	55	0	100	0	30	87	82	13	38	11
NCT00490568	CTRI/2009/091/000497	100	100	17	0	58	34	64	95	0	35	17	0
NCT00532155	CTRI/2008/091/000028	100	100	18	0	100	13	67	47	37	9	14	12
NCT00574873	CTRI/2009/091/000491	100	100	94	0	100	21	57	49	41	13	8	13
NCT00531479	CTRI/2009/091/000387	100	100	88	0	100	39	41	100	58	15	29	11
NCT00637273	CTRI/2009/091/000412	100	100	71	0	100	0	74	95	78	21	18	13
NCT00678392	CTRI/2009/091/000565	100	100	90	0	0	39	87	100	71	20	6	0
NCT00449605	CTRI/2008/091/000040	100	100	24	0	0	16	20	100	66	6	42	11
NCT00684177	CTRI/2009/091/000023	100	100	80	0	100	39	29	38	0	28	19	13
NCT00414609	CTRI/2009/091/000197	100	100	84	0	100	29	36	100	71	6	32	13
NCT00712933	CTRI/2011/091/000219	100		12	0		51	52	52	66	16	10	14
NCT00409188	CTRI/2008/091/000111	100	100	20	0		59	44	94	49	3	33	11
NCT00412893	CTRI/2012/01/002331	100	100	56	0		25	30	33	25	13	13	13
NCT01064401	CTRI/2010/091/000254	100	100	12	0	100	16	50	81	82	13	27	11
NCT00865592	CTRI/2009/091/000501	100	100	83	34	58	38	76	98	75	16	62	0
NCT00845728	CTRI/2009/091/000277	100	100	90	0	100	15	6	0	82	15	33	11
NCT00452790	CTRI/2009/091/000548	100		100	34		21	48	59	58	36	22	11
NCT01890759	CTRI/2014/12/005272	100	100	100	34	100	31	81	97	58	29	38	9
NCT03433313	CTRI/2018/09/015794	100	100	76	34	45	28	54	39	13	7	40	11
NCT03315143	CTRI/2018/08/015292	100	100	79	34		16	47	94	28	4	28	11
NCT03179631	CTRI/2018/01/011526	100	100	64	34	0	42	26	74	27	4	29	11
NCT03022097	CTRI/2017/03/008185	100	100	58	34	45	21	52	95	0	20	40	13
NCT02941926	CTRI/2017/08/009311	100	100	79	0		18	67	79	29	10	41	0
NCT02914600	CTRI/2017/08/009477	100	100	87	34		18	62	84	58	24	42	0
NCT02914561	CTRI/2017/09/009748	100	100	89	34		18	65	90	38	55	75	13
NCT02914535	CTRI/2017/09/009708	100	100	87	34		18	65	100	71	24	58	0
NCT02914522	CTRI/2017/08/009475	100	100	89	34		18	65	100	41	36	86	13
NCT02968004	CTRI/2017/08/009359	100	100	75	0	0	33	40	24	0	8	18	13
NCT02892344	CTRI/2017/07/009000	100	100	84	0		21	42	44	34	20	22	12
NCT02879305	CTRI/2017/06/008918	100	100	89	34		20	15	20	0	5	65	13
NCT03226392	CTRI/2018/06/014543	100	100	31	34	0	21	73	77	58	12	28	13
NCT02792218	CTRI/2017/03/008181	100	100	70	0	0	32	49	92	78	42	23	11
NCT00705978	CTRI/2009/091/000630	100		100	34		0	30	100	71	5	36	13
NCT02715726	CTRI/2016/07/007068	100	100	66	0	0	16	48	92	63	17	18	15
NCT00718354	CTRI/2009/091/000885	100		100	34		34	22	24	36	18	43	0
NCT01151137	CTRI/2011/06/001844	100	100	83	34	58	11	34	19	71	12	29	12
NCT00876824	CTRI/2009/091/000058	100	100	100	0		39	42	61	50	20	17	13
NCT00974363	CTRI/2009/091/000585	100	100	100	34	0	23	55	100	16	0	19	13
NCT01233622	CTRI/2010/091/002990	100	100	92	34	100	29	43	93	78	6	82	13
NCT01254604	CTRI/2011/11/002160	100	100		34	100	34	36	100	62	36	22	13
NCT00439140	CTRI/2009/091/000360	100		34	0		54	36	100	71	27	9	11
NCT01129960	CTRI/2010/091/002816	100	100	0	34	58	38	35	100	17	22	57	12
NCT00969436	CTRI/2009/091/000750	100	100	100	34	100	23	15	27	58	17	15	13
NCT00427388	CTRI/2011/10/002066	100	100	15	0	0	40	54	38	21	14	41	11
NCT01128894	CTRI/2010/091/001238	100	100	61	34	100	20	63	100	78	37	24	13
NCT01257412	CTRI/2015/07/005987	100	100	100	34	0	11	63	83	71	0	36	11
NCT00738179	CTRI/2009/091/000410	100	0	54	0		39	27	55	10	13	32	17
NCT01143064	CTRI/2011/07/001861	100	100	68	34	0	36	61	61	19	91	16	11
NCT01097629	CTRI/2010/091/001177	100	100		34	100	16	40	59	44	21	28	13
NCT01073865	CTRI/2010/091/000255	100	100	100	0	0	26	56	96	32	15	33	13
NCT01069289	CTRI/2010/091/000153	100	100	70	0	100	27	37	28	71	16	24	11
NCT01340768	CTRI/2011/06/001838	100	100		0	100	38	48	85	74	21	42	13
NCT00905437	CTRI/2009/091/000645	100	100	100	0	58	39	46	100	71	14	17	0
NCT01136954	CTRI/2010/091/000641	100	100	21	34	0	26	65	100	71	64	8	6
NCT01169766	CTRI/2010/091/000623	100	100	19	0	100	42	45	31	82	54	27	13
NCT01064024	CTRI/2010/091/000552	100	100	0	34		31	42	43	29	66	26	13
NCT02792231	CTRI/2017/03/008166	100	100	75	34	0	36	49	92	78	41	23	11
NCT02065791	CTRI/2015/12/006420	100	100	81	0	0	32	58	100	63	0	69	13
NCT00939276	CTRI/2010/091/000308	100	100	0	34	58	40	5	37	25	28	31	13
NCT01069692	CTRI/2010/091/000298	100		0	34		54	17	100	82		97	13
NCT02187159	CTRI/2015/05/005805	100	100	83	0	0	20	40	24	82	2	44	0
NCT02404350	CTRI/2016/04/006852	100	100	40	0	0	23	61	70	71	10	39	15
NCT02375971	CTRI/2016/01/006513	100	100	45	0	100	36	83	40	78	4	24	13
NCT01989676	CTRI/2014/07/004786	100	100	80	0	50	23	51	86	78	14	11	11
NCT01975376	CTRI/2015/07/005955	100	100	83	0	0	23	68	96	58	7	35	11
NCT01959529	CTRI/2014/03/004505	100	100	86	0	100	57	100	97	82	44	59	13
NCT01975389	CTRI/2015/07/005954	100	100	81	0	0	23	68	93	58	7	36	11
NCT02007720	CTRI/2016/05/006952	100	100	61	0	58	24	46	63	78	13	26	15
NCT00999518	CTRI/2010/091/000163	100	100	80	34	58	39	29	100	71	78	97	13
NCT01271868	CTRI/2011/06/001832	100	100	80	0	100	24	87	38	19	7	11	9
NCT01930188	CTRI/2014/05/004626	100	100	72	0	100	44	100	90	79	32	42	13
NCT00566254	CTRI/2010/091/000158	100	100	50	0	100	13	57	100	67	26	26	13
NCT01920711	CTRI/2015/10/006238	100	100	86	0	0	21	66	59	87	16	43	17
NCT01922102	CTRI/2014/10/005079	100	100	80	0	0	24	67	44	93	17	50	16
NCT02131272	CTRI/2015/02/005545	100	100	62	0	0	44	65	57	82	8	10	13
NCT02162667	CTRI/2014/11/005208	100	100	87	0	0	7	52	78	85	5	36	17
NCT02229851	CTRI/2015/01/005458	100	100	82	0	100	44	54	81	45	8	34	13
NCT02174731	CTRI/2015/12/006461	100	100	64	0		16	40	100	14	7	32	13
NCT03029208	CTRI/2018/04/013108	100	100	91	34	45	20	15	19	0	9	42	13
NCT02595398	CTRI/2016/09/007269	100	100	51	0	0	33	44	95	0	16	8	15
NCT02563067	CTRI/2016/09/007279	100	100	75	0	0	20	43	52	34	13	26	13
NCT02554786	CTRI/2016/06/007059	100	100	72	0		20	100	39	58	6	7	13
NCT02603432	CTRI/2017/01/007696	100	100	78	34	0	30	32	32	41	20	8	17
NCT02551159	CTRI/2016/08/007169	100	100	85	0		27	56	48	39	14	63	17
NCT01076075	CTRI/2010/091/000528	100	100		34	100	14	60	60	62	76	22	13
NCT01001234	CTRI/2010/091/000407	100	100		34		16	56	56	26	11	23	12
NCT01030822	CTRI/2009/091/001038	100	100	100	34	100	23	56	100	0	35	12	13
NCT00794157	CTRI/2009/091/000187	100	100	71	0	0	15	39	60	85	18	34	11
NCT00640991	CTRI/2008/091/000191	100		45	34		63	74	13	42	0	40	13
NCT03390504	CTRI/2018/07/014718	100	100	96	0	45	36	70	100	58	5	29	13
NCT02302716	CTRI/2015/02/005536	100	100	64	0	0	52	46	48	78	8	43	13
NCT02640664	CTRI/2016/08/007206	100	100	40	0	0	36	32	22	78	24	5	14
NCT02239120	CTRI/2015/05/005763	100	100	67	0		37	38	49	10	9	71	13
NCT02226120	CTRI/2015/09/006167	100	100	75	0		24	54	100	88	10	23	9
NCT02213263	CTRI/2015/05/005811	100	100	83	34	0	23	65	29	38	12	9	17
NCT02174627	CTRI/2015/12/006412	100	100	71	0		16	49	79	13	12	37	11
NCT02542293	CTRI/2016/08/007204	100	100	85	0		27	49	48	49	1	67	17
NCT01419717	CTRI/2012/10/003055	100	100	40	34	0	41	100	19	97	95	71	0
NCT01353703	CTRI/2012/02/002399	100	100	100	34	0	23	46	26	57	15	28	13
NCT01202188	CTRI/2010/091/006103	100	100	93	34	100	17	59	96	85	12	23	11
NCT02149524	CTRI/2014/09/004965	100	100	0	0	100	39	45	62	70	3	38	13
NCT02106364	CTRI/2014/09/005054	100	100	0	34	0	73	46	91	48	18	86	17
NCT01393743	CTRI/2012/08/002859	100	100		0	100	16	54	32	34	21	50	11
NCT01309204	CTRI/2012/04/002568	100	100		34	100	50	19	29	75	8	16	12
NCT02260804	CTRI/2016/01/006493	100	100	35	34	0	22	73	95	45	52	12	11
NCT01274559	CTRI/2012/08/002857	100	100		34		32	48	97	47	27	82	13
NCT03417102	CTRI/2018/06/014682	100	100	60	0	45	0	32	33	0	9	52	17
NCT03417245	CTRI/2018/07/014698	100	100	71	0	45	0	29	30	82	14	52	17
NCT01566240	CTRI/2018/10/015931	100	100	48	0	45	26	28	24	15	15	19	17
NCT03158311	CTRI/2018/08/015281	100	100	6	34	45	21	46	49	58	59	37	0
NCT03329092	CTRI/2018/09/015762	100	100	70	0		16	59	71	11	13	86	9
NCT02623426	CTRI/2018/09/015638	100	100	76	0	45	0	55	21	0	8	84	13
NCT03713619	CTRI/2019/03/018045	100	100	31	0	45	29	46	92	0	25	36	25
NCT03713632	CTRI/2019/02/017864	100	100	27	0	45	20	50	95	0	49	98	0
NCT01069705	CTRI/2011/09/002020	100	100	100	0	100	18	23	23	82	21	97	9
NCT01177384	CTRI/2011/10/002072	100	100		34	100	39	54	93	78	50	50	13
NCT03072277	CTRI/2017/08/009296	100	100	100	0	0	44	78	59	38	20	0	12
NCT01840410	CTRI/2014/08/004891	100	100	82	34	100	17	42	42	78	35	53	16
NCT03005743	CTRI/2017/02/007934	0	100	100	34	0	23	57	22	16	18	11	17
NCT02016105	CTRI/2015/06/005941	100	100	39	34	0	26	69	43	66	12	27	11
NCT01397786	CTRI/2013/05/003640	100	100	67	34		48	60	64	58	17	22	9
NCT01527370	CTRI/2012/08/002922	100	100		0	100	46	51	95	27	21	42	9
NCT01458574	CTRI/2013/01/003301	100	100	93	34		39	52	68	71	33	22	13
NCT01595438	CTRI/2014/03/004513	100	100	65	34		0	31	100	90	38	45	11
NCT01544920	CTRI/2012/12/003200	100	100		34	0	35	55	96	67	43	13	13
NCT01458951	CTRI/2013/01/003328	100	100	90	34	0	39	29	51	71	35	16	11
NCT01422876	CTRI/2015/06/005914	100	100	26	0	0	18	25	25	78	27	31	14
NCT01465763	CTRI/2012/12/003186	100	100	82	34	0	39	39	83	71	38	17	11
NCT01470612	CTRI/2012/12/003257	100	100	90	34	0	39	55	100	71	22	79	0
NCT01565694	CTRI/2012/12/003252	100	100	57	0	0	56	59	93	78	14	36	9
NCT01472367	CTRI/2012/09/003025	100	100		0	0	46	48	92	74	55	45	12
NCT01174160	CTRI/2012/07/002823	100	100		34	0	0	50	96	69	85	69	13
NCT01500239	CTRI/2012/07/002797	100	100	34	34	100	0	30	65	41	55	43	11
NCT01418352	CTRI/2012/08/002886	100	100	34	0	0	73	66	72	38	46	32	11
NCT02141204	CTRI/2014/06/004654	100	100	100	34	45	23	58	76	34	6	28	13
NCT01462266	CTRI/2012/08/002854	100	100		34	100	46	42	35	46	24	25	13
NCT01390844	CTRI/2012/04/002540	100	100		34	0	46	50	100	76	57	18	12
NCT01475669	CTRI/2013/04/003580	100	100	93	0	0	44	39	23	0	29	58	11
NCT01901900	CTRI/2014/03/004506	100	100	71	0	0	17	47	55	71	41	33	0
NCT03003273	CTRI/2018/04/012988	100	100	100	0	0	53	89	35	54	13	82	17
NCT01414166	CTRI/2012/08/002873	100	100		34		59	33	68	34	84	85	11
NCT01365455	CTRI/2011/12/002247	100	100	23	0	100	18	28	28	0		17	11
NCT01284556	CTRI/2011/05/001756	100	100	26	34	0	24	43	27	0	9	31	11
NCT01124097	CTRI/2011/03/001650	100	100	19	34	58	27	35	55	78	8	58	12
NCT01071265	CTRI/2011/05/001715	0	100	20	0	0	27	80	55	50	37	6	11
NCT00735527	CTRI/2008/091/000135	100		100	34		80	51	84	66	18	59	13
NCT00632047	CTRI/2010/091/001205	100	100	100	34	0	55	52	52	27	6	33	15
NCT00595257	CTRI/2009/091/000481	100		100	34		46	47	24	0		9	0
NCT00523965	CTRI/2009/091/000318	100		100	34	0	21	12	0	71	13	16	13
NCT00496847	CTRI/2008/091/000152	100	100	100	0	100	24	59	22		24	77	13
NCT00193739	CTRI/2013/07/003815	100	100	100	0	0	46	42	23	18	3	23	13
NCT01190267	CTRI/2012/02/002403	100	100		34	100	43	38	87	87	38	11	9
NCT00366470	CTRI/2007/091/000008	100		100	34	100	36	44	100	26	42	49	11
NCT01723501	CTRI/2014/05/004599	100	100	100		0	16	23	83	50	19	37	11
NCT01190254	CTRI/2011/07/001909	100	100		34	100	35	37	95	77	29	40	11
NCT01086969	CTRI/2010/091/000157	100	100	100	34	100	20	53	93	58	9	36	0
NCT01053143	CTRI/2010/091/000020	100	100	100	34	100	31	67	100	53	47	57	8
NCT01155466	CTRI/2011/07/001896	100	100		34	100	35	54	83	64	70	20	11
NCT00988429	CTRI/2011/04/001686	100	100	57	0	0	30	66	100	71	49	40	11
NCT00781196	CTRI/2008/091/000227	100		100	34		82	44	90	50	18	80	11
NCT00921375	CTRI/2009/091/000283	100	100	100	34	100	17	78	83		19	92	9
NCT00982930	CTRI/2011/04/001664	100	100	78	34	100	17	31	21	82	33	97	9
NCT01225562	CTRI/2011/09/002008	100	100	94	34	0	41	30	100	20	33	36	11
NCT02464631	CTRI/2017/11/010373	0	100	100	0	0	0	85	26	0	38	55	13
NCT02438982	CTRI/2014/01/004355	100	100	100	0	0	23	77	27	71	9	95	17
NCT02150564	CTRI/2014/09/004976	100	100	100	34	0	13	29	88	82	3	58	13
NCT01392547	CTRI/2011/12/002283	100	100	70	34	0	35	83	100	18	35	96	0
NCT01632943	CTRI/2013/09/003943	0	100	100	0	0	21	89	34	22	26	76	0
NCT01580345	CTRI/2013/04/003540	100	100	100	0	100	44	57	37	38	20	14	12
NCT01227655	CTRI/2011/07/001859	100	100	0	34	100	28	37	35	26	3	87	12
NCT01345955	CTRI/2012/08/002890	100	100	0	34	100	25	76	100	75	54	85	15
NCT03350516	CTRI/2018/02/012119	100	100	50	34	0	0	37	100	0	34	77	11
NCT01254630	CTRI/2012/05/002673	100	100		0	0	34	38	33	30	61	30	13
NCT01252732	CTRI/2011/05/001720	100	100	27	34	100	44	70	77	7	80	88	11
NCT01258309	CTRI/2010/091/003066	100		100	0		41	53	100	64	44	11	13
NCT01216943	CTRI/2010/091/002922	100		100	0		41	44	100	78	27	22	9
NCT01252719	CTRI/2011/05/001726	100	100	27	0	100	44	71	79	7	80	91	11
NCT01145638	CTRI/2010/091/001478	100	100	34	34	100	24	84	43	0	16	17	13
NCT01155479	CTRI/2011/08/001935	100	100		34		35	47	74	27	29	31	11
NCT01208207	CTRI/2011/07/001927	100	100		34	100	56	28	85	61	49	39	12
NCT01208181	CTRI/2011/07/001926	100	100		34	100	46	24	83	76	38	50	12
NCT01215227	CTRI/2012/07/002811	100	100		34	58	46	14	76	57	35	50	11
NCT01885078	CTRI/2014/07/004736	100	100	88	0	0	73	28	100	32	10	28	0
NCT01012973	CTRI/2010/091/000010	100	100	5	34	100	0	41	32	42	12	27	12
NCT01850615	CTRI/2014/01/004289	100	100	80	0	100	47	100	92	73	42	15	17
NCT01074268	CTRI/2010/091/000145	100	100	19	0	100	49	28	100	82	25	32	13
NCT01339559	CTRI/2011/07/001898	100	100	40	0	0	30	41	35	34	13	32	0
NCT01058096	CTRI/2010/091/000140	100	100	66	0	100	14	39	20	52	10	21	12
NCT01160211	CTRI/2012/11/003101	100	100	79	0	0	13	43	100	12	2	54	13
NCT01042769	CTRI/2010/091/000516	100		12	0	58	25	50	42	42	10	12	13
NCT00917267	CTRI/2009/091/000608	100	100	28	0		36	63	100	78	17	31	13
NCT01035255	CTRI/2010/091/000110	100	100	92	0		25	66	93	87	50	36	13
NCT01076010	CTRI/2010/091/000025	100		16	0		78	93	72	61	6	87	13
NCT01032629	CTRI/2010/091/000410	100	100	78	0		25	41	41	62	15	5	11
NCT00796510	CTRI/2009/091/000183	100	100	25	34	58	41	57	57	75	81	13	14
NCT01137812	CTRI/2010/091/006067	100	100	74	0	100	0	11	12	78	34	9	12
NCT01046110	CTRI/2010/091/000024	100	100	24	0	100	49	55	100	74	0	15	13
NCT01030783	CTRI/2010/091/000026	100		15	0		78	74	79	61	6	55	13
NCT01032915	CTRI/2009/091/000898	100	100	19	0	0	17	29	93	52	26	29	12
NCT01730534	CTRI/2014/08/004872	100	100	82	0	0	9	51	73	91	6	72	15
NCT01018173	CTRI/2010/091/000160	100	100	81	0	100	39	46	100	78	3	17	13
NCT00734318	CTRI/2009/091/000180	100		0	0		20	27	76	19	9	82	13
NCT01077154	CTRI/2010/091/001297	100	100	93	0	0	19	53	49	71	13	27	11
NCT00239356	CTRI/2009/091/000175	100	100	0	0		7	51	37	58	80	9	14
NCT01076764	CTRI/2010/091/000233	100	100	95	0		10	53	13	0	2	62	0
NCT01363479	CTRI/2011/10/002073	100	100	88	0	100	20	42	35	46	14	18	15
NCT01172821	CTRI/2010/091/001295	100	100	41	0	45	50	59	24	38	12	17	14
NCT01126437	CTRI/2010/091/000631	100	100	79	0	100	50	19	37	82	9	30	14
NCT00537940	CTRI/2009/091/000422	100	100	48	0	100	40	52	100	95	87	42	12
NCT00324311	CTRI/2009/091/000413	100		0	0		90	55	55	58	11	50	13
NCT00865579	CTRI/2009/091/000232	100	100	0	34	58	0	88	88	26		16	9
NCT01120691	CTRI/2010/091/000665	100	100	66	0	100	24	32	87	82	3	33	11
NCT01396291	CTRI/2012/10/003058	100	100	87	0	0	34	54	27	58	28	100	11
NCT01114217	CTRI/2010/091/001462	100	100	45	0	0	39	73	74	0	12	15	9
NCT01114139	CTRI/2010/091/001451	100	100	28	0	0	39	59	55	39	10	10	13
NCT01392573	CTRI/2012/01/002367	100	100	82	0	100	47	52	100	63	32	42	13
NCT00699075	CTRI/2009/091/000198	100	100	79	0	100	9	33	37	71	35	10	13
NCT01104779	CTRI/2010/091/001068	100	100	78	0	100	14	56	100	58	12	43	12
NCT00363636	CTRI/2009/091/000195	100	100		0	58	27	35	66	36	26	27	0
NCT01120717	CTRI/2010/091/001029	100	100	74	34	100	24	39	100	82	4	12	11
NCT01106677	CTRI/2010/091/002977	100	100	76	0	100	26	12	10	66	9	18	12
NCT01098539	CTRI/2010/091/001494	100	100	15	0	100	36	63	100	78	28	34	13
NCT01205438	CTRI/2011/10/002093	100	100	94	0	0	34	40	80	91	26	34	11
NCT01360853	CTRI/2011/06/001837	100	100	74	0	0	24	49	56	32	20	6	13
NCT01059344	CTRI/2010/091/000387	100	100	100	0	100	47	74	34	58	0	17	11
NCT01045447	CTRI/2010/091/000022	100	100	92	0	100	57	75	100	74	0	16	13
NCT01006291	CTRI/2009/091/000804	100	100	15	34	100	49	36	100	74	0	5	13
NCT00767494	CTRI/2008/091/000301	100	100	0	0	58	40	22	24	58	20	79	13
NCT00906399	CTRI/2009/091/000690	100	100	12	0	100	22	45	13	78	10	30	12
NCT00920816	CTRI/2010/091/000619	100	100	82	0	0	40	100	100	71	20	15	7
NCT00894387	CTRI/2009/091/000459	100	100	80	0	100	23	59	86	92	7	46	15
NCT00102466	CTRI/2008/091/000201	100	100	0	0	100	17	38	100	78	8	94	13
NCT00569192	CTRI/2011/091/000069	100			0		0	43	100	30	30	33	12
NCT00876798	CTRI/2009/091/000555	100		23	0		40	100	37	71	14	77	12
NCT00868959	CTRI/2009/091/000752	100	100	60	0	100	22	52	100	59	13	24	0
NCT00868452	CTRI/2009/091/000643	100		13	0		0	29	26	71	39	68	13
NCT00968812	CTRI/2010/091/000595	100	100	82	0	100	32	14	9	66	6	34	11
NCT00877383	CTRI/2009/091/000564	100	100	22	0	100	23	34	95	85	31	49	11
NCT00858364	CTRI/2009/091/000800	100	100	77	34	0	19	23	6	70	16	21	10
NCT00538239	CTRI/2008/091/000008	100			34		0	10	12	92	30	28	12
NCT00853658	CTRI/2009/091/000320	100	100	82	0		23	59	88	78	4	27	12
NCT00859898	CTRI/2009/091/000100	100		22	0		32	33	37	78	8	40	11
NCT00868699	CTRI/2009/091/000647	100	100	21	0	100	0	34	30	71	8	61	13
NCT00849667	CTRI/2009/091/000345	100	100	88	0	0	24	68	90	50	10	22	11
NCT00915018	CTRI/2009/091/000942	100	100	95	0	100	6	44	52	36	28	17	13
NCT00756938	CTRI/2009/091/000045	100	100		34	100	49	44	44	45	40	24	17
NCT00284856	CTRI/2009/091/000118	100	100		0	100	15	7	63	23	59	40	13
NCT00915772	CTRI/2009/091/000950	100	100	100	0	100	10	37	37	14	12	13	14
NCT01000727	CTRI/2010/091/000212	100	100	80	0		8	60	8	49	27	56	11
NCT01001377	CTRI/2010/091/000277	100	100	74	0	100	32	58	48	78	4	7	17
NCT00996658	CTRI/2009/091/001081	100	100	75	0	100	14	44	43	78	10	54	14
NCT01009580	CTRI/2009/091/000462	100	100	23	0	100	33	34	100	74	0	16	13
NCT01261325	CTRI/2011/08/001972	100	100	53	0	100	22	48	31	34	3	20	11
NCT03164928	CTRI/2018/05/013954	100	100	82	34	45	39	50	70	27	9	56	0
NCT00986154	CTRI/2010/091/000317	100	100	88	0		21	37	92	24	18	46	12
NCT00744731	CTRI/2012/02/002431	100	100		34	100	0	54	54	16	13	18	13
NCT01239732	CTRI/2011/06/001824	100	100	70	0	100	44	44	61	30	4	10	9
NCT01075282	CTRI/2010/091/000300	100		14	0	100	52	12	78	78	3	55	13
NCT00884000	CTRI/2011/04/001669	100	100	100	0	100	48	37	100	66	8	22	13
NCT03112603	CTRI/2017/09/009931	100	100	69	34		0	55	59	37	4	51	17
NCT00958438	CTRI/2009/091/000832	100		45	0		27	5	6	58	10	60	11
NCT01047683	CTRI/2010/091/000073	100	100	84	0	100	69	50	28	58	9	78	11
NCT00128102	CTRI/2009/091/000146	100	100		0	0	29	39	33	12	77	16	14
NCT00745823	CTRI/2009/091/000145	100			34	58	34	45	52	43	8	28	13
NCT01191086	CTRI/2012/06/002721	100	100	87	0	100	26	61	61	0	36	84	0
NCT00509236	CTRI/2009/091/000140	100	100		0	100	29	38	62	46	7	12	13
NCT00975286	CTRI/2009/091/000807	100	100	88	0	100	11	66	100	43	42	26	13
NCT00958269	CTRI/2009/091/000947	100		0	0		34	74	74	54	50	97	13
NCT01131676	CTRI/2011/05/001725	100	100	79	0	100	25	21	23	58	16	64	14
NCT01147250	CTRI/2012/01/002346	100	100	89	0	0	8	46	31	52	6	55	12
NCT01516736	CTRI/2012/10/003065	100	100	48	0	100	38	42	45	22	15	52	10
NCT01613326	CTRI/2012/08/002917	100	100	84	0	100	24	59	100	82	30	46	15
NCT01492361	CTRI/2012/05/002653	100	100	89	0	0	38	45	46	71	4	37	12
NCT01485640	CTRI/2012/01/002355	100	100	94	0	0	20	22	26	54	9	16	6
NCT01463306	CTRI/2016/08/007183	100	100	61	0		16	94	62	57	34	17	0
NCT00975130	CTRI/2009/091/000883	100	100		34	100	47	26	91	56	22	47	14
NCT01419665	CTRI/2012/04/002587	100	100	87	0		0	35	80	50	10	39	11
NCT01412060	CTRI/2012/03/002509	100	100	66	0	0	7	59	44	58	15	66	11
NCT00787891	CTRI/2009/091/000882	100	100		34	100	50	27	100	82		12	11
NCT00689221	CTRI/2009/091/000827	100	0	26	34	100	0	44	100	58		12	13
NCT00733122	CTRI/2009/091/000787	100			0	100	34	78	58	12	32	37	8
NCT01412957	CTRI/2012/03/002529	100	100	80	0	100	32	59	81	78	31	20	13
NCT01406938	CTRI/2011/12/002201	100	100	81	0	100	25	37	45	45	0	33	15
NCT00943722	CTRI/2009/091/000767	100	100		34	0	26	41	42	68	59	48	13
NCT00451477	CTRI/2009/091/000536	100		45	34		0	14	14	58	10	12	11
NCT01371838	CTRI/2011/10/002053	100	100	67	0	100	0	83	76	92	7	58	12
NCT01376297	CTRI/2012/01/002343	100	100	88	0	0	32	57	28	60	8	8	11
NCT00814073	CTRI/2009/091/000890	100	100	41	34	100	24	20	24	32	13	18	11
NCT01358578	CTRI/2011/09/002026	100	100	38	0	100	25	64	95	78	11	61	11
NCT00801723	CTRI/2009/091/000901	100	100	58	34	100	4	45	29	71	31	83	11
NCT01541215	CTRI/2013/10/004082	100	100	47	0	0	57	50	100	82	5	17	13
NCT01828099	CTRI/2014/07/004753	100	100	81	0		19	62	24	60	0	17	13
NCT02745080	CTRI/2017/10/010015	100	100	29	0		23	44	50	71	7	42	11
NCT01819129	CTRI/2014/01/004285	100	100	78	0	100	47	100	66	82	29	42	13
NCT01782326	CTRI/2014/01/004365	100	100	40	0	100	24	21	18	85	10	25	12
NCT01720446	CTRI/2018/02/011714	100	100	72	0	0	47	71	100	82	15	25	13
NCT01721057	CTRI/2013/12/004212	100	100	77	0		73	25	33	32	6	26	11
NCT01711359	CTRI/2013/12/004211	100	100	83	0		73	27	35	32	8	23	11
NCT01747915	CTRI/2015/07/006007	100	100	65	34		38	45	53	71	25	58	12
NCT01663402	CTRI/2014/02/004387	100	100	80	0		14	17	75	0	0	35	11
NCT01017614	CTRI/2009/091/000983	100	100	34	34	100	11	52	36	45	19	25	13
NCT01632163	CTRI/2013/09/003999	100	100	100	0	0	24	63	100	74	3	12	12
NCT01610037	CTRI/2012/12/003207	100	100	79	0	100	24	51	87	85	19	14	17
NCT01617434	CTRI/2012/10/003072	100	100	79	0	100	47	72	100	82	4	39	13
NCT01599754	CTRI/2012/09/002999	100	100	61	0		28	48	48	29	4	21	11
NCT01598831	CTRI/2013/09/003995	100	100	84	0	0	75	72	11	66	10	0	11
NCT01618162	CTRI/2012/10/003039	100	100	44	0	100	46	100	45	82	8	22	13
NCT01555164	CTRI/2012/11/003110	100	100	71	0		58	35	35	66	16	10	13
NCT01005901	CTRI/2009/091/000910	100	100	0	34	100	29	47	100	82		38	11
NCT01137474	CTRI/2010/091/002828	100	100	57	0	0	25	56	89	71	11	46	12
NCT01638910	CTRI/2012/10/003071	100	100	100	0	0	41	52	100	38	10	0	9
NCT01336023	CTRI/2011/11/002119	100	100	84	0		57	48	73	82	28	57	13
NCT01473602	CTRI/2012/08/002851	100	100	64	0	0	73	80	30	11	4	41	12
NCT01473589	CTRI/2012/08/002848	100	100	72	0	100	73	67	56	24	4	41	12
NCT01307397	CTRI/2012/07/002756	100	100	35	0	100	11	19	14	7	2	12	0
NCT01195662	CTRI/2011/09/001983	100	100	61	0	0	35	49	43	71	11	37	12
NCT01202760	CTRI/2011/07/001867	100	100	90	0	0	57	20	67	71	3	39	12
NCT01198002	CTRI/2011/07/001870	100	100	93	0	0	61	19	82	71	1	67	13
NCT01197534	CTRI/2011/06/001801	100	100	84	0		41	35	95	71	23	36	11
NCT01193153	CTRI/2011/091/000008	100	100	58	0	100	39	31	100	71	7	6	11
NCT01197521	CTRI/2011/06/001799	100	100	68	0	0	27	42	94	71	16	64	11
NCT01192867	CTRI/2012/07/002814	100	100	90	0		29	37	82	58	2	30	13
NCT01179048	CTRI/2010/091/001257	100	100	86	0	100	47	8	100	34	7	75	13
NCT01177813	CTRI/2010/091/002809	100	100	57	0	100	17	56	89	41	10	54	14
NCT01167881	CTRI/2010/091/001212	100		13	0	100	30	43	94	78	13	67	14
NCT01164501	CTRI/2011/091/000060	100	100	77	0	0	20	48	94	85	18	33	14
NCT01157078	CTRI/2010/091/001491	100	100	66	0	100	19	55	100	60	17	48	11
NCT01153347	CTRI/2010/091/001410	100	100	34	0	100	15	54	91	71	16	67	11
NCT01168973	CTRI/2011/08/001942	100	100	12	0	0	29	29	45	85	7	20	11
NCT01210001	CTRI/2010/091/001474	100	100	82	0	100	17	53	95	78	14	54	14
NCT01339260	CTRI/2011/12/002296	100	100	84	0	0	32	60	48	32	12	38	11
NCT01215942	CTRI/2012/02/002423	100	100	87	0	58	73	28	30	71	4	57	13
NCT01262677	CTRI/2011/08/001976	100	100	64	0	100	39	14	100	87	42	37	11
NCT01619085	CTRI/2013/01/003290	100	100	90	0	0	74	68	58	78	14	3	0
NCT01327846	CTRI/2011/09/002016	100	100	22	0		27	12	100	58	8	31	12
NCT01313676	CTRI/2012/04/002563	100	100	86	0		33	59	83	47	19	30	11
NCT01316380	CTRI/2011/08/001973	100	100	87	0	100	45	31	100	58	17	51	14
NCT01289990	CTRI/2011/06/001852	100	100	91	0	100	26	39	95	78	9	3	14
NCT01575834	CTRI/2012/10/003078	100	100	83	0	100	34	55	55	71	8	16	11
NCT01284517	CTRI/2011/06/001808	100	100	77	0	100	21	24	20	71	7	18	12
NCT01392300	CTRI/2012/05/002692	100	100	79	34	100	66	37	100	88	6	31	13
NCT00848536	CTRI/2009/091/000528	100	100		34	100	40	37	21	85	6	17	13
NCT01224366	CTRI/2010/091/001276	100	100	81	0	100	29	58	100	78	14	19	11
NCT01265849	CTRI/2011/05/001716	100	100	45	0		12	34	45	64	6	21	13
NCT01259297	CTRI/2011/06/001821	100	100	76	0		25	100	95	71	5	16	5
NCT01272219	CTRI/2011/12/002199	100	100	76	0	100	57	55	100	24	29	48	13
NCT01243424	CTRI/2011/10/002038	100	100	86	0		19	48	64	38	10	30	13
NCT01242514	CTRI/2011/06/001817	100	100	90	0		36	61	54	71	26	4	12
NCT01242527	CTRI/2011/05/001769	100	100	83	0	100	0	7	72	71	22	0	11
NCT01235520	CTRI/2012/08/002852	100	100	90	0		29	41	94	22	17	30	13
NCT01271933	CTRI/2011/09/002015	100	100	75	0	100	39	50	100	58	11	12	0
NCT01258738	CTRI/2012/11/003121	100	100	88	34	0	39	26	91	71	91	33	12
NCT00480077	CTRI/2009/091/000440	100	100	0	0	58	84	96	76	45	41	17	0
NCT00534937	CTRI/2010/091/000230	100		0	34	0	0	51	55	78	72	46	13
NCT01404078	CTRI/2010/091/000054	0			0	100	0	20	19	12	1	13	8
NCT00468923	CTRI/2007/091/000016	100	100	15	34	100	47	16	0	20	38	5	5
NCT01597596	CTRI/2015/04/005672	100	100	29	34	58	5	65	74	38	62	60	14
NCT01254279	CTRI/2011/06/001809	100	100	57	0	100	11	70	100	33	14	80	9
NCT02502526	CTRI/2015/11/006348	0	100		34	0	54	53	87	0	33	87	18
NCT00929240	CTRI/2009/091/000423	100	100	86	0	100	12	53	53	58	5	5	0
NCT01496313	CTRI/2012/09/003024	100	100	85	0	0	0	33	39	71	8	38	16
NCT01023789	CTRI/2010/091/000460	0	100	14	0	0	18	4	0	97	16	7	9
NCT01124149	CTRI/2010/091/001221	100		16	0		24	49	29	38	26	19	0
NCT02679755	CTRI/2017/03/008034	100	100	100	0	0	16	66	62	20	11	46	0
NCT02382575	CTRI/2015/01/005364	100	100	100	34	0	23	100	27	71	12	90	17
NCT00639782	CTRI/2014/05/004602	0	100	53	0	0	0	63	0	78	77	46	17
NCT01991795	CTRI/2016/01/006480	100	100	81	0	0	26	43	29	0	20	43	15
NCT01020474	CTRI/2010/091/001381	100	100	78	0	100	31	15	13	58	11	41	11
NCT00933790	CTRI/2009/091/000476	100	100	100	0	0	13	43	27	24	8	16	13
NCT00790907	CTRI/2009/091/000013	100		25	0		43	44	63	0	3	31	0
NCT00664534	CTRI/2009/091/000609	100		26	0		52	27	100	78	33	17	13
NCT01917656	CTRI/2014/03/004499	100	100	100	0	100	44	100	86	63	39	57	13
NCT01031069	CTRI/2009/091/001039	100	100	100	0	0	23	29	100	50	39	65	12
NCT02415400	CTRI/2017/09/009799	100	100	84	0	0	17	21	86	0	5	42	21
NCT00084136	CTRI/2009/091/000652	100	100	32	0	100	47	29	19	71	93	24	13
NCT01512979	CTRI/2012/10/003082	100	100	42	0	100	29	35	88	78	44	38	14
NCT01230710	CTRI/2010/091/002933	100	100	100	34	100	12	63	100	85	58	22	8
NCT00737711	CTRI/2009/091/000452	100		100	0	100	6	59	44	0	6	21	9
NCT00819104	CTRI/2008/091/000190	100	100	100	34	100	15	42	100	34	49	58	13
NCT01098487	CTRI/2010/091/001077	100	100	90	0	100	36	83	53	36	14	35	9
NCT01191983	CTRI/2010/091/000580	100	100	100	0	0	10	34	36	0	41	37	9
NCT03403374	CTRI/2018/04/013182	100	100	100	34	0	39	49	100	82	13	24	9
NCT01260194	CTRI/2011/10/002087	100	100	100	0	58	11	50	50	45	6	6	9
NCT02060383	CTRI/2015/02/005498	100	100	58	0		16	59	47	42	6	34	16
NCT01418378	CTRI/2012/02/002457	100	0	100	0	0	45	25	34	58	29	22	0
NCT00888849	CTRI/2009/091/000311	0	0	100	0	100	0	100	45	0	0	33	13
NCT00737464	CTRI/2009/091/000455	100		100	0		13	57	37	0	11	27	9
NCT01907854	CTRI/2014/05/004623	100	100	64	0	100	44	100	90	82	26	34	13
NCT01438814	CTRI/2012/07/002817	100	100	100	0	100	29	49	37	78	8	55	0
NCT01528254	CTRI/2012/06/002737	100	100	47	0	0	24	57	84	78	35	61	11
NCT00879970	CTRI/2010/091/000056	100	100	18	0	0	0	14	85	45	12	15	5
NCT00438919	CTRI/2008/091/000170	100		0	0	100	0	19	3	6	64	88	8
NCT00894868	CTRI/2009/091/000335	100	100	89	0	100	22	61	100	48	15	81	13
NCT00931723	CTRI/2009/091/000538	100	100	22	0	100	15	11	13	38	4	54	11
NCT00917163	CTRI/2009/091/000347	100	100	38	0	58	61	55	39	78	50	35	14
NCT00939341	CTRI/2009/091/000562	100	100	82	0	100	20	74	100	58	4	38	9
NCT01121835	CTRI/2010/091/001386	100	100	86	0	100	20	22	86	78	14	32	13
NCT00711802	CTRI/2009/091/000725	100		38	0		50	54	31	18	18	20	13
NCT01107886	CTRI/2010/091/001302	100	100	82	0	100	11	24	27	23	6	36	11
NCT01122927	CTRI/2012/09/002953	100	100	21	0		49	57	26	4	13	10	9
NCT00374322	CTRI/2009/091/000495	100	100	94	0	100	34	34	94	19	27	40	12
NCT00476957	CTRI/2009/091/000425	100	100	34	0	100	38	23	7	0		81	0
NCT01277601	CTRI/2012/11/003083	100	100	90	0	0	58	39	44	71	7	51	0
NCT00351611	CTRI/2009/091/000872	100	100	79	34	0	39	31	20	71	32	27	12
NCT00908310	CTRI/2009/091/000747	100		0	34	0	56	75	100	85		19	0
NCT01427920	CTRI/2011/12/002241	100	100	75	0	100	42	36	97	82	17	29	13
NCT00489177	CTRI/2009/091/000775	100	0	0	34	100	0	88	10	71	6	95	15
NCT00870194	CTRI/2009/091/000210	100	100	24	0	100	36	100	100	78	8	17	13
NCT01950819	CTRI/2014/07/004772	100	100	35	0	0	23	55	15	52	13	55	17
NCT01175824	CTRI/2011/09/001987	100	100	23	34	100	76	28	17	29	29	60	13
NCT01444430	CTRI/2012/09/002998	100	100	81	0	100	30	20	100	58	8	50	11
NCT01519674	CTRI/2012/10/003041	100	100	92	0	100	42	48	52	82	44	37	13
NCT01331837	CTRI/2012/01/002371	100	100	89	0	100	29	45	82	76	7	33	13
NCT01434615	CTRI/2008/091/000203	100	100	100	34	100	10	27	44	24	17	26	0
NCT00909480	CTRI/2009/091/000161	100	100	63	0	100	39	36	100	74	12	23	13
NCT01341717	CTRI/2012/08/002926	100	100	100	34	0	30	48	77	29	10	30	13
NCT01543256	CTRI/2012/11/003103	100	100	92	34	0	55	16	35	13	43	17	17
NCT01525550	CTRI/2014/03/004480	100	100	60	0	0	39	65	82	85	32	8	0
NCT01538927	CTRI/2012/05/002628	100	100	100	34	100	62	40	90	58	15	6	13
NCT01800825	CTRI/2013/07/003799	100	100	100	0	100	27	73	10	0	8	28	11
NCT02570347	CTRI/2017/03/007975	100	100	100	34	0	78	58	100	71	6	18	17
NCT00557167	CTRI/2011/09/001986	0	100	38	0	0	11	47	71	73	40	23	17
NCT00631917	CTRI/2009/091/000194	100		26	0		58	56	100	58	14	25	11
NCT01945268	CTRI/2016/07/007081	100	100	35	0	0	21	61	12	71	25	8	11
NCT02403206	CTRI/2015/12/006464	0	100		34	0	12	100	40	52	14	31	17
NCT03125772	CTRI/2011/06/001830	0	100	100	34		21	34	39	32	20	62	14
NCT02853630	CTRI/2014/01/004301	100	100	100	34	0	51	30	100	78	9	10	13
NCT01758380	CTRI/2015/05/005821	100	100	96	0	0	16	62	46	75	54	41	11
NCT00933920	CTRI/2009/091/000287	100		100	0		30	49	43	0	19	31	13
NCT02253407	CTRI/2013/05/003702	100	100	100	0	100	30	42	44	6	8	29	13
NCT01697826	CTRI/2011/04/001698	100	100	100	0	100	47	47	100	0	0	4	13
NCT02625389	CTRI/2017/05/008607	100	100	100	34		37	63	43	0	32	13	9
NCT02117414	CTRI/2014/07/004787	0	100	19	34	0	20	25	33	0	6	14	0
NCT01214408	CTRI/2010/091/001362	100	100	100	0	100	28	85	74	41	21	50	9
NCT01132456	CTRI/2009/091/000415	0	100	58	0	100	30	82	40	78	34	38	0
NCT01169818	CTRI/2010/091/001186	100	100	100	0	100	30	51	100	78	6	30	13
NCT01899300	CTRI/2014/05/004642	100	100	100	0	100	37	18	0	67	42	54	9
NCT01078051	CTRI/2013/05/003692	100	100	88	34	0	37	80	100	19	9	72	17
NCT00760825	CTRI/2012/01/002354	100	100	100	34	100	29	55	91	38	34	40	9
NCT00982397	CTRI/2010/091/000657	0	100	53	0	100	9	19	48	85	14	31	13
NCT00761410	CTRI/2007/091/000038	100	0	22	0		0	55	26	18	30	21	9
NCT00934245	CTRI/2010/091/001235	100	100	100	0	0	26	30	32	24	7	43	11
NCT01010659	CTRI/2009/091/000923	100		100	0		63	20	70	58	41	18	9
NCT00108862	CTRI/2009/091/000511	100	100	27	0	100	75	45	42	78	0	24	17
NCT00833612	CTRI/2010/091/000527	0	0	88	0	100	0	37	0	34	8	28	6
NCT03160950	CTRI/2018/07/014737	0	100	100	34	45	63	23	100	8	12	7	9
NCT02837744	CTRI/2016/07/007115	0	0	100	0	0	39	53	12	0	7	43	13
NCT01479660	CTRI/2011/08/001944	0	0	100	0	0	32	22	100	50	0	69	11
NCT00790205	CTRI/2009/091/000563	100	100		0	100	11	17	28	51	18	34	13
NCT01023581	CTRI/2010/091/000253	100	100	12	0	100	19	52	85	78	28	59	11
NCT01494129	CTRI/2012/12/003168	100	100	100	0	30	44	38	23	26	41	42	17
NCT02876835	CTRI/2017/06/008909	100	100	85	34	0	26	18	17	0	5	63	13
NCT02571777	CTRI/2016/06/007062	100	100	80	0	0	24	68	100	58	5	12	11
NCT00968708	CTRI/2010/091/000046	100	100	85	0	100	20	53	82			24	11
NCT00781391	CTRI/2009/091/000165	100	100	10	58	100	49	34	85			35	11
NCT01352715	CTRI/2012/10/003035	100	100	50	0	0	78	91	60	26	0	14	17
NCT01380080	CTRI/2012/11/003088	100	100	68	0	30	75	91	59	71	99	6	17
NCT01315353	CTRI/2012/02/002433	0	100	58	0	0	45	60	66	0	50	17	17
NCT03681548	CTRI/2018/07/014835	0	0	100	0	0	21	53	100	0	18	24	21
NCT00124540	CTRI/2009/091/000672	100	100	0	0	100	0	26	9	28	3	16	12
NCT00634166	CTRI/2010/091/000681	0		0	0	0	19	92	92	0	8	56	8
NCT03503708	CTRI/2018/05/013865	100	100	100	34	0	19	38	28	78	7	33	9
NCT03365336	CTRI/2018/01/011387	100	100	100	34	0	0	9	23	58	7	55	17
NCT03249805	CTRI/2017/09/009590	100	100	100	34	0	73	26	21	22	31	14	18
NCT03184909	CTRI/2017/09/009826	100	100	100	34	100	0	64	21	0	25	73	10
NCT03091010	CTRI/2017/07/009025	100	100	100	34	0	55	80	41	80	6	16	13
NCT03069339	CTRI/2017/07/008996	100	100	100	34	0	53	85	73	50	8	41	13
NCT02866539	CTRI/2016/11/007435	100	100	100	0	100	0	43	77	26	8	10	11
NCT02691533	CTRI/2018/04/012995	100	100	100	0	100	60	86	34	38	32	64	13
NCT02599168	CTRI/2016/01/006483	0	100	100	34	0	28	44	33	0	9	7	15
NCT02573727	CTRI/2018/02/012172	100	100	100	34	100	55	100	28	43	4	20	13
NCT02528760	CTRI/2018/02/011917	100	100	100	0	100	55	81	29	50	0	49	13
NCT02072954	CTRI/2013/11/004152	0	0	100	34	100	28	16	47	58	37	16	21
NCT02484963	CTRI/2018/02/012140	100	100	100	0	100	71	100	31	45	13	29	13
NCT02467322	CTRI/2018/02/011956	100	100	100	34	100	55	86	36	45	20	31	17
NCT02465645	CTRI/2018/02/011704	100	100	100	0	100	53	90	35	27	9	33	17
NCT02462902	CTRI/2016/09/007246	100	100	100	34	0	73	100	41	23	16	65	13
NCT02695862	CTRI/2018/02/011992	100	100	100	0	0	62	83	27	24	20	8	13
NCT02458079	CTRI/2016/08/007178	100	100	100	0	100	78	59	50	76	21	27	13
NCT02321371	CTRI/2018/02/011999	100	100	100	0	100	60	100	30	40	29	66	13
NCT02721238	CTRI/2018/02/012233	100	100	100	34	0	53	100	11	13	27	44	13
NCT02689232	CTRI/2019/01/016978	100	100	100	0	0	53	74	10	78	0	21	13
NCT01705769	CTRI/2012/10/003054	100	100	100	34	0	13	33	49	82	24	49	13
NCT01121744	CTRI/2009/091/000426	100	100	100	34	100	81	23	85	78	62	0	8
NCT03014167	CTRI/2017/05/008715	0	100	100	34	45	20	61	30	0	14	36	9
NCT02116309	CTRI/2014/11/005191	100	100	66	34	0	19	84	15	60	9	29	11
NCT02081131	CTRI/2013/09/004016	100	100	100	0	100	25	8	30	41	12	4	17
NCT01344343	CTRI/2017/06/008789	100	100	29	0	0	42	100	22	9	16	34	19
NCT02735330	CTRI/2016/02/006593	100	100		0	0	29	36	42	78	30	20	11
NCT00612833	CTRI/2011/04/001702	100	100	100		0	34	100	40	0	16	12	13
NCT02082548	CTRI/2015/05/005782	100	100	100	0	0	13	56	19	9	15	22	9
NCT03636659	CTRI/2018/04/013350	0	0	100	34	45	29	36	27	38	11	14	17
NCT01703611	CTRI/2013/01/003282	100	100	100	0	100	25	100	15	78	17	9	9
NCT01471522	CTRI/2013/03/003511	100	100	67	0	0	38	92	34	95	33	27	17
NCT01185314	CTRI/2010/091/002818	100		38	0	100	30	28	100	0		26	0
NCT00967304	CTRI/2011/06/001833	0	0	60	0	0	43	5	42	41	64	62	14
NCT02344524	CTRI/2014/07/004795	100	100	100	34	100	10	72	21	33	0	18	17
NCT00970918	CTRI/2009/091/000676	100	100	22	0	0	82	35	100	71		79	12
NCT01641367	CTRI/2018/05/014223	0	100	40	0	0	0	100	59	71	30	28	17
NCT01138605	CTRI/2010/091/000683	0	100	91	0	100	16	22	29	34	5	18	0
NCT02167698	CTRI/2014/06/004677	100	100	100	0	58	14	7	100	72	7	19	13
NCT01680211	CTRI/2012/05/002678	100	100	100	34	100	65	50	84	41	0	27	13
NCT00788398	CTRI/2011/10/002034	100	100	63	0	100	19	43	10	78	44	60	20
NCT01372371	CTRI/2011/08/001951	100	100	100	34	0	56	9	5	0	10	18	13
NCT02234440	CTRI/2018/03/012814	100	100	100	0	100	53	100	53	19	9	25	13
NCT02140294	CTRI/2018/02/012234	100	100	100	0	100	56	100	100	82	71	81	13
NCT01837836	CTRI/2014/03/004479	100	100	100	34	0	53	77	100	0	28	44	9
NCT01700127	CTRI/2012/10/003057	100	100	100	34	100	29	100	28	36	18	68	16
NCT00474981	CTRI/2009/091/000715	100	100	100	34	100	55	87	87	28	29	84	8
NCT00834626	CTRI/2013/10/004115	100	100	100	34	100	67	83	83	45	72	16	9
NCT00717730	CTRI/2010/091/001090	0	100	100	34	100	40	63	91	14	7	32	18
NCT00193765	CTRI/2013/04/003568	100	100	100	34	0	78	73	32	34	73	19	17
NCT02294292	CTRI/2018/03/012325	100	100	100	0	100	55	81	5	49	9	32	14
NCT01138449	CTRI/2010/091/000220	100	100	100	0	100	53	41	41	9	11	38	11
NCT00987688	CTRI/2015/06/005906		100	47	0	0	35	77	22		18	34	8
NCT00144794	CTRI/2018/03/012266		100	51	0	45	25	24	17	45		37	30
NCT00196742	CTRI/2018/03/012268		100	56	0	45	25	62	40	45		56	30
NCT01459757	CTRI/2012/08/002887		100	88	0	0	39	36	100	0	0	18	0
NCT01980511	CTRI/2018/01/011502		100	87	0	0	16	88	27	0		16	0
NCT01245738	CTRI/2013/02/003429		0		0	100	26	16	100	0		20	0
NCT00920920	CTRI/2012/02/002439		45	18	34	0	88	76	37	11	20	82	0
NCT01341327	CTRI/2013/05/003681		45	62	0	0	6	64	65	36			0
NCT03666767	CTRI/2018/09/015833		45	14	0	45	25	59	43	24		60	0
NCT00358943	CTRI/2018/03/012357		45	34	0	45	25	20	15	23		64	0
NCT00231400	CTRI/2018/03/012267		45	36	0	45	25	62	41	64		70	30
NCT02307409	CTRI/2018/02/012230		100	100	0	100	55	100	4	37	21	55	0
NCT01699945	CTRI/2012/11/003093		100	20	0	100	51	85	100	25		33	0
NCT01508533	CTRI/2012/01/002353		100	100	34	100	64	7	88	0		54	0
NCT00384735	CTRI/2011/091/000186		100	100	34	0	31	100	11	0		19	0
NCT00795197	CTRI/2009/091/000695		100	45	0	0	7	46	100	78	0		0
NCT03438110	CTRI/2018/03/012281		100	100	0	0	0	100	78	0		16	0
NCT01942850	CTRI/2013/10/004088		100	75	0	0	24	55	59	71		0	0
NCT03243877	CTRI/2017/05/008716		0	100	0	0	44	38	27	58	8	2	0
NCT02418208	CTRI/2017/02/007862		100	66	34	50	33	59	3	0		9	0
NCT02208921	CTRI/2015/05/005769		100	100	34	100	26	88	71	45		42	0
NCT01551875	CTRI/2012/09/003012		100	100	0	100	27	80	91	82		45	0
NCT01866904	CTRI/2013/08/003931		100	90	0	0	36	68	25			23	0
NCT02546908	CTRI/2018/01/011570		100	91	0	0	22	61	100	0		97	0
NCT00643929	CTRI/2009/091/000522		100	13	0	100	33	59	87	0	0	37	0
NCT00865826	CTRI/2010/091/001234		100	26	0	100	69	77	90	50	0	30	0
NCT01128166	CTRI/2012/05/002669		0	73	0	0	20	37	24	71	21	68	0
NCT00791479	CTRI/2009/091/000105		100	21	0	5	27	61	84	78	7	57	12
NCT00814307	CTRI/2009/091/000596		100	84	0	0	39	50	100	71	49	8	11
NCT01039688	CTRI/2010/091/001027		100	86	0	0	33	48	97	71	31	38	11
NCT00414661	CTRI/2009/091/000722		100	90	0	100	38	63	100	71	34	29	0
NCT00812175	CTRI/2009/091/000810			9	0	100	50	100	100	71	7	53	0
NCT00909051	CTRI/2010/091/000241			14	0		38	9	86	50	17	75	0
NCT01212133	CTRI/2010/091/001280		0	100	0	100	32	47	94	82	9	80	0
NCT00831714	CTRI/2011/07/001881		0	9	0	0	15	23	31	50	37	90	0
NCT01219582	CTRI/2010/091/002911		0	100	0	100	38	27	93	71	17	42	0
NCT00752128	CTRI/2009/091/000416		0	0	34	100	29	55	59	0	8	90	0
NCT01219556	CTRI/2010/091/002913		0	100	0	100	38	31	91	58	13	28	0
NCT00990964	CTRI/2009/091/001072		100	17	0	100	5	40	44	71		45	0
NCT00856349	CTRI/2009/091/001071		100	10	0	100	6	20	44	0		31	0
NCT01633398	CTRI/2012/12/003231		100	100	0	0	26	51	23	45		45	0
NCT00836745	CTRI/2009/091/000348		100	100	0	100	49	100	100	66	2	11	0
NCT01134666	CTRI/2010/091/000161		100	100	0		15	100	100	13	15	64	0
NCT01142869	CTRI/2010/091/000170		100	100	0		24	92	92	40	4	13	0
NCT01303237	CTRI/2011/091/000206		100	100	0		31	87	87	72	14	17	0
NCT00631228	CTRI/2008/091/000213			100	34	100	24	65	65	74	80	48	0
NCT01933945	CTRI/2014/12/005310		0	82	0	0	32	50	19	71	31	16	0
NCT03706066	CTRI/2018/11/016467		100	100	34	45	14	27	34	30		100	0
NCT00382525	CTRI/2009/091/000420		100	7	0	100	39	19	45	0		12	0
NCT01961388	CTRI/2013/11/004147		0		34	0	23	100	39	0	12	43	0
NCT00976482	CTRI/2011/04/001658		45	18	34	100	17	100	37	58		30	0
NCT02608359	CTRI/2016/04/006854		0	100	34	0	54	61	60	27	8	85	0
NCT03085823	CTRI/2018/12/016757		45	38	0	45	65	85	27	0		23	0
NCT03509532	CTRI/2019/02/017613		45	58	0	45	17	22	44	45		0	0
NCT03290794	CTRI/2017/12/010876		0	100	0	0	26	90	29	0	0	76	0
NCT01961375	CTRI/2014/02/004438		0	100	34	0	24	91	78	58	69	54	0
NCT00938327	CTRI/2009/091/000570		0	100	0	100	23	27	100	19	18	14	0

## Sheet: 2_fuzz_true pairs
NCT number	CTRI ID	phase	study type	location	sample size	status	sponsor	title	title.1	condition	intervention	primary outcome	study design
NCT00821301	CTRI/2009/091/000207	100		100	67		100	100	100	100	100	79	55
NCT00667563	CTRI/2009/091/000298	100	100	100	100	100	87	75	71	34	23	42	55
NCT00774553	CTRI/2009/091/000774	100	100	100	0	100	100	79	100	100	52	81	55
NCT01002079	CTRI/2009/091/000914	100		100	0		67	56	43	100	88	89	60
NCT01472809	CTRI/2011/12/002249	100	100	100	100	32	100	100	100	100	43	57	55
NCT01972893	CTRI/2011/04/001684	100	100	100	0	100	100	94	80	100	38	96	55
NCT01557699	CTRI/2012/02/002447	100	100	100	100	100	53	82	100	63	62	86	56
NCT00729742	CTRI/2009/091/000139	100			0		37	65	94	100	59	62	7
NCT00387387	CTRI/2009/091/000516	100		100	33	100	100	55	100	70	70	93	7
NCT01035801	CTRI/2009/091/001008	100	11	100	33	42	100	93	73	100	39	46	54
NCT01019070	CTRI/2010/091/002966	100		22	0		100	60	60	43	68	43	60
NCT02299505	CTRI/2016/09/007234	100	100	98	25		50	90	75	19	78	54	60
NCT00888238	CTRI/2009/091/000457	100	100		100	100	22	65	59	100		69	87
NCT01091298	CTRI/2010/091/000260	100		100	100		100	90	93	100	87	78	55
NCT00694798	CTRI/2009/091/000664	100	100	100	100	100	41	92	100	67	73	100	55
NCT02303431	CTRI/2018/09/015649	100	100	100	100	100	100	100	100	32	90	84	54
NCT01543269	CTRI/2008/091/000256	100	100	100	0	100	100	92	79	100	40	89	55
NCT01061658	CTRI/2009/091/001080	100		100	100		100	100	100	100	86	56	55
NCT01147809	CTRI/2011/06/001814	100	100	78	25	44	100	86	100	26	67	58	55
NCT01130792	CTRI/2010/091/000339	100	100	100	25	100	82	100	100	100	78	84	55
NCT01152411	CTRI/2010/091/001048	100		100	100		100	73	97	100	92	55	55
NCT01152125	CTRI/2010/091/001044	100		100	100		100	74	98	100	92	47	55
NCT02802020	CTRI/2018/02/012063	26	100	100	100	55	100	83	52	100	91	67	55
NCT01039597	CTRI/2010/091/000097	100		100	100		100	100	84	80	52	71	55
NCT00864175	CTRI/2009/091/000834	100		100	33		100	94	84	100	40	38	21
NCT01794052	CTRI/2013/02/003412	26	100	100	18	36	72	19	100	100	95	56	55
NCT00268905	CTRI/2010/091/001144	100	100	100	0	40	100	100	95	19	91	71	7
NCT00689195	CTRI/2011/091/000187	100	100	100	100	9	100	76	74	100	43	23	54
NCT02281500	CTRI/2015/05/005798	100	100	100	100	55	62	93	81	32	58	34	55
NCT00261846	CTRI/2009/091/000583	100	100	99	50	100	100	89	80	80	78	73	55
NCT00445458	CTRI/2009/091/000593	100	100	100	50	100	24	93	79	100	100	57	20
NCT01098357	CTRI/2011/06/001831	100	100	100	50	100	46	90	74	100	85	89	60
NCT00885703	CTRI/2013/04/003545	100	100	93	25	36	63	79	92	100	52	56	76
NCT00791154	CTRI/2009/091/000149	100	100		100	100	40	97	93	100		98	60
NCT02958709	CTRI/2017/03/008004	100	100	100	100	100	56	55	100	71	58	66	60
NCT01113515	CTRI/2013/07/003838	100	100	100	100	9	100	74	83	100	87	79	55
NCT00804986	CTRI/2009/091/000091	100		100	100		69	89	100	100	58	95	55
NCT00565448	CTRI/2008/091/000007	100	100	86	33	100	100	97	81	83	44	54	56
NCT00713518	CTRI/2009/091/000385	100	100	100	50	100	35	91	91	100	78	100	56
NCT00701181	CTRI/2009/091/000281	100	100	100	25	100	35	91	100	100	58	94	60
NCT01393639	CTRI/2012/07/002810	100	100	98	25	100	100	70	100	100	56	94	60
NCT00810836	CTRI/2009/091/000642	100	100	100	50	100	100	93	95	100	52	79	55
NCT00300781	CTRI/2009/091/000817	100	100	100	50	100	24	91	83	100	13	65	47
NCT01716754	CTRI/2015/03/005617	100	100	90	50	26	50	72	65	100	64	84	56
NCT00696657	CTRI/2008/091/000031	100	100	95	25	100	100	66	95	39	62	53	55
NCT00532259	CTRI/2009/091/000566	100		100	0	100	100	79	59	69	71	86	55
NCT01915303	CTRI/2014/06/004700	100	100	85	0		50	97	84	81	78	60	8
NCT00315757	CTRI/2009/091/000354	100		100	50		100	100	96	100	77	89	56
NCT01226797	CTRI/2011/04/001705	100	100	92	33	100	100	68	100	100	67	98	5
NCT01575756	CTRI/2013/09/003953	100	100	94	0	26	100	100	90	80	70	88	87
NCT01517373	CTRI/2012/06/002745	100	100	100	50	100	100	67	100	100	62	90	60
NCT00611884	CTRI/2007/091/000042	100	100	70	25	100	100	97	100	100	52	71	56
NCT00806286	CTRI/2010/091/000491	100		100	50	100	88	91	79	100	40	67	55
NCT01321463	CTRI/2011/12/002226	100	100	97	25	100	100	98	100	100	78	98	55
NCT01283139	CTRI/2012/06/002731	100	100	94	25	100	100	100	100	100	66	58	55
NCT00698802	CTRI/2008/091/000035	100	100	100	25	100	100	94	100	100	49	47	7
NCT01268332	CTRI/2012/02/002422	100	100	100	25	100	43	97	54	100	93	65	7
NCT01550289	CTRI/2012/03/002518	100	100	100	100	100	74	97	100	100	49	57	55
NCT02624167	CTRI/2016/07/007092	100	100	100	33	30	100	100	94	76	32	86	55
NCT00950066	CTRI/2009/091/000580	100	100	100	50	100	100	59	100	100	67	97	55
NCT00917293	CTRI/2012/02/002411	100	100	100	29	42	100	100	87	100	76	93	55
NCT01041911	CTRI/2009/091/001020	100	100	100	50	100	100	97	74	69	60	92	60
NCT00099632	CTRI/2018/02/011794	100	100	100	25	100	100	52	100	40	72	67	76
NCT03056755	CTRI/2017/09/009687	100	100	100	25	55	50	83	79	100	44	76	7
NCT01311180	CTRI/2011/091/000148	100	100	100	100	36	100	88	100	100	55	53	55
NCT01201265	CTRI/2010/091/001135	100	100	100	33	26	45	84	84	100	43	47	55
NCT00387127	CTRI/2009/091/000519	100	100	100	29	100	100	75	95	56	58	50	55
NCT00853112	CTRI/2009/091/000279	100	100	100	0	100	100	62	100	100	57	96	55
NCT00830180	CTRI/2011/09/002007	100	100	100	0	100	100	100	100	100	67	89	8
NCT00837811	CTRI/2009/091/000765	100		100	100		100	90	96	100	62	93	55
NCT00694915	CTRI/2007/091/000034	100	100	100	100	9	41	75	79	67	43	87	56
NCT00687817	CTRI/2008/091/000128	100		100	100	100	100	100	100	100	43	92	55
NCT00525408	CTRI/2007/091/000033	100	100	100	25	100	41	90	95	49	76	44	76
NCT01490086	CTRI/2012/08/002944	100	100	91	25	100	100	100	100	100	37	96	55
NCT00443794	CTRI/2007/091/000015	29	100	100	60	100	46	100	23	100	81	76	60
NCT01052779	CTRI/2010/091/000391	100	100	100	25	40	100	96	96	100	55	100	56
NCT00502307	CTRI/2007/091/000043	100	100	100	25	100	100	59	69	100	42	91	55
NCT01271725	CTRI/2011/07/001915	100	100	75	29	36	100	55	100	100	68	91	55
NCT00966875	CTRI/2009/091/000777	100		100	0		69	100	100	100	43	78	55
NCT00430898	CTRI/2007/091/000028	100	100	100	100	100	100	78	63	100	100	92	55
NCT01167335	CTRI/2010/091/001332	100	100	100			100	91	100	100	53	96	55
NCT01304524	CTRI/2012/09/002962	100	100	94	25	26	100	67	53	100	37	96	55
NCT01222117	CTRI/2011/04/001657	100	100	100	25		23	85	50	60	43	60	60
NCT00856375	CTRI/2009/091/000382	100		100	100		100	97	97	100	88	100	60
NCT01491737	CTRI/2012/08/002900	100	100	100	50	27	45	85	94	100	88	52	60
NCT00962390	CTRI/2012/05/002683	100	100	100	25	40	100	97	82	100	52	63	55
NCT01151215	CTRI/2010/091/002961	100	100	98	25	42	100	88	74	72	36	93	60
NCT00682981	CTRI/2009/091/000875	100		100	25		47	99	93	100	40	73	56
NCT00887588	CTRI/2009/091/000681	100	100	100	25	100	50	100	100	100	43	67	56
NCT01081678	CTRI/2010/091/000621	100	100	98	50	100	100	60	44	100	67	60	55
NCT00905307	CTRI/2009/091/000952	100	100	100	50	100	100	100	100	100	50	49	55
NCT00910962	CTRI/2010/091/002926	100	100	95	50	100	100	100	96	25	50	53	60
NCT00938314	CTRI/2009/091/000468	100		100	100		100	100	100	100	81	93	55
NCT00663416	CTRI/2008/091/000262	100	100	100	100		100	97	96	100	44	92	55
NCT00907296	CTRI/2009/091/001044	100	100	96	50	100	48	81	81	100	27	53	55
NCT00839852	CTRI/2009/091/000395	100	100	100	29	100	71	74	100	100	81	100	55
NCT00674973	CTRI/2008/091/000081	100		100	50		100	73	100	100	64	46	55
NCT01047397	CTRI/2010/091/000282	100	100	100	50		100	69	44	100	41	70	55
NCT01071850	CTRI/2010/091/000343	100	100	89	0	100	100	72	96	100	50	92	5
NCT01274182	CTRI/2011/06/001781	100	100	100	100	100	65	82	55	100	37	72	56
NCT00813605	CTRI/2009/091/001060	100	100	94	50	100	40	91	85	100	100	57	60
NCT00941798	CTRI/2009/091/000603	100	100	100	20	100	50	95	100	100	92	51	56
NCT00752219	CTRI/2009/091/000084	100		100	100	100	9	96	58	100	88	61	56
NCT00777036	CTRI/2011/08/001975	100	100	98	25	27	82	100	57	31	78	54	60
NCT00843050	CTRI/2009/091/000771	100	100	100	0	100	71	99	84	100	74	73	55
NCT00994292	CTRI/2009/091/000988	100		100	60		83	94	100	100	49	100	55
NCT01003379	CTRI/2009/091/001040	100	100	100	50	100	100	100	100	100	52	99	55
NCT00902928	CTRI/2009/091/000651	100		100	100		78	82	99	77	46	89	5
NCT00814372	CTRI/2009/091/000038	100		100	100		40	91	91	100	39	93	55
NCT01035879	CTRI/2010/091/000162	100		100	100		40	100	64	100	31	94	56
NCT00928317	CTRI/2009/091/000569	100		100	29		90	89	89	100	85	51	55
NCT01068860	CTRI/2010/091/000151	100	100	100	50		100	100	100	100	64	70	55
NCT00622193	CTRI/2011/091/000299	100	100	100	100		92	78	92	79	68	58	55
NCT00630110	CTRI/2009/091/000822	100		100	25		100	100	91	100	88	76	56
NCT00718692	CTRI/2010/091/003049	100	100	81	33	100	51	100	100	100	100	76	8
NCT01185353	CTRI/2011/06/001834	100	100	100	25	36	69	92	96	100	41	92	60
NCT01305746	CTRI/2012/05/002688	100	100	100	25	30	100	99	86	35	67	79	7
NCT01475461	CTRI/2012/07/002798	100	100	100	25	100	100	83	100	100	56	88	60
NCT00527735	CTRI/2007/091/000039	100		100	100		100	66	100	100	100	20	56
NCT00545129	CTRI/2011/05/001754	100	100	97	33	100	100	88	100	100	79	100	5
NCT00692445	CTRI/2008/091/000197	100	100	100	25	100	82	97	80	70	52	83	55
NCT01555151	CTRI/2013/01/003296	100	100	100	0	36	50	97	91	100	72	96	76
NCT01852292	CTRI/2014/04/004546	100	100	100	50		50	86	73	100	66	57	55
NCT01532336	CTRI/2012/11/003145	100	100	84	25	36	58	98	81	100	71	88	6
NCT01783444	CTRI/2014/03/004444	100	100	91	25		50	96	100	100	41	58	76
NCT01514188	CTRI/2012/10/003068	100	100	100	100	25	100	100	72	84	89	64	7
NCT00347919	CTRI/2009/091/000500	100	100	100	50		100	97	100	55	66	55	56
NCT01437735	CTRI/2011/12/002279	100	100	82	22		50	70	82	100	47	79	55
NCT00390221	CTRI/2010/091/000773	100	100	100	25	100	63	81	61	100	43	78	55
NCT00911859	CTRI/2010/091/001263	100	100	93	25	100	100	88	100	100	48	70	56
NCT00385515	CTRI/2007/091/000044	100		100	100		22	89	70	72	42	45	55
NCT01397968	CTRI/2012/03/002500	100	100	100	25	55	100	100	81	61	52	94	5
NCT00870740	CTRI/2010/091/001093	100	100	100	25	100	63	76	83	100	35	44	55
NCT01836471	CTRI/2014/07/004743	100	100	100	25	100	50	92	77	100	68	76	55
NCT01138163	CTRI/2010/091/001403	100	100	100	50		100	97	97	100	86	100	55
NCT01160601	CTRI/2010/091/001402	100	100	78	100	100	100	97	97	100	72	100	56
NCT00530764	CTRI/2009/091/000336	100	100	94	50	100	39	82	88	58	35	53	55
NCT01457846	CTRI/2012/02/002432	100	100	100	44	42	100	97	98	100	47	57	76
NCT01162681	CTRI/2011/04/001667	100	100	92	25	36	100	94	94	100	36	47	55
NCT00759200	CTRI/2009/091/000148	100	100	100	100	100	38	96	100	100	83	72	56
NCT01149421	CTRI/2010/091/001444	100		100	0	100	69	95	100	100	58	100	60
NCT01215643	CTRI/2010/091/002967	100	100	97	100	100	23	75	79	92	29	66	60
NCT01265784	CTRI/2011/10/002076	100	100	91	25		100	96	71	30	48	66	56
NCT00455533	CTRI/2011/091/000021	100		100	25		100	58	59	100	100	57	7
NCT01281306	CTRI/2011/04/001682	100	100	96	100	100	50	99	99	100	78	87	60
NCT01288079	CTRI/2011/10/002065	100	100	100	44	100	100	96	100	100	46	46	60
NCT01200394	CTRI/2011/06/001777	100	100	100	25	100	100	97	59	100	67	93	55
NCT01208233	CTRI/2012/05/002702	100	100	100	25	34	100	93	100	100	54	83	55
NCT00824343	CTRI/2009/091/000159	100	100	100	0	100	71	79	100	100	74	51	55
NCT01161524	CTRI/2011/11/002151	100	100	96	100	12	71	100	100	31	69	85	48
NCT01252693	CTRI/2010/091/006141	100	100	100	100	100	44	100	78	70	65	83	56
NCT00996801	CTRI/2010/091/000258	100	100		100	100	87	94	100	100	87	82	56
NCT01636037	CTRI/2018/08/015367	100	100	55	29	30	62	77	36	100	67	100	55
NCT00690378	CTRI/2009/091/000959	100		12	100	100	8	88	80	100	93	58	56
NCT01233362	CTRI/2010/091/002807	100	100	100	100	100	58	86	83	34	69	90	76
NCT01228383	CTRI/2011/10/002060	100	100	100	100	100	100	82	100	100	52	94	56
NCT01262976	CTRI/2011/091/000065	100	100	100	100	26	100	83	100	100	76	63	60
NCT01220830	CTRI/2010/091/002827	100	100	100	100	35	35	76	98	100	70	70	55
NCT02435212	CTRI/2017/10/010252	100	100	100	50	48	50	95	90	100	53	75	76
NCT00612014	CTRI/2008/091/000254	100	100	100	100	40	100	74	67	100	36	100	55
NCT01098305	CTRI/2011/091/000118	100	100	100	100	100	50	100	80	52	45	80	55
NCT02998645	CTRI/2017/06/008898	100	100	86	100	55	50	100	100	100	91	87	55
NCT02175498	CTRI/2017/09/009858	86	100	100	0	30	97	32	66	23	35	34	55
NCT01440374	CTRI/2012/08/002911	100	100	95	40	40	77	100	80	33	53	68	55
NCT00919854	CTRI/2009/091/000374	100		100	33		73	91	81	36	55	49	35
NCT00719550	CTRI/2009/091/000857	100	100		100	100	100	94	50	100	89	100	60
NCT01169090	CTRI/2012/02/002409	100	100	100	100	100	100	100	100	100	55	100	56
NCT01114854	CTRI/2010/091/001463	86	100	22	0		100	59	100	100	44	52	36
NCT00901693	CTRI/2010/091/000532	100	100		18	100	100	100	93	100	82	71	55
NCT01096849	CTRI/2010/091/000686	100			20	100	100	73	71	100	32	97	60
NCT01847963	CTRI/2013/07/003801	29	100	100	29	36	85	61	85	100	64	93	60
NCT00850993	CTRI/2010/091/000490	100		21	100	100	56	100	82	78	91	40	55
NCT01082809	CTRI/2010/091/000433	100	100	100	100	100	81	100	84	86	100	67	55
NCT03207906	CTRI/2017/11/010647	100	100	100	100	36	100	100	76	35	91	63	60
NCT01119950	CTRI/2010/091/000285	100	100	15	100	100	50	100	100	100		79	87
NCT03077750	CTRI/2017/08/009409	100	100	100	100	26	100	80	69	100	49	70	55
NCT01096667	CTRI/2010/091/001073	100	100		100	100	25	71	94	100	68	88	56
NCT03517540	CTRI/2019/01/017014	100	100	96	100	100	50	98	70	38	59	100	6
NCT01147003	CTRI/2010/091/001213	100	100	10	100		100	100	100	100	52	89	55
NCT01436500	CTRI/2014/09/005075	100	100	100	0	26	100	93	83	100	44	63	55
NCT01059825	CTRI/2010/091/000390	100	100		100	100	25	66	93	100	64	71	55
NCT01304849	CTRI/2012/06/002741	29	100	100	100	100	100	72	68	94	87	64	55
NCT00918281	CTRI/2010/091/001052	100	67	63	100	100	100	97	97	73	85	87	55
NCT00850499	CTRI/2009/091/000743	100	100	100	50	42	20	100	100	100	80	92	56
NCT01034410	CTRI/2010/091/000624	100		17	100		100	99	99	31	71	86	87
NCT00868790	CTRI/2009/091/000614	100	100		100	100	37	90	90	100	85	61	87
NCT00927407	CTRI/2009/091/000266	86		100	100	100	100	73	88	100	74	47	56
NCT03446469	CTRI/2018/02/011762	29	100	100	33	100	56	100	50	68	87	73	55
NCT00462943	CTRI/2013/11/004124	100	100	93	100	100	84	96	98	100	91	65	55
NCT01393899	CTRI/2012/12/003272	100	100	100	0	30	100	100	97	79	91	87	55
NCT00499525	CTRI/2008/091/000017	100	100	22	33		14	87	74	100	55	67	55
NCT01470599	CTRI/2013/09/003992	100	100	97	22	30	100	81	79	93	92	71	20
NCT00793546	CTRI/2009/091/000362	100	100	100	29	100	100	83	100	100	53	50	56
NCT01539616	CTRI/2011/11/002147	100	100	100	50	100	100	93	100	63	40	77	56
NCT01229176	CTRI/2011/12/002233	100	100	100	100	100	100	94	100	17	63	58	7
NCT01470664	CTRI/2012/06/002727	100	100	100	25	100	11	100	100	100	51	100	55
NCT02255136	CTRI/2012/02/002419	29	100	100	100	100	100	84	79	100	39	69	55
NCT02234206	CTRI/2014/01/004281	100	100	100	100	26	35	81	100	100	83	75	55
NCT01393626	CTRI/2013/01/003294	100	100	100	100	30	100	99	93	93	91	85	55
NCT00369070	CTRI/2007/091/000017	100			67		100	92	84	88	81	83	60
NCT01115738	CTRI/2010/091/000348	100		100	25	100	69	97	85	100	42	95	60
NCT03518853	CTRI/2016/02/006671	29	100	100	100	55	100	87	100	60	73	68	55
NCT00792935	CTRI/2009/091/000154	100			100		87	96	84	100	91	43	56
NCT00778830	CTRI/2009/091/000032	100	100	30	100		100	100	86	100	94	67	7
NCT01065389	CTRI/2010/091/000014	100		100	33		72	82	62	100	67	65	56
NCT00885170	CTRI/2009/091/000218	100	100		40	40	37	84	84	100	100	97	55
NCT03198260	CTRI/2017/06/008875	29	100	100	0	26	100	77	94	36	87	70	55
NCT02468661	CTRI/2016/09/007293	83	100	100	67	100	50	69	100	33	42	38	60
NCT00691236	CTRI/2011/091/000189	100	100	100	100	9	100	94	77	100	76	66	56
NCT00375219	CTRI/2013/06/003748	100	100	96	50	100	84	96	100	100	91	59	55
NCT00901979	CTRI/2009/091/000598	100	100	20	100		50	87	100	100		93	55
NCT00758836	CTRI/2009/091/000291	100			100	100	87	79	97	100		56	56
NCT00972374	CTRI/2010/091/000257	100		100	0		100	100	100	100	64	89	60
NCT02200770	CTRI/2018/09/015658	100	100	95	25	88	100	100	76	100	67	100	55
NCT00824369	CTRI/2011/10/002050	100	100	90	0	100	100	100	100	100	40	49	8
NCT01561651	CTRI/2018/02/011925	26	100	100	31	24	100	100	30	93	100	92	55
NCT01209702	CTRI/2011/04/001666	100	100	100	25	100	64	88	96	100	48	68	55
NCT01255787	CTRI/2011/08/001963	100	100	96	25	100	100	83	100	100	26	92	55
NCT00823979	CTRI/2010/091/001049	100	100	94	22		100	100	100	100	97	86	56
NCT00264511	CTRI/2010/091/000369	100	100	94	100	24	52	94	94	89	48	44	60
NCT00781118	CTRI/2011/08/001939	100	100	100	100		100	100	51	91	75	88	49
NCT00413699	CTRI/2009/091/000704	100	100	97	20	36	100	80	100	100	100	85	7
NCT01027364	CTRI/2010/091/002949	100	100	100	0	100	27	82	92	79	53	64	60
NCT00637377	CTRI/2008/091/000087	100	100	100	100		49	74	100	100	34	55	56
NCT00391066	CTRI/2009/091/000110	100	100	100	100	100	100	97	100	100	86	65	7
NCT00734474	CTRI/2009/091/000969	100	100	100	40	100	60	93	97	100	45	78	56
NCT00821977	CTRI/2009/091/000134	100	100	100	0	100	100	100	74	100	65	100	55
NCT00387686	CTRI/2009/091/000705	100	100	100	100	100	74	94	78	100	81	84	55
NCT00860288	CTRI/2009/091/000126	100	100	100	100	100	50	100	100	100	59	92	60
NCT00507429	CTRI/2009/091/000057	100	100	100	57	100	24	90	90	84	44	57	7
NCT02341560	CTRI/2015/12/006402	100	100	90	25	55	100	83	69	84	64	93	55
NCT00958568	CTRI/2009/091/000654	100	100	100	25	100	100	100	100	100	89	82	56
NCT00293735	CTRI/2010/091/001285	100	100	100	50	22	47	88	92	61	84	76	56
NCT00931008	CTRI/2010/091/000382	100		100	100		100	49	35	38	46	91	87
NCT00678613	CTRI/2008/091/000079	100	100	100	100	24	54	86	88	80	36	61	49
NCT00690326	CTRI/2009/091/000068	26		100	100		100	83	83	83	90	49	55
NCT02678312	CTRI/2018/09/015752	100	100	91	100	100	50	100	74	100	61	36	56
NCT01363349	CTRI/2011/12/002224	100	100	100	25		100	69	60	69	48	35	6
NCT00836836	CTRI/2009/091/000053	100		100	100	100	85	86	100	100	100	96	7
NCT00900146	CTRI/2009/091/000636	100	100	100	50		100	100	97	100	87	45	55
NCT01008293	CTRI/2010/091/000125	100	100	100	100	100	86	82	97	100	40	97	56
NCT01134692	CTRI/2009/091/000211	100	100	100		9	63	67	50	48	33	81	45
NCT00927914	CTRI/2010/091/000063	100	100	100	100	100	71	95	95	100		97	55
NCT01488994	CTRI/2012/08/002877	100	100	100	33	100	27	79	36	100	14	87	8
NCT00810238	CTRI/2011/05/001742	100	100	100	100	40	42	18	80	62	42	91	76
NCT01178294	CTRI/2012/03/002487	100	100	100	33	100	26	80	100	100	48	85	55
NCT00677807	CTRI/2009/091/000216	100	100	100	50	100	100	91	100	100	63	78	55
NCT00522379	CTRI/2009/091/001069	100		100	25	100	12	76	100	100	51	77	55
NCT01183780	CTRI/2011/07/001900	100	100	91	40	36	78	84	100	100	37	73	55
NCT02451358	CTRI/2015/05/005770	100	100	100	100	100	74	97	100	100	72	80	47
NCT01204749	CTRI/2011/11/002163	100	100	97	25	100	100	73	65	100	85	45	55
NCT00856206	CTRI/2009/091/001045	100	100	100	20	100	100	54	56	100	68	57	55
NCT01209689	CTRI/2011/04/001692	100	100	91	25	100	64	87	100	100	63	59	55
NCT00957086	CTRI/2010/091/001230	100		100	100		51	97	97	81	80	55	36
NCT02798471	CTRI/2018/01/011249	100	100	93	100		100	82	36	63	54	60	56
NCT00765830	CTRI/2009/091/000203	100	100	100	25	100	100	100	100	100	65	96	55
NCT01217944	CTRI/2010/091/003003	100	100	100	50	100	50	100	100	100	46	76	56
NCT00549757	CTRI/2008/091/000001	100	100	97	100	42	50	67	91	78	87	72	55
NCT00809965	CTRI/2011/08/001941	100	100	100	67		96	90	100	100	55	49	55
NCT00694382	CTRI/2008/091/000277	100	100	100	40	100	100	85	85	100	44	51	55
NCT00594568	CTRI/2009/091/000090	100	100	100	25		100	92	100	100	55	61	55
NCT00567996	CTRI/2009/091/000260	100	100	97	22		100	98	100	100	56	72	55
NCT01948193	CTRI/2013/09/003997	100	100	100	100	36	74	94	100	100	89	71	55
NCT00511147	CTRI/2009/091/000860	100	100	85	0	100	72	32	36	100	49	48	55
NCT01168791	CTRI/2012/02/002401	100	100	100	50	40	100	94	100	100	93	63	55
NCT01368770	CTRI/2010/091/001384	100	100	100	50		64	63	67	100		86	56
NCT01753102	CTRI/2012/09/002983	100	100	100	29	100	88	93	93	100	78	56	60
NCT00725985	CTRI/2009/091/000061	100	100	94	25	100	75	63	63	100	41	52	55
NCT01128153	CTRI/2010/091/001110	100	100	100	50	100	51	52	52	100	63	54	55
NCT01129882	CTRI/2015/09/006157	100	100	100	50	48	100	100	91	100		75	55
NCT00835770	CTRI/2010/091/000288	100	100	100	40	27	100	98	94	100	29	34	60
NCT00707304	CTRI/2010/091/000034	100	100	96	50	100	100	75	100	100	67	47	55
NCT00839800	CTRI/2009/091/000240	100	100	97	40	100	100	51	51	100	93	80	56
NCT01142193	CTRI/2012/01/002344	100	100	100	25	100	100	93	100	28	73	100	55
NCT00847613	CTRI/2011/091/000575	100	100	97	25	100	100	97	88	100	100	42	55
NCT00748189	CTRI/2009/091/000483	100	100	95	50	100	77	99	100	79	100	73	53
NCT01159600	CTRI/2010/091/001299	100	100	100	40	100	65	81	95	100	48	70	55
NCT00831441	CTRI/2009/091/000249	100		100	40		50	94	82	100	76	60	55
NCT00925600	CTRI/2012/08/002905	100	100	75	50	100	100	92	92	100	83	82	55
NCT00755755	CTRI/2009/091/000398	100		100	100		82	96	60	100	40	61	55
NCT00856284	CTRI/2009/091/000552	100	100	94	20		100	89	95	100	92	100	56
NCT00504075	CTRI/2010/091/000016	100		100	33	100	100	76	82	100	62	67	55
NCT01490190	CTRI/2011/11/002098	86	100		29	44	26	45	41	28	44	47	55
NCT00824265	CTRI/2009/091/000386	100	100	100	50	100	77	100	100	79	92	84	53
NCT00571649	CTRI/2007/091/000040	100	100	100	36	100	41	59	93	100	100	87	56
NCT00709865	CTRI/2009/091/000093	100	100	100	50	40	100	79	71	86	42	15	55
NCT00490139	CTRI/2009/091/000478	100	100	99	20		49	69	45	63	100	50	47
NCT00793624	CTRI/2009/091/000141	100	100	100	25	100	100	99	100	100	39	64	55
NCT01049217	CTRI/2010/091/001074	100	100	93	0	100	100	100	100	100	79	70	55
NCT00795639	CTRI/2009/091/000182	100	100	100	100	100	100	65	100	100	88	62	55
NCT00821093	CTRI/2009/091/000082	100	100	100	20	100	50	45	100	100	86	77	56
NCT00790192	CTRI/2009/091/000288	100		100	50		12	79	89	100	43	79	56
NCT00789698	CTRI/2009/091/000289	100		100	100		12	76	80	100	54	45	56
NCT01045707	CTRI/2010/091/000044	100	100	100	25	100	100	69	100	100	32	85	60
NCT00643201	CTRI/2009/091/000047	100	100	100	20	100	85	93	93	74	100	48	56
NCT00819091	CTRI/2009/091/000119	100	100	100	50	100	100	93	100	100	58	64	55
NCT00757588	CTRI/2009/091/000121	100		100	50		18	90	70	100	60	61	55
NCT01043666	CTRI/2010/091/000535	100	100	100	20	100	100	100	100	82	26	71	60
NCT00796666	CTRI/2009/091/000184	100	100	100	25	100	100	76	100	100	91	47	56
NCT00658021	CTRI/2012/01/002337	100	100	88	100	21	35	100	100	100	58	100	55
NCT01335464	CTRI/2011/12/002248	100	100	94	25	100	100	77	86	100	58	97	8
NCT01335477	CTRI/2011/12/002245	100	100	98	25	100	100	75	85	100	58	98	8
NCT00809354	CTRI/2009/091/000405	100	100	100	40	100	100	100	100	100	91	93	60
NCT00680901	CTRI/2009/091/000498	100	100	98	25		77	60	100	35	39	45	41
NCT00679432	CTRI/2009/091/000675	100	100	100	100	100	22	78	66	100	74	57	60
NCT00633893	CTRI/2009/091/000050	100	100	100	100	100	85	95	100	100	76	52	56
NCT00796653	CTRI/2009/091/000147	100	100	100	25	100	100	98	100	100	39	67	55
NCT00799903	CTRI/2009/091/000443	100	100	99	33	100	100	43	100	33	61	71	55
NCT00680186	CTRI/2009/091/000686	100	100	100	40	100	100	91	97	100	74	60	56
NCT00808067	CTRI/2009/091/000026	100	100	100	0	100	100	96	70	100	59	66	60
NCT00578695	CTRI/2009/091/000319	100	100	67	50	26	81	96	83	100	61	54	55
NCT00626548	CTRI/2009/091/000302	100		100	20		100	79	70	100	59	56	55
NCT00580216	CTRI/2008/091/000018	100	100	98	20	100	100	79	71	100	38	98	5
NCT00735397	CTRI/2009/091/000561	100	100	100	20	26	100	95	100	27	80	57	8
NCT00634049	CTRI/2012/01/002352	100	100	96	25	100	53	88	79	84	100	100	35
NCT00790933	CTRI/2009/091/000138	100	100	10	22	36	10	79	90	87	31	91	55
NCT00761280	CTRI/2009/091/000171	100		100	100		33	89	89	77	44	100	56
NCT01270828	CTRI/2011/07/001905	100	100	91	50	36	100	100	100	100	79	64	6
NCT00679588	CTRI/2010/091/000173	100	100	99	40		100	89	100	100	37	47	76
NCT00805194	CTRI/2013/02/003343	100	100	99	40		100	92	100	62	39	85	55
NCT00783718	CTRI/2009/091/000128	100	100	77	25	100	100	92	100	100	50	80	55
NCT00617669	CTRI/2009/091/000193	100	100	100	60	100	100	81	81	100	71	50	55
NCT00614120	CTRI/2008/091/000014	100	100	100	25	100	100	95	100	100	100	31	56
NCT01358266	CTRI/2011/12/002309	100	100	98	40	36	75	100	31	79	11	100	38
NCT00631371	CTRI/2009/091/000424	100	100	100	50	100	100	95	100	100	66	61	56
NCT00750880	CTRI/2009/091/000402	100	100	100	20		45	95	95	100	49	46	55
NCT00783692	CTRI/2009/091/000135	100	100	77	20	100	100	86	94	79	57	90	56
NCT00704730	CTRI/2009/091/000790	100	100	100	25	27	100	89	83	100	71	58	55
NCT01079806	CTRI/2011/09/002001	100	100	100	100	100	100	91	69	100	58	74	55
NCT01114529	CTRI/2010/091/000679	100	100	100	0	100	50	100	100	81	47	57	56
NCT01254188	CTRI/2012/10/003047	100	100	100	25	100	50	76	79	100	13	55	8
NCT01262365	CTRI/2011/11/002115	100	100	94	44	100	46	93	100	100	63	80	55
NCT01374906	CTRI/2014/08/004837	100	100	98	25		50	79	58	81	93	59	76
NCT01903733	CTRI/2015/01/005461	29	100	100	25	88	100	98	57	80	78	67	14
NCT01412944	CTRI/2012/02/002424	100	100	87	29	100	50	100	81	100	67	62	76
NCT01425723	CTRI/2012/05/002708	100	100	93	100	100	29	90	67	68	52	37	60
NCT01439360	CTRI/2014/03/004497	100	100	99	36	100	100	97	97	26	44	77	56
NCT01474109	CTRI/2012/05/002684	100	100	100	50	100	100	90	73	100	61	45	55
NCT01434186	CTRI/2012/10/003069	100	100	100	29		77	100	75	100	97	100	55
NCT01557244	CTRI/2013/10/004048	100	100	92	100	55	100	78	100	82	53	78	56
NCT01234311	CTRI/2012/07/002796	100	100	99	40	26	100	100	100	100	80	45	55
NCT01948830	CTRI/2014/07/004760	100	100	100	25	100	50	91	78	100	100	58	76
NCT01829295	CTRI/2017/09/009699	100	100	100	100	100	64	47	49	100	59	100	87
NCT01095250	CTRI/2010/091/000479	100	100	100	29		50	77	100	100	48	100	55
NCT03052517	CTRI/2018/01/011183	100	100	84	20	55	50	82	98	100	73	32	55
NCT01090310	CTRI/2010/091/000284	100	100	100	0	42	50	86	100	100	48	70	55
NCT03447769	CTRI/2018/06/014392	100	100	99	100		50	91	79	100	100	54	55
NCT01082874	CTRI/2011/11/002126	100	100	96	67	100	42	63	44	78	88	100	87
NCT00833703	CTRI/2009/091/000909	100	100	97	33	100	36	76	100	80	63	37	55
NCT00439777	CTRI/2007/091/000024	100	100	100	100	100	43	90	90	100	54	70	56
NCT01014390	CTRI/2012/12/003166	100	100	100	100	9	100	87	76	100	100	100	55
NCT00713830	CTRI/2008/091/000176	100	100	100	50	100	100	66	91	100	40	83	55
NCT00891202	CTRI/2009/091/000689	100	100	97	0	100	45	80	100	100	22	56	55
NCT00676507	CTRI/2010/091/000486	100	100	100	25	40	100	96	76	85	59	86	55
NCT00884585	CTRI/2010/091/000590	100		100	25		100	94	100	100	73	89	55
NCT00860145	CTRI/2011/07/001918	29	100	100	0	30	100	91	93	100	68	98	76
NCT00707993	CTRI/2009/091/000123	100		100	100	100	100	93	100	64	53	100	56
NCT01215747	CTRI/2011/04/001668	100	100	94	25	100	58	100	76	100	80	94	55
NCT01145417	CTRI/2010/091/001319	100	100	90	25	100	100	100	100	77	100	33	7
NCT01106651	CTRI/2010/091/002997	100	100	97	25	100	93	87	99	100	84	39	55
NCT01104584	CTRI/2010/091/000372	100		100	50		100	83	86	100	81	50	8
NCT00849056	CTRI/2009/091/000484	100	100	100	50	100	100	100	100	100	49	83	55
NCT01223352	CTRI/2011/06/001843	100	100	98	100	100	100	81	84	100	76	64	76
NCT01261793	CTRI/2011/11/002114	100	100	100	22	35	46	76	99	100	63	80	55
NCT01298323	CTRI/2011/07/001930	100	100	99	50	27	26	68	100	84	100	91	56
NCT00792805	CTRI/2009/091/000066	100	100	100	25		50	89	100	100	57	83	55
NCT01566604	CTRI/2012/08/002907	100	100	100	50	100	50	100	100	47	73	47	76
NCT00768287	CTRI/2011/04/001676	100	100	100	33	100	70	100	88	67	33	57	18
NCT00635427	CTRI/2009/091/000322	100	100	100	29	100	100	98	100	100	77	29	55
NCT01976312	CTRI/2014/12/005274	100	100	91	100	100	50	100	79	100	78	65	76
NCT00432796	CTRI/2010/091/000017	100	0	100	60	27	65	58	91	24	68	61	56
NCT02344290	CTRI/2017/08/009558	100	100	91	60	55	67	42	42	83	65	57	55
NCT00418886	CTRI/2008/091/000013	100		100	25		23	92	68	100	89	50	5
NCT02409680	CTRI/2016/05/006970	29	100	100	50	48	61	100	44	100	71	46	55
NCT00721760	CTRI/2009/091/000460	100	100	100	60	100	100	88	88	43	33	47	5
NCT02410772	CTRI/2017/09/009772	100	100	96	40	55	85	95	93	100	54	100	60
NCT00503698	CTRI/2012/02/002443	100	100	97	50	100	100	65	77	100	61	75	55
NCT00516321	CTRI/2009/091/000507	100		76	50	100	100	71	100	73	80	50	55
NCT00604214	CTRI/2009/091/000022	100	100	100	100		100	84	100	100	45	100	55
NCT00678587	CTRI/2009/091/000524	100		70	25	100	100	94	100	62	100	92	55
NCT01106690	CTRI/2010/091/001361	100	100	83	25	100	86	81	81	100	74	51	55
NCT00683878	CTRI/2008/091/000186	100		100	25		62	73	73	100	49	67	55
NCT00699517	CTRI/2009/091/001024	100	100	95	25	100	100	100	100	100	73	57	55
NCT00863746	CTRI/2009/091/000557	100		100	25	100	100	95	100	100	45	39	5
NCT00688701	CTRI/2008/091/000071	100	100	96	100	100	100	56	61	100	41	93	55
NCT00940095	CTRI/2009/091/000902	100		100	22		83	100	100	100	75	46	55
NCT00777946	CTRI/2009/091/000035	100		100	0		100	92	100	100	100	22	60
NCT01064414	CTRI/2010/091/001337	100	100	100	25	100	100	95	82	100	67	46	55
NCT01081834	CTRI/2010/091/002824	100	100	100	25	100	77	77	65	100	51	47	56
NCT00353496	CTRI/2009/091/000905	100	100	100	25	100	100	95	91	72	59	56	55
NCT00716079	CTRI/2009/091/000052	29	67	100	100	100	87	75	100	86	52	99	76
NCT00811473	CTRI/2009/091/000696	100	100	100	50	100	100	78	78	100	67	85	55
NCT00825955	CTRI/2009/091/000085	100	100	100	25		100	76	100	33	45	87	55
NCT01888432	CTRI/2014/02/004395	100	100	91	25	100	50	93	75	100	81	86	60
NCT00457691	CTRI/2011/091/000025	100	100	100	25	100	100	82	94	100	100	53	55
NCT00829166	CTRI/2011/07/001865	100	100	98	25	26	90	88	87	100	37	63	56
NCT00839527	CTRI/2009/091/000485	100	100	100	25	100	100	96	100	100	45	81	60
NCT03477422	CTRI/2013/11/004133	100	100	100	25	100	100	82	61	58	34	90	56
NCT00529568	CTRI/2009/091/000508	100		70	50	100	100	71	100	73	80	50	55
NCT00976391	CTRI/2010/091/000071	100	100	100	25		100	100	100	100	47	93	60
NCT01154140	CTRI/2012/01/002323	100	100	100	50	100	100	77	100	100	11	64	56
NCT03141970	CTRI/2015/06/005939	100	100	100	100	100	43	100	94	100	83	76	76
NCT00993473	CTRI/2009/091/000912	100	100	97	50	100	100	80	76	100	47	67	56
NCT00998686	CTRI/2010/091/000500	100	100	100	100	100	44	100	94	100	56	31	56
NCT01009047	CTRI/2010/091/000502	100	100	84	100	100	30	82	100	100	46	56	56
NCT00403767	CTRI/2009/091/000201	100	100	100	67		42	96	100	85	40	70	56
NCT03168880	CTRI/2012/07/002802	100	100	100	50	55	100	78	92	100	29	7	56
NCT00480025	CTRI/2009/091/000499	100		99	60	42	100	94	94	100	89	57	55
NCT00481247	CTRI/2007/091/000023	100		100	100		100	91	98	100	100	95	56
NCT00413218	CTRI/2012/01/002351	100	100	92	25		63	92	92	69	46	100	56
NCT02992574	CTRI/2016/12/007532	100	100	100	100	100	100	79	100	21	62	84	76
NCT00440310	CTRI/2009/091/000295	100	100	100	25		100	91	66	58	61	67	7
NCT00625664	CTRI/2008/091/000036	100	100	85	25	40	100	97	100	44	60	61	7
NCT02511379	CTRI/2015/10/006320	29	100		29	100	53	100	100	100	60	53	55
NCT00420212	CTRI/2009/091/000088	100	100	100	40	100	100	97	97	100	58	43	55
NCT00439725	CTRI/2007/091/000026	100	100	100	20	100	44	100	100	100	68	85	56
NCT00660959	CTRI/2009/091/000671	100		100	50		81	100	65	56	88	92	55
NCT00667823	CTRI/2010/091/000401	100		100	0		100	100	73	81	24	31	55
NCT00451451	CTRI/2009/091/000117	100		100	20		100	98	85	100	43	42	55
NCT01095666	CTRI/2010/091/000430	100	100	100	44	100	77	80	100	100	54	66	55
NCT01106014	CTRI/2011/06/001842	100	100	98	22	36	100	90	85	100	17	55	55
NCT02180217	CTRI/2015/02/005579	100	100	100	50	27	50	99	59	58	35	61	35
NCT00553358	CTRI/2009/091/000477	100	100	91	50	27	52	100	46	57	87	87	47
NCT00789373	CTRI/2009/091/000113	100	100	100	0		100	92	100	100	38	56	55
NCT00736879	CTRI/2009/091/000174	100		100	25		77	100	100	79	67	100	55
NCT00715624	CTRI/2008/091/000180	100	100	97	100	100	100	62	97	100	44	93	55
NCT01057537	CTRI/2010/091/000250	100		100	60	100	96	100	100	82	28	91	56
NCT00918957	CTRI/2010/091/001399	100	100	100	29	100	50	96	100	100	81	83	55
NCT00995709	CTRI/2009/091/000874	100	100	100	50	100	50	36	40	100	48	71	55
NCT01020526	CTRI/2010/091/006072	86	100	100	29	100	100	84	100	100	80	61	10
NCT01039376	CTRI/2010/091/001145	100	100	95	0	44	77	92	98	79	41	73	60
NCT01095653	CTRI/2010/091/000429	100	100	100	22	100	77	80	100	100	53	63	55
NCT01112306	CTRI/2012/05/002676	100	100	98	100	55	100	100	34	100	80	100	55
NCT01126580	CTRI/2010/091/003036	100		100	25	100	67	73	95	100	61	83	60
NCT00709904	CTRI/2009/091/000550	100	100	95	25	100	100	85	100	43	35	53	76
NCT00646542	CTRI/2009/091/000238	100	100	94	25	100	100	100	100	100	65	100	55
NCT01232556	CTRI/2011/10/002084	100	100	95	25	100	52	95	73	100	74	82	56
NCT01237587	CTRI/2011/07/001866	100	100	100	25	36	100	95	100	100	61	100	55
NCT00407745	CTRI/2009/091/000703	100	100	95	50	100	100	88	100	100	79	58	55
NCT01360554	CTRI/2012/03/002486	100	100	100	25	100	100	86	88	100	88	67	55
NCT00424255	CTRI/2009/091/000486	100	100	98	50	100	100	86	92	72	66	69	55
NCT00574275	CTRI/2008/091/000042	100	100	100	25	100	32	92	100	100	61	42	6
NCT01499290	CTRI/2012/07/002769	100	100	83	22	100	32	93	98	100	67	74	55
NCT00490568	CTRI/2009/091/000497	100	100	70	20	100	100	100	100	64	100	67	8
NCT00532155	CTRI/2008/091/000028	100	100	61	25	100	35	100	80	79	48	47	55
NCT00574873	CTRI/2009/091/000491	100	100	100	50	100	74	93	89	80	76	54	56
NCT00531479	CTRI/2009/091/000387	100	100	96	50	100	100	85	100	100	100	64	56
NCT00637273	CTRI/2009/091/000412	100	100	100	25	100	28	93	96	100	61	51	56
NCT00678392	CTRI/2009/091/000565	100	100	98	25	26	100	100	100	100	71	86	7
NCT00449605	CTRI/2008/091/000040	100	100	70	50	42	100	77	100	100	52	81	56
NCT00684177	CTRI/2009/091/000023	100	100	100	25	100	100	96	91	33	92	83	55
NCT00414609	CTRI/2009/091/000197	100	100	95	50	100	100	95	100	100	58	88	55
NCT00712933	CTRI/2011/091/000219	100		100	22		85	95	95	100	78	21	60
NCT00409188	CTRI/2008/091/000111	100	100	70	40		84	97	100	100	44	76	55
NCT00412893	CTRI/2012/01/002331	100	100	91	25		49	75	75	85	73	100	56
NCT01064401	CTRI/2010/091/000254	100	100	100	20	100	63	91	95	100	53	100	56
NCT00865592	CTRI/2009/091/000501	100	100	100	100	100	100	100	100	100	81	100	8
NCT00845728	CTRI/2009/091/000277	100	100	99	20	100	50	43	18	100	62	81	56
NCT00452790	CTRI/2009/091/000548	100		100	100		47	96	93	100	86	45	60
NCT01890759	CTRI/2014/12/005272	100	100	100	100	100	74	100	100	100	88	82	55
NCT03433313	CTRI/2018/09/015794	100	100	100	100	100	100	91	76	63	87	53	56
NCT03315143	CTRI/2018/08/015292	100	100	96	100		100	82	100	67	53	66	55
NCT03179631	CTRI/2018/01/011526	100	100	93	100	55	100	82	92	63	55	83	55
NCT03022097	CTRI/2017/03/008185	100	100	91	100	100	73	94	100	11	68	58	55
NCT02941926	CTRI/2017/08/009311	100	100	99	20		50	100	94	100	61	86	8
NCT02914600	CTRI/2017/08/009477	100	100	99	100		70	93	99	93	79	91	6
NCT02914561	CTRI/2017/09/009748	100	100	99	100		70	96	100	93	100	94	55
NCT02914535	CTRI/2017/09/009708	100	100	99	100		70	95	100	100	79	91	6
NCT02914522	CTRI/2017/08/009475	100	100	99	100		70	97	100	100	100	90	55
NCT02968004	CTRI/2017/08/009359	100	100	100	50	55	100	85	60	33	50	59	56
NCT02892344	CTRI/2017/07/009000	100	100	98	44		50	99	94	71	83	52	56
NCT02879305	CTRI/2017/06/008918	100	100	99	100		100	61	63	13	42	92	56
NCT03226392	CTRI/2018/06/014543	100	100	66	100	55	50	100	94	100	48	95	55
NCT02792218	CTRI/2017/03/008181	100	100	94	25	55	50	94	100	100	87	79	56
NCT00705978	CTRI/2009/091/000630	100		100	100		23	88	100	100	61	68	55
NCT02715726	CTRI/2016/07/007068	100	100	100	25	36	32	92	100	100	87	52	76
NCT00718354	CTRI/2009/091/000885	100		100	100		100	57	60	81	62	94	7
NCT01151137	CTRI/2011/06/001844	100	100	98	100	100	100	87	56	100	53	62	55
NCT00876824	CTRI/2009/091/000058	100	100	100	100		69	63	77	100	69	48	56
NCT00974363	CTRI/2009/091/000585	100	100	100	100	36	100	90	100	70	23	51	56
NCT01233622	CTRI/2010/091/002990	100	100	100	100	100	100	95	100	100	65	100	55
NCT01254604	CTRI/2011/11/002160	100	100		100	100	87	84	100	100	61	82	56
NCT00439140	CTRI/2009/091/000360	100		100	29		100	77	100	100	55	87	60
NCT01129960	CTRI/2010/091/002816	100	100	11	100	100	100	90	100	75	66	76	55
NCT00969436	CTRI/2009/091/000750	100	100	100	100	100	100	42	77	100	72	50	56
NCT00427388	CTRI/2011/10/002066	86	100	100	75	23	100	100	89	72	52	80	55
NCT01128894	CTRI/2010/091/001238	100	100	95	100	100	100	100	100	100	86	45	56
NCT01257412	CTRI/2015/07/005987	100	100	100	100	17	51	96	96	100	47	91	55
NCT00738179	CTRI/2009/091/000410	100	67	100	60		69	88	100	49	82	60	76
NCT01143064	CTRI/2011/07/001861	100	100	94	100	40	100	94	94	57	100	70	55
NCT01097629	CTRI/2010/091/001177	100	100		100	100	37	75	91	100	81	94	55
NCT01073865	CTRI/2010/091/000255	100	100	100	25	26	100	100	100	100	59	54	56
NCT01069289	CTRI/2010/091/000153	100	100	95	40	100	100	97	88	100	58	55	56
NCT01340768	CTRI/2011/06/001838	100	100		100	100	87	88	100	100	53	86	56
NCT00905437	CTRI/2009/091/000645	100	100	100	29	100	100	76	100	100	61	51	5
NCT01136954	CTRI/2010/091/000641	100	100	100	100	40	100	98	100	100	100	46	41
NCT01169766	CTRI/2010/091/000623	100	100	100	40	100	100	72	74	100	80	87	56
NCT01064024	CTRI/2010/091/000552	100	100	22	100		100	100	85	75	92	66	55
NCT02792231	CTRI/2017/03/008166	100	100	97	100	55	50	94	100	100	85	79	56
NCT02065791	CTRI/2015/12/006420	100	100	96	40	26	59	89	100	100	32	67	55
NCT00939276	CTRI/2010/091/000308	100	100	30	100	100	100	41	95	100	74	88	55
NCT01069692	CTRI/2010/091/000298	100		33	100		100	70	100	100		100	55
NCT02187159	CTRI/2015/05/005805	100	100	100	60	30	61	88	84	100	27	61	5
NCT02404350	CTRI/2016/04/006852	100	100	88	50	48	50	99	92	100	67	97	76
NCT02375971	CTRI/2016/01/006513	100	100	90	25	100	50	100	69	100	43	60	56
NCT01989676	CTRI/2014/07/004786	100	100	95	25	88	100	83	99	100	63	51	56
NCT01975376	CTRI/2015/07/005955	100	100	97	33	43	100	97	100	100	78	77	55
NCT01959529	CTRI/2014/03/004505	100	100	100	20	100	100	100	100	100	82	100	56
NCT01975389	CTRI/2015/07/005954	100	100	96	36	43	100	97	100	100	78	78	55
NCT02007720	CTRI/2016/05/006952	100	100	93	22	100	50	91	94	100	49	91	76
NCT00999518	CTRI/2010/091/000163	86	100	96	100	100	100	86	100	100	100	100	55
NCT01271868	CTRI/2011/06/001832	100	100	100	0	100	70	100	70	100	52	46	55
NCT01930188	CTRI/2014/05/004626	100	100	92	40	100	86	100	100	100	100	92	60
NCT00566254	CTRI/2010/091/000158	100	100	93	40	100	71	97	100	90	76	46	55
NCT01920711	CTRI/2015/10/006238	100	100	97	20	27	50	100	91	100	100	92	76
NCT01922102	CTRI/2014/10/005079	100	100	100	50	36	50	100	67	100	70	66	76
NCT02131272	CTRI/2015/02/005545	100	100	92	0	42	86	96	86	100	47	91	56
NCT02162667	CTRI/2014/11/005208	100	100	99	50	55	46	93	93	100	81	100	76
NCT02229851	CTRI/2015/01/005458	100	100	96	25	100	86	92	98	92	24	86	56
NCT02174731	CTRI/2015/12/006461	100	100	95	20		71	77	100	100	53	57	56
NCT03029208	CTRI/2018/04/013108	100	100	100	100	100	100	55	62	9	41	70	56
NCT02595398	CTRI/2016/09/007269	100	100	84	50	26	100	84	100	40	45	43	76
NCT02563067	CTRI/2016/09/007279	100	100	95	25	51	50	81	69	100	85	90	60
NCT02554786	CTRI/2016/06/007059	100	100	95	60		50	100	71	100	46	46	60
NCT02603432	CTRI/2017/01/007696	100	100	97	100	55	100	89	69	100	86	40	76
NCT02551159	CTRI/2016/08/007169	100	100	98	25		100	91	81	76	47	87	76
NCT01076075	CTRI/2010/091/000528	100	100		100	100	37	89	89	100	97	54	55
NCT01001234	CTRI/2010/091/000407	100	100		100		37	85	85	73	77	56	55
NCT01030822	CTRI/2009/091/001038	100	100	100	100	100	100	100	100	37	85	39	60
NCT00794157	CTRI/2009/091/000187	100	100	100	25	26	50	92	89	100	62	74	55
NCT00640991	CTRI/2008/091/000191	100		100	100		100	100	55	100	27	95	55
NCT03390504	CTRI/2018/07/014718	100	100	100	50	100	100	88	100	100	44	50	56
NCT02302716	CTRI/2015/02/005536	100	100	93	50	26	67	86	77	100	95	100	56
NCT02640664	CTRI/2016/08/007206	100	100	91	25	21	50	100	100	100	100	51	60
NCT02239120	CTRI/2015/05/005763	100	100	98	40		100	94	80	42	64	100	49
NCT02226120	CTRI/2015/09/006167	100	100	95	40		50	89	100	100	71	58	55
NCT02213263	CTRI/2015/05/005811	100	100	96	100	36	100	87	76	100	52	59	76
NCT02174627	CTRI/2015/12/006412	100	100	92	20		71	92	97	100	79	59	55
NCT02542293	CTRI/2016/08/007204	100	100	95	25		100	90	86	83	38	81	76
NCT01419717	CTRI/2012/10/003055	100	100	80	100	26	100	100	60	100	100	96	8
NCT01353703	CTRI/2012/02/002399	100	100	100	100	36	100	99	68	94	70	48	56
NCT01202188	CTRI/2010/091/006103	100	100	100	100	100	50	96	99	100	51	43	60
NCT02149524	CTRI/2014/09/004965	100	100	9	20	100	100	94	96	100	51	100	56
NCT02106364	CTRI/2014/09/005054	100	100	18	100	32	100	83	100	100	65	94	76
NCT01393743	CTRI/2012/08/002859	100	100		40	100	71	100	82	74	49	99	55
NCT01309204	CTRI/2012/04/002568	100	100		100	100	100	82	84	100	60	46	56
NCT02260804	CTRI/2016/01/006493	100	100	100	100	23	100	100	100	100	72	70	56
NCT01274559	CTRI/2012/08/002857	100	100		100		87	85	100	100	81	98	55
NCT03417102	CTRI/2018/06/014682	100	100	100	100	100	28	79	79	67	34	86	76
NCT03417245	CTRI/2018/07/014698	100	100	100	100	100	28	80	80	100	67	86	76
NCT01566240	CTRI/2018/10/015931	100	100	100	100	100	100	81	74	57	55	83	76
NCT03158311	CTRI/2018/08/015281	100	100	55	100	100	50	100	95	100	100	58	2
NCT03329092	CTRI/2018/09/015762	100	100	98	100		100	99	97	46	68	98	68
NCT02623426	CTRI/2018/09/015638	100	100	100	100	100	24	92	82	26	48	100	60
NCT03713619	CTRI/2019/03/018045	100	100	100	100	100	50	90	100	32	81	82	94
NCT03713632	CTRI/2019/02/017864	100	100	100	100	100	50	93	100	32	79	100	3
NCT01069705	CTRI/2011/09/002020	100	100	100	44	100	50	67	62	100	94	100	55
NCT01177384	CTRI/2011/10/002072	100	100		100	100	87	88	98	100	98	100	55
NCT03072277	CTRI/2017/08/009296	100	100	100	22	27	100	100	91	100	65	33	55
NCT01840410	CTRI/2014/08/004891	100	100	97	100	100	50	91	73	100	64	100	76
NCT03005743	CTRI/2017/02/007934	29	100	100	100	55	74	100	70	57	49	45	76
NCT02016105	CTRI/2015/06/005941	100	100	87	100	40	100	100	64	100	74	61	56
NCT01397786	CTRI/2013/05/003640	100	100	94	100		100	97	88	100	86	52	55
NCT01527370	CTRI/2012/08/002922	100	100		100	100	100	84	100	74	62	91	55
NCT01458574	CTRI/2013/01/003301	100	100	100	100		100	97	97	100	62	60	55
NCT01595438	CTRI/2014/03/004513	100	100	89	100		9	93	100	100	69	85	56
NCT01544920	CTRI/2012/12/003200	100	100		100	40	87	86	100	100	83	42	56
NCT01458951	CTRI/2013/01/003328	100	100	98	100	30	100	64	81	100	57	52	55
NCT01422876	CTRI/2015/06/005914	100	100	65	17	40	100	90	77	100	73	83	60
NCT01465763	CTRI/2012/12/003186	100	100	100	100	30	100	75	95	100	57	55	55
NCT01470612	CTRI/2012/12/003257	100	100	99	100	33	100	92	100	100	64	94	7
NCT01565694	CTRI/2012/12/003252	100	100	88	29	40	100	87	98	100	67	100	55
NCT01472367	CTRI/2012/09/003025	100	100		100	27	87	87	100	100	78	100	56
NCT01174160	CTRI/2012/07/002823	100	100		100	40	17	82	100	100	89	87	55
NCT01500239	CTRI/2012/07/002797	100	100	72	100	100	11	93	91	84	84	86	60
NCT01418352	CTRI/2012/08/002886	100	100	74	22	40	100	99	96	94	83	68	55
NCT02141204	CTRI/2014/06/004654	100	100	100	100	100	100	100	94	100	31	57	56
NCT01462266	CTRI/2012/08/002854	100	100		100	100	100	88	76	100	78	54	55
NCT01390844	CTRI/2012/04/002540	100	100		100	26	87	93	100	100	91	60	55
NCT01475669	CTRI/2013/04/003580	100	100	100	100	26	100	84	55	44	66	86	55
NCT01901900	CTRI/2014/03/004506	100	100	95	20	40	50	79	88	100	81	73	18
NCT03003273	CTRI/2018/04/012988	100	100	100	29	34	100	98	74	100	49	95	76
NCT01414166	CTRI/2012/08/002873	100	100		100		100	76	98	100	100	100	55
NCT01365455	CTRI/2011/12/002247	100	100	61	20	100	50	53	54	35		43	55
NCT01284556	CTRI/2011/05/001756	100	100	68	100	26	100	100	66	16	78	72	55
NCT01124097	CTRI/2011/03/001650	100	100	100	100	100	100	90	100	100	59	70	55
NCT01071265	CTRI/2011/05/001715	29	100	56	100	30	100	100	100	100	76	46	55
NCT00735527	CTRI/2008/091/000135	100		100	100		100	95	98	100	78	100	56
NCT00632047	CTRI/2010/091/001205	86	100	100	100	9	100	81	81	74	52	51	59
NCT00595257	CTRI/2009/091/000481	83		100	100		100	89	64	48		40	7
NCT00523965	CTRI/2009/091/000318	100		100	100	26	70	89	39	100	85	35	60
NCT00496847	CTRI/2008/091/000152	100	100	100	33	100	70	100	62		76	97	56
NCT00193739	CTRI/2013/07/003815	100	100	100	25	55	100	87	68	72	30	59	56
NCT01190267	CTRI/2012/02/002403	100	100		100	100	100	75	100	100	57	40	55
NCT00366470	CTRI/2007/091/000008	100		100	100	100	86	67	100	100	72	89	55
NCT01723501	CTRI/2014/05/004599	100	100	100		22	53	60	100	77	65	100	55
NCT01190254	CTRI/2011/07/001909	100	100		100	100	87	74	100	100	59	100	55
NCT01086969	CTRI/2010/091/000157	100	100	100	100	100	100	100	100	100	46	72	21
NCT01053143	CTRI/2010/091/000020	100	100	100	100	100	74	100	100	71	80	92	55
NCT01155466	CTRI/2011/07/001896	100	100		100	100	87	94	98	100	100	100	56
NCT00988429	CTRI/2011/04/001686	100	100	95	40	40	100	100	100	100	93	70	60
NCT00781196	CTRI/2008/091/000227	100		100	100		100	98	100	100	61	100	55
NCT00921375	CTRI/2009/091/000283	100	100	100	100	100	70	100	100		62	100	55
NCT00982930	CTRI/2011/04/001664	100	100	100	100	100	50	90	72	100	81	100	55
NCT01225562	CTRI/2011/09/002008	100	100	99	100	40	100	65	100	71	78	88	55
NCT02464631	CTRI/2017/11/010373	29	100	100	29	34	25	100	59	39	78	94	60
NCT02438982	CTRI/2014/01/004355	100	100	100	29	26	65	95	82	100	53	100	76
NCT02150564	CTRI/2014/09/004976	100	100	100	100	24	74	72	99	100	89	91	56
NCT01392547	CTRI/2011/12/002283	100	100	95	100	40	86	100	100	82	76	100	6
NCT01632943	CTRI/2013/09/003943	29	100	100	33	26	67	100	71	73	91	100	8
NCT01580345	CTRI/2013/04/003540	100	100	100	50	100	95	87	72	100	65	55	55
NCT01227655	CTRI/2011/07/001859	100	100	9	100	100	94	91	76	83	34	94	55
NCT01345955	CTRI/2012/08/002890	100	100	29	100	100	92	96	100	100	71	96	76
NCT03350516	CTRI/2018/02/012119	100	100	100	100	55	37	87	100	21	75	100	56
NCT01254630	CTRI/2012/05/002673	100	100		31	40	87	75	65	100	80	73	55
NCT01252732	CTRI/2011/05/001720	100	100	100	100	100	100	100	99	51	97	100	56
NCT01258309	CTRI/2010/091/003066	100		100	50		100	86	100	90	97	67	56
NCT01216943	CTRI/2010/091/002922	100		100	50		100	100	100	100	76	86	55
NCT01252719	CTRI/2011/05/001726	100	100	100	100	100	100	100	99	51	97	100	56
NCT01145638	CTRI/2010/091/001478	100	100	100	100	100	100	96	74	39	76	36	56
NCT01155479	CTRI/2011/08/001935	100	100		100		87	97	96	58	64	93	55
NCT01208207	CTRI/2011/07/001927	100	100		100	100	100	81	100	100	60	99	56
NCT01208181	CTRI/2011/07/001926	100	100		100	100	100	69	100	100	65	68	55
NCT01215227	CTRI/2012/07/002811	100	100		100	100	100	44	97	76	85	91	56
NCT01885078	CTRI/2014/07/004736	100	100	98	20	55	100	64	100	100	63	91	5
NCT01012973	CTRI/2010/091/000010	100	100	44	100	100	6	75	64	100	52	62	55
NCT01850615	CTRI/2014/01/004289	100	100	100	25	100	100	100	100	100	78	85	76
NCT01074268	CTRI/2010/091/000145	100	100	100	50	100	100	81	100	100	69	100	60
NCT01339559	CTRI/2011/07/001898	100	100	81	25	27	84	94	85	100	83	58	35
NCT01058096	CTRI/2010/091/000140	100	100	100	50	100	71	95	71	100	63	91	55
NCT01160211	CTRI/2012/11/003101	100	100	94	0	20	77	88	100	55	33	78	60
NCT01042769	CTRI/2010/091/000516	100		100	20	100	100	100	77	100	63	53	55
NCT00917267	CTRI/2009/091/000608	100	100	100	25		78	100	100	100	55	55	56
NCT01035255	CTRI/2010/091/000110	100	100	98	20		50	96	100	100	65	94	56
NCT01076010	CTRI/2010/091/000025	100		100	50		100	99	100	100	55	92	60
NCT01032629	CTRI/2010/091/000410	100	100	95	40		63	100	100	100	65	70	55
NCT00796510	CTRI/2009/091/000183	100	100	100	100	100	100	93	93	100	100	49	54
NCT01137812	CTRI/2010/091/006067	100	100	95	25	100	36	51	51	100	100	43	56
NCT01046110	CTRI/2010/091/000024	100	100	100	25	100	100	83	100	100	31	50	60
NCT01030783	CTRI/2010/091/000026	100		100	25		100	100	96	100	45	73	60
NCT01032915	CTRI/2009/091/000898	100	100	100	25	42	50	86	100	100	72	71	55
NCT01730534	CTRI/2014/08/004872	100	100	96	67	26	49	96	100	100	57	91	76
NCT01018173	CTRI/2010/091/000160	100	100	95	20	100	100	88	100	100	65	54	55
NCT00734318	CTRI/2009/091/000180	100		33	22		83	96	96	55	57	100	60
NCT01077154	CTRI/2010/091/001297	100	100	99	60	42	55	85	84	100	78	59	55
NCT00239356	CTRI/2009/091/000175	100	100	8	0		46	100	87	100	100	77	54
NCT01076764	CTRI/2010/091/000233	100	100	99	50		100	92	49	22	37	87	5
NCT01363479	CTRI/2011/10/002073	100	100	100	50	100	84	92	68	100	87	56	76
NCT01172821	CTRI/2010/091/001295	100	100	75	40	100	85	84	74	100	55	61	55
NCT01126437	CTRI/2010/091/000631	100	100	96	33	100	100	56	90	100	54	85	56
NCT00537940	CTRI/2009/091/000422	86	100	100	40	100	100	95	100	100	100	78	60
NCT00324311	CTRI/2009/091/000413	100		11	33		100	92	92	100	48	95	56
NCT00865579	CTRI/2009/091/000232	100	100	50	100	100	24	99	99	83		78	55
NCT01120691	CTRI/2010/091/000665	100	100	92	40	100	50	92	100	100	41	87	56
NCT01396291	CTRI/2012/10/003058	100	100	100	25	26	100	79	94	100	100	100	55
NCT01114217	CTRI/2010/091/001462	100	100	83	25	40	100	100	100	25	81	81	55
NCT01114139	CTRI/2010/091/001451	100	100	100	25	40	100	90	85	100	54	63	55
NCT01392573	CTRI/2012/01/002367	100	100	100	25	100	100	90	100	100	92	90	56
NCT00699075	CTRI/2009/091/000198	100	100	93	33	100	100	95	95	100	70	69	55
NCT01104779	CTRI/2010/091/001068	100	100	100	25	100	71	100	100	100	63	91	55
NCT00363636	CTRI/2009/091/000195	100	100		33	100	100	86	94	71	70	84	6
NCT01120717	CTRI/2010/091/001029	100	100	96	100	100	50	100	100	100	48	45	55
NCT01106677	CTRI/2010/091/002977	100	100	97	40	100	93	57	54	100	61	46	60
NCT01098539	CTRI/2010/091/001494	100	100	100	50	100	100	100	100	100	74	70	56
NCT01205438	CTRI/2011/10/002093	100	100	100	60	40	60	90	96	100	81	86	60
NCT01360853	CTRI/2011/06/001837	100	100	100	50	26	58	100	100	74	90	44	56
NCT01059344	CTRI/2010/091/000387	100	100	100	50	100	100	100	73	100	21	69	55
NCT01045447	CTRI/2010/091/000022	100	100	100	50	100	100	95	100	100	32	51	60
NCT01006291	CTRI/2009/091/000804	100	100	100	100	100	100	90	100	100	31	63	60
NCT00767494	CTRI/2008/091/000301	100	100	18	25	100	100	94	94	100	84	96	56
NCT00906399	CTRI/2009/091/000690	100	100	100	40	100	100	84	43	100	49	59	55
NCT00920816	CTRI/2010/091/000619	100	100	98	25	27	100	100	100	100	71	86	53
NCT00894387	CTRI/2009/091/000459	100	100	96	40	100	50	92	92	100	58	95	76
NCT00102466	CTRI/2008/091/000201	100	100	25	57	100	50	77	100	100	71	100	56
NCT00569192	CTRI/2011/091/000069	100			100		21	93	100	100	76	86	55
NCT00876798	CTRI/2009/091/000555	100		100	100		81	100	79	100	88	98	55
NCT00868959	CTRI/2009/091/000752	100	100	91	25	100	100	90	100	100	80	58	8
NCT00868452	CTRI/2009/091/000643	100		52	100		10	82	87	100	83	93	55
NCT00968812	CTRI/2010/091/000595	100	100	98	40	100	100	54	45	100	45	57	56
NCT00877383	CTRI/2009/091/000564	100	100	100	60	100	50	95	100	100	92	87	56
NCT00858364	CTRI/2009/091/000800	100	100	96	100	42	100	76	48	100	59	52	55
NCT00538239	CTRI/2008/091/000008	100			100		31	48	47	100	59	83	56
NCT00853658	CTRI/2009/091/000320	100	100	95	60		50	100	95	100	55	76	56
NCT00859898	CTRI/2009/091/000100	100		100	100		77	83	83	100	52	97	56
NCT00868699	CTRI/2009/091/000647	100	100	100	100	100	10	79	84	100	61	93	55
NCT00849667	CTRI/2009/091/000345	100	100	99	44	40	100	100	100	100	56	81	55
NCT00915018	CTRI/2009/091/000942	86	100	99	25	100	24	85	85	100	84	83	56
NCT00756938	CTRI/2009/091/000045	100	100		100	100	100	97	97	100	53	46	76
NCT00284856	CTRI/2009/091/000118	100	100		50	100	37	49	100	100	100	80	55
NCT00915772	CTRI/2009/091/000950	100	100	100	25	100	67	83	83	71	51	47	53
NCT01000727	CTRI/2010/091/000212	100	100	96	33		59	100	40	100	78	87	55
NCT01001377	CTRI/2010/091/000277	100	100	93	60	100	100	89	81	100	59	47	76
NCT00996658	CTRI/2009/091/001081	100	100	100	25	100	65	91	71	100	63	84	55
NCT01009580	CTRI/2009/091/000462	100	100	100	25	100	100	92	100	100	32	43	56
NCT01261325	CTRI/2011/08/001972	100	100	91	25	100	100	100	90	100	44	52	55
NCT03164928	CTRI/2018/05/013954	100	100	100	100	100	100	94	94	89	49	100	5
NCT00986154	CTRI/2010/091/000317	100	100	98	20		88	63	100	72	55	77	55
NCT00744731	CTRI/2012/02/002431	100	100		100	100	20	93	93	53	57	48	55
NCT01239732	CTRI/2011/06/001824	100	100	93	40	100	100	82	92	100	44	55	55
NCT01075282	CTRI/2010/091/000300	100		100	25	100	69	60	95	100	41	100	56
NCT00884000	CTRI/2011/04/001669	100	100	100	25	100	100	95	100	100	50	75	56
NCT03112603	CTRI/2017/09/009931	100	100	96	100		17	87	94	91	42	91	76
NCT00958438	CTRI/2009/091/000832	100		100	29		100	42	45	100	61	90	55
NCT01047683	CTRI/2010/091/000073	100	100	100	25	100	100	89	72	100	79	96	55
NCT00128102	CTRI/2009/091/000146	100	100		67	40	87	91	87	67	98	53	55
NCT00745823	CTRI/2009/091/000145	100			100	100	87	87	87	100	54	58	56
NCT01191086	CTRI/2012/06/002721	100	100	100	25	100	100	100	89	28	100	100	8
NCT00509236	CTRI/2009/091/000140	100	100		33	100	87	86	93	100	56	41	56
NCT00975286	CTRI/2009/091/000807	100	100	98	25	100	100	100	100	100	66	69	55
NCT00958269	CTRI/2009/091/000947	100		18	100		100	100	100	100	93	97	55
NCT01131676	CTRI/2011/05/001725	100	100	97	40	100	65	74	75	100	43	96	60
NCT01147250	CTRI/2012/01/002346	100	100	99	40	26	100	87	68	100	53	65	55
NCT01516736	CTRI/2012/10/003065	100	100	90	50	100	100	67	71	72	56	93	56
NCT01613326	CTRI/2012/08/002917	100	100	96	25	100	50	100	100	100	100	100	76
NCT01492361	CTRI/2012/05/002653	100	100	100	40	36	100	71	65	100	48	89	55
NCT01485640	CTRI/2012/01/002355	100	100	100	25	40	100	71	71	70	80	53	41
NCT01463306	CTRI/2016/08/007183	100	100	85	25		100	98	78	92	80	28	34
NCT00975130	CTRI/2009/091/000883	100	100		100	100	100	80	100	100	62	88	60
NCT01419665	CTRI/2012/04/002587	100	100	97	25		31	95	100	100	74	68	56
NCT01412060	CTRI/2012/03/002509	100	100	100	25	36	38	86	72	100	88	100	55
NCT00787891	CTRI/2009/091/000882	100	100		100	100	100	58	100	100		55	60
NCT00689221	CTRI/2009/091/000827	100	67	100	100	100	18	90	100	100		69	56
NCT00733122	CTRI/2009/091/000787	100			100	100	87	93	93	35	86	82	55
NCT01412957	CTRI/2012/03/002529	100	100	98	25	100	100	91	95	100	87	54	56
NCT01406938	CTRI/2011/12/002201	100	100	97	25	100	50	79	90	82	20	79	76
NCT00943722	CTRI/2009/091/000767	100	100		100	40	87	98	74	95	84	94	60
NCT00451477	CTRI/2009/091/000536	100		100	100		20	56	56	100	56	49	55
NCT01371838	CTRI/2011/10/002053	100	100	92	0	100	26	100	95	100	56	73	56
NCT01376297	CTRI/2012/01/002343	100	100	100	25	30	84	97	77	100	64	55	56
NCT00814073	CTRI/2009/091/000890	100	100	100	100	100	33	84	84	82	53	82	55
NCT01358578	CTRI/2011/09/002026	100	100	82	40	100	50	100	100	100	62	91	56
NCT00801723	CTRI/2009/091/000901	100	100	100	100	100	29	84	66	100	71	97	55
NCT01541215	CTRI/2013/10/004082	100	100	82	0	26	100	92	100	100	76	81	55
NCT01828099	CTRI/2014/07/004753	100	100	96	25		50	100	51	100	22	54	56
NCT02745080	CTRI/2017/10/010015	100	100	74	25		50	100	100	100	50	92	56
NCT01819129	CTRI/2014/01/004285	100	100	94	0	100	100	100	88	100	80	85	56
NCT01782326	CTRI/2014/01/004365	100	100	98	60	100	50	72	66	100	37	86	56
NCT01720446	CTRI/2018/02/011714	100	100	96	40	40	100	100	100	100	80	90	55
NCT01721057	CTRI/2013/12/004212	100	100	93	25		100	70	67	100	52	80	55
NCT01711359	CTRI/2013/12/004211	100	100	97	25		100	73	70	100	70	83	56
NCT01747915	CTRI/2015/07/006007	100	100	88	100		100	77	88	100	88	83	55
NCT01663402	CTRI/2014/02/004387	100	100	97	67		32	57	91	35	22	78	55
NCT01017614	CTRI/2009/091/000983	100	100	63	100	100	56	100	91	100	79	57	56
NCT01632163	CTRI/2013/09/003999	100	100	100	25	36	100	96	100	100	53	47	55
NCT01610037	CTRI/2012/12/003207	100	100	100	40	100	50	83	98	100	54	53	76
NCT01617434	CTRI/2012/10/003072	100	100	100	25	100	100	100	100	100	63	97	55
NCT01599754	CTRI/2012/09/002999	100	100	84	25		78	81	88	87	55	74	55
NCT01598831	CTRI/2013/09/003995	100	100	98	25	48	100	100	45	100	52	30	55
NCT01618162	CTRI/2012/10/003039	100	100	90	25	100	100	100	79	100	81	91	55
NCT01555164	CTRI/2012/11/003110	100	100	100	25		100	85	85	96	63	40	55
NCT01005901	CTRI/2009/091/000910	100	100	8	100	100	100	95	100	100		100	55
NCT01137474	CTRI/2010/091/002828	100	100	94	20	36	77	92	99	100	54	68	55
NCT01638910	CTRI/2012/10/003071	100	100	100	25	26	100	96	100	100	34	41	55
NCT01336023	CTRI/2011/11/002119	100	100	97	60		100	84	87	100	92	100	60
NCT01473602	CTRI/2012/08/002851	100	100	90	25	40	100	97	77	59	46	93	55
NCT01473589	CTRI/2012/08/002848	100	100	92	67	100	100	95	86	81	46	93	55
NCT01307397	CTRI/2012/07/002756	100	100	86	22	100	45	73	64	62	81	32	40
NCT01195662	CTRI/2011/09/001983	100	100	94	22	30	77	90	74	100	54	95	55
NCT01202760	CTRI/2011/07/001867	100	100	99	60	36	100	83	93	100	58	94	60
NCT01198002	CTRI/2011/07/001870	100	100	100	22	34	100	72	96	100	35	98	60
NCT01197534	CTRI/2011/06/001801	100	100	96	25		100	67	100	100	65	58	55
NCT01193153	CTRI/2011/091/000008	100	100	91	25	100	100	77	100	100	77	37	55
NCT01197521	CTRI/2011/06/001799	100	100	96	25	27	100	73	98	100	65	100	55
NCT01192867	CTRI/2012/07/002814	100	100	97	25		100	89	95	100	47	53	55
NCT01179048	CTRI/2010/091/001257	100	100	97	20	100	100	56	100	100	63	95	55
NCT01177813	CTRI/2010/091/002809	100	100	84	25	100	65	90	100	81	52	87	56
NCT01167881	CTRI/2010/091/001212	100		74	40	100	67	91	100	100	52	97	56
NCT01164501	CTRI/2011/091/000060	100	100	96	0	36	65	92	100	100	61	62	55
NCT01157078	CTRI/2010/091/001491	100	100	100	25	100	61	93	100	85	52	93	55
NCT01153347	CTRI/2010/091/001410	100	100	100	20	100	61	95	100	100	52	90	60
NCT01168973	CTRI/2011/08/001942	100	100	100	40	36	49	71	100	100	60	77	55
NCT01210001	CTRI/2010/091/001474	100	100	100	25	100	65	93	100	100	55	79	55
NCT01339260	CTRI/2011/12/002296	100	100	97	40	30	84	98	90	89	67	94	56
NCT01215942	CTRI/2012/02/002423	100	100	97	40	100	100	81	79	100	78	90	56
NCT01262677	CTRI/2011/08/001976	100	100	91	25	100	100	82	100	100	79	88	55
NCT01619085	CTRI/2013/01/003290	100	100	98	50	48	100	95	88	100	78	20	8
NCT01327846	CTRI/2011/09/002016	100	100	85	18		50	64	100	100	51	96	55
NCT01313676	CTRI/2012/04/002563	100	100	98	33		100	96	100	100	76	64	55
NCT01316380	CTRI/2011/08/001973	100	100	100	50	100	85	85	100	100	68	76	55
NCT01289990	CTRI/2011/06/001852	100	100	100	40	100	65	88	100	100	49	42	55
NCT01575834	CTRI/2012/10/003078	100	100	98	40	100	100	100	88	100	58	48	55
NCT01284517	CTRI/2011/06/001808	100	100	96	25	100	100	84	77	100	61	59	55
NCT01392300	CTRI/2012/05/002692	100	100	100	100	100	100	73	100	100	71	75	55
NCT00848536	CTRI/2009/091/000528	100	100		100	100	100	92	70	100	49	64	56
NCT01224366	CTRI/2010/091/001276	100	100	100	50	100	100	100	100	100	65	77	55
NCT01265849	CTRI/2011/05/001716	100	100	94	25		49	74	65	100	51	59	60
NCT01259297	CTRI/2011/06/001821	100	100	98	18		50	100	100	100	39	45	38
NCT01272219	CTRI/2011/12/002199	100	100	96	20	100	100	93	100	50	80	100	55
NCT01243424	CTRI/2011/10/002038	100	100	97	40		65	91	91	100	58	65	56
NCT01242514	CTRI/2011/06/001817	100	100	98	20		100	84	77	100	83	42	60
NCT01242527	CTRI/2011/05/001769	100	100	100	25	100	12	54	91	100	85	22	60
NCT01235520	CTRI/2012/08/002852	100	100	97	25		100	96	100	100	58	84	55
NCT01271933	CTRI/2011/09/002015	100	100	100	25	100	100	92	100	100	79	75	5
NCT01258738	CTRI/2012/11/003121	100	100	100	100	40	100	68	98	100	96	66	55
NCT00480077	CTRI/2009/091/000440	100	100	25	50	100	100	100	100	100	68	52	4
NCT00534937	CTRI/2010/091/000230	100		22	100	42	32	100	100	100	100	65	56
NCT01404078	CTRI/2010/091/000054	26			25	100	32	48	59	45	43	75	56
NCT00468923	CTRI/2007/091/000016	100	100	100	100	100	100	100	21	82	90	45	36
NCT01597596	CTRI/2015/04/005672	100	100	86	100	100	50	93	95	81	80	97	54
NCT01254279	CTRI/2011/06/001809	100	100	85	50	100	100	100	100	73	81	96	55
NCT02502526	CTRI/2015/11/006348	26	100		100	30	100	74	100	50	79	92	76
NCT00929240	CTRI/2009/091/000423	100	100	100	25	100	45	94	94	100	43	60	21
NCT01496313	CTRI/2012/09/003024	100	100	100	33	55	31	82	85	100	54	79	76
NCT01023789	CTRI/2010/091/000460	26	100	100	22	36	43	36	33	100	74	49	55
NCT01124149	CTRI/2010/091/001221	100		100	0		100	97	72	100	91	62	35
NCT02679755	CTRI/2017/03/008034	100	100	100	25	55	100	99	87	100	89	83	24
NCT02382575	CTRI/2015/01/005364	100	100	100	100	55	65	100	82	100	53	100	76
NCT00639782	CTRI/2014/05/004602	26	100	92	100	23	30	97	38	100	100	100	76
NCT01991795	CTRI/2016/01/006480	100	100	97	33	26	100	87	78	25	62	79	76
NCT01020474	CTRI/2010/091/001381	100	100	100	25	100	100	77	30	100	50	82	55
NCT00933790	CTRI/2009/091/000476	100	100	100	25	55	90	92	69	67	89	46	56
NCT00790907	CTRI/2009/091/000013	100		70	20		100	86	86	32	38	73	5
NCT00664534	CTRI/2009/091/000609	100		100	25		69	85	100	100	85	89	56
NCT01917656	CTRI/2014/03/004499	100	100	100	25	100	86	100	100	100	79	92	56
NCT01031069	CTRI/2009/091/001039	100	100	100	25	35	100	84	100	100	81	86	60
NCT02415400	CTRI/2017/09/009799	100	100	98	40	30	65	63	95	36	44	77	87
NCT00084136	CTRI/2009/091/000652	100	100	100	60	100	72	85	60	100	100	54	60
NCT01512979	CTRI/2012/10/003082	100	100	91	25	100	65	88	100	100	100	83	56
NCT01230710	CTRI/2010/091/002933	100	100	100	100	100	45	98	100	100	100	53	55
NCT00737711	CTRI/2009/091/000452	100		100	25	100	45	89	83	33	47	49	55
NCT00819104	CTRI/2008/091/000190	100	100	100	100	100	43	98	100	75	88	89	60
NCT01098487	CTRI/2010/091/001077	100	100	100	25	100	100	100	85	81	88	65	55
NCT01191983	CTRI/2010/091/000580	100	100	100	50	36	45	67	65	10	86	83	55
NCT03403374	CTRI/2018/04/013182	100	100	100	100	55	100	91	100	100	88	82	55
NCT01260194	CTRI/2011/10/002087	100	100	100	40	100	45	93	93	100	59	52	55
NCT02060383	CTRI/2015/02/005498	100	100	92	0		50	99	81	96	45	65	76
NCT01418378	CTRI/2012/02/002457	100	0	100	50	30	100	78	78	100	92	70	6
NCT00888849	CTRI/2009/091/000311	29	67	100	50	100	23	100	86	29	35	87	56
NCT00737464	CTRI/2009/091/000455	100		100	25		45	92	69	33	37	61	55
NCT01907854	CTRI/2014/05/004623	100	100	91	0	100	86	100	100	100	100	64	56
NCT01438814	CTRI/2012/07/002817	100	100	100	50	100	65	95	71	100	76	82	8
NCT01528254	CTRI/2012/06/002737	100	100	100	60	48	50	95	97	100	88	99	56
NCT00879970	CTRI/2010/091/000056	100	100	100	18	42	28	73	100	100	53	49	36
NCT00438919	CTRI/2008/091/000170	100		38	33	100	29	84	29	52	88	95	55
NCT00894868	CTRI/2009/091/000335	100	100	100	25	100	50	100	100	97	70	97	55
NCT00931723	CTRI/2009/091/000538	100	100	100	50	100	61	73	73	100	38	83	55
NCT00917163	CTRI/2009/091/000347	100	100	100	29	100	84	78	100	100	85	100	60
NCT00939341	CTRI/2009/091/000562	100	100	100	22	100	100	93	100	100	40	82	55
NCT01121835	CTRI/2010/091/001386	100	100	100	25	100	100	76	98	100	79	65	56
NCT00711802	CTRI/2009/091/000725	100		100	25		92	89	65	37	59	46	56
NCT01107886	CTRI/2010/091/001302	100	100	97	33	100	51	60	63	100	63	67	55
NCT01122927	CTRI/2012/09/002953	86	100	62	25		100	93	64	50	83	44	55
NCT00374322	CTRI/2009/091/000495	86	100	100	20	100	100	70	100	55	88	72	55
NCT00476957	CTRI/2009/091/000425	100	100	100	50	100	100	77	41	18		99	7
NCT01277601	CTRI/2012/11/003083	100	100	100	25	26	100	94	91	100	32	90	7
NCT00351611	CTRI/2009/091/000872	100	100	95	100	55	100	70	62	100	57	64	55
NCT00908310	CTRI/2009/091/000747	100		22	100	36	100	100	100	100		52	11
NCT01427920	CTRI/2011/12/002241	100	100	93	50	100	86	73	100	100	95	79	56
NCT00489177	CTRI/2009/091/000775	100	0	55	100	100	15	100	46	100	53	98	76
NCT00870194	CTRI/2009/091/000210	100	100	100	50	100	49	100	100	100	40	50	55
NCT01950819	CTRI/2014/07/004772	100	100	97	20	36	50	95	54	85	72	87	76
NCT01175824	CTRI/2011/09/001987	100	100	100	100	100	100	81	53	77	68	100	56
NCT01444430	CTRI/2012/09/002998	86	100	96	33	100	100	69	100	100	64	69	60
NCT01519674	CTRI/2012/10/003041	100	100	100	25	100	86	85	82	100	100	100	56
NCT01331837	CTRI/2012/01/002371	100	100	99	40	100	100	83	95	100	58	78	56
NCT01434615	CTRI/2008/091/000203	100	100	100	100	100	38	90	90	100	27	66	7
NCT00909480	CTRI/2009/091/000161	100	100	90	25	100	100	75	100	100	68	72	56
NCT01341717	CTRI/2012/08/002926	100	100	100	100	36	70	79	97	77	94	74	56
NCT01543256	CTRI/2012/11/003103	100	100	100	100	48	74	72	92	58	72	76	76
NCT01525550	CTRI/2014/03/004480	100	100	94	29	36	100	100	97	100	100	85	39
NCT01538927	CTRI/2012/05/002628	100	100	100	100	100	93	88	100	100	70	33	55
NCT01800825	CTRI/2013/07/003799	100	100	100	40	100	77	100	57	42	63	58	55
NCT02570347	CTRI/2017/03/007975	100	100	100	100	55	100	100	100	100	44	48	76
NCT00557167	CTRI/2011/09/001986	29	100	100	50	36	49	90	93	100	75	56	76
NCT00631917	CTRI/2009/091/000194	100		100	100		100	100	100	100	54	57	56
NCT01945268	CTRI/2016/07/007081	100	100	100	36	30	100	95	51	100	68	47	55
NCT02403206	CTRI/2015/12/006464	29	100		100	36	34	100	82	100	61	59	76
NCT03125772	CTRI/2011/06/001830	29	100	100	100		70	75	79	71	65	100	56
NCT02853630	CTRI/2014/01/004301	100	100	100	100	48	87	68	100	100	62	83	56
NCT01758380	CTRI/2015/05/005821	100	100	100	40	40	50	100	89	100	84	90	56
NCT00933920	CTRI/2009/091/000287	86		100	100		54	88	67	48	78	59	55
NCT02253407	CTRI/2013/05/003702	100	100	100	50	100	86	87	74	32	67	67	56
NCT01697826	CTRI/2011/04/001698	100	100	100	33	100	89	88	100	20	38	36	56
NCT02625389	CTRI/2017/05/008607	100	100	100	100		100	94	86	39	94	63	55
NCT02117414	CTRI/2014/07/004787	29	100	55	100	26	50	60	46	24	43	54	7
NCT01214408	CTRI/2010/091/001362	100	100	100	33	100	100	94	91	80	89	76	56
NCT01132456	CTRI/2009/091/000415	29	100	100	25	100	100	100	74	95	100	79	7
NCT01169818	CTRI/2010/091/001186	100	100	100	50	100	100	91	100	100	50	58	56
NCT01899300	CTRI/2014/05/004642	100	100	100	40	100	74	77	40	100	96	80	55
NCT01078051	CTRI/2013/05/003692	100	100	100	100	55	89	100	100	79	39	100	76
NCT00760825	CTRI/2012/01/002354	100	100	100	100	100	79	87	98	100	84	79	55
NCT00982397	CTRI/2010/091/000657	29	100	87	40	100	43	59	100	100	85	81	60
NCT00761410	CTRI/2007/091/000038	100	67	100	25		38	89	61	100	60	76	55
NCT00934245	CTRI/2010/091/001235	100	100	100	20	36	53	60	60	100	79	90	56
NCT01010659	CTRI/2009/091/000923	100		100	100		100	56	85	100	86	60	55
NCT00108862	CTRI/2009/091/000511	100	100	100	50	100	100	87	87	100	38	64	76
NCT00833612	CTRI/2010/091/000527	24	0	100	25	100	37	92	36	100	67	58	45
NCT03160950	CTRI/2018/07/014737	24	100	100	100	100	100	71	100	40	72	77	55
NCT02837744	CTRI/2016/07/007115	24	0	100	50	36	100	91	51	33	47	57	56
NCT01479660	CTRI/2011/08/001944	24	0	100	0	24	55	69	100	100	29	81	55
NCT00790205	CTRI/2009/091/000563	100	100		100	100	37	85	80	100	65	90	55
NCT01023581	CTRI/2010/091/000253	100	100	60	100	100	100	94	94	100	69	100	60
NCT01494129	CTRI/2012/12/003168	100	100	100	100	100	100	98	60	68	100	97	76
NCT02876835	CTRI/2017/06/008909	100	100	97	100	21	100	62	60	14	45	100	56
NCT02571777	CTRI/2016/06/007062	100	100	97	0	21	50	100	100	100	29	39	56
NCT00968708	CTRI/2010/091/000046	100	100	99	40	100	100	95	95			64	55
NCT00781391	CTRI/2009/091/000165	100	100	100	100	100	82	61	97			66	56
NCT01352715	CTRI/2012/10/003035	100	100	100	25	26	100	100	95	67	18	48	76
NCT01380080	CTRI/2012/11/003088	100	100	93	25	100	100	100	91	100	100	41	76
NCT01315353	CTRI/2012/02/002433	29	100	100	25	36	81	93	91	38	90	81	76
NCT03681548	CTRI/2018/07/014835	29	11	100	33	55	53	100	100	34	95	60	87
NCT00124540	CTRI/2009/091/000672	100	100	25	57	100	24	96	63	100	42	47	56
NCT00634166	CTRI/2010/091/000681	29		22	40	42	86	100	100	14	83	78	55
NCT03503708	CTRI/2018/05/013865	100	100	100	100	65	100	70	71	100	64	61	55
NCT03365336	CTRI/2018/01/011387	100	100	100	100	21	22	46	60	100	87	56	76
NCT03249805	CTRI/2017/09/009590	100	100	100	100	55	98	83	52	64	77	50	76
NCT03184909	CTRI/2017/09/009826	100	100	100	100	100	22	91	62	31	83	99	55
NCT03091010	CTRI/2017/07/009025	100	100	100	100	55	93	100	78	100	76	100	56
NCT03069339	CTRI/2017/07/008996	100	100	100	100	55	93	99	89	100	34	100	56
NCT02866539	CTRI/2016/11/007435	100	100	100	25	100	22	84	94	64	62	55	55
NCT02691533	CTRI/2018/04/012995	100	100	100	33	100	100	98	88	100	54	100	56
NCT02599168	CTRI/2016/01/006483	29	100	100	100	36	75	90	75	20	76	49	76
NCT02573727	CTRI/2018/02/012172	100	100	100	100	100	93	100	83	100	46	66	56
NCT02528760	CTRI/2018/02/011917	100	100	100	0	100	93	100	65	100	46	100	60
NCT02072954	CTRI/2013/11/004152	26	11	100	100	100	56	100	89	100	93	56	87
NCT02484963	CTRI/2018/02/012140	100	100	100	33	100	93	100	71	100	55	57	55
NCT02467322	CTRI/2018/02/011956	100	100	100	100	100	93	100	70	100	89	94	76
NCT02465645	CTRI/2018/02/011704	100	100	100	50	100	93	100	84	60	90	55	76
NCT02462902	CTRI/2016/09/007246	100	100	100	100	36	93	100	71	68	51	94	56
NCT02695862	CTRI/2018/02/011992	100	100	100	50	36	93	100	80	76	83	35	56
NCT02458079	CTRI/2016/08/007178	100	100	100	33	100	93	82	83	100	75	100	56
NCT02321371	CTRI/2018/02/011999	100	100	100	33	100	100	100	67	100	88	93	56
NCT02721238	CTRI/2018/02/012233	100	100	100	100	55	93	100	50	60	48	90	56
NCT02689232	CTRI/2019/01/016978	100	100	100	29	36	93	91	57	100	32	38	56
NCT01705769	CTRI/2012/10/003054	100	100	100	100	26	52	81	87	100	62	94	56
NCT01121744	CTRI/2009/091/000426	100	100	100	100	100	100	92	100	100	93	30	55
NCT03014167	CTRI/2017/05/008715	29	100	100	100	100	75	82	57	34	81	100	59
NCT02116309	CTRI/2014/11/005191	100	100	100	100	36	44	100	55	88	93	57	55
NCT02081131	CTRI/2013/09/004016	100	100	100	33	100	86	47	81	63	51	49	76
NCT01344343	CTRI/2017/06/008789	100	100	100	50	36	81	100	71	38	69	80	76
NCT02735330	CTRI/2016/02/006593	100	100		29	27	100	77	81	100	64	59	55
NCT00612833	CTRI/2011/04/001702	100	100	100		34	89	100	73	22	67	89	56
NCT02082548	CTRI/2015/05/005782	100	100	100	20	36	46	84	64	48	89	64	59
NCT03636659	CTRI/2018/04/013350	29	11	100	100	100	72	90	66	100	68	70	76
NCT01703611	CTRI/2013/01/003282	100	100	100	25	100	62	100	53	100	71	53	59
NCT01471522	CTRI/2013/03/003511	100	100	93	20	55	64	100	70	100	100	64	76
NCT01185314	CTRI/2010/091/002818	100		100	60	100	100	64	100	34		63	8
NCT00967304	CTRI/2011/06/001833	29	67	89	20	36	82	39	76	80	94	99	53
NCT02344524	CTRI/2014/07/004795	100	100	100	100	100	48	96	60	84	42	52	76
NCT00970918	CTRI/2009/091/000676	100	100	100	20	40	100	67	100	100		97	55
NCT01641367	CTRI/2018/05/014223	29	100	100	25	48	24	100	90	100	68	77	76
NCT01138605	CTRI/2010/091/000683	29	100	100	0	100	71	68	74	67	55	45	20
NCT02167698	CTRI/2014/06/004677	100	100	100	29	100	51	45	100	100	47	96	56
NCT01680211	CTRI/2012/05/002678	100	100	100	100	100	100	85	95	100	35	50	55
NCT00788398	CTRI/2011/10/002034	100	100	87	40	100	54	100	33	100	94	97	87
NCT01372371	CTRI/2011/08/001951	100	100	100	100	9	100	35	30	25	46	71	60
NCT02234440	CTRI/2018/03/012814	100	100	100	29	100	93	100	93	58	58	89	56
NCT02140294	CTRI/2018/02/012234	100	100	100	0	100	93	100	100	100	100	96	56
NCT01837836	CTRI/2014/03/004479	100	100	100	100	24	100	94	100	36	100	75	55
NCT01700127	CTRI/2012/10/003057	100	100	100	100	100	59	100	72	81	81	94	76
NCT00474981	CTRI/2009/091/000715	100	100	100	100	100	76	100	100	100	48	98	59
NCT00834626	CTRI/2013/10/004115	100	100	100	100	100	100	100	100	100	92	43	55
NCT00717730	CTRI/2010/091/001090	29	100	100	100	100	80	100	100	100	53	82	87
NCT00193765	CTRI/2013/04/003568	100	100	100	100	55	100	99	73	100	100	46	76
NCT02294292	CTRI/2018/03/012325	100	100	100	25	100	93	98	41	100	49	93	55
NCT01138449	CTRI/2010/091/000220	100	100	100	17	100	100	78	78	85	78	74	48
NCT00987688	CTRI/2015/06/005906		100	90	20	34	86	100	50		62	93	41
NCT00144794	CTRI/2018/03/012266		100	81	22	100	74	56	56	100		100	100
NCT00196742	CTRI/2018/03/012268		100	88	0	100	74	100	100	100		100	100
NCT01459757	CTRI/2012/08/002887		100	100	25	36	100	85	100	19	30	74	17
NCT01980511	CTRI/2018/01/011502		100	100	20	26	54	100	61	39		59	13
NCT01245738	CTRI/2013/02/003429		55		40	100	87	55	100	55		100	36
NCT00920920	CTRI/2012/02/002439		100	100	100	24	100	96	75	57	100	100	31
NCT01341327	CTRI/2013/05/003681		100	93	43	55	42	100	100	82			13
NCT03666767	CTRI/2018/09/015833		100	100	22	100	90	96	86	74		100	13
NCT00358943	CTRI/2018/03/012357		100	67	22	100	74	54	45	48		100	13
NCT00231400	CTRI/2018/03/012267		100	75	25	100	74	100	100	88		100	100
NCT02307409	CTRI/2018/02/012230		100	100	25	100	93	100	32	100	85	94	12
NCT01699945	CTRI/2012/11/003093		100	100	36	100	100	100	100	68		83	17
NCT01508533	CTRI/2012/01/002353		100	100	100	100	84	41	100	33		100	13
NCT00384735	CTRI/2011/091/000186		100	100	100	9	92	100	44	25		71	38
NCT00795197	CTRI/2009/091/000695		100	100	50	22	45	91	100	95	80		21
NCT03438110	CTRI/2018/03/012281		100	100	60	38	23	100	100	39		55	13
NCT01942850	CTRI/2013/10/004088		100	100	33	36	100	100	100	100		28	18
NCT03243877	CTRI/2017/05/008716		67	100	40	55	100	58	63	100	89	36	31
NCT02418208	CTRI/2017/02/007862		100	100	100	88	100	97	47	20		46	31
NCT02208921	CTRI/2015/05/005769		100	100	100	100	100	98	100	100		68	42
NCT01551875	CTRI/2012/09/003012		100	100	60	100	100	100	100	100		79	36
NCT01866904	CTRI/2013/08/003931		100	99	18	26	100	97	60			78	13
NCT02546908	CTRI/2018/01/011570		100	100	40	55	100	87	100	60		100	13
NCT00643929	CTRI/2009/091/000522		100	100	25	100	100	100	100	24	25	62	13
NCT00865826	CTRI/2010/091/001234		100	100	50	100	83	94	100	76	10	81	13
NCT01128166	CTRI/2012/05/002669		55	95	20	40	74	73	58	100	100	99	30
NCT00791479	CTRI/2009/091/000105		100	100	50	100	60	91	96	100	43	100	55
NCT00814307	CTRI/2009/091/000596		100	96	25	1	100	82	100	100	100	48	55
NCT01039688	CTRI/2010/091/001027		100	96	50	1	100	75	100	100	52	49	56
NCT00414661	CTRI/2009/091/000722		100	98	25	100	100	95	100	100	100	97	13
NCT00812175	CTRI/2009/091/000810			100	20	100	100	100	100	100	63	85	13
NCT00909051	CTRI/2010/091/000241			100	17		100	46	98	100	51	100	31
NCT01212133	CTRI/2010/091/001280		12	100	40	100	100	81	100	100	81	88	31
NCT00831714	CTRI/2011/07/001881		12	100	33	36	36	67	60	100	82	100	37
NCT01219582	CTRI/2010/091/002911		12	100	18	100	100	65	100	100	44	89	31
NCT00752128	CTRI/2009/091/000416		55	23	100	100	100	95	84	30	56	99	13
NCT01219556	CTRI/2010/091/002913		12	100	40	100	100	69	100	100	43	89	31
NCT00990964	CTRI/2009/091/001072		100	100	40	100	37	100	100	100		81	18
NCT00856349	CTRI/2009/091/001071		100	53	20	100	35	55	80	21		54	13
NCT01633398	CTRI/2012/12/003231		100	100	20	55	69	91	66	100		89	31
NCT00836745	CTRI/2009/091/000348		100	100	29	100	100	100	100	100	22	88	30
NCT01134666	CTRI/2010/091/000161		100	100	25		38	100	100	67	78	88	31
NCT01142869	CTRI/2010/091/000170		100	100	25		38	97	97	100	78	46	31
NCT01303237	CTRI/2011/091/000206		100	100	29		48	100	100	95	83	48	31
NCT00631228	CTRI/2008/091/000213			100	100	100	58	90	90	100	100	95	13
NCT01933945	CTRI/2014/12/005310		12	96	60	26	100	82	63	100	100	74	37
NCT03706066	CTRI/2018/11/016467		100	100	100	100	53	91	79	100		100	30
NCT00382525	CTRI/2009/091/000420		100	45	18	100	100	81	100	37		70	13
NCT01961388	CTRI/2013/11/004147		7		100	32	100	100	79	49	67	65	36
NCT00976482	CTRI/2011/04/001658		100	100	100	100	74	100	75	100		88	31
NCT02608359	CTRI/2016/04/006854		12	100	100	55	100	96	88	100	88	100	13
NCT03085823	CTRI/2018/12/016757		100	100	33	100	100	100	73	26		80	13
NCT03509532	CTRI/2019/02/017613		100	100	100	100	67	57	80	100		20	7
NCT03290794	CTRI/2017/12/010876		12	100	29	65	81	98	77	28	30	98	31
NCT01961375	CTRI/2014/02/004438		12	100	100	27	100	100	97	100	100	95	31
NCT00938327	CTRI/2009/091/000570		12	100	50	100	100	81	100	62	56	57	31

## Sheet: 3_tfidf_false pairs
phase	study type	location	sample size	status	sponsor	title_scientific	title_public	condition	intervention	primary outcome	study design
100	0	0	0	0	0	9	19	0	0	8	0
100	100	0	0	100	0	23	19	0	3	16	0
100	100	0	0	100	0	12	15	50	9	4	13
100	0	0	0	0	0	3	5	0	0	4	6
100	100	10	0	0	0	5	6	0	0	27	13
100	100	20	0	0	0	14	11	38	0	17	13
100	100	10	0	0	0	17	10	0	0	12	13
100	0	22	0	0	8	12	10	0	0	23	0
100	0	23	0	100	0	11	0	26	0	11	0
100	0	30	0	100	0	7	5	0	0	0	0
100	0	0	0	0	0	24	24	0	0	15	6
100	100	44	0	0	0	14	16	0	2	17	11
100	100	100	0	0	0	9	10	6	0	0	9
100	0	100	0	0	0	7	9	0	0	26	13
100	100	0	0	0	0	7	14	0	5	4	0
100	100	36	0	0	8	13	4	0	0	15	7
100	100	11	0	0	0	6	9	0	0	19	11
100	0	14	0	0	0	10	16	0	0	1	14
100	100	35	0	0	12	18	16	0	0	9	11
100	100	24	0	100	5	9	9	0	0	5	13
100	0	15	0	0	0	12	5	0	0	9	0
100	0	12	0	0	0	10	19	0	0	10	9
100	100	14	0	0	0	10	4	0	0	8	0
100	0	22	0	0	9	18	16	0	0	25	11
100	0	45	0	0	0	10	11	0	0	16	0
100	100	23	0	0	0	0	10	0	2	8	0
100	100	18	0	0	0	7	11	0	1	12	0
0	100	100	0	100	0	10	8	0	0	0	7
100	100	28	0	0	0	11	8	0	2	2	0
100	100	35	0	100	0	11	10	0	0	1	0
100	100	29	0	100	5	23	20	0	10	3	0
100	100	0	0	0	0	6	3	0	18	0	13
0	0	8	0	0	0	2	3	0	0	6	0
100	100	0	0	100	0	7	7	0	0	24	12
100	100	0	0	0	0	5	4	0	13	9	13
100	100	8	0	100	0	13	17	0	3	21	13
100	0	19	0	0	0	28	20	51	0	9	12
100	100	9	0	26	0	6	9	0	0	0	6
100	100	14	0	100	0	9	9	0	8	1	12
100	100	18	0	0	0	3	9	0	0	33	13
100	100	44	0	100	0	13	7	0	11	21	13
100	100	18	0	0	0	14	20	26	0	4	11
100	100	40	0	100	4	6	5	0	0	17	7
100	100	44	0	0	0	18	18	0	2	35	13
100	100	0	0	100	0	19	8	0	0	0	13
100	0	17	0	100	0	19	10	0	0	7	0
100	100	14	0	0	0	12	6	0	5	13	0
100	0	28	0	0	0	6	5	0	0	9	13
100	100	30	0	0	0	8	7	0	8	6	0
100	100	25	0	0	0	6	6	0	0	11	9
100	100	23	0	100	6	3	4	0	0	3	13
0	0	0	0	0	0	0	0	0	0	4	0
100	0	26	0	100	0	11	20	0	0	14	12
100	100	35	0	100	0	16	18	0	9	9	11
100	100	44	0	100	0	26	26	0	4	29	11
100	100	18	0	100	0	4	9	0	10	14	0
58	100	24	0	0	0	22	10	0	2	21	0
100	100	0	0	100	0	19	12	0	0	12	11
0	100	23	0	0	0	6	0	0	0	14	13
0	100	30	0	0	0	11	0	0	0	6	13
100	100	22	0	100	0	19	14	0	0	14	14
100	100	16	0	100	0	21	27	0	3	21	11
100	100	0	0	100	0	4	9	0	8	13	17
100	100	43	0	0	0	10	9	0	0	10	0
100	100	12	0	0	0	10	11	0	0	0	11
100	100	23	0	0	0	9	9	0	0	3	0
100	100	0	0	100	0	11	15	0	2	7	13
100	100	38	0	58	0	10	20	0	0	1	11
100	100	31	0	0	0	13	13	0	0	0	0
100	0	45	0	0	0	5	6	0	0	5	0
0	100	100	0	100	3	23	0	0	0	5	13
100	0	15	0	100	0	11	15	0	0	13	0
100	100	11	0	58	0	13	17	0	0	0	15
100	100	18	0	100	0	7	4	0	0	9	13
100	100	0	0	0	0	3	4	0	0	14	12
100	100	0	0	0	13	12	14	0	9	0	13
100	100	100	0	0	0	12	12	0	0	8	6
100	100	9	0	0	11	17	5	0	0	2	0
100	0	10	0	0	0	10	7	0	0	6	13
100	100	18	0	100	0	8	8	0	10	5	13
100	100	12	0	0	0	9	12	0	0	5	11
100	100	25	0	0	0	4	4	0	0	0	13
100	100	30	0	0	0	13	24	0	0	15	13
100	0	0	0	0	0	20	20	0	8	8	15
0	100	0	0	100	0	13	5	0	1	9	14
100	100	21	0	0	0	7	11	0	0	11	13
100	100	30	0	0	0	27	33	0	7	0	11
0	0	100	0	0	0	9	7	0	0	10	13
100	100	100	0	0	0	11	11	0	0	5	10
100	100	31	0	100	0	24	13	0	10	13	14
100	100	18	0	100	0	26	34	0	0	12	13
100	100	35	0	100	0	20	15	0	14	26	11
100	0	58	0	0	0	3	4	0	5	1	13
100	100	15	0	0	8	10	12	0	0	1	13
100	100	45	0	100	0	7	7	0	0	18	14
100	100	36	0	100	0	11	10	0	0	5	0
0	0	100	0	0	0	30	27	0	0	6	0
100	100	5	0	0	0	7	3	0	0	14	13
100	100	29	0	0	0	14	17	0	15	8	0
100	100	35	0	100	9	3	8	0	0	11	13
100	100	20	0	100	2	8	8	0	0	0	13
100	100	29	0	100	0	12	17	0	0	7	13
100	0	10	0	0	0	26	25	0	10	9	13
100	100	39	0	0	6	4	5	0	3	1	6
100	100	11	0	0	0	8	8	17	0	16	0
100	0	10	0	0	0	2	0	0	0	16	10
100	100	34	0	100	0	14	17	0	0	24	13
100	0	100	0	0	0	16	16	0	0	6	0
100	0	13	0	0	15	3	4	0	0	0	13
100	0	24	0	0	0	18	21	0	0	5	13
100	0	0	0	0	0	3	3	0	20	10	11
0	100	100	0	0	0	20	20	0	0	10	6
100	100	100	0	0	6	15	20	0	14	0	6
0	0	13	0	0	0	4	0	0	0	21	0
100	100	17	0	100	0	7	7	0	16	7	0
100	100	100	0	0	8	0	0	0	0	12	12
0	100	19	0	0	0	5	8	0	0	6	0
100	100	39	0	0	0	26	38	58	9	6	13
100	0	100	0	0	0	21	5	0	0	3	13
100	100	39	0	100	0	5	5	0	8	9	0
0	0	34	0	0	0	2	3	0	0	0	0
0	0	17	0	0	0	9	8	0	0	0	0
100	100	31	0	0	0	15	14	0	3	5	14
100	100	0	0	0	0	0	0	0	0	2	0
0	0	17	0	0	0	17	15	0	0	24	0
100	100	19	0	0	0	3	2	0	0	13	0
100	100	13	0	0	34	8	4	0	0	7	13
100	100	15	0	0	0	13	8	0	4	18	6
100	100	13	0	100	0	4	4	0	0	1	11
100	100	20	0	100	0	13	7	0	0	4	11
100	0	13	0	0	0	19	9	0	0	12	13
100	100	27	0	0	0	3	8	0	0	15	0
100	100	0	0	100	0	28	30	0	0	8	11
100	100	20	0	100	0	15	14	0	0	20	13
100	100	0	0	0	16	12	12	0	6	27	6
100	100	22	0	100	10	8	8	0	0	7	8
100	100	11	0	0	14	10	10	0	0	12	13
100	100	45	0	100	0	5	10	0	0	11	16
100	100	12	0	0	0	25	26	0	0	2	13
100	100	27	0	100	0	8	9	0	0	2	6
100	0	12	0	100	0	12	20	0	0	0	12
100	100	39	0	0	0	19	17	14	0	2	11
100	100	37	0	0	12	20	15	0	0	23	13
0	0	0	0	0	0	3	0	0	0	0	0
0	0	18	0	0	0	4	8	0	0	0	0
100	100	13	0	0	0	18	19	0	0	18	11
100	100	24	0	100	0	22	10	0	25	6	12
100	100	16	0	0	8	31	31	0	0	4	6
0	0	100	0	0	0	19	17	0	0	18	0
100	100	16	0	0	0	10	7	0	16	0	13
0	100	34	0	100	0	14	11	0	0	6	6
100	100	7	0	100	0	7	6	0	0	16	14
100	100	100	0	50	10	26	29	0	0	4	0
100	0	16	0	100	0	16	21	0	11	23	11
100	100	15	0	100	0	5	2	0	0	8	18
100	100	0	0	100	0	9	3	0	0	15	6
100	100	0	0	0	0	10	19	0	0	8	12
100	100	15	0	0	0	0	4	0	0	16	0
100	100	23	0	0	0	20	23	0	0	15	17
100	100	15	0	0	0	2	3	0	0	21	11
100	100	26	0	100	0	11	16	0	0	13	6
100	100	29	0	0	0	11	8	0	10	1	0
100	100	16	0	0	0	8	4	0	0	9	9
100	100	57	0	0	13	12	14	0	0	11	13
100	0	22	0	0	9	18	19	0	0	12	7
100	100	0	0	100	0	6	5	0	9	12	12
100	100	26	0	100	11	16	20	0	2	15	6
0	100	100	0	0	0	0	0	0	0	21	0
100	100	20	0	0	0	46	40	0	0	0	11
100	0	13	0	100	0	10	12	0	0	14	11
100	100	23	0	0	0	12	33	0	0	8	6
100	0	10	0	0	0	13	4	0	0	17	13
100	100	14	0	100	0	23	19	0	0	17	0
58	100	24	0	0	0	22	15	0	0	10	13
100	100	21	0	0	0	3	6	0	0	3	9
100	100	22	0	0	0	34	22	0	0	9	11
100	100	15	0	0	0	15	14	0	7	0	13
100	100	13	0	0	0	29	15	0	0	0	0
100	100	20	0	0	0	15	19	0	0	10	6
100	100	30	0	0	0	12	16	34	0	9	13
100	100	26	0	0	0	25	34	0	5	9	13
100	100	17	0	0	0	15	8	0	3	13	9
0	0	28	0	100	0	8	8	0	0	10	8
100	100	5	0	0	0	19	20	3	0	0	6
100	0	26	0	0	0	13	13	0	0	7	9
100	100	100	0	0	2	4	4	0	3	2	9
100	0	100	0	100	0	10	16	0	0	13	13
100	100	0	0	100	0	6	4	0	1	19	0
100	100	19	0	0	0	9	5	13	0	5	0
0	100	0	0	0	0	10	9	0	0	6	14
0	100	100	0	0	0	7	5	0	0	0	6
100	100	28	0	0	0	22	22	0	14	14	0
100	100	49	0	0	3	14	9	0	0	3	11
0	100	22	0	100	0	8	6	0	0	0	8
100	100	0	0	0	0	10	7	0	0	31	0
100	100	38	0	0	0	36	20	0	0	4	11
100	100	100	0	0	0	16	12	0	0	10	6
100	100	20	0	0	0	9	12	0	0	1	0
0	100	13	0	0	0	9	11	0	0	0	13
100	0	19	0	0	0	12	21	0	0	0	11
100	0	0	0	100	0	21	12	0	0	9	13
100	100	20	0	0	0	7	0	0	5	16	0
100	0	16	0	0	0	16	12	0	11	10	13
100	100	14	0	0	0	13	8	0	0	5	0
100	0	30	0	0	0	5	4	8	0	10	14
100	100	45	0	0	0	6	6	0	16	4	12
100	100	100	0	0	0	9	17	0	0	4	0
100	100	37	0	0	0	13	19	0	0	6	11
100	100	18	0	100	0	6	4	0	0	0	13
100	100	55	0	100	0	19	11	0	0	7	0
100	100	0	0	0	0	15	11	0	0	6	13
100	0	34	0	100	4	29	30	0	0	17	11
0	0	22	0	0	0	5	7	0	0	0	8
100	100	27	0	0	0	34	36	0	0	38	13
0	100	0	0	0	0	10	8	0	0	0	0
100	100	56	0	0	0	3	10	0	0	8	13
100	100	27	0	0	0	14	16	0	0	6	13
100	100	14	0	100	0	13	13	0	0	6	12
100	100	39	0	0	0	15	15	0	4	10	13
100	100	9	0	0	0	6	10	0	0	16	13
58	100	24	0	0	0	15	4	0	0	13	17
100	100	51	0	0	0	11	17	0	9	2	0
100	100	26	0	100	0	29	31	0	0	7	7
100	100	14	0	0	0	32	18	0	0	11	5
100	100	10	0	0	0	27	13	0	0	6	0
100	100	11	0	100	0	14	15	0	0	0	11
100	100	23	0	100	23	13	14	0	3	19	11
0	0	15	0	0	0	8	5	0	0	16	0
100	100	15	0	0	0	14	14	0	0	11	13
0	100	100	0	0	0	7	8	0	0	6	0
100	100	46	0	0	0	6	21	0	0	10	13
100	100	10	0	100	0	13	14	0	0	36	13
100	100	100	0	100	24	3	4	0	0	0	13
100	0	28	0	0	5	10	16	0	0	0	0
0	100	100	0	0	13	32	29	0	0	23	13
100	0	38	0	0	0	5	5	0	0	0	6
100	100	25	0	0	0	13	9	0	2	7	11
100	100	34	0	0	0	8	13	0	0	5	0
100	0	100	0	0	0	13	16	0	0	6	0
100	100	19	0	0	0	15	11	0	14	19	13
100	100	11	0	100	0	6	4	0	0	24	11
100	100	18	0	100	0	18	21	0	0	19	12
0	100	43	0	0	0	11	9	7	0	5	13
0	0	24	0	0	0	14	21	0	0	3	0
100	100	45	0	0	0	17	8	0	0	13	15
100	100	44	0	0	0	6	10	0	0	10	0
100	100	27	0	0	0	5	5	0	0	16	13
100	0	18	0	100	0	4	0	0	0	24	11
100	100	44	0	0	0	17	11	0	0	35	11
100	100	23	0	0	0	7	9	0	0	12	14
100	100	12	0	100	2	6	7	0	0	0	13
100	100	29	0	0	0	23	21	0	4	11	6
100	100	33	0	58	0	22	12	0	0	21	11
100	0	19	0	0	0	5	5	0	9	11	12
100	100	36	0	0	0	17	10	0	0	11	11
100	100	3	0	100	0	6	8	0	0	15	13
100	100	28	0	100	0	25	26	0	0	9	6
100	100	31	0	100	0	13	17	26	0	9	13
100	100	29	0	0	0	11	15	0	0	16	11
0	100	58	0	100	6	8	8	0	0	14	13
100	100	45	0	0	0	15	17	0	7	17	11
100	100	23	0	0	0	6	5	0	0	9	13
100	100	22	0	0	0	0	0	0	0	15	0
100	100	23	0	100	0	9	10	0	0	6	0
100	100	23	0	0	0	9	20	0	6	13	12
100	100	33	0	0	0	19	14	0	0	6	11
100	100	0	0	0	0	20	24	0	5	0	12
100	100	30	0	100	0	10	10	0	0	10	13
100	100	39	0	100	0	14	17	0	0	8	13
100	100	22	0	0	0	14	15	0	0	16	0
100	100	0	0	100	0	11	11	0	0	22	6
0	100	27	0	100	0	5	4	0	0	18	13
100	100	22	0	100	0	8	6	0	6	3	12
100	100	21	0	100	0	12	12	0	16	14	13
100	100	14	0	0	0	24	18	0	11	11	13
0	100	15	0	100	0	18	19	11	6	5	13
100	100	12	0	0	0	28	29	51	11	4	13
100	0	100	0	0	0	26	30	0	14	10	13
0	100	0	0	100	13	0	0	0	0	16	13
100	0	19	0	0	0	4	14	0	4	25	14
100	100	11	0	0	8	14	9	0	0	0	13
100	0	12	0	0	0	11	16	0	0	10	0
100	100	30	0	0	0	10	12	11	0	5	9
100	100	8	0	0	0	3	0	0	1	0	11
100	100	0	0	100	0	9	4	0	11	8	14
100	100	24	0	0	0	11	12	0	0	0	13
100	100	43	0	0	0	19	18	0	29	0	13
100	100	8	0	100	8	21	8	0	0	3	6
100	100	0	0	0	0	6	7	0	0	3	13
100	100	32	0	0	41	16	7	0	2	5	11
100	100	24	0	100	0	0	0	0	0	0	11
0	0	100	0	0	0	31	22	0	0	17	13
100	0	10	0	0	0	27	17	0	0	7	13
100	100	100	0	100	0	13	11	0	0	7	13
0	0	0	0	0	0	0	0	0	0	0	0
100	100	19	0	100	0	12	11	0	0	5	13
100	0	20	0	0	0	10	9	0	0	3	13
100	100	7	0	0	0	4	6	0	0	10	12
100	100	17	0	0	0	9	9	0	0	28	11
100	100	16	0	100	0	11	16	0	0	15	13
100	100	40	0	100	0	11	19	0	4	10	0
100	100	20	0	100	0	6	14	0	0	6	0
0	0	16	0	0	0	19	18	0	0	2	0
100	100	28	0	0	19	0	8	0	0	2	13
0	0	0	0	0	0	11	30	0	0	16	0
0	100	100	0	100	2	11	14	0	0	5	13
100	100	14	0	100	0	19	24	0	0	7	13
100	100	30	0	0	0	7	0	0	0	22	13
100	100	58	0	0	0	6	2	0	0	0	13
100	100	5	0	100	0	0	0	0	0	2	11
100	100	20	0	0	0	8	7	0	0	20	7
100	0	12	0	0	0	17	20	0	0	21	13
100	100	30	0	0	0	10	8	5	0	0	0
100	100	21	0	0	0	22	26	0	1	11	0
0	100	11	0	100	0	16	12	9	0	8	0
100	100	0	0	0	10	32	39	0	7	20	0
0	0	100	0	0	0	29	30	0	0	0	13
100	100	33	0	0	0	18	24	0	8	11	0
100	100	48	0	0	0	34	16	0	9	25	16
100	100	39	0	0	0	14	3	0	0	0	12
100	100	33	0	100	0	16	24	0	0	16	6
100	100	45	0	100	0	8	8	10	0	26	7
100	100	20	0	0	0	19	18	0	31	12	13
100	100	32	0	0	0	19	22	0	0	7	6
100	100	29	0	100	0	11	2	0	3	17	13
100	100	16	0	0	0	20	22	0	0	20	0
100	100	9	0	100	0	17	20	0	0	7	0
100	100	54	0	100	0	7	11	0	12	5	13
0	100	0	0	0	0	3	4	8	0	7	11
100	100	9	0	100	0	7	12	17	0	3	13
0	0	8	0	0	0	0	7	0	0	4	0
100	100	50	0	100	0	18	17	0	0	11	13
100	100	42	0	0	0	28	10	0	0	7	18
0	0	26	0	50	0	0	3	0	0	3	30
100	100	0	0	0	0	14	13	0	4	21	15
100	100	31	0	0	0	3	0	0	29	8	7
100	100	17	0	0	0	10	16	0	0	6	14
100	100	21	0	0	0	20	10	0	0	0	11
100	100	38	0	0	0	19	0	0	21	15	13
100	100	19	0	0	10	27	14	0	0	1	11
0	100	10	0	0	0	10	13	0	2	18	13
100	100	17	0	100	0	20	28	0	8	8	18
100	100	17	0	100	0	0	9	0	0	13	9
100	100	16	0	0	0	13	22	0	0	2	13
100	100	38	0	0	0	13	23	0	0	6	6
100	100	16	0	100	0	13	14	0	0	11	12
100	100	21	0	0	11	8	11	0	0	0	11
100	100	23	0	0	0	12	12	0	18	0	9
100	100	16	0	100	0	9	5	0	0	22	6
100	100	26	0	100	0	0	0	0	0	6	6
100	100	32	0	100	0	12	15	0	0	5	0
0	100	14	0	100	3	10	13	54	3	9	14
0	100	37	0	100	0	4	6	0	2	0	11
100	100	0	0	0	4	16	12	0	14	15	6
100	0	12	0	0	0	7	4	0	0	10	11
100	100	18	0	0	0	5	6	18	0	2	17
100	0	0	0	100	0	6	6	0	0	0	13
100	100	9	0	100	0	0	2	0	0	15	13
0	100	17	0	0	0	11	13	0	7	0	0
100	100	14	0	100	0	14	18	0	0	13	13
100	0	13	0	0	0	5	4	19	0	23	0
100	100	47	0	100	0	3	10	0	0	13	12
100	100	37	0	100	12	7	13	0	0	15	15
100	100	40	0	0	0	24	11	0	0	1	13
0	0	8	0	0	0	4	3	0	0	8	0
100	100	11	0	0	27	34	30	0	0	9	11
100	100	25	0	0	0	12	13	0	9	9	17
100	100	10	0	100	0	12	12	0	0	14	0
100	100	100	0	100	0	12	15	0	5	9	0
100	100	0	0	100	0	3	0	0	10	15	17
100	0	45	0	100	0	0	4	0	9	0	12
100	100	26	0	0	0	5	5	0	0	5	13
100	0	26	0	0	0	12	11	0	3	18	0
100	100	3	0	0	0	4	0	0	0	3	11
0	100	100	0	100	8	19	21	8	0	8	0
100	100	21	0	0	0	0	0	0	0	24	7
100	100	36	0	0	0	16	29	0	0	2	6
100	0	18	0	100	0	9	2	0	9	14	13
100	100	100	0	0	0	12	15	0	0	0	6
100	0	32	0	0	14	24	16	0	37	8	13
100	100	33	0	100	0	18	11	0	0	36	11
100	0	13	0	0	0	12	12	0	0	9	6
100	100	46	0	100	0	22	16	0	6	1	12
100	0	19	0	100	0	0	0	0	0	8	0
100	100	28	0	100	0	25	30	0	0	8	12
100	0	100	0	0	0	6	6	0	0	0	12
100	0	16	0	0	0	17	16	0	0	0	13
100	100	49	0	100	0	28	28	0	0	19	12
100	100	26	0	0	0	39	40	78	0	14	12
100	100	0	0	100	0	3	0	0	0	7	11
100	0	23	0	100	0	18	4	0	0	12	8
100	100	19	0	100	0	14	11	0	0	3	13
100	100	0	0	0	0	6	0	0	2	14	11
0	100	26	0	0	6	0	0	0	0	11	6
0	100	11	0	100	0	10	12	0	0	0	6
100	100	53	0	0	6	24	18	0	0	15	11
100	100	29	0	100	29	7	7	0	0	0	12
100	100	17	0	100	0	6	0	0	0	11	12
0	0	30	0	100	0	5	8	0	11	3	10
100	100	27	0	0	0	26	25	0	0	0	12
100	100	26	0	0	0	33	27	15	0	14	13
100	100	0	0	0	0	15	12	0	0	5	16
100	100	20	0	100	0	9	2	0	0	10	6
100	100	100	0	0	0	14	13	0	0	2	13
100	100	33	0	100	0	3	6	0	0	1	13
0	100	14	0	0	0	0	0	0	0	2	6
0	0	100	0	0	0	14	13	25	0	9	0
58	0	55	0	0	19	23	33	85	0	0	13
100	0	100	0	0	0	21	19	0	0	4	6
100	100	27	0	0	0	10	9	0	1	22	14
0	100	100	0	0	0	8	10	0	0	0	16
100	100	100	0	0	0	14	20	8	0	6	0
0	0	23	0	0	0	24	13	0	0	26	0
100	100	30	0	0	0	12	9	0	0	9	0
100	100	28	0	100	0	22	27	0	0	0	6
100	100	20	0	100	0	5	5	0	1	5	6
0	0	0	0	0	0	12	16	0	0	15	6
100	0	58	0	0	0	10	12	0	0	0	9
0	0	100	0	0	0	17	15	0	0	20	12
100	100	10	0	0	0	22	21	0	0	9	13
100	100	44	0	0	0	13	5	0	0	11	13
100	100	0	0	100	0	3	7	0	4	14	11
0	100	12	0	100	0	8	9	0	1	9	14
100	100	13	0	0	0	6	10	0	0	8	6
100	0	0	0	0	0	0	0	50	8	0	13
0	100	14	0	0	3	5	11	0	0	10	13
100	0	0	0	100	7	13	20	0	0	9	6
100	100	15	0	100	0	15	9	0	0	16	13
0	0	0	0	0	0	22	13	0	0	14	0
100	100	28	0	100	0	13	19	0	0	0	0
100	100	33	0	0	8	12	5	0	0	4	12
100	100	10	0	100	0	14	14	57	0	15	13
100	100	18	0	0	0	4	7	0	0	27	0
100	0	11	0	100	0	15	18	0	0	0	11
100	100	0	0	0	0	17	13	0	4	5	17
100	100	37	0	100	0	20	26	0	0	14	14
100	100	48	0	58	0	18	12	0	16	0	13
100	100	100	0	0	0	10	13	0	0	1	6
0	100	19	0	100	0	0	0	0	18	9	10
100	100	18	0	100	0	9	17	0	17	4	11
100	100	32	0	0	0	7	11	0	14	9	13
0	100	38	0	0	0	14	12	0	0	19	0
100	100	46	0	0	14	18	3	0	7	33	13
100	100	15	0	0	0	24	18	0	10	14	0
100	100	0	0	0	0	10	9	0	0	4	25
100	100	59	0	100	0	11	17	0	8	0	11
100	100	17	0	0	0	11	3	0	1	0	13
100	100	25	0	100	0	0	0	0	0	15	13
0	0	9	0	0	0	0	0	0	0	0	0
100	100	10	0	100	0	8	13	0	0	7	13
100	100	0	0	100	0	18	10	0	4	7	12
100	100	28	0	0	24	41	21	0	0	5	13
100	0	22	0	0	0	3	3	0	0	5	14
100	100	14	0	0	0	8	0	0	0	24	11
100	100	34	0	0	0	12	17	0	7	0	12
100	100	0	0	0	0	12	17	0	0	0	12
100	100	21	0	58	0	16	17	78	0	0	0
100	100	60	0	100	0	19	25	0	0	7	11
100	0	100	0	0	0	22	31	0	5	15	12
0	100	0	0	0	0	0	0	0	3	0	0
0	100	10	0	0	0	22	19	0	0	19	13
100	100	8	0	0	0	16	7	0	0	6	10
0	0	0	0	0	0	7	4	0	0	0	0
0	0	7	0	0	0	4	7	7	0	6	0
0	0	29	0	0	0	5	7	0	0	11	0
100	100	9	0	0	4	5	7	0	5	15	0
100	100	0	0	0	0	13	11	14	27	20	11
100	100	22	0	0	0	0	0	0	8	3	0
100	100	9	0	0	0	0	0	0	15	5	5
100	100	41	0	0	0	22	17	0	0	8	11
100	100	0	0	0	0	16	11	0	2	4	12
100	100	15	0	0	0	17	26	0	9	23	12
100	100	14	0	0	3	3	3	0	0	0	13
100	100	27	0	0	32	20	34	0	13	11	12
0	0	0	0	0	0	3	0	0	0	12	13
100	100	8	0	0	0	16	17	0	6	16	17
100	0	12	0	0	0	21	19	0	0	8	0
100	100	56	0	58	0	20	10	0	0	3	11
100	100	10	0	0	0	8	0	0	0	9	12
100	100	58	0	0	0	12	9	0	0	9	13
100	100	13	0	100	0	12	11	78	0	3	12
0	0	23	0	0	0	12	4	0	0	2	0
100	0	16	0	0	0	23	18	0	0	33	11
100	100	19	0	0	0	9	0	0	0	17	12
0	100	26	0	100	0	15	16	0	0	0	6
100	100	15	0	0	0	7	20	0	0	4	13
100	100	0	0	100	0	25	34	0	0	6	6
100	100	19	0	0	0	22	24	0	0	6	14
100	0	25	0	0	4	13	0	0	0	16	15
0	100	15	0	0	0	19	19	0	7	0	14
100	100	34	0	100	0	6	4	0	0	14	13
100	100	32	0	0	0	15	12	0	0	3	6
100	100	7	0	0	0	12	11	10	0	13	13
100	100	14	0	0	0	19	14	0	0	14	13
0	100	15	0	0	0	0	4	0	0	17	0
0	100	0	0	0	0	8	10	0	0	11	11
100	100	13	0	0	0	7	0	0	0	27	13
100	100	0	0	0	0	15	17	0	0	6	14
100	100	27	0	0	0	13	20	0	0	2	12
100	100	18	0	0	0	22	22	0	0	20	12
100	100	21	0	0	0	9	11	0	0	9	11
100	0	58	0	0	7	5	9	0	0	25	13
100	100	0	0	0	0	7	8	0	10	14	0
100	100	21	0	0	0	25	28	0	3	13	15
100	100	26	0	100	0	21	15	0	0	0	13
100	100	29	0	0	0	12	7	0	1	17	11
100	100	0	0	0	0	13	14	0	15	18	13
100	100	12	0	0	0	17	16	0	4	4	6
100	100	10	0	0	0	17	17	0	0	0	6
100	100	0	0	0	0	4	9	0	0	10	13
100	100	0	0	0	0	5	6	0	0	1	13
100	100	23	0	100	0	10	21	0	0	21	0
0	100	15	0	100	4	20	18	0	14	5	13
100	100	7	0	100	0	18	20	0	0	9	11
100	100	78	0	100	0	25	26	0	0	22	15
100	100	11	0	0	13	14	19	0	0	5	18
100	100	21	0	100	0	25	30	87	0	4	12
100	100	31	0	0	0	30	35	0	0	8	17
100	100	0	0	100	0	11	13	0	13	5	13
100	100	0	0	0	0	23	23	0	9	20	13
100	100	38	0	0	0	20	18	9	0	29	13
0	100	34	0	0	0	9	7	0	1	25	17
0	0	14	0	0	0	20	17	0	0	0	0
100	100	0	0	0	7	30	33	0	2	2	6
100	100	14	0	0	10	11	21	13	0	12	8
0	0	12	0	0	0	16	17	0	0	9	0
100	100	19	0	100	0	6	6	0	0	22	13
100	100	31	0	0	0	10	10	0	0	4	11
100	100	28	0	100	0	20	10	0	0	11	13
100	100	30	0	0	5	18	17	0	0	9	8
100	0	19	0	0	0	8	18	20	0	5	13
100	100	17	0	0	0	7	6	0	0	19	13
100	100	0	0	0	0	5	3	0	7	8	13
100	100	0	0	100	0	38	31	0	0	3	6
100	100	0	0	0	0	11	22	0	16	2	13
0	100	8	0	0	0	3	3	0	0	1	0
100	100	52	0	0	0	16	0	0	0	6	15
100	100	26	0	0	0	10	17	0	6	0	13
100	100	0	0	0	0	14	14	0	3	15	8
100	100	19	0	0	0	9	16	0	2	0	0
100	100	0	0	0	0	18	12	0	6	19	13
100	100	42	0	100	0	15	13	18	5	14	13
100	100	0	0	100	0	12	16	0	4	7	12
100	100	24	0	0	0	13	23	32	0	9	17
100	100	27	0	0	0	23	11	0	13	5	13
100	100	21	0	100	13	3	13	0	0	6	12
0	100	21	0	0	0	3	3	0	0	6	13
100	100	38	0	0	0	13	10	0	0	6	12
0	100	12	0	0	0	13	14	0	0	0	16
0	100	12	0	45	0	8	8	0	0	2	8
100	100	15	0	0	6	4	4	0	5	5	17
100	100	18	0	0	0	7	9	0	30	22	0
100	100	40	0	0	0	10	18	0	0	11	11
100	100	32	0	0	0	0	22	0	0	16	6
100	100	41	0	0	29	25	30	0	0	22	13
100	100	19	0	0	0	20	26	0	0	13	0
100	100	7	0	100	25	7	5	0	0	30	0
100	100	7	0	0	0	24	29	0	0	22	11
100	100	30	0	100	0	12	13	0	0	16	12
100	100	13	0	100	0	0	0	0	0	4	15
100	100	20	0	0	0	2	12	0	2	0	15
100	100	22	0	0	0	34	30	0	3	12	13
100	100	51	0	0	0	17	17	0	0	25	0
100	100	10	0	0	0	20	18	0	0	12	0
100	100	34	0	0	0	12	13	0	14	20	14
100	100	22	0	0	0	11	5	0	0	20	11
100	100	13	0	0	0	6	5	0	6	5	7
100	100	11	0	0	11	11	18	0	11	5	12
100	100	16	0	58	0	12	12	0	0	7	13
100	100	62	0	0	0	22	21	71	14	15	13
100	100	37	0	0	0	19	18	0	0	19	0
100	100	0	0	58	0	33	32	0	0	23	9
100	100	11	0	0	0	6	9	6	0	6	13
100	100	10	0	58	0	21	21	0	0	17	13
0	0	17	0	100	0	12	4	0	0	15	0
100	100	18	0	0	0	9	6	0	0	0	13
100	100	100	0	0	0	18	16	0	0	3	13
100	100	10	0	100	0	18	14	0	0	10	11
100	100	6	0	0	5	13	11	0	2	3	12
100	100	21	0	0	0	10	17	0	0	15	11
100	100	5	0	0	24	6	7	0	0	9	0
100	100	11	0	0	0	18	7	0	0	12	15
100	100	13	0	0	0	13	11	0	0	3	6
100	100	16	0	100	0	8	7	0	0	6	6
100	100	19	0	0	0	16	15	0	0	6	6
0	100	35	0	0	0	7	8	0	0	13	13
100	100	22	0	0	0	10	24	0	0	6	13
100	0	12	0	0	0	8	11	0	0	14	13
100	100	45	0	100	0	24	24	0	2	6	8
100	0	100	0	0	7	23	0	0	0	2	0
0	0	0	0	0	0	6	13	0	0	0	0
100	100	16	0	100	0	15	23	0	0	18	11
100	100	15	0	0	0	4	0	0	3	15	13
100	100	26	0	100	0	21	27	0	0	13	9
100	0	23	0	100	0	20	24	5	0	5	13
100	100	23	0	0	0	5	2	0	0	5	13
0	0	7	0	0	0	0	7	0	0	5	0
100	100	18	0	100	0	26	20	0	0	10	0
100	100	26	0	100	0	8	11	0	0	11	0
100	100	30	0	100	0	27	23	0	0	9	12
0	100	26	0	0	0	16	17	0	0	21	13
100	0	0	0	0	0	3	4	0	0	8	12
100	100	26	0	100	0	7	4	0	0	3	0
100	100	0	0	0	0	16	3	0	0	7	0
100	100	23	0	0	0	13	7	0	0	12	13
0	0	100	0	0	0	16	14	0	0	9	0
100	100	100	0	0	7	15	8	0	0	0	13
100	100	0	0	0	0	0	0	0	0	2	11
100	100	18	0	0	0	22	12	0	0	2	0
0	0	0	0	0	0	9	3	0	0	0	0
100	100	0	0	100	0	7	8	0	0	2	11
100	100	26	0	100	0	28	20	0	0	39	14
100	100	18	0	100	0	25	23	0	0	20	16
100	100	9	0	0	0	4	6	0	0	2	13
100	100	24	0	0	0	11	0	0	0	10	11
100	100	41	0	0	0	16	14	0	0	16	11
100	0	30	0	0	0	10	4	0	0	1	12
100	0	0	0	0	0	21	34	0	9	0	0
100	100	43	0	100	0	10	14	0	0	14	13
100	100	15	0	100	0	8	3	0	0	6	11
100	100	0	0	0	0	11	12	0	6	7	13
100	100	55	0	0	0	10	3	0	12	1	13
100	100	13	0	100	0	3	6	0	0	33	6
0	100	11	0	0	2	7	9	0	0	15	6
100	100	32	0	0	0	14	7	0	0	11	0
100	100	36	0	100	0	30	25	0	0	7	4
100	100	25	0	100	0	13	12	0	8	5	13
100	100	26	0	100	0	6	7	0	5	10	13
0	100	0	0	100	0	8	2	0	0	0	7
100	100	32	0	100	0	18	21	0	0	0	11
0	0	40	0	0	0	10	22	0	0	7	0
100	0	100	0	0	8	13	16	0	0	14	6
100	100	13	0	0	0	20	17	0	0	12	11
100	100	12	0	0	0	22	22	0	0	11	11
100	0	22	0	0	0	0	0	0	0	3	13
100	100	28	0	0	9	0	0	0	7	3	12
100	100	27	0	0	0	14	14	0	0	7	6
100	100	29	0	100	5	21	16	0	0	18	12
100	100	13	0	100	0	7	7	0	0	10	11
100	0	21	0	0	0	4	5	0	0	13	13
100	100	0	0	0	0	0	0	19	1	7	13
100	100	22	0	0	0	16	15	0	0	11	17
100	100	45	0	100	0	4	6	0	0	20	12
100	0	14	0	0	0	2	5	0	0	9	12
100	100	65	0	0	0	13	18	0	3	2	6
100	100	0	58	0	0	14	8	0	2	4	0
100	100	8	0	0	0	18	20	0	0	3	0
100	100	18	0	0	0	18	14	9	0	17	7
100	100	18	0	45	0	20	23	0	0	2	12
100	100	10	0	100	0	4	7	0	2	3	11
100	100	18	0	100	0	4	5	0	0	4	13
0	0	45	0	0	0	11	11	0	0	4	11
100	100	14	0	0	0	13	13	0	0	12	0
100	100	52	0	0	0	8	7	15	0	7	13
100	100	28	0	0	7	16	0	0	2	5	4
100	100	30	0	0	10	18	20	0	0	0	0
100	100	12	0	0	0	6	15	0	0	0	11
100	100	21	0	100	0	9	17	75	1	39	12
100	100	38	0	100	8	26	29	0	0	6	11
100	100	20	0	0	0	31	22	0	0	7	6
100	100	18	0	0	0	28	23	0	0	0	0
100	100	21	0	100	0	7	12	0	0	8	6
100	100	31	0	100	0	19	14	0	0	13	13
100	100	12	0	0	0	15	11	0	0	6	13
100	100	32	0	0	0	27	28	0	10	2	13
100	100	0	0	0	0	7	11	0	8	14	12
100	100	6	0	100	0	16	15	0	0	27	11
100	100	31	0	100	0	18	20	0	0	5	11
100	100	18	0	100	0	8	10	0	0	22	12
0	100	58	0	0	0	4	5	0	0	6	13
0	0	100	0	100	0	12	19	0	0	16	0
100	100	19	0	0	0	4	4	0	0	0	11
0	0	14	0	0	0	4	0	0	0	0	0
100	100	23	0	100	0	13	17	41	0	8	12
100	0	100	0	0	0	15	23	0	0	16	10
100	0	22	0	0	0	18	18	0	5	27	13
100	100	31	0	100	7	13	8	0	0	20	0
100	0	0	0	0	0	8	16	0	0	26	14
100	100	33	0	0	0	16	21	0	0	1	13
100	100	0	0	100	0	0	0	0	0	4	13
0	100	10	0	100	0	12	16	0	6	4	13
100	0	16	0	0	0	3	5	0	14	14	13
100	100	54	0	0	0	19	14	14	0	19	11
100	0	13	0	0	0	0	0	0	0	2	13
100	100	34	0	0	0	6	11	0	0	12	6
0	100	16	0	0	0	7	7	0	0	0	13
100	100	34	0	100	0	4	5	0	11	0	11
100	100	25	0	100	0	14	14	0	0	17	15
100	100	23	0	100	0	28	0	0	0	9	12
100	100	26	0	100	0	14	14	18	0	5	12
100	100	54	0	0	0	16	7	0	0	12	11
100	100	11	0	0	4	15	13	0	0	7	11
100	100	17	0	100	13	21	40	78	0	16	11
100	100	12	0	100	0	9	4	0	0	13	11
100	100	22	0	100	0	14	12	0	0	0	11
100	100	30	0	0	0	13	16	0	0	0	0
100	100	38	0	0	0	19	9	7	0	16	11
100	100	36	0	100	0	10	10	0	0	8	6
100	100	0	0	100	0	8	17	0	9	15	0
100	0	17	0	0	0	44	16	78	0	40	11
100	100	4	0	100	3	22	16	0	0	3	13
100	100	9	0	0	21	12	14	0	0	7	17
100	0	15	0	0	0	22	26	0	0	3	13
0	100	18	0	100	0	14	9	0	0	10	6
100	100	38	0	0	0	6	21	0	0	4	12
100	0	0	0	0	0	10	11	0	8	5	12
100	100	16	0	100	10	28	43	0	13	11	0
100	100	28	0	100	0	5	5	0	0	3	13
100	100	22	0	0	0	8	4	0	26	0	11
100	0	15	100	0	0	11	11	0	0	6	10
100	100	35	0	100	0	16	13	0	0	26	6
100	100	35	0	0	0	12	20	8	0	11	11
100	100	26	0	100	0	20	19	0	4	0	6
100	100	19	0	100	0	20	31	0	10	1	17
100	100	18	0	0	0	14	17	0	0	7	13
0	0	11	0	0	0	4	10	0	0	14	0
100	100	45	0	0	7	21	14	0	0	12	0
100	100	12	0	100	0	25	6	0	0	9	6
100	100	12	0	0	0	21	19	0	0	6	12
100	100	16	0	0	0	27	24	0	0	15	13
100	100	100	0	100	0	21	46	0	0	19	13
100	0	37	0	100	0	11	11	0	0	4	13
100	0	15	0	0	0	25	22	0	0	13	9
100	100	24	0	0	6	13	13	0	0	14	12
100	100	31	0	100	0	16	7	0	2	11	17
100	100	30	0	100	4	11	28	0	0	14	11
100	0	45	0	0	16	11	11	0	0	0	11
0	100	26	0	100	0	25	14	0	0	23	13
100	100	18	0	0	0	17	7	0	5	8	14
100	100	4	0	100	0	4	4	0	0	0	13
0	100	22	0	100	2	18	13	0	0	4	11
0	100	27	0	100	0	9	17	0	0	0	13
33	100	0	0	0	0	0	0	0	7	0	13
100	100	28	0	0	9	7	14	0	2	12	11
100	100	6	0	0	0	16	18	0	0	1	11
100	100	0	0	0	0	30	20	87	30	18	12
100	100	18	0	100	0	18	21	0	6	17	13
0	100	15	0	0	4	6	10	0	4	10	13
100	100	46	0	0	0	24	18	0	1	0	11
100	100	29	0	0	0	15	10	0	0	0	13
100	100	6	0	0	0	0	4	0	9	8	11
100	100	38	0	0	0	7	12	0	0	4	13
100	100	11	0	100	0	8	3	0	5	7	12
100	100	18	0	0	0	13	27	0	0	9	6
100	100	23	0	100	0	16	30	0	6	24	8
0	100	20	0	100	4	13	16	0	0	4	13
100	100	12	0	0	13	27	22	0	4	6	7
100	100	11	0	0	0	14	3	0	0	5	13
0	100	0	0	100	0	0	0	0	0	0	12
100	100	14	0	0	0	17	17	0	0	10	6
100	100	14	0	100	0	17	16	0	0	0	12
100	100	19	0	0	0	0	3	0	0	10	12
100	100	14	0	0	0	24	35	0	0	3	0
100	100	33	0	0	0	7	14	0	0	1	13
100	100	35	0	0	0	24	11	0	0	8	11
0	0	27	0	100	0	4	8	0	0	7	0
100	100	27	0	100	0	10	0	0	1	3	7
100	100	10	0	0	0	19	23	50	0	31	13
100	100	9	0	0	40	18	18	0	0	15	14
100	100	20	0	0	0	14	8	0	0	14	6
100	100	30	0	0	9	4	0	0	6	11	11
100	100	18	0	100	0	11	4	0	11	21	11
100	100	49	0	0	0	12	15	0	0	6	11
100	100	43	0	0	7	12	14	0	0	11	6
0	0	49	0	0	0	0	0	7	0	8	0
100	100	13	0	100	0	20	15	0	0	15	11
100	0	45	0	100	0	21	39	0	0	22	6
100	100	18	0	0	0	23	32	0	0	29	12
100	100	38	0	100	0	15	14	0	0	8	13
100	100	22	0	100	13	18	24	0	0	22	11
100	100	13	0	0	0	17	5	0	0	11	11
0	0	23	0	100	0	14	18	0	0	0	0
100	100	42	0	0	0	25	21	0	0	15	13
100	100	32	0	58	0	5	0	0	2	8	5
0	100	4	0	100	0	5	5	0	0	7	13
100	100	45	0	0	0	19	15	0	0	8	0
100	100	34	0	0	4	12	6	0	0	6	11
100	100	49	0	0	0	20	22	8	0	4	6
100	100	20	0	100	0	16	17	0	10	23	13
100	100	20	0	100	0	20	36	58	0	5	13
100	100	35	0	100	4	16	21	0	5	6	11
100	100	16	0	100	0	18	30	0	5	21	13
100	100	20	0	100	0	22	15	0	0	18	13
100	100	0	0	100	10	0	0	0	0	0	5
0	0	16	0	100	0	6	10	0	0	0	0
100	100	21	0	0	0	26	30	0	0	0	13
100	100	36	0	0	0	0	0	0	0	13	11
0	100	12	0	100	0	14	12	0	0	7	6
100	100	20	0	0	10	9	11	0	4	6	12
100	100	40	0	0	0	16	21	0	0	11	7
100	100	12	0	0	0	31	0	0	9	32	11
100	100	32	0	0	0	13	24	0	0	5	13
100	100	0	58	100	0	14	16	0	0	13	0
100	100	11	0	0	0	25	8	0	9	0	11
100	100	0	0	0	0	5	3	0	0	13	0
100	0	12	0	100	0	6	7	0	0	9	11
100	0	15	0	100	0	11	7	0	0	7	8
100	100	0	0	100	0	0	0	0	0	10	12
100	100	9	0	0	0	21	23	0	0	11	6
100	100	47	0	100	0	15	14	0	8	7	0
100	100	21	0	0	0	10	9	0	0	8	17
100	100	36	0	100	0	6	6	0	0	3	0
100	100	38	0	0	0	13	18	0	0	4	16
100	100	11	0	0	0	3	4	0	0	2	0
100	0	13	0	0	18	20	13	0	0	5	0
100	100	19	0	0	16	12	10	0	0	3	0
100	100	13	0	0	0	19	15	0	0	3	17
100	100	16	0	0	0	0	0	0	0	1	15
100	100	23	0	0	0	21	23	0	6	13	17
100	100	26	0	100	0	8	41	0	0	0	12
100	100	15	0	0	0	11	9	0	0	28	12
100	0	29	0	0	0	23	7	0	0	12	0
0	0	15	0	0	0	12	3	0	0	0	0
100	100	0	0	100	0	18	19	0	13	12	13
100	100	5	0	0	0	6	8	0	0	11	11
100	100	59	0	0	0	8	13	0	0	8	9
100	100	12	0	100	0	5	6	0	58	3	13
100	100	16	0	100	0	9	8	0	27	0	11
100	100	24	0	100	0	9	7	0	0	13	0
0	0	11	0	0	0	0	0	0	0	20	0
100	100	100	0	100	0	12	5	0	0	0	6
100	100	38	0	100	0	13	13	0	0	11	0
100	100	15	0	0	0	14	12	27	0	12	0
100	100	10	0	0	0	5	4	0	0	33	0
100	100	26	0	0	0	13	13	0	0	0	0
0	0	14	0	0	0	0	0	9	0	17	0
100	0	0	0	0	0	17	18	0	2	2	0
0	45	0	0	0	0	6	2	0	0	0	0
100	0	23	0	0	0	18	19	0	0	29	0
100	100	21	0	0	0	10	17	0	18	4	11
100	100	19	0	100	14	12	13	0	0	6	0
100	100	0	0	0	0	17	12	0	15	12	13
100	100	58	0	0	0	9	0	45	6	3	12
100	0	17	0	100	6	6	8	0	0	3	0
100	100	22	0	100	0	9	7	30	0	6	11
0	0	100	0	0	0	15	18	0	0	1	0
100	100	14	0	58	0	13	0	0	0	1	11
100	100	0	0	100	0	10	21	0	0	15	0
100	100	5	0	100	0	16	0	0	0	12	13
100	0	9	0	0	15	27	14	0	15	25	13
100	100	65	0	100	0	4	3	0	0	11	6
100	100	22	0	0	0	20	26	0	6	13	0
0	0	27	0	100	0	3	4	0	6	4	0
0	100	6	0	0	0	2	3	0	0	2	0
100	100	13	0	0	0	15	13	0	0	13	0
100	100	29	0	0	0	9	4	0	33	6	12
100	0	45	0	0	0	0	0	0	0	14	0
100	100	22	0	0	0	0	0	0	5	1	13
0	0	18	0	100	0	4	7	0	0	10	0
100	100	14	0	100	0	20	20	0	0	9	13
100	100	12	0	0	0	16	4	0	3	11	15
100	100	0	0	100	0	9	11	0	7	9	12
0	0	11	0	100	0	2	4	0	0	5	0
100	100	0	0	100	0	14	8	0	4	6	6
100	100	51	0	100	0	22	20	0	0	16	13
100	100	0	0	100	0	10	8	0	7	16	0
100	100	19	0	100	0	9	9	0	0	9	13
100	100	17	0	0	0	8	12	0	0	25	14
100	100	10	0	0	0	10	10	0	0	3	15
0	100	15	0	0	5	3	4	0	6	2	0
100	100	0	0	0	0	11	5	0	0	8	13
100	100	14	0	100	0	6	9	0	0	14	13
100	100	12	0	0	0	11	6	0	0	14	16
100	100	0	0	0	0	17	6	0	3	6	17
100	0	0	0	0	58	16	16	0	0	10	11
100	100	9	0	0	0	14	39	0	3	25	11
100	100	10	0	0	0	5	3	0	0	15	17
100	100	20	0	0	0	5	18	0	0	1	6
100	100	26	0	0	0	13	16	0	0	0	6
100	100	15	0	0	0	20	17	0	2	9	11
100	0	100	0	0	0	9	7	0	0	15	13
100	100	19	0	100	0	22	20	0	5	7	13
100	100	100	0	100	0	30	11	0	0	19	6
100	100	15	0	0	0	14	10	0	0	15	0
100	100	26	0	0	17	0	13	0	0	21	0
100	100	14	0	0	0	8	13	0	0	14	9
100	100	13	0	100	0	11	10	0	5	8	0
100	100	9	0	100	30	16	15	78	6	9	13
100	100	19	0	100	0	18	0	0	0	8	0
0	0	26	0	0	0	10	2	0	17	7	0
100	100	34	0	0	0	18	21	0	0	8	0
100	100	17	0	100	0	10	13	0	0	4	13
100	0	12	0	0	0	3	6	0	0	17	0
100	100	0	0	0	0	5	4	0	12	6	11
100	0	14	0	0	0	11	13	0	0	4	0
100	100	12	0	100	0	5	4	0	0	19	16
0	0	30	0	100	0	7	0	0	0	4	6
0	100	0	0	0	0	6	0	0	0	2	0
0	0	0	0	0	0	4	17	0	0	4	13
0	0	28	0	0	0	13	11	0	0	5	13
100	100	54	0	100	0	14	5	0	5	9	11
100	100	19	0	0	0	9	8	0	0	0	14
100	100	9	0	30	0	6	4	0	24	14	13
100	100	24	0	30	0	18	13	0	0	11	13
100	100	10	0	30	0	4	5	0	0	6	12
100	100	56	0	100	0	11	14	0	0	26	13
100	100	28	0	0	0	9	10	0	0	10	13
100	100	45	0	0	0	4	3	0	0	0	17
100	100	12	0	30	0	3	4	0	40	0	16
100	100	7	0	0	10	7	12	11	0	1	15
0	0	0	0	0	0	5	8	0	19	20	9
0	100	45	0	100	0	21	23	0	0	5	6
0	0	12	0	0	6	7	7	0	0	6	0
0	100	20	0	0	0	8	8	0	0	7	0
100	100	100	0	100	0	9	0	0	0	0	16
0	100	0	0	0	0	10	8	0	12	0	8
0	100	100	0	100	0	0	8	0	0	16	6
0	100	11	0	0	0	18	16	0	0	20	13
0	100	14	0	0	0	8	9	0	0	22	13
0	100	24	0	100	0	12	4	0	0	1	13
0	100	14	0	100	0	9	8	9	0	15	11
0	100	18	0	0	0	4	0	0	0	19	15
0	100	34	0	100	0	12	9	0	7	0	11
0	100	0	0	100	0	14	7	0	5	13	14
0	0	100	0	100	0	6	11	0	3	0	9
0	100	11	0	0	0	23	5	0	0	18	11
0	100	14	0	100	0	8	3	0	4	7	15
0	100	10	0	100	0	17	13	0	0	5	15
0	100	22	0	0	0	3	2	0	0	7	6
100	100	100	0	0	0	6	0	0	0	0	13
0	100	10	0	0	0	7	4	0	0	30	11
0	100	0	0	100	0	13	11	0	0	13	11
0	100	21	0	0	0	0	0	0	0	8	13
0	100	23	0	0	0	7	6	0	0	9	13
0	100	20	0	0	0	18	10	15	0	21	11
0	100	0	0	100	0	0	0	0	0	19	0
0	100	9	0	0	0	8	9	0	0	0	8
0	100	0	0	0	14	7	0	0	5	13	11
0	100	0	0	0	0	8	18	0	0	10	15
0	100	20	0	0	0	3	9	0	0	2	17
0	100	13	0	0	0	2	10	0	1	18	6
0	100	100	0	0	0	5	5	0	0	0	13
100	100	19	0	0	0	17	7	0	0	5	0
0	0	0	0	0	0	9	6	0	6	6	15
0	0	100	0	100	0	15	6	0	0	0	0
0	100	29	0	0	4	22	5	0	2	9	17
0	0	0	0	100	0	7	9	0	100	0	0
0	0	36	0	0	0	12	9	0	0	5	7
0	100	0	0	0	0	8	13	0	0	0	19
0	100	24	0	0	0	8	6	0	0	7	0
0	100	45	0	0	0	0	0	0	0	5	17
0	100	34	0	0	6	17	16	0	0	14	0
0	100	100	0	58	0	0	8	0	0	0	13
100	100	100	0	100	0	25	21	0	0	29	6
0	0	0	0	100	0	5	2	0	2	13	0
0	100	23	0	100	0	6	3	0	0	0	13
0	100	22	0	100	0	26	30	9	8	0	13
0	100	45	0	100	0	0	0	0	0	17	7
0	100	21	0	0	0	8	8	0	0	13	9
0	0	100	0	0	3	13	4	0	0	13	0
0	100	45	0	100	0	29	29	0	0	5	8
0	100	0	0	100	0	4	4	0	0	6	9
0	100	0	0	100	0	10	6	4	4	13	9
0	100	34	0	0	0	22	0	0	0	13	15
0	100	16	0	100	0	8	9	0	0	7	11
0	100	0	0	100	0	14	14	0	0	19	11
0	100	12	0	0	0	2	8	0	0	6	17
0	0	33	0	0	0	0	25	9	0	6	0
0	0	52	0	0	0	0	6	0	0	24	0
0	0	14	58	0	0	9	11	0	0	11	0
0	0	22	0	0	0	6	6	0	0	0	0
0	100	0	0	0	26	10	0	0	0	4	6
0	0	18	0	0	0	3	10	0	0	0	9
0	0	24	0	0	3	4	3	0	0	0	0
0	0	27	0	0	0	13	12	0	100	1	0
0	0	34	0	0	0	0	21	0	0	17	0
100	100	12	0	0	4	0	13	0	0	28	0
0	0	11	0	100	0	8	7	0	0	15	0
0	0	15	0	100	0	11	12	0	0	12	0
100	45	0	0	100	0	9	6	0	100	5	0
0	0	28	0	100	0	8	12	0	0	9	13
0	0	0	0	100	11	12	8	0	0	0	0
0	0	7	0	0	0	6	7	0	0	29	0
0	0	28	0	0	0	14	14	0	0	15	0
0	100	45	0	0	0	19	6	0	3	3	0
100	100	66	0	0	0	8	0	0	100	0	0
0	0	58	0	0	4	13	12	0	0	18	0
0	0	15	0	100	27	15	13	0	0	15	0
0	0	12	0	0	0	4	4	0	0	18	0
0	0	24	0	0	0	9	10	0	0	6	0
0	0	15	0	100	0	6	0	0	0	16	0
0	0	0	0	100	0	4	8	0	100	6	0
0	100	32	0	0	0	16	8	0	0	15	0
0	100	0	0	0	0	17	16	0	0	0	12
0	100	41	0	0	0	16	3	0	32	5	13
0	100	10	0	0	3	11	8	0	8	4	11
100	0	43	0	100	0	17	6	0	5	8	0
100	0	0	0	100	0	8	8	0	18	12	0
100	0	14	0	0	0	16	0	0	0	1	0
100	0	38	0	100	0	24	16	0	4	20	9
100	0	100	0	0	0	13	12	0	0	8	11
100	0	0	0	100	0	17	18	0	0	0	9
100	100	9	0	100	0	13	7	0	0	11	0
100	0	15	0	100	8	13	8	0	0	1	0
100	0	11	0	0	0	13	12	0	0	11	0
100	0	9	0	100	0	4	12	0	0	5	0
100	0	19	0	0	0	4	5	0	0	14	0
100	0	12	0	0	0	13	13	0	0	0	9
100	0	0	0	0	0	26	26	0	0	25	0
100	0	38	0	0	0	20	20	0	0	4	0
100	0	100	0	0	9	22	22	0	0	18	0
0	0	9	0	100	0	0	0	0	0	14	0
0	0	14	0	0	24	13	7	0	8	0	5
0	0	24	0	0	0	5	4	0	0	5	0
0	0	14	0	100	0	9	0	0	0	0	0
0	0	0	0	58	0	19	15	0	3	14	14
0	0	18	0	100	0	22	23	0	0	10	0
0	0	14	0	0	0	7	14	0	0	1	0
0	0	38	0	0	0	4	11	0	0	6	0
0	0	15	0	0	0	6	4	8	0	7	0
0	0	24	0	0	0	14	14	0	0	3	0
0	0	21	0	0	0	5	4	0	6	25	0
0	0	0	0	0	0	19	16	0	0	40	0

## Sheet: 4_fuzz_false pairs
phase	study type	location	sample size	status	sponsor	title_scientific	title_public	condition	intervention	primary outcome	study design
86	0	33	25	31	15	43	48	27	38	26	19
86	100	24	36	100	13	48	46	17	27	43	19
86	100	24	0	100	24	42	53	79	30	37	55
86	0	20	22	0	22	43	40	28	24	49	47
86	100	100	25	40	20	42	47	20	31	40	48
86	100	100	25	21	26	45	42	100	23	48	55
86	100	100	25	21	26	50	47	28	27	43	56
86	0	100	50	0	27	47	46	37	24	41	7
86	0	100	29	100	12	41	37	63	35	31	8
86	11	100	0	100	28	47	47	38	29	37	40
86	0	24	40	0	7	39	39	16	38	43	47
86	100	75	50	0	18	39	39	22	24	36	60
86	100	100	33	9	24	35	38	52	15	40	56
86	0	100	29	0	38	29	43	46	14	42	55
86	100	24	18	40	18	42	43	41	49	24	22
86	100	100	29	30	32	45	38	19	12	45	43
86	100	100	0	43	21	47	47	31	38	41	55
83	0	100	57	0	19	32	48	40	21	37	55
83	100	81	22	44	77	43	52	36	22	43	55
83	100	100	25	100	40	39	39	29	37	22	55
100	0	100	0	0	27	46	44	30	39	37	21
83	0	100	29	0	26	37	52	32	26	42	55
83	100	50	29	55	8	43	41	26	15	50	24
83	0	100	25	0	77	48	53	43	31	49	55
100	0	100	29	0	17	34	40	32	31	49	18
100	100	100	40	36	6	18	42	41	16	47	20
83	100	100	25	40	27	45	40	36	24	47	5
26	100	100	0	100	17	42	44	39	17	31	43
83	100	100	0	36	9	52	48	37	27	33	21
100	100	100	25	100	16	39	43	37	30	37	21
83	100	72	25	100	40	55	49	34	25	41	19
83	100	31	0	21	19	48	45	32	50	33	60
17	67	36	22	36	6	43	38	34	32	49	35
83	100	12	36	100	15	50	49	31	3	54	60
83	100	8	20	33	3	31	41	35	41	30	60
83	100	53	0	100	23	39	51	28	45	48	55
86	0	100	100	0	24	64	73	84	17	37	55
86	100	40	22	100	12	48	48	25	23	34	41
86	100	100	22	100	18	45	45	43	25	28	49
100	100	100	25	40	24	42	46	36	21	62	60
86	100	84	0	100	13	41	43	34	38	38	60
86	100	100	22	42	5	49	42	60	31	29	55
86	100	95	25	100	37	36	36	38	20	48	47
86	100	73	25	26	6	46	52	31	40	65	56
100	100	14	0	100	19	49	38	20	7	6	55
100	0	100	0	100	41	56	46	11	35	43	20
100	100	100	50	0	18	48	45	36	19	44	7
86	0	100	50	0	18	31	33	33	37	40	56
86	100	100	29	43	24	40	44	32	40	31	7
86	100	65	0	26	15	35	42	33	29	24	56
100	100	100	29	100	42	23	32	32	24	36	60
20	67	37	22	19	21	21	27	30	5	39	38
100	0	100	0	100	10	47	53	33	31	43	55
100	100	74	0	100	16	46	51	33	41	48	55
86	100	77	0	100	23	60	60	33	32	61	55
86	100	78	22	100	20	45	52	29	36	14	8
83	100	70	33	21	17	52	49	30	21	34	7
86	100	19	20	100	14	46	45	32	20	46	55
29	100	60	33	33	24	57	24	34	31	40	55
29	100	100	29	42	34	34	36	35	31	34	55
86	100	68	44	100	17	52	48	9	35	43	55
86	100	100	25	100	7	47	48	47	35	52	60
86	100	20	20	100	21	43	48	37	56	51	76
86	100	78	40	34	6	33	37	45	32	26	5
86	100	100	25	36	14	48	53	32	31	37	55
86	100	100	29	26	21	44	44	28	23	35	20
86	100	19	20	100	25	42	50	36	29	36	55
86	100	81	29	100	22	46	48	28	29	17	55
86	100	75	0	42	24	52	50	33	27	20	6
86	0	100	100	0	29	36	39	34	21	43	21
29	100	100	0	100	29	45	20	29	33	41	56
86	0	100	29	100	18	47	43	33	26	51	18
86	100	100	40	100	6	41	41	34	16	9	76
86	100	54	25	100	36	41	41	33	33	34	55
86	100	17	55	42	24	32	37	18	37	47	60
86	100	24	40	40	27	50	52	33	42	11	56
86	100	100	25	21	12	47	42	41	25	40	41
86	100	44	25	36	77	45	41	33	11	18	18
86	0	100	22	0	30	41	40	34	17	41	55
86	100	100	0	100	24	39	43	43	30	46	55
86	100	100	29	0	6	39	49	36	24	41	55
100	100	56	29	26	24	36	45	30	22	25	55
100	100	68	50	0	17	38	56	28	34	43	60
86	0	21	0	0	30	49	49	24	38	39	72
29	100	17	20	100	19	45	43	45	33	50	60
86	100	71	25	43	8	47	47	31	32	33	55
86	100	66	0	21	37	57	57	35	36	37	60
29	0	100	25	0	28	27	43	20	24	47	56
100	100	100	18	9	35	31	42	31	23	24	54
86	100	71	22	100	28	51	42	34	53	45	55
100	100	59	25	100	28	58	63	30	40	47	55
86	100	95	20	100	15	49	49	31	31	43	60
100	0	100	100	0	35	30	38	31	27	69	55
86	100	100	100	0	67	43	48	37	44	29	55
86	100	97	20	100	21	38	35	32	34	42	55
86	100	94	22	100	15	40	39	43	17	25	19
20	0	100	29	0	13	59	63	39	37	48	39
86	100	39	25	0	8	35	37	30	25	52	55
100	100	79	25	42	31	43	50	36	55	29	5
86	100	93	25	100	40	30	37	38	29	35	56
100	100	100	25	100	38	32	33	41	16	36	60
100	100	100	44	100	43	39	50	27	29	42	56
86	0	100	100	21	27	45	54	14	36	49	56
86	100	79	25	42	24	35	32	34	24	41	47
86	100	100	0	40	8	47	48	45	25	64	21
86	0	100	40	0	19	36	42	40	40	40	55
100	100	85	25	100	24	42	47	37	30	38	55
100	0	100	100	0	26	43	48	17	30	42	6
86	0	100	100	0	35	27	32	39	25	29	55
100	0	100	50	0	23	45	45	37	31	37	56
86	0	55	29	0	30	20	20	29	50	33	55
29	100	100	29	0	16	47	48	37	34	49	41
100	100	100	29	0	31	60	60	20	44	36	42
20	0	100	50	0	17	36	32	31	22	51	38
86	100	100	33	100	19	40	40	25	30	47	6
86	100	100	25	36	34	29	41	38	21	49	60
29	100	100	50	30	36	42	40	26	32	42	7
86	100	70	25	21	32	55	65	100	31	84	60
86	0	100	100	0	35	54	47	34	30	30	56
86	100	94	22	100	27	43	46	27	34	42	5
20	67	100	25	9	33	39	41	20	6	28	42
20	67	100	0	36	41	40	46	38	3	36	39
100	100	65	40	31	6	52	52	6	30	43	55
86	100	13	20	34	26	39	36	39	36	44	5
20	67	53	22	0	6	39	47	32	34	50	35
86	100	75	22	30	23	40	41	40	26	48	6
86	100	100	25	0	100	26	38	31	26	47	56
86	100	100	29	15	7	38	43	23	30	41	41
86	100	100	44	100	35	26	32	37	37	23	55
86	100	59	25	100	29	45	34	29	20	40	56
100	0	100	100	0	26	54	50	12	28	38	55
86	100	84	31	34	11	41	46	40	29	27	5
86	100	24	40	100	33	50	52	34	2	48	55
86	100	62	0	100	23	40	42	31	19	45	55
86	100	26	22	0	78	40	40	20	36	52	40
86	100	78	25	100	30	46	46	25	26	44	56
86	100	48	0	21	45	42	45	31	31	48	55
100	100	83	44	100	15	29	41	19	26	36	76
86	100	40	25	55	51	54	50	40	34	37	55
86	100	70	100	100	20	32	44	36	22	16	43
86	0	100	22	100	9	46	49	33	32	37	60
86	100	93	20	21	6	45	52	47	25	39	60
86	100	83	29	0	50	43	49	9	33	55	56
29	0	12	57	0	26	33	33	47	34	39	7
20	67	100	29	21	15	25	45	16	2	40	37
86	100	63	20	43	36	46	52	34	31	47	60
86	100	65	22	100	33	57	49	48	56	33	55
100	100	100	29	36	41	60	57	28	20	46	41
20	67	100	0	27	6	48	42	29	27	42	31
86	100	100	25	21	22	47	45	43	47	5	55
29	100	100	29	100	21	40	46	37	20	44	43
86	100	50	50	100	26	42	49	28	16	47	51
86	100	100	0	88	51	55	63	35	22	30	21
86	0	100	25	100	17	42	44	34	34	50	56
86	100	100	0	100	31	35	40	27	19	37	76
86	100	6	60	100	12	36	40	31	42	48	43
86	100	22	40	14	20	35	47	38	23	29	53
86	100	100	20	44	6	39	43	38	35	34	18
86	100	74	25	26	28	53	49	22	20	45	76
86	100	48	0	40	27	41	42	35	28	38	55
100	100	100	29	100	31	46	52	19	19	38	41
86	100	82	15	36	10	49	46	34	25	20	18
86	100	100	29	30	4	45	32	35	34	41	55
100	100	92	25	38	77	48	49	23	26	48	55
100	0	100	29	0	77	45	52	35	31	50	47
86	100	14	33	100	20	37	44	26	44	31	60
86	100	83	17	100	34	42	48	22	50	70	43
29	100	100	0	0	26	36	45	33	33	47	40
86	100	68	22	40	28	60	61	37	28	41	55
86	0	100	25	100	27	39	39	32	30	23	60
86	100	100	29	36	22	44	54	31	30	41	47
86	0	100	25	40	34	52	46	29	36	31	55
86	100	51	29	100	36	51	49	27	35	51	21
83	100	70	67	55	27	57	59	28	32	44	60
100	100	100	25	9	40	20	33	35	17	40	56
86	100	70	36	26	11	78	43	40	3	40	55
100	100	54	25	42	9	37	37	30	33	38	56
86	100	100	25	22	19	50	45	33	21	33	5
100	100	100	29	0	12	47	53	38	39	29	42
86	100	78	29	26	14	43	46	57	23	51	55
86	100	73	25	27	25	48	57	39	36	31	55
100	100	100	33	27	26	51	50	28	27	39	55
29	67	100	22	100	35	39	39	40	27	45	55
86	100	42	0	42	28	44	42	39	17	14	43
86	0	100	29	0	15	42	42	23	31	44	56
86	100	100	25	40	39	28	28	32	37	40	56
86	0	100	100	100	30	51	48	36	39	41	56
86	100	24	0	100	21	39	35	30	30	31	20
86	100	100	29	9	20	24	34	54	13	44	20
29	100	10	20	30	18	46	46	31	35	43	55
29	100	100	29	15	22	34	36	39	20	45	41
86	100	73	0	30	15	57	59	42	31	42	18
86	100	96	40	40	38	47	46	36	26	44	56
29	100	100	44	100	12	42	43	33	7	42	46
86	100	10	20	40	9	33	39	20	37	83	7
86	100	71	29	42	10	62	53	32	34	36	55
100	100	100	57	9	25	39	57	13	28	40	41
86	100	100	29	26	32	45	49	34	23	24	18
29	100	100	0	25	20	45	45	26	32	22	55
86	0	100	25	0	24	44	47	22	34	32	60
100	0	24	20	100	26	53	61	25	6	30	60
86	100	100	29	34	34	47	41	47	27	34	18
86	0	100	29	0	25	44	48	31	29	41	56
100	100	51	25	0	27	44	43	36	28	22	7
100	0	100	29	0	20	30	43	67	16	47	56
86	100	100	0	40	17	39	39	25	38	40	48
86	100	100	29	26	16	42	37	33	26	35	21
100	100	68	25	43	12	36	43	35	29	49	60
100	100	100	29	100	23	41	41	34	13	25	56
100	100	86	29	100	27	43	42	31	11	44	18
86	100	11	33	0	14	42	45	16	4	29	55
86	0	100	22	100	25	63	61	31	9	36	56
29	0	100	25	0	39	30	41	32	6	30	43
100	100	100	0	43	9	63	65	41	25	50	55
26	100	7	25	40	22	48	42	37	27	36	7
100	100	95	22	55	19	29	49	15	32	45	55
100	100	83	29	40	27	38	54	32	33	52	55
100	100	54	20	100	16	44	44	14	36	22	55
100	100	74	29	0	17	29	29	37	32	35	56
100	100	42	29	36	23	30	37	30	16	42	60
71	100	70	29	0	25	40	42	35	30	43	76
100	100	94	22	34	17	43	45	33	25	34	6
100	100	100	0	100	14	58	58	38	34	39	47
100	100	100	100	0	39	56	49	26	14	45	38
100	100	100	100	40	10	51	44	22	17	47	8
100	100	100	20	100	35	47	42	36	27	18	56
100	100	100	22	100	50	48	51	35	38	47	55
17	67	100	22	40	13	45	38	27	3	39	37
100	100	100	100	42	5	62	57	38	40	47	60
26	100	100	44	38	30	42	40	31	36	47	7
100	100	87	40	55	24	40	50	29	35	43	55
100	100	100	44	100	17	54	52	31	39	37	49
89	100	100	50	100	40	41	40	24	26	35	56
100	0	100	0	0	35	45	52	29	17	32	29
26	100	100	29	36	42	52	56	17	31	36	60
100	0	100	0	0	15	31	31	37	9	25	41
83	100	80	20	30	20	36	41	30	29	44	56
83	100	71	25	17	8	42	43	27	23	52	10
83	0	100	0	42	24	45	43	35	32	48	7
100	100	100	0	0	10	48	51	29	30	36	48
100	100	100	22	100	10	37	39	29	13	43	56
100	100	100	29	100	27	45	51	23	36	44	60
26	100	91	22	27	39	42	41	43	4	41	55
17	67	100	0	42	36	48	52	30	16	30	13
100	100	100	25	32	28	50	42	31	20	43	76
100	100	89	29	21	6	45	48	32	14	37	21
86	100	65	25	27	24	36	40	32	34	29	55
86	0	100	25	100	24	33	41	39	24	42	55
100	100	86	18	36	20	48	43	32	21	63	55
100	100	100	25	42	8	25	29	36	21	30	60
83	100	100	25	100	38	32	32	36	33	36	55
86	100	65	33	42	21	51	51	29	31	45	42
100	100	67	25	100	20	47	46	18	36	34	55
100	0	100	25	0	22	37	37	33	30	45	55
100	100	80	25	0	30	37	41	22	9	27	56
86	100	45	0	100	39	40	47	35	31	41	55
86	100	75	29	100	11	51	54	34	30	32	48
86	100	100	22	100	29	45	52	77	19	49	55
86	100	94	20	0	26	41	51	28	33	39	55
29	100	100	25	100	40	45	45	22	36	43	55
86	100	100	29	0	8	37	41	34	38	52	55
86	100	68	0	0	20	26	36	38	22	51	55
86	100	100	25	36	38	31	33	20	32	35	21
100	100	83	29	100	5	48	48	35	21	39	18
100	100	64	22	40	13	47	51	37	38	47	55
86	100	67	25	0	25	49	49	16	9	41	56
100	100	24	33	32	18	37	44	29	44	21	53
100	100	72	25	100	25	40	40	19	29	46	55
100	100	100	0	100	34	43	50	29	41	36	55
86	100	100	25	26	18	44	46	29	8	46	18
100	100	22	75	100	21	35	35	42	19	31	38
29	100	64	22	100	32	37	43	33	38	38	55
100	100	61	18	100	10	37	39	32	46	17	56
86	100	66	25	100	20	48	46	33	36	31	55
100	100	54	25	27	31	55	55	35	40	42	55
29	100	100	0	100	31	55	51	47	20	45	56
100	100	49	57	42	7	65	63	84	46	29	55
86	0	100	44	0	29	54	60	35	42	44	55
29	100	3	25	100	44	39	39	36	34	41	55
86	0	100	100	0	37	44	50	16	42	41	55
100	100	100	20	15	46	41	44	31	25	32	56
100	0	100	29	21	11	44	46	28	29	42	21
86	100	100	0	44	30	42	41	43	16	39	55
100	100	53	20	21	37	34	36	38	34	41	56
86	100	12	33	100	7	44	39	33	36	38	56
86	100	100	50	20	6	46	46	43	18	18	55
100	100	100	0	15	23	55	41	28	44	43	60
100	100	40	25	100	77	40	41	35	20	42	41
100	100	16	17	27	25	45	45	38	35	29	55
100	100	71	25	40	100	49	41	43	47	43	55
100	100	100	22	100	10	21	33	31	26	25	56
29	0	100	29	0	33	51	56	33	28	50	56
100	0	100	22	0	10	64	48	32	30	37	56
86	100	100	25	100	15	49	45	32	25	38	60
20	55	6	44	21	27	33	33	33	3	42	38
83	100	100	25	100	37	43	46	42	38	45	55
100	0	100	0	0	21	45	50	38	32	46	55
100	100	45	22	42	5	29	32	35	15	44	53
100	100	57	20	40	26	44	47	38	6	43	56
86	100	68	0	100	20	48	48	31	25	49	55
100	100	100	0	100	28	44	53	51	37	37	6
86	100	59	25	100	28	33	45	30	33	37	7
20	67	100	20	40	23	43	44	39	10	42	38
86	100	80	25	0	79	27	31	29	18	42	55
20	55	25	40	22	5	42	60	36	37	29	38
29	100	100	100	100	41	41	43	37	35	36	56
100	100	53	25	100	30	49	55	21	33	43	55
86	100	95	20	27	25	36	36	32	30	51	55
100	100	100	0	9	23	33	42	23	32	30	56
100	100	29	25	100	7	24	27	33	24	28	60
100	100	75	25	48	39	46	51	38	31	42	51
100	0	100	22	0	22	48	53	32	16	48	55
100	100	81	44	38	34	35	39	39	16	38	5
86	100	100	55	26	32	53	51	15	18	50	7
29	100	44	44	100	15	39	39	48	1	41	36
100	100	24	40	36	31	65	67	36	34	46	20
29	0	100	100	0	32	52	52	41	19	13	56
100	100	69	22	36	23	54	59	36	33	47	7
100	100	89	44	0	19	69	47	36	31	41	76
86	100	74	20	0	27	46	37	27	9	24	55
100	100	84	25	100	12	52	57	31	23	60	41
100	100	100	50	100	22	31	31	38	26	42	45
86	100	64	25	21	22	44	44	35	40	62	56
86	100	100	29	26	23	51	54	21	9	45	40
100	100	72	25	100	6	43	45	45	31	61	56
100	100	54	25	31	23	52	51	33	30	51	21
86	100	100	44	100	21	50	48	21	29	28	29
100	100	85	22	100	27	40	43	46	29	40	55
29	100	11	25	27	18	41	43	39	13	46	55
100	100	56	0	100	23	44	45	41	18	38	56
20	67	53	67	19	23	26	30	31	3	38	13
100	100	80	40	100	22	46	52	39	21	47	55
100	100	73	25	0	25	60	44	35	16	40	76
20	67	100	67	88	10	36	43	24	1	18	100
100	100	18	20	42	19	27	34	38	49	36	76
100	100	100	60	42	16	30	32	38	41	46	47
86	100	50	22	42	26	39	48	28	28	40	56
86	100	100	33	40	26	54	45	25	33	38	55
86	100	100	25	0	23	59	32	36	75	45	55
100	100	76	22	36	35	56	50	34	25	30	56
29	100	100	22	26	34	45	45	29	29	54	55
100	100	53	0	100	15	55	59	23	31	40	76
100	100	54	25	100	16	40	44	36	23	41	56
100	100	100	25	0	15	44	53	28	23	39	55
100	100	77	22	36	8	49	49	29	17	29	41
100	100	100	25	100	9	52	46	31	34	48	55
86	100	85	18	0	50	39	41	23	3	31	55
86	100	87	22	42	21	45	48	14	37	24	56
100	100	82	25	100	19	28	37	26	29	41	41
100	100	100	100	100	28	19	19	25	11	45	43
100	100	82	0	100	15	42	38	38	16	33	21
29	100	100	25	100	41	51	51	100	43	44	55
29	100	100	22	100	22	31	42	24	16	34	55
86	100	20	25	40	31	33	41	38	48	28	39
100	0	100	25	0	15	34	41	33	23	53	55
100	100	54	25	43	11	39	40	64	10	35	76
83	0	24	29	100	13	44	36	32	7	23	56
86	100	38	25	100	43	34	36	28	35	48	55
29	100	100	20	40	33	50	44	42	44	21	5
86	100	100	25	100	23	44	42	28	38	42	55
100	0	100	25	0	47	31	38	55	27	48	11
100	100	92	22	100	22	40	44	35	34	76	55
86	100	77	25	100	77	34	50	22	40	39	76
100	100	71	22	29	18	57	41	33	21	38	55
20	67	53	22	19	24	29	29	31	13	32	38
100	100	100	22	0	50	78	55	18	28	41	55
100	100	83	25	21	22	49	47	27	41	14	76
100	100	51	29	100	22	43	46	36	13	36	21
100	100	100	50	100	36	53	50	26	43	32	18
100	100	22	0	100	19	28	32	35	47	47	76
86	0	100	0	100	15	40	42	33	24	26	49
86	100	72	22	55	23	30	29	29	13	28	55
86	0	100	22	0	39	37	42	22	34	57	7
100	100	37	20	26	24	39	30	39	26	19	55
29	100	100	67	100	43	47	48	36	20	45	7
100	100	60	22	36	16	41	39	28	11	82	47
100	100	87	22	40	17	49	48	26	25	27	41
100	0	49	25	100	27	34	41	39	32	48	55
86	100	100	22	0	21	48	47	18	29	9	41
86	0	70	50	40	77	46	46	25	57	44	55
100	100	83	22	100	21	30	32	35	17	55	55
100	0	100	25	0	40	49	49	33	34	48	41
100	100	87	50	100	19	57	49	21	38	18	55
86	0	100	25	100	30	29	35	41	35	43	7
86	100	62	22	100	6	67	67	20	35	51	55
100	0	100	22	0	39	31	39	14	32	41	55
100	0	100	0	0	13	45	47	41	20	22	60
86	100	78	22	100	34	73	53	32	13	41	55
100	100	100	50	42	25	75	68	100	28	48	56
86	100	33	40	100	16	26	37	19	37	38	55
100	67	60	22	100	7	51	44	26	13	46	37
86	100	100	25	100	28	44	42	32	35	40	55
100	100	16	40	0	10	31	37	31	31	52	55
29	100	100	29	27	54	33	33	36	34	44	40
29	100	100	29	100	20	38	42	40	17	34	41
100	100	93	20	26	26	52	55	17	4	47	56
86	100	100	57	100	100	39	42	26	20	27	53
100	100	100	0	100	5	34	35	20	14	45	49
29	0	100	0	100	34	28	41	34	38	43	55
100	100	60	25	0	12	45	58	31	35	29	60
100	100	73	0	42	22	62	48	48	19	57	56
100	100	15	20	30	18	50	36	30	41	28	76
100	100	72	29	100	26	36	37	15	11	31	43
86	100	100	29	40	36	45	50	35	33	41	56
86	100	84	0	100	37	40	46	29	23	38	56
29	100	100	40	0	30	17	24	37	18	22	43
20	67	100	22	55	21	50	52	100	27	37	37
83	0	100	0	21	77	57	64	100	36	33	55
86	0	100	100	0	21	50	53	26	16	28	43
86	100	68	25	0	30	41	44	35	34	69	56
29	100	100	44	30	21	44	49	41	27	32	68
86	100	100	29	0	33	43	52	37	37	30	7
20	67	100	44	40	7	53	45	23	34	52	13
86	100	100	25	40	23	47	45	35	29	46	18
86	100	100	25	100	36	54	57	20	29	37	41
86	100	100	25	100	13	36	36	30	18	35	48
29	0	24	29	0	20	41	48	16	33	46	41
100	0	100	0	0	32	32	36	32	26	42	55
29	0	100	0	0	18	39	48	21	24	36	55
100	100	100	25	27	20	53	54	35	31	45	55
100	100	93	25	36	25	43	41	38	29	40	55
86	100	17	20	100	18	29	27	19	39	40	55
29	100	100	22	100	39	43	42	41	33	34	60
100	100	100	0	0	31	43	48	19	4	44	41
100	0	24	14	0	25	23	24	79	39	22	55
29	100	100	0	21	36	37	46	8	28	20	55
86	0	4	20	100	46	49	53	32	30	38	46
86	100	53	25	100	19	45	42	38	36	49	55
20	55	24	20	22	5	49	45	45	33	46	42
86	100	100	29	100	27	54	55	25	42	34	7
100	100	69	0	44	77	41	35	37	11	29	60
100	100	100	22	100	13	41	46	79	29	37	55
100	100	74	25	36	18	40	40	28	26	47	20
100	0	100	22	100	32	43	56	36	27	26	60
100	100	12	33	42	21	55	48	32	40	46	76
100	100	78	25	100	14	50	53	37	36	51	55
100	100	85	25	100	19	48	46	33	29	24	56
100	100	100	50	36	15	43	47	17	10	43	39
29	100	100	57	100	31	34	37	33	31	49	55
100	100	79	20	100	25	44	46	34	63	46	55
100	100	72	25	21	22	33	34	36	35	37	55
29	100	100	25	40	38	46	47	18	31	42	7
100	100	90	22	21	61	46	43	30	31	55	55
100	100	55	44	40	30	52	50	36	30	26	5
100	100	39	0	21	22	41	44	26	16	33	94
100	100	92	22	100	7	39	42	42	37	19	56
86	100	100	25	42	27	43	41	29	25	42	56
100	100	75	25	100	6	33	37	29	35	36	56
20	67	46	22	26	32	28	31	30	7	25	13
100	100	49	25	100	6	38	47	21	40	33	56
86	100	35	0	100	9	44	45	39	38	30	55
100	100	68	44	21	50	72	61	22	15	35	55
100	0	100	22	0	28	28	28	28	33	22	60
86	100	42	22	0	20	36	32	30	8	28	55
100	100	70	25	0	12	40	46	26	55	17	56
100	100	24	57	44	18	34	43	30	39	29	49
100	100	56	50	100	10	54	53	100	40	34	5
100	100	88	40	100	6	54	54	12	5	37	56
100	0	100	25	0	31	51	58	40	42	45	53
29	100	22	25	27	22	35	37	32	31	44	18
29	100	100	57	30	33	48	51	25	27	45	56
100	100	100	22	31	8	44	45	21	23	44	55
20	41	7	57	55	36	40	44	32	4	37	35
20	67	38	40	30	35	30	30	43	5	42	42
20	67	83	20	0	30	32	38	28	6	41	13
100	100	100	25	0	44	32	40	31	32	47	7
100	100	6	18	31	26	43	38	44	61	49	55
100	100	100	18	0	19	38	35	38	44	42	5
86	100	100	40	0	34	24	30	35	47	42	36
86	100	91	25	34	8	58	44	24	24	27	56
100	100	10	18	0	17	57	47	35	45	34	56
100	100	77	22	0	21	37	50	22	44	44	56
86	100	100	25	55	35	33	32	31	35	29	55
100	100	70	22	36	50	54	60	36	41	27	56
29	0	24	44	0	34	30	36	38	32	48	55
100	100	59	25	36	17	45	50	31	21	51	76
100	0	100	22	0	20	47	46	31	35	36	6
100	100	89	18	100	14	40	47	34	25	36	55
100	100	100	100	0	33	43	33	22	28	45	56
83	100	100	0	24	34	42	45	17	31	37	56
100	100	55	25	100	22	50	51	100	39	34	55
20	67	100	22	27	28	36	40	33	4	35	38
100	0	100	25	0	41	52	51	41	34	97	60
83	100	100	0	20	20	40	37	37	36	46	55
29	100	100	22	100	16	42	43	33	7	35	41
100	100	100	50	36	10	36	43	14	25	19	55
100	100	6	20	100	18	58	63	33	28	39	43
100	100	100	25	26	30	48	52	20	37	25	55
100	67	66	44	0	25	26	30	20	11	35	76
29	100	100	44	40	31	47	47	38	31	31	55
100	100	100	25	100	32	41	47	27	29	47	55
100	100	94	0	48	31	48	45	16	5	37	43
86	100	35	25	42	29	49	50	43	38	38	56
100	100	100	0	21	24	49	46	30	22	38	56
29	100	100	22	40	40	36	42	42	34	47	7
29	100	13	33	27	23	29	38	36	39	47	55
100	100	100	25	21	13	56	15	35	18	34	56
86	100	8	20	0	4	52	46	8	36	45	55
100	100	69	40	36	12	45	49	22	31	14	56
86	100	76	22	26	18	45	49	24	25	42	55
100	100	87	25	40	11	51	46	27	31	46	55
86	0	100	25	0	51	44	34	28	10	47	55
100	100	14	55	43	18	47	43	30	50	52	5
100	100	64	0	26	7	54	57	43	27	35	76
100	100	58	25	100	15	42	40	41	22	25	56
100	100	70	0	30	15	49	42	35	26	48	56
100	100	7	67	30	16	32	39	24	54	44	55
86	100	47	33	42	18	47	48	37	41	43	48
100	100	100	50	30	23	29	31	29	15	24	41
100	100	35	22	40	7	43	46	34	17	54	76
86	100	7	29	40	9	44	41	40	25	45	55
100	100	75	29	100	32	45	53	22	13	45	20
29	100	100	44	100	36	48	48	34	26	44	60
100	100	34	25	100	20	52	54	33	17	43	55
100	100	95	36	100	23	54	58	10	2	53	76
86	100	45	0	34	43	39	37	28	31	48	76
100	100	81	25	100	12	52	56	100	19	26	56
100	100	69	0	36	13	60	70	37	18	52	76
86	100	12	40	100	20	38	46	25	42	42	56
100	100	10	18	0	24	45	53	12	44	39	56
86	100	71	44	30	7	65	54	64	26	43	56
29	100	100	25	26	36	37	48	34	36	40	76
20	67	100	0	32	10	51	56	25	5	30	37
100	100	5	36	0	70	57	62	29	33	24	40
100	100	50	0	34	31	38	45	39	10	47	37
20	67	100	0	19	40	49	50	39	21	42	33
100	100	70	25	100	20	36	36	36	18	55	55
86	100	100	33	22	20	43	43	35	35	27	55
100	100	100	25	100	21	40	34	37	34	38	60
100	100	100	0	35	31	51	48	46	31	40	51
100	0	100	25	0	29	36	50	83	29	36	55
100	100	100	20	30	12	31	30	37	7	42	56
100	100	21	18	26	23	44	40	38	50	40	56
100	100	20	40	100	27	55	50	34	5	23	47
100	100	10	17	0	19	47	49	30	28	27	56
29	100	100	40	15	21	39	42	29	32	39	21
100	100	83	0	36	11	36	37	22	13	31	76
86	100	92	25	0	26	43	50	26	26	17	55
100	100	8	33	0	24	35	37	30	39	38	37
100	100	100	25	26	11	41	52	31	38	30	7
100	100	18	0	34	7	43	45	29	54	49	56
86	100	73	20	100	6	56	49	64	34	39	60
100	100	28	25	100	26	34	44	24	42	69	56
100	100	93	0	40	41	43	52	77	21	39	76
100	100	62	25	21	26	53	43	12	35	44	55
100	100	65	25	100	40	33	35	29	32	44	56
29	100	54	40	48	37	34	38	33	21	38	56
100	100	100	44	0	14	37	44	27	24	38	55
29	100	100	29	30	35	36	38	28	19	20	76
29	100	100	29	100	34	34	35	32	13	36	37
100	100	63	40	43	73	35	35	32	44	53	76
100	100	59	22	30	13	34	40	31	53	46	7
100	100	74	25	0	12	31	49	26	19	51	56
86	100	92	22	30	27	34	45	36	32	34	38
86	100	100	25	30	50	52	53	31	25	54	55
86	100	100	0	30	21	51	48	24	31	42	6
100	100	40	50	100	50	36	39	35	15	44	21
100	100	45	25	27	24	46	53	28	26	90	55
86	100	100	44	100	4	41	43	35	22	49	55
86	100	100	0	100	28	26	39	26	11	39	76
100	100	100	22	36	27	47	48	42	24	32	76
86	100	100	25	40	25	64	62	41	24	33	56
100	100	83	20	0	21	49	52	36	20	38	18
100	100	100	22	27	17	47	47	38	14	45	20
100	100	69	44	0	31	41	47	39	39	39	55
100	100	67	0	0	30	37	40	37	2	42	56
86	100	100	44	43	6	42	38	23	27	47	53
86	100	100	0	43	67	45	51	39	40	37	48
100	100	100	29	100	30	58	39	25	17	31	60
100	100	90	0	39	28	65	57	100	31	39	55
86	100	78	0	30	18	50	46	29	33	65	6
100	100	9	44	100	26	68	57	33	2	51	55
100	100	100	29	20	24	26	35	49	19	44	56
100	100	60	0	100	19	54	50	32	25	45	55
20	67	60	60	100	30	37	42	39	4	51	38
100	100	45	25	40	16	41	42	23	26	37	55
86	100	100	25	30	24	39	43	26	15	39	56
100	100	60	25	100	18	42	44	19	26	36	55
100	100	30	22	26	30	46	40	29	54	46	55
86	100	62	0	26	24	36	59	31	12	30	55
100	100	43	25	40	50	41	45	34	21	44	20
100	100	100	29	36	7	54	43	35	22	47	76
100	100	45	50	0	7	40	45	19	24	29	39
86	100	100	29	100	22	35	39	28	7	76	41
86	100	66	0	26	12	58	52	28	11	26	41
29	100	72	22	40	30	41	40	30	30	52	55
86	100	77	25	30	19	40	55	34	19	33	55
100	0	100	25	0	30	40	43	36	36	25	56
100	100	100	36	100	29	37	37	26	36	44	59
86	0	100	33	0	44	48	31	33	10	42	5
20	0	17	33	26	23	39	51	38	33	20	38
100	100	100	29	100	30	51	62	15	36	48	56
100	100	100	50	55	12	41	38	10	16	39	56
86	100	73	29	100	31	54	55	29	17	47	55
100	0	100	25	100	20	54	53	37	35	19	55
86	100	100	0	30	17	46	39	30	28	11	55
20	67	53	44	19	23	23	34	29	13	43	42
86	100	100	50	100	8	48	44	33	29	26	39
86	100	100	22	100	38	40	39	37	38	47	20
100	100	78	25	100	17	60	56	38	34	33	56
29	100	100	29	42	33	50	54	35	32	45	60
100	0	5	20	0	34	46	41	36	22	23	55
86	100	100	25	100	14	34	34	9	26	38	19
86	100	27	20	42	15	47	38	34	34	40	19
100	100	100	50	40	15	41	43	38	8	54	55
20	67	100	25	36	13	45	43	32	28	39	38
86	100	100	20	35	44	41	30	29	33	21	51
86	100	24	22	36	16	35	38	31	16	41	56
100	100	59	29	40	12	48	45	17	35	39	6
20	55	33	20	23	24	46	46	28	23	31	13
100	100	8	36	100	4	40	41	31	3	19	55
100	100	64	44	100	30	61	51	39	40	51	55
100	100	59	50	100	13	54	56	33	35	43	76
100	100	48	20	36	22	38	47	24	15	40	56
100	100	100	18	40	20	47	23	21	40	41	55
100	100	72	25	27	29	50	46	33	23	51	56
100	0	100	25	0	9	39	44	33	25	35	56
100	0	5	33	0	14	62	65	35	43	19	18
100	100	77	25	100	27	49	51	27	30	38	56
100	100	51	25	100	28	37	38	33	30	47	56
100	100	11	18	0	18	52	42	42	47	33	55
100	100	80	22	21	7	45	42	26	35	39	56
100	100	82	40	100	18	25	37	36	28	42	41
29	100	100	22	40	39	42	35	44	36	40	38
86	100	88	22	36	21	53	44	35	35	50	6
86	100	100	40	100	23	51	53	30	24	43	55
100	100	63	25	100	12	50	46	35	30	20	76
100	100	100	25	100	10	39	45	20	29	53	60
29	100	7	29	100	22	43	39	35	28	36	47
86	100	78	25	100	8	51	52	24	37	19	55
20	67	74	0	44	10	39	49	30	17	47	38
86	0	100	25	23	31	42	45	36	22	38	42
100	100	100	22	0	6	41	46	32	29	50	56
83	100	100	25	24	20	48	43	43	26	40	56
100	0	100	25	0	39	27	33	20	27	48	60
100	100	77	0	0	42	30	30	14	52	29	48
100	100	70	25	40	10	40	40	40	37	41	42
100	100	67	29	100	31	38	33	35	20	27	56
86	100	100	25	100	14	45	46	28	24	41	60
86	0	100	25	0	39	34	40	20	36	45	60
100	100	23	33	21	24	29	35	50	15	46	55
86	100	100	17	26	25	50	45	24	33	47	76
100	100	86	20	100	25	38	44	39	35	44	55
100	0	100	100	0	24	22	35	25	28	21	60
100	100	94	20	42	14	47	50	34	32	20	41
100	100	6	100	0	9	43	34	26	47	38	40
86	100	100	40	15	23	45	50	20	22	39	7
83	100	100	29	42	17	40	46	63	17	52	49
86	100	56	44	100	8	52	54	44	27	28	55
86	100	100	20	100	36	30	33	40	31	22	56
86	100	100	29	100	37	30	35	27	26	36	60
29	0	100	25	0	18	43	43	44	39	41	56
100	100	100	22	40	32	54	54	39	11	46	21
86	100	78	22	42	8	42	40	46	13	48	56
86	100	100	0	26	26	36	39	22	25	48	38
100	100	75	25	38	33	53	52	23	11	9	20
100	100	100	44	40	11	44	54	17	28	19	55
100	100	57	0	100	26	41	45	100	26	54	56
86	100	78	25	100	50	58	55	22	37	36	55
100	100	59	25	27	19	47	41	32	13	35	41
100	100	100	0	40	18	48	46	28	30	30	6
100	100	100	0	100	20	38	36	39	26	35	39
100	100	69	22	100	24	44	39	33	23	52	60
100	100	100	25	21	7	46	47	31	31	37	56
86	100	75	44	40	26	57	55	29	21	37	60
100	100	19	67	26	9	37	42	22	46	48	56
100	100	30	25	100	33	48	51	39	33	54	55
86	100	100	25	100	26	43	48	29	24	47	60
100	100	100	0	100	20	27	42	30	35	87	60
29	100	100	33	40	31	44	46	33	39	26	56
20	67	100	40	100	14	45	49	27	0	47	37
100	100	59	25	27	31	41	41	31	23	37	56
20	67	100	0	9	28	44	42	17	8	29	35
86	100	100	29	100	12	43	49	72	33	72	56
86	0	100	18	0	36	37	47	30	34	44	49
86	0	100	100	0	26	50	50	31	54	51	55
100	100	71	25	100	77	43	44	34	20	37	7
100	0	36	100	0	32	46	50	35	42	54	55
86	100	73	22	27	18	42	50	22	17	36	56
100	100	32	29	100	27	14	24	32	33	36	56
29	100	100	0	100	31	40	53	24	34	39	55
100	0	100	25	0	12	37	40	26	32	83	56
100	100	80	36	0	13	50	52	48	30	55	56
100	0	100	100	0	40	13	15	37	21	21	56
83	100	100	100	21	32	46	51	42	34	47	41
29	100	54	20	43	34	33	39	28	28	42	55
100	100	74	25	100	7	45	47	34	29	17	56
100	100	62	25	100	8	46	46	30	27	45	76
100	100	100	22	100	12	57	28	9	29	36	55
100	100	68	22	100	27	51	51	77	37	42	60
100	100	100	36	31	6	45	44	34	32	36	55
100	100	100	44	9	37	49	49	44	25	42	49
86	100	53	40	100	77	67	88	100	19	46	55
100	100	100	25	100	16	41	41	33	17	76	56
86	100	87	25	100	18	48	48	36	33	33	55
86	100	73	25	43	6	45	46	33	11	36	7
100	100	85	22	0	30	48	47	45	37	40	55
100	100	90	25	100	7	40	40	31	22	49	39
100	100	7	18	100	18	41	46	31	36	50	20
100	0	100	25	42	17	80	53	100	29	60	56
100	100	38	22	100	25	52	49	16	39	15	56
86	100	100	50	0	50	46	46	17	24	46	76
100	0	50	29	0	21	52	59	32	35	43	55
29	100	100	22	100	35	43	45	39	31	41	36
83	100	100	29	20	25	33	39	34	20	41	55
100	0	7	20	40	6	52	56	32	35	29	56
86	100	58	50	100	30	65	70	33	31	42	5
100	100	100	50	100	15	36	46	24	33	43	56
100	100	73	25	42	28	37	40	24	32	33	55
86	0	100	100	0	31	40	40	34	29	41	55
100	100	85	44	100	24	48	53	20	15	42	40
86	100	81	22	26	5	50	50	39	14	45	55
100	100	100	29	100	34	60	60	18	27	41	48
100	100	60	22	100	19	63	63	19	47	18	76
100	100	100	22	36	29	38	42	20	43	39	55
20	55	53	20	40	28	49	46	25	14	49	39
86	100	95	25	0	35	55	53	40	31	28	21
86	100	100	25	100	24	54	45	29	14	44	47
100	100	58	25	0	32	61	51	45	13	34	56
100	100	50	50	36	25	56	52	34	14	44	55
100	100	100	57	100	13	52	59	8	19	51	60
86	67	90	50	100	27	42	46	29	5	29	56
100	0	100	25	44	32	43	44	36	21	39	55
86	100	69	25	27	27	45	48	34	12	49	56
100	100	78	25	100	7	40	48	31	41	42	76
100	100	100	20	100	27	46	53	25	25	40	60
86	0	100	25	0	29	47	47	32	28	35	55
29	100	100	25	100	30	50	48	29	22	45	56
86	100	60	0	43	11	38	34	9	30	46	51
86	100	43	25	100	26	39	41	33	37	18	55
29	100	81	22	100	42	41	45	46	25	35	56
29	100	83	25	100	26	40	55	35	36	41	55
83	100	7	0	26	7	35	42	33	47	12	55
100	100	78	25	0	51	42	44	32	20	40	56
100	100	47	29	0	18	50	50	28	18	30	56
100	100	19	0	40	21	66	54	100	57	84	56
100	100	100	0	100	12	42	49	11	25	30	56
29	100	100	25	40	36	40	44	17	26	39	55
100	100	76	17	0	19	62	56	21	46	38	55
86	100	68	50	0	34	51	46	34	19	27	56
86	100	55	40	0	22	32	36	25	44	48	55
100	100	95	20	0	18	39	42	38	27	38	55
100	100	84	40	100	9	45	44	26	25	24	56
100	100	54	0	36	6	44	53	23	15	32	39
86	100	73	25	100	26	43	49	29	53	51	37
29	100	100	0	100	37	37	42	17	22	24	55
100	100	45	50	17	100	67	55	19	39	45	51
86	100	100	57	26	39	49	42	36	30	31	55
29	100	34	29	100	17	23	25	28	21	38	55
100	100	100	40	31	29	45	45	45	1	45	41
100	100	100	22	100	15	50	41	33	5	13	48
100	100	60	22	24	21	24	31	34	35	47	48
100	100	43	25	26	39	74	67	30	20	43	20
100	100	71	22	0	18	39	55	30	13	23	60
100	100	86	18	40	16	48	36	33	35	40	55
20	67	63	20	100	8	35	40	34	39	33	42
100	100	62	25	100	16	45	37	22	14	38	42
100	100	54	29	30	22	45	56	79	37	72	55
100	100	51	44	36	67	48	43	34	20	44	60
86	100	60	29	55	30	46	46	39	19	46	40
100	100	64	44	0	49	27	26	36	41	28	55
86	100	56	40	100	22	46	43	35	45	59	55
100	100	82	44	27	11	40	43	28	44	38	55
100	100	79	25	0	44	39	46	32	26	48	41
20	67	80	0	21	23	19	26	70	6	36	40
100	100	52	25	100	7	47	51	34	32	63	56
100	0	100	22	100	19	57	69	30	24	58	43
100	100	61	22	36	8	56	65	34	36	56	55
86	100	78	25	100	28	39	46	34	27	41	55
100	100	100	20	100	51	39	54	30	38	56	60
100	100	100	20	36	10	43	36	35	21	44	55
20	67	100	0	100	12	34	47	34	29	31	42
100	100	97	20	30	11	39	41	26	7	45	56
86	100	70	20	100	31	40	40	34	31	29	38
29	100	33	25	100	40	42	38	27	28	39	55
100	100	79	0	26	25	51	51	38	25	34	7
86	100	100	22	24	33	29	41	43	23	47	55
100	100	91	20	17	21	42	48	47	11	23	41
100	100	58	25	100	37	46	49	31	48	52	55
86	100	100	57	100	28	58	73	100	39	38	55
100	100	74	40	100	36	42	47	33	39	33	55
100	100	57	25	100	13	45	58	39	46	62	55
86	100	100	25	100	16	45	51	34	10	51	55
86	100	13	14	100	43	26	31	39	36	25	37
20	67	55	0	100	7	34	43	37	10	36	36
86	100	69	25	0	25	31	47	26	19	10	60
100	100	70	20	0	15	43	44	49	14	56	56
29	100	100	50	100	24	39	51	39	29	40	39
86	100	100	22	0	77	45	48	30	30	43	56
100	100	76	22	31	8	54	56	50	27	42	47
86	100	43	29	42	5	54	33	40	45	49	60
83	100	86	25	0	26	44	52	14	27	49	55
100	100	21	100	100	15	48	48	33	4	51	6
83	100	52	25	40	21	48	48	38	18	36	55
100	100	5	31	40	30	38	42	29	32	51	8
100	0	100	60	100	29	48	47	35	17	43	56
100	0	100	25	100	37	39	37	28	26	70	56
100	100	9	80	100	17	22	26	47	30	45	48
83	100	41	0	40	8	47	49	28	19	41	42
100	100	86	20	100	14	43	51	29	25	43	18
100	100	83	0	30	21	51	50	43	20	47	76
100	100	95	25	100	25	40	39	28	21	38	21
100	100	100	22	34	35	47	48	21	30	41	68
100	100	100	20	36	8	31	39	36	20	40	18
100	0	100	25	0	44	59	43	19	6	36	35
100	100	50	29	36	100	34	39	11	14	40	24
100	100	100	22	36	21	48	42	35	17	33	76
100	100	60	22	26	27	38	43	6	35	30	76
100	100	70	20	26	14	47	45	14	46	40	76
83	100	100	29	100	30	43	59	37	20	25	48
100	100	100	25	36	30	40	45	30	20	42	49
100	0	70	22	0	32	46	46	25	20	39	8
20	0	100	25	0	9	45	46	9	25	31	43
86	100	17	20	100	20	43	46	33	46	54	56
86	100	29	50	48	22	32	44	34	17	46	60
86	100	90	40	39	14	35	37	29	24	43	56
86	100	53	22	100	25	43	46	41	24	44	60
86	100	51	25	100	11	41	41	15	56	33	56
86	100	100	0	100	27	38	42	29	20	43	18
20	0	100	22	21	16	17	17	23	9	60	34
86	100	100	57	100	30	30	41	36	32	35	40
86	100	89	44	100	12	47	49	12	7	41	18
86	100	100	25	36	21	28	35	100	26	46	21
86	100	100	25	55	12	41	39	20	22	69	21
86	100	100	29	40	21	43	43	36	23	32	20
20	55	46	25	15	19	29	27	40	1	43	35
86	0	38	33	22	24	34	41	32	39	34	6
20	100	33	36	40	20	42	42	16	29	25	38
83	0	100	25	0	38	39	39	35	25	49	21
86	100	62	0	21	37	45	44	35	65	44	56
86	100	62	25	100	64	48	54	32	38	42	6
83	100	12	36	26	23	49	46	36	44	33	56
86	100	100	22	44	20	43	36	100	58	41	55
83	0	100	100	100	27	41	38	22	38	40	18
100	100	67	20	100	22	48	50	100	24	48	55
20	67	100	25	30	34	54	52	49	21	41	38
86	100	100	25	100	19	58	26	27	39	21	60
86	100	41	18	100	5	43	47	33	20	53	18
86	100	38	25	100	23	46	43	34	9	44	56
86	0	100	22	0	77	53	52	36	39	24	56
86	100	89	20	100	9	32	39	18	25	28	41
86	100	65	25	0	6	50	54	30	19	47	19
20	67	58	18	100	9	38	44	30	23	43	42
29	100	40	18	27	37	32	37	12	12	41	6
100	100	100	29	26	21	45	49	30	13	49	7
83	100	66	22	36	27	43	39	35	62	48	55
86	0	100	20	36	33	26	31	30	5	46	5
86	100	70	0	21	22	12	19	35	40	21	56
20	12	100	22	100	27	46	40	41	5	47	35
86	100	100	25	100	27	48	48	32	27	43	55
86	100	57	0	36	17	50	34	20	22	33	76
86	100	6	22	100	5	31	47	36	37	55	56
20	67	100	55	100	32	29	44	37	37	47	38
86	100	17	33	100	19	36	40	37	47	13	42
86	100	94	22	100	25	45	53	27	33	44	56
83	100	43	40	100	25	49	48	31	38	50	7
86	100	100	0	100	16	28	43	28	25	25	56
86	100	100	25	36	18	43	49	28	16	69	56
86	100	49	0	26	29	42	41	30	18	37	76
29	100	100	33	36	42	32	35	30	26	36	21
86	100	4	22	40	7	38	38	40	27	42	55
86	100	100	20	100	15	42	43	30	28	42	55
86	100	100	25	55	7	48	36	30	17	47	76
86	100	22	20	36	20	37	41	39	39	45	76
86	0	10	0	0	100	49	48	42	34	45	56
86	100	43	27	30	15	47	59	32	31	72	55
86	100	100	44	55	17	37	39	18	39	26	76
86	100	100	25	0	10	42	46	37	25	30	48
83	100	100	29	26	25	43	52	27	29	9	43
86	100	48	0	40	6	52	52	36	48	51	56
86	0	100	100	0	31	37	45	32	33	40	55
86	100	100	25	100	11	50	48	26	35	37	56
100	100	100	33	100	8	39	46	9	24	41	43
86	100	100	25	0	9	46	40	28	14	45	20
86	100	56	29	26	40	17	51	25	28	48	6
86	100	100	0	42	18	45	50	35	31	38	56
100	100	48	25	100	15	42	41	25	24	39	7
100	100	38	25	100	100	59	54	100	30	45	56
86	100	100	29	100	18	34	37	32	18	44	18
20	67	100	25	34	26	46	40	42	38	42	35
86	100	100	44	21	16	45	50	6	31	51	20
86	100	47	22	100	23	42	42	30	13	31	60
86	67	100	40	0	24	42	45	5	30	41	18
100	100	24	36	36	14	44	44	24	61	42	56
86	0	100	100	0	27	44	43	29	46	24	20
86	100	53	25	100	17	44	43	30	36	43	76
24	0	71	44	100	11	40	27	25	27	42	42
24	100	20	22	30	25	38	28	31	3	26	18
24	0	7	60	34	5	43	49	34	38	47	56
24	0	100	0	36	21	43	41	34	30	52	55
100	100	94	29	100	13	42	42	15	39	34	55
86	100	60	40	42	8	46	48	11	24	26	53
100	100	49	44	100	7	41	46	32	45	44	76
86	100	100	25	100	12	37	49	12	29	48	56
100	100	100	18	100	18	36	38	32	38	36	56
100	100	93	40	100	23	42	49	10	12	76	55
86	100	100	100	21	32	42	49	15	9	41	56
86	100	84	25	26	15	41	41	40	29	36	76
86	100	47	25	100	27	38	38	35	35	18	76
86	100	36	25	36	25	49	48	50	25	31	76
29	11	24	40	36	24	41	42	36	44	43	56
29	100	100	50	100	27	42	41	27	32	19	42
29	0	100	0	27	77	36	36	33	23	40	21
29	100	100	29	55	15	45	35	38	11	69	20
100	100	100	57	100	23	44	33	34	27	33	68
29	100	6	22	36	5	35	36	23	46	33	37
29	100	100	40	100	21	40	45	36	25	49	41
29	100	100	25	36	7	50	50	35	29	79	56
29	100	100	50	34	21	40	40	32	20	57	56
29	100	100	25	100	15	46	40	35	10	37	55
29	100	100	25	100	20	44	43	36	39	41	56
29	100	100	29	36	19	35	39	27	6	42	76
29	100	100	50	100	26	48	44	22	36	27	56
29	100	12	20	100	7	46	44	32	41	44	60
29	11	100	29	100	34	28	46	52	34	18	56
29	100	100	50	21	25	47	32	26	28	39	55
29	100	100	25	100	21	41	41	26	40	32	76
29	100	100	44	100	23	52	48	26	11	44	76
29	100	100	25	34	28	43	43	26	28	54	43
100	100	100	29	36	28	44	37	38	27	33	56
29	100	100	25	42	37	43	37	30	24	64	56
29	100	20	22	100	24	43	40	24	8	43	56
29	100	100	29	55	26	36	39	31	28	20	56
29	100	100	25	36	27	37	33	35	23	34	56
29	100	100	0	26	15	41	41	45	29	32	56
29	100	5	0	100	6	41	30	33	20	39	18
29	100	43	18	43	31	42	42	29	15	30	59
29	100	41	0	36	69	41	34	27	38	41	55
29	100	24	18	42	22	38	46	17	34	22	76
29	100	100	36	55	11	36	41	13	21	43	76
29	100	100	29	27	23	46	48	37	26	35	41
26	100	100	50	24	14	37	41	20	25	20	56
100	100	54	40	36	18	50	42	20	2	43	26
29	11	37	20	30	7	32	41	39	24	39	76
24	67	100	44	100	7	47	42	27	12	22	35
29	100	100	22	36	28	45	45	28	13	33	76
29	0	31	67	100	28	41	42	33	100	24	6
29	67	89	20	36	29	39	47	17	14	37	41
29	100	13	0	21	30	42	42	36	23	34	89
29	100	100	22	40	47	42	37	43	13	41	20
29	100	100	25	26	22	32	30	54	12	26	76
29	100	95	0	27	77	44	42	30	27	46	20
29	100	100	25	100	19	38	42	44	15	32	56
100	100	100	25	100	33	50	41	43	32	38	36
24	55	20	46	100	24	46	50	39	29	47	37
29	100	100	44	100	21	36	37	34	30	39	60
29	100	100	29	100	29	51	61	50	38	35	56
29	100	100	0	100	22	31	31	27	28	41	48
29	100	100	25	34	24	45	44	32	31	46	55
24	67	100	29	42	28	37	26	32	16	44	35
29	100	100	22	100	16	39	39	35	32	27	59
29	100	24	40	100	26	40	40	43	40	21	55
29	100	22	75	100	19	40	43	27	38	29	56
29	100	100	29	34	15	49	40	29	36	45	76
29	100	100	25	100	14	44	36	25	20	27	55
29	100	4	33	100	8	45	45	14	34	23	55
20	100	79	44	55	15	48	55	22	27	40	76
20	67	93	50	30	7	33	50	48	16	48	5
20	67	85	18	30	14	33	43	24	4	47	5
20	67	100	100	55	17	41	47	29	33	40	7
20	67	59	22	26	15	43	41	32	17	28	7
20	100	24	40	42	87	28	32	42	3	28	47
20	67	100	50	36	16	46	50	6	6	27	55
20	67	83	36	36	37	49	49	37	10	3	5
20	67	76	31	30	8	41	38	17	100	29	5
20	67	70	40	30	24	34	48	32	6	39	8
100	100	100	22	30	29	33	47	38	8	50	12
20	67	100	25	100	7	46	40	16	14	40	6
20	67	53	40	100	10	42	44	28	7	38	6
100	100	17	17	100	26	45	37	31	100	30	13
20	67	100	25	100	22	48	43	34	6	34	60
20	67	22	55	100	32	51	46	37	3	4	18
20	67	53	22	55	18	29	34	30	6	43	7
20	67	100	29	36	32	46	47	27	8	28	7
20	100	100	22	36	29	48	42	27	19	49	18
100	100	100	40	22	26	41	39	29	100	5	21
17	67	100	44	21	40	37	43	30	11	29	21
20	67	100	22	100	100	48	45	37	14	43	18
20	67	100	0	26	35	39	39	20	6	53	5
20	67	100	25	36	21	44	41	49	5	43	5
20	67	100	25	100	10	41	32	22	29	47	7
20	67	20	20	100	25	36	41	38	100	33	5
20	100	66	25	40	21	52	44	35	15	36	25
20	100	10	0	1	28	47	41	38	32	29	55
20	100	75	22	1	19	51	42	34	67	35	55
17	100	100	0	1	40	41	39	44	37	46	56
100	67	79	25	100	25	51	48	31	24	45	7
86	0	24	36	100	35	44	44	39	50	49	6
86	0	100	20	0	17	42	39	39	33	40	21
100	0	100	22	100	20	55	53	43	32	42	55
86	0	100	31	24	33	38	42	21	39	52	54
100	0	24	20	100	26	48	47	32	33	9	55
86	100	53	18	100	19	37	44	24	3	32	5
86	0	100	22	100	77	41	44	28	33	21	21
86	67	100	22	21	7	45	43	35	22	42	11
86	67	53	22	100	16	45	45	13	8	41	6
86	67	70	44	36	33	46	45	28	13	43	20
86	67	100	25	27	26	47	47	22	4	17	55
86	67	6	20	0	8	58	58	28	29	45	20
83	67	100	57	0	30	38	38	27	19	41	19
86	67	100	29	0	48	51	51	14	20	54	18
20	0	100	20	100	29	42	42	21	37	28	13
24	0	53	44	26	69	49	39	50	43	20	42
24	67	100	29	30	21	47	35	33	13	43	20
24	67	84	18	100	8	47	38	13	22	24	8
24	0	22	67	100	31	47	45	21	34	47	60
24	67	100	25	100	18	49	49	44	5	38	20
24	0	100	25	55	11	36	49	26	11	44	7
24	67	100	36	30	19	45	45	36	4	45	8
24	67	100	40	43	24	47	42	45	16	50	6
24	0	100	29	24	3	41	45	34	26	46	21
24	0	100	25	21	8	43	42	40	25	48	19
24	0	24	20	42	24	42	46	37	43	45	19
