# Supplementary material for: Hidden duplicates: 10s or 100s of Indian trials, registered with ClinicalTrials.gov, have not been registered in India, as required by law
Source: PLoS One. 2020 Jun 19;15(6):e0234925. doi: 10.1371/journal.pone.0234925 (PMC7304601; doi:10.1371/journal.pone.0234925)
Supplement: S5 Table — Data from varying numbers of field(s) of the 1013 CTG records were used to pick up the best matches in the set of 19,533 CTRI records. The percentage of correct matches could be determined because we already knew the correct CTRI matches. (XLS) [file pone.0234925.s008.xls]

## Sheet: sheet 1
S8 Table. Identifying CTRI matches for the set of 1013 CTG records using the algorithms. Data from varying numbers of field(s) of the 1013 CTG records were used to pick up the best matches in the set of 19,533 CTRI records. The percentage of correct matches could be determined because we already knew the correct CTRI matches.
Different combinations of 4 fields
Number of fields	Field(s) used to match	Algorithm used	Total CTG	Total CTRI	True match cases	False match cases	Percentage of true matches
4 fields	title, condition, intervention, primary outcome	fuzz	1013	19533	765	248	75.5183
4 fields	title, condition, intervention, sponsor	fuzz	1013	19533	838	175	82.7246
4 fields	title, condition, primary outcome, sponsor	fuzz	1013	19533	690	323	68.1145
4 fields	title, intervention, primary outcome, sponsor	fuzz	1013	19533	768	245	75.8144
4 fields	condition, intervention, primary outcome, sponsor	fuzz	1013	19533	572	441	56.4659
Different combinations of 3 fields
Number of fields	Field(s) used to match	Algorithm used	Total CTG	Total CTRI	True match cases	False match cases	Percentage of true matches
3 fields	title, condition, intervention	fuzz	1013	19533	824	189	81.3425
3 fields	title, condition, sponsor	fuzz	1013	19533	813	200	80.2567
3 fields	title, intervention, sponsor	fuzz	1013	19533	819	194	80.849
3 fields	condition, intervention, sponsor	fuzz	1013	19533	492	521	48.5686
Different combinations of 2 fields
Number of fields	Field(s) used to match	Algorithm used	Total CTG	Total CTRI	True match cases	False match cases	Percentage of true matches
2 fields	title, condition	fuzz	1013	19533	787	226	77.69
2 fields	title, intervention	fuzz	1013	19533	823	190	81.2438
2 fields	condition, intervention	fuzz	1013	19533	433	580	42.7443
Single fields
Number of fields	Field(s) used to match	Algorithm used	Total CTG	Total CTRI	True match cases	False match cases	Percentage of true matches
1 field	title	fuzz	1013	19533	812	201	80.1579
1 field	intervention	fuzz	1013	19533	248	765	24.4817
1 field	title	tfidf	1013	19533	820	193	80.9477
