# Supplementary material for: Hidden duplicates: 10s or 100s of Indian trials, registered with ClinicalTrials.gov, have not been registered in India, as required by law
Source: PLoS One. 2020 Jun 19;15(6):e0234925. doi: 10.1371/journal.pone.0234925 (PMC7304601; doi:10.1371/journal.pone.0234925)
Supplement: S6 Table — Ignoring the fact that we already knew the correct matches, we used the 1013 CTG records to identify their best matches in the entire database of 19,533 records. (XLSX) [file pone.0234925.s009.xlsx]

## Sheet: cover_note
S9 Table. Using the title field, and the fuzz or tfidf algorithm, to identify the correct matches for the 1013 CTG records in the database of 19,533 records.
Using fuzz
Out of 1013, true matches	812	80.1579
Out of 1013, false matches	201	19.8421
Using tfidf
Out of 1013, true matches	820	80.9477
Out of 1013, false matches	193	19.0523
common (fuzz, tfidf)
Raw match results common to fuzz and tfidf	826
Out of 826, true matches	749	90.678
Out of 826, false matches	77	9.32203
Note: Using both fuzz and tfidf we found that there were multiple cases of multiple CTG records which matched to a single CTRI record.

## Sheet: fuzz_1013
CTRI ID	NCT ID
CTRI/2009/091/000652	NCT00084136
CTRI/2018/02/011794	NCT00099632
CTRI/2008/091/000201	NCT00102466
CTRI/2009/091/000511	NCT00108862
CTRI/2009/091/000672	NCT00124540
CTRI/2009/091/000146	NCT00128102
CTRI/2018/03/012266	NCT00144794
CTRI/2013/07/003815	NCT00193739
	NCT01566240
CTRI/2013/04/003568	NCT00193765
CTRI/2018/03/012268	NCT00196742
CTRI/2018/03/012267	NCT00231400
CTRI/2009/091/000175	NCT00239356
CTRI/2009/091/000491	NCT00261846
	NCT00574873
CTRI/2010/091/000369	NCT00264511
CTRI/2010/091/001144	NCT00268905
CTRI/2009/091/000118	NCT00284856
CTRI/2010/091/001285	NCT00293735
CTRI/2009/091/000593	NCT00300781
	NCT00445458
CTRI/2009/091/000354	NCT00315757
CTRI/2009/091/000413	NCT00324311
CTRI/2009/091/0005	NCT00347919
CTRI/2009/091/000872	NCT00351611
CTRI/2009/091/000905	NCT00353496
CTRI/2009/091/000410	NCT00358943
	NCT00738179
CTRI/2009/091/000195	NCT00363636
CTRI/2007/091/000008	NCT00366470
CTRI/2007/091/000017	NCT00369070
CTRI/2009/091/000495	NCT00374322
CTRI/2013/06/003748	NCT00375219
CTRI/2009/091/00042	NCT00382525
CTRI/2011/091/000186	NCT00384735
CTRI/2007/091/000044	NCT00385515
CTRI/2009/091/000519	NCT00387127
CTRI/2009/091/000516	NCT00387387
CTRI/2009/091/000705	NCT00387686
CTRI/2010/091/000254	NCT00390221
	NCT01064401
CTRI/2009/091/00011	NCT00391066
CTRI/2009/091/000201	NCT00403767
CTRI/2009/091/000703	NCT00407745
CTRI/2008/091/000111	NCT00409188
CTRI/2012/01/002352	NCT00412893
	NCT00634049
CTRI/2012/01/002351	NCT00413218
CTRI/2009/091/000704	NCT00413699
CTRI/2009/091/000197	NCT00414609
	NCT00699075
CTRI/2009/091/000722	NCT00414661
CTRI/2008/091/000013	NCT00418886
CTRI/2009/091/000088	NCT00420212
CTRI/2009/091/000486	NCT00424255
CTRI/2011/10/002066	NCT00427388
CTRI/2013/01/003328	NCT00430898
CTRI/2010/091/000017	NCT00432796
CTRI/2008/091/000170	NCT00438919
CTRI/2015/11/006353	NCT00439140
CTRI/2007/091/000026	NCT00439725
	NCT00439777
CTRI/2009/091/000295	NCT00440310
CTRI/2010/091/000054	NCT00443794
CTRI/2008/091/000040	NCT00449605
CTRI/2009/091/000117	NCT00451451
CTRI/2009/091/001056	NCT00451477
CTRI/2009/091/000548	NCT00452790
CTRI/2019/02/017562	NCT00455533
CTRI/2011/091/000025	NCT00457691
CTRI/2013/11/004124	NCT00462943
CTRI/2007/091/000016	NCT00468923
CTRI/2009/091/000715	NCT00474981
CTRI/2009/091/000425	NCT00476957
CTRI/2009/091/000499	NCT00480025
CTRI/2009/091/00044	NCT00480077
CTRI/2007/091/000023	NCT00481247
CTRI/2009/091/000775	NCT00489177
CTRI/2009/091/000477	NCT00490139
	NCT00553358
CTRI/2009/091/000497	NCT00490568
CTRI/2008/091/000152	NCT00496847
CTRI/2017/10/010010	NCT00499525
	NCT01307397
CTRI/2010/091/000025	NCT00502307
	NCT01076010
CTRI/2019/05/019007	NCT00503698
CTRI/2010/091/000016	NCT00504075
CTRI/2009/091/000057	NCT00507429
CTRI/2009/091/00014	NCT00509236
CTRI/2019/04/018614	NCT00511147
CTRI/2009/091/000507	NCT00516321
CTRI/2009/091/001069	NCT00522379
CTRI/2009/091/000318	NCT00523965
CTRI/2007/091/000033	NCT00525408
CTRI/2007/091/000039	NCT00527735
CTRI/2009/091/000508	NCT00529568
CTRI/2009/091/000336	NCT00530764
CTRI/2009/091/000387	NCT00531479
CTRI/2008/091/000028	NCT00532155
CTRI/2009/091/000566	NCT00532259
CTRI/2010/091/000230	NCT00534937
CTRI/2009/091/000422	NCT00537940
CTRI/2010/091/000290	NCT00538239
CTRI/2011/05/001754	NCT00545129
CTRI/2008/091/000001	NCT00549757
CTRI/2011/09/001986	NCT00557167
CTRI/2008/091/000007	NCT00565448
CTRI/2010/091/000641	NCT00566254
	NCT01136954
CTRI/2009/091/000260	NCT00567996
CTRI/2011/091/000069	NCT00569192
CTRI/2007/091/000040	NCT00571649
CTRI/2008/091/000042	NCT00574275
CTRI/2009/091/000319	NCT00578695
CTRI/2008/091/000018	NCT00580216
CTRI/2009/091/00009	NCT00594568
CTRI/2009/091/000481	NCT00595257
CTRI/2009/091/000022	NCT00604214
CTRI/2007/091/000042	NCT00611884
	NCT01006291
CTRI/2008/091/000254	NCT00612014
CTRI/2011/04/001702	NCT00612833
CTRI/2008/091/000014	NCT00614120
CTRI/2009/091/000193	NCT00617669
CTRI/2011/091/000299	NCT00622193
CTRI/2008/091/000036	NCT00625664
CTRI/2009/091/000302	NCT00626548
CTRI/2009/091/000822	NCT00630110
CTRI/2008/091/000213	NCT00631228
CTRI/2009/091/000424	NCT00631371
CTRI/2009/091/000194	NCT00631917
CTRI/2018/04/013144	NCT00632047
CTRI/2009/091/00005	NCT00633893
	NCT00643201
	NCT01485640
CTRI/2010/091/000681	NCT00634166
CTRI/2009/091/000322	NCT00635427
CTRI/2009/091/000412	NCT00637273
CTRI/2008/091/000087	NCT00637377
CTRI/2012/12/003177	NCT00639782
CTRI/2008/091/000191	NCT00640991
CTRI/2009/091/000522	NCT00643929
CTRI/2009/091/000203	NCT00646542
	NCT00765830
CTRI/2012/01/002337	NCT00658021
CTRI/2009/091/000671	NCT00660959
CTRI/2008/091/000262	NCT00663416
	NCT00938314
CTRI/2009/091/000609	NCT00664534
CTRI/2009/091/000298	NCT00667563
CTRI/2010/091/000401	NCT00667823
CTRI/2008/091/000081	NCT00674973
CTRI/2010/091/000486	NCT00676507
CTRI/2009/091/000216	NCT00677807
CTRI/2009/091/000565	NCT00678392
CTRI/2009/091/000524	NCT00678587
CTRI/2008/091/000079	NCT00678613
CTRI/2009/091/000675	NCT00679432
CTRI/2010/091/000173	NCT00679588
	NCT00694382
	NCT00721760
CTRI/2009/091/000686	NCT00680186
CTRI/2009/091/000498	NCT00680901
CTRI/2009/091/000875	NCT00682981
CTRI/2008/091/000186	NCT00683878
CTRI/2009/091/000023	NCT00684177
CTRI/2008/091/000128	NCT00687817
CTRI/2008/091/000180	NCT00688701
	NCT00715624
CTRI/2011/091/000187	NCT00689195
CTRI/2009/091/000827	NCT00689221
CTRI/2009/091/000068	NCT00690326
CTRI/2014/03/004513	NCT00690378
	NCT01595438
CTRI/2011/091/000189	NCT00691236
CTRI/2008/091/000197	NCT00692445
CTRI/2009/091/000664	NCT00694798
	NCT00694915
CTRI/2012/10/003072	NCT00696657
	NCT01617434
CTRI/2008/091/000035	NCT00698802
CTRI/2009/091/001024	NCT00699517
CTRI/2009/091/000281	NCT00701181
CTRI/2009/091/00079	NCT00704730
CTRI/2009/091/00063	NCT00705978
CTRI/2010/091/000034	NCT00707304
CTRI/2009/091/000123	NCT00707993
CTRI/2009/091/000093	NCT00709865
CTRI/2009/091/000550	NCT00709904
CTRI/2009/091/000725	NCT00711802
CTRI/2011/091/000219	NCT00712933
CTRI/2009/091/000385	NCT00713518
CTRI/2008/091/000176	NCT00713830
CTRI/2009/091/000052	NCT00716079
CTRI/2010/091/00109	NCT00717730
CTRI/2014/04/004534	NCT00718354
CTRI/2010/091/003049	NCT00718692
CTRI/2009/091/000857	NCT00719550
CTRI/2009/091/000690	NCT00725985
	NCT00906399
CTRI/2009/091/000139	NCT00729742
CTRI/2009/091/000787	NCT00733122
CTRI/2009/091/000180	NCT00734318
CTRI/2009/091/000969	NCT00734474
CTRI/2009/091/000561	NCT00735397
CTRI/2008/091/000135	NCT00735527
CTRI/2009/091/000174	NCT00736879
CTRI/2009/091/000452	NCT00737464
	NCT00737711
CTRI/2012/02/002431	NCT00744731
CTRI/2009/091/000145	NCT00745823
CTRI/2009/091/000483	NCT00748189
CTRI/2009/091/000402	NCT00750880
CTRI/2009/091/000416	NCT00752128
CTRI/2009/091/000084	NCT00752219
CTRI/2009/091/000398	NCT00755755
CTRI/2009/091/000045	NCT00756938
CTRI/2009/091/000121	NCT00757588
CTRI/2009/091/000291	NCT00758836
CTRI/2009/091/000148	NCT00759200
CTRI/2012/01/002354	NCT00760825
CTRI/2009/091/000171	NCT00761280
CTRI/2007/091/000038	NCT00761410
CTRI/2008/091/000301	NCT00767494
CTRI/2011/04/001676	NCT00768287
CTRI/2009/091/000774	NCT00774553
CTRI/2011/08/001975	NCT00777036
CTRI/2009/091/000035	NCT00777946
CTRI/2009/091/000032	NCT00778830
CTRI/2011/08/001939	NCT00781118
CTRI/2008/091/000227	NCT00781196
CTRI/2009/091/000165	NCT00781391
CTRI/2009/091/000135	NCT00783692
CTRI/2009/091/000128	NCT00783718
CTRI/2009/091/000882	NCT00787891
CTRI/2011/10/002034	NCT00788398
CTRI/2009/091/000113	NCT00789373
CTRI/2009/091/000289	NCT00789698
	NCT00790192
CTRI/2009/091/000563	NCT00790205
CTRI/2009/091/000013	NCT00790907
CTRI/2009/091/000138	NCT00790933
CTRI/2009/091/000149	NCT00791154
CTRI/2009/091/000105	NCT00791479
CTRI/2009/091/000066	NCT00792805
	NCT00794157
CTRI/2009/091/000154	NCT00792935
	NCT00804986
CTRI/2009/091/000362	NCT00793546
CTRI/2009/091/000141	NCT00793624
	NCT00796653
CTRI/2009/091/000695	NCT00795197
CTRI/2009/091/000184	NCT00795639
	NCT00796666
CTRI/2009/091/000183	NCT00796510
CTRI/2009/091/000443	NCT00799903
CTRI/2009/091/000901	NCT00801723
CTRI/2013/02/003343	NCT00805194
CTRI/2010/091/000491	NCT00806286
CTRI/2009/091/000026	NCT00808067
CTRI/2009/091/000405	NCT00809354
CTRI/2011/08/001941	NCT00809965
CTRI/2015/02/005539	NCT00810238
CTRI/2009/091/000642	NCT00810836
CTRI/2009/091/000647	NCT00811473
CTRI/2009/091/00081	NCT00812175
CTRI/2009/091/00106	NCT00813605
CTRI/2009/091/000890	NCT00814073
CTRI/2009/091/000596	NCT00814307
	NCT00966875
CTRI/2012/08/002854	NCT00814372
CTRI/2009/091/000119	NCT00819091
CTRI/2008/091/00019	NCT00819104
CTRI/2009/091/000082	NCT00821093
CTRI/2009/091/000207	NCT00821301
CTRI/2009/091/000134	NCT00821977
CTRI/2010/091/001049	NCT00823979
CTRI/2009/091/000386	NCT00824265
CTRI/2009/091/000159	NCT00824343
CTRI/2011/10/002050	NCT00824369
CTRI/2009/091/000085	NCT00825955
CTRI/2011/07/001865	NCT00829166
CTRI/2011/09/002007	NCT00830180
CTRI/2009/091/000976	NCT00831441
CTRI/2016/03/006736	NCT00831714
CTRI/2010/091/000527	NCT00833612
CTRI/2009/091/000909	NCT00833703
CTRI/2010/091/003059	NCT00834626
CTRI/2010/091/000288	NCT00835770
CTRI/2009/091/000348	NCT00836745
CTRI/2009/091/000053	NCT00836836
CTRI/2014/07/004736	NCT00837811
	NCT01202760
	NCT01215942
	NCT01711359
	NCT01721057
	NCT01885078
CTRI/2010/091/001238	NCT00839527
	NCT00849056
	NCT01128894
CTRI/2009/091/000562	NCT00839800
	NCT00939341
CTRI/2009/091/000395	NCT00839852
CTRI/2009/091/000771	NCT00843050
CTRI/2015/03/005597	NCT00845728
CTRI/2011/091/000575	NCT00847613
CTRI/2009/091/000528	NCT00848536
CTRI/2009/091/000345	NCT00849667
CTRI/2009/091/000743	NCT00850499
CTRI/2010/091/00049	NCT00850993
CTRI/2009/091/000279	NCT00853112
CTRI/2009/091/000320	NCT00853658
CTRI/2017/08/009271	NCT00856206
CTRI/2009/091/000552	NCT00856284
CTRI/2009/091/001071	NCT00856349
CTRI/2009/091/000382	NCT00856375
	NCT01183780
CTRI/2016/08/007204	NCT00858364
	NCT02542293
CTRI/2010/091/00043	NCT00859898
	NCT01095666
	NCT01555164
CTRI/2011/07/001918	NCT00860145
CTRI/2009/091/000126	NCT00860288
CTRI/2009/091/000557	NCT00863746
CTRI/2009/091/000834	NCT00864175
CTRI/2009/091/000232	NCT00865579
CTRI/2009/091/000501	NCT00865592
CTRI/2010/091/001234	NCT00865826
CTRI/2009/091/000752	NCT00868452
	NCT00868699
	NCT00868959
	NCT01284517
CTRI/2012/09/003025	NCT00868790
	NCT01075282
	NCT01126580
	NCT01472367
CTRI/2009/091/000210	NCT00870194
CTRI/2014/04/004551	NCT00870740
CTRI/2009/091/000555	NCT00876798
CTRI/2009/091/000058	NCT00876824
CTRI/2009/091/000564	NCT00877383
CTRI/2010/091/000056	NCT00879970
CTRI/2011/04/001669	NCT00884000
CTRI/2010/091/00059	NCT00884585
CTRI/2009/091/000218	NCT00885170
CTRI/2013/04/003545	NCT00885703
CTRI/2009/091/000681	NCT00887588
CTRI/2009/091/000457	NCT00888238
CTRI/2009/091/000311	NCT00888849
CTRI/2010/091/001307	NCT00891202
CTRI/2009/091/000459	NCT00894387
CTRI/2009/091/000335	NCT00894868
CTRI/2009/091/000636	NCT00900146
CTRI/2010/091/000532	NCT00901693
CTRI/2009/091/000598	NCT00901979
CTRI/2009/091/000651	NCT00902928
CTRI/2009/091/000952	NCT00905307
CTRI/2009/091/000645	NCT00905437
CTRI/2009/091/001044	NCT00907296
CTRI/2009/091/000747	NCT00908310
CTRI/2010/091/000241	NCT00909051
CTRI/2009/091/000161	NCT00909480
CTRI/2010/091/002926	NCT00910962
CTRI/2010/091/001263	NCT00911859
CTRI/2009/091/000942	NCT00915018
CTRI/2015/06/005914	NCT00915772
	NCT01422876
	NCT01438814
CTRI/2009/091/000347	NCT00917163
CTRI/2009/091/000608	NCT00917267
CTRI/2012/02/002411	NCT00917293
	NCT01636037
CTRI/2010/091/001052	NCT00918281
CTRI/2010/091/001399	NCT00918957
CTRI/2009/091/000374	NCT00919854
CTRI/2010/091/000619	NCT00920816
CTRI/2012/02/002439	NCT00920920
CTRI/2009/091/000283	NCT00921375
CTRI/2012/08/002905	NCT00925600
CTRI/2009/091/000266	NCT00927407
	NCT01404078
CTRI/2010/091/000063	NCT00927914
CTRI/2009/091/000569	NCT00928317
CTRI/2009/091/000423	NCT00929240
CTRI/2018/06/014390	NCT00931008
CTRI/2018/06/014374	NCT00931723
CTRI/2009/091/000476	NCT00933790
CTRI/2009/091/000287	NCT00933920
CTRI/2018/05/014191	NCT00934245
CTRI/2009/091/00057	NCT00938327
CTRI/2010/091/000308	NCT00939276
CTRI/2009/091/000902	NCT00940095
CTRI/2009/091/000603	NCT00941798
CTRI/2009/091/000767	NCT00943722
CTRI/2009/091/000580	NCT00950066
CTRI/2010/091/001230	NCT00957086
CTRI/2009/091/000947	NCT00958269
CTRI/2019/05/019202	NCT00958438
CTRI/2009/091/000654	NCT00958568
CTRI/2012/05/002683	NCT00962390
CTRI/2011/06/001833	NCT00967304
CTRI/2010/091/000046	NCT00968708
CTRI/2014/09/005033	NCT00968812
CTRI/2009/091/000750	NCT00969436
CTRI/2009/091/000676	NCT00970918
CTRI/2010/091/000257	NCT00972374
CTRI/2009/091/000585	NCT00974363
CTRI/2009/091/000883	NCT00975130
CTRI/2009/091/000807	NCT00975286
CTRI/2010/091/000071	NCT00976391
CTRI/2011/04/001658	NCT00976482
CTRI/2010/091/000657	NCT00982397
CTRI/2011/04/001664	NCT00982930
	NCT01069705
CTRI/2010/091/000317	NCT00986154
CTRI/2015/06/005906	NCT00987688
CTRI/2011/04/001686	NCT00988429
CTRI/2009/091/001072	NCT00990964
CTRI/2009/091/000912	NCT00993473
CTRI/2009/091/000988	NCT00994292
CTRI/2017/09/009931	NCT00995709
	NCT03112603
CTRI/2009/091/001081	NCT00996658
CTRI/2010/091/000258	NCT00996801
CTRI/2009/091/000663	NCT00998686
CTRI/2010/091/000163	NCT00999518
CTRI/2010/091/000212	NCT01000727
CTRI/2010/091/000407	NCT01001234
CTRI/2010/091/000277	NCT01001377
CTRI/2016/08/007157	NCT01002079
CTRI/2009/091/00104	NCT01003379
CTRI/2009/091/000910	NCT01005901
	NCT01566604
CTRI/2010/091/000125	NCT01008293
CTRI/2010/091/000502	NCT01009047
CTRI/2009/091/000462	NCT01009580
	NCT01175824
CTRI/2009/091/000923	NCT01010659
CTRI/2012/12/00327	NCT01012973
CTRI/2012/11/003103	NCT01014390
	NCT01543256
	NCT01899300
CTRI/2009/091/000983	NCT01017614
CTRI/2010/091/000160	NCT01018173
	NCT01991795
CTRI/2015/05/005784	NCT01019070
CTRI/2010/091/006072	NCT01020474
	NCT01020526
CTRI/2010/091/000253	NCT01023581
CTRI/2007/091/000009	NCT01023789
CTRI/2010/091/002949	NCT01027364
CTRI/2010/091/000026	NCT01030783
CTRI/2009/091/001038	NCT01030822
CTRI/2009/091/001039	NCT01031069
CTRI/2010/091/00041	NCT01032629
CTRI/2009/091/000898	NCT01032915
	NCT01090310
CTRI/2010/091/000624	NCT01034410
CTRI/2010/091/000110	NCT01035255
CTRI/2009/091/001008	NCT01035801
CTRI/2010/091/000162	NCT01035879
CTRI/2010/091/001145	NCT01039376
CTRI/2010/091/000097	NCT01039597
CTRI/2010/091/001027	NCT01039688
CTRI/2009/091/00102	NCT01041911
CTRI/2010/091/000516	NCT01042769
	NCT01131676
CTRI/2010/091/000535	NCT01043666
CTRI/2010/091/000022	NCT01045447
CTRI/2010/091/000044	NCT01045707
	NCT01169766
CTRI/2010/091/000024	NCT01046110
CTRI/2012/07/002810	NCT01047397
	NCT01393639
CTRI/2010/091/000073	NCT01047683
CTRI/2010/091/001074	NCT01049217
	NCT01145417
	NCT02187159
CTRI/2010/091/000391	NCT01052779
CTRI/2010/091/000020	NCT01053143
CTRI/2010/091/00025	NCT01057537
CTRI/2010/091/00014	NCT01058096
CTRI/2010/091/000387	NCT01059344
CTRI/2010/091/00039	NCT01059825
	NCT01096667
CTRI/2009/091/00108	NCT01061658
CTRI/2010/091/000552	NCT01064024
CTRI/2010/091/001337	NCT01064414
CTRI/2010/091/000014	NCT01065389
CTRI/2010/091/000151	NCT01068860
CTRI/2010/091/000153	NCT01069289
CTRI/2010/091/000298	NCT01069692
CTRI/2011/05/001715	NCT01071265
CTRI/2010/091/000343	NCT01071850
CTRI/2010/091/000255	NCT01073865
CTRI/2010/091/000145	NCT01074268
CTRI/2010/091/000528	NCT01076075
CTRI/2010/091/000233	NCT01076764
CTRI/2010/091/001297	NCT01077154
CTRI/2013/05/003692	NCT01078051
CTRI/2011/09/002001	NCT01079806
CTRI/2011/05/001736	NCT01081678
CTRI/2010/091/002824	NCT01081834
CTRI/2010/091/000433	NCT01082809
	NCT01137812
CTRI/2014/06/004697	NCT01082874
CTRI/2010/091/000157	NCT01086969
CTRI/2010/091/00026	NCT01091298
CTRI/2010/091/000479	NCT01095250
CTRI/2010/091/000429	NCT01095653
CTRI/2019/01/016861	NCT01096849
CTRI/2010/091/001177	NCT01097629
CTRI/2011/091/000118	NCT01098305
CTRI/2011/06/001831	NCT01098357
CTRI/2010/091/001077	NCT01098487
CTRI/2010/091/001494	NCT01098539
CTRI/2010/091/000372	NCT01104584
CTRI/2010/091/001068	NCT01104779
CTRI/2012/05/002676	NCT01106014
	NCT01112306
CTRI/2010/091/002997	NCT01106651
CTRI/2014/09/005062	NCT01106677
CTRI/2010/091/001361	NCT01106690
CTRI/2017/05/008625	NCT01107886
CTRI/2013/07/003838	NCT01113515
CTRI/2010/091/001451	NCT01114139
CTRI/2010/091/001462	NCT01114217
CTRI/2010/091/000679	NCT01114529
CTRI/2010/091/001463	NCT01114854
CTRI/2009/091/001085	NCT01115738
CTRI/2010/091/000285	NCT01119950
CTRI/2010/091/000665	NCT01120691
CTRI/2010/091/001029	NCT01120717
CTRI/2009/091/000426	NCT01121744
CTRI/2010/091/001386	NCT01121835
CTRI/2012/09/002953	NCT01122927
CTRI/2011/03/00165	NCT01124097
CTRI/2010/091/001221	NCT01124149
CTRI/2010/091/000631	NCT01126437
CTRI/2011/06/001841	NCT01128153
CTRI/2013/02/003436	NCT01128166
CTRI/2015/09/006157	NCT01129882
CTRI/2010/091/002816	NCT01129960
CTRI/2010/091/000339	NCT01130792
CTRI/2009/091/000415	NCT01132456
CTRI/2010/091/000161	NCT01134666
CTRI/2018/02/011704	NCT01134692
	NCT02465645
CTRI/2011/09/001983	NCT01137474
	NCT01195662
CTRI/2010/091/001403	NCT01138163
CTRI/2010/091/000220	NCT01138449
CTRI/2010/091/000683	NCT01138605
CTRI/2012/01/002344	NCT01142193
CTRI/2010/091/000170	NCT01142869
CTRI/2011/07/001861	NCT01143064
CTRI/2010/091/001478	NCT01145638
CTRI/2010/091/001213	NCT01147003
CTRI/2012/01/002346	NCT01147250
CTRI/2011/06/001814	NCT01147809
CTRI/2010/091/001444	NCT01149421
CTRI/2011/06/001844	NCT01151137
CTRI/2010/091/002961	NCT01151215
CTRI/2010/091/001044	NCT01152125
CTRI/2010/091/001048	NCT01152411
CTRI/2010/091/001491	NCT01153347
	NCT01157078
CTRI/2012/01/002323	NCT01154140
CTRI/2012/07/002811	NCT01155466
	NCT01215227
CTRI/2011/08/001935	NCT01155479
CTRI/2010/091/001299	NCT01159600
CTRI/2012/11/003101	NCT01160211
CTRI/2010/091/001402	NCT01160601
CTRI/2011/11/002151	NCT01161524
CTRI/2011/04/001667	NCT01162681
CTRI/2011/091/000060	NCT01164501
CTRI/2010/091/001332	NCT01167335
CTRI/2010/091/001212	NCT01167881
CTRI/2012/02/002401	NCT01168791
CTRI/2011/08/001942	NCT01168973
CTRI/2012/02/002409	NCT01169090
CTRI/2010/091/001186	NCT01169818
CTRI/2010/091/001295	NCT01172821
CTRI/2012/07/002823	NCT01174160
CTRI/2011/10/002072	NCT01177384
CTRI/2010/091/002809	NCT01177813
CTRI/2012/03/002487	NCT01178294
CTRI/2010/091/001257	NCT01179048
CTRI/2010/091/002818	NCT01185314
CTRI/2011/06/001834	NCT01185353
CTRI/2011/07/001909	NCT01190254
CTRI/2012/02/002403	NCT01190267
CTRI/2012/06/002721	NCT01191086
CTRI/2010/091/000580	NCT01191983
CTRI/2012/07/002814	NCT01192867
CTRI/2011/091/000008	NCT01193153
CTRI/2011/06/001799	NCT01197521
	NCT01242514
CTRI/2011/06/001801	NCT01197534
CTRI/2011/07/00187	NCT01198002
CTRI/2011/06/001777	NCT01200394
CTRI/2010/091/001135	NCT01201265
CTRI/2010/091/006103	NCT01202188
CTRI/2011/11/002163	NCT01204749
CTRI/2019/04/018378	NCT01205438
CTRI/2011/07/001926	NCT01208181
CTRI/2011/07/001927	NCT01208207
CTRI/2012/05/002702	NCT01208233
CTRI/2011/04/001692	NCT01209689
CTRI/2011/04/001666	NCT01209702
CTRI/2010/091/001474	NCT01210001
CTRI/2010/091/00128	NCT01212133
CTRI/2010/091/001362	NCT01214408
CTRI/2010/091/002967	NCT01215643
CTRI/2011/04/001668	NCT01215747
CTRI/2010/091/002922	NCT01216943
CTRI/2010/091/003003	NCT01217944
	NCT01922102
CTRI/2010/091/002913	NCT01219556
CTRI/2010/091/002911	NCT01219582
CTRI/2010/091/002827	NCT01220830
CTRI/2011/04/001657	NCT01222117
CTRI/2011/06/001843	NCT01223352
CTRI/2010/091/001276	NCT01224366
CTRI/2011/09/002008	NCT01225562
CTRI/2011/04/001705	NCT01226797
CTRI/2011/07/001859	NCT01227655
CTRI/2011/10/002060	NCT01228383
CTRI/2011/12/002233	NCT01229176
CTRI/2010/091/002933	NCT01230710
CTRI/2011/10/002084	NCT01232556
CTRI/2010/091/002807	NCT01233362
CTRI/2010/091/00299	NCT01233622
CTRI/2012/07/002796	NCT01234311
CTRI/2012/08/002852	NCT01235520
CTRI/2011/07/001866	NCT01237587
CTRI/2011/06/001824	NCT01239732
CTRI/2011/05/001769	NCT01242527
CTRI/2011/10/002038	NCT01243424
CTRI/2013/02/003429	NCT01245738
CTRI/2010/091/006141	NCT01252693
CTRI/2011/05/001726	NCT01252719
	NCT01252732
CTRI/2012/10/003047	NCT01254188
CTRI/2011/06/001809	NCT01254279
CTRI/2011/11/00216	NCT01254604
CTRI/2012/05/002673	NCT01254630
CTRI/2011/08/001963	NCT01255787
CTRI/2015/07/005987	NCT01257412
CTRI/2010/091/003066	NCT01258309
CTRI/2012/11/003121	NCT01258738
CTRI/2011/06/001821	NCT01259297
CTRI/2011/10/002087	NCT01260194
CTRI/2011/08/001972	NCT01261325
	NCT01339559
CTRI/2011/11/002115	NCT01261793
	NCT01262365
CTRI/2011/08/001976	NCT01262677
CTRI/2011/091/000065	NCT01262976
CTRI/2011/10/002076	NCT01265784
CTRI/2011/05/001716	NCT01265849
CTRI/2012/02/002422	NCT01268332
CTRI/2011/07/001905	NCT01270828
CTRI/2011/07/001915	NCT01271725
CTRI/2011/06/001832	NCT01271868
CTRI/2011/09/002015	NCT01271933
CTRI/2011/12/002199	NCT01272219
CTRI/2011/06/001781	NCT01274182
CTRI/2012/08/002857	NCT01274559
CTRI/2012/11/003083	NCT01277601
CTRI/2011/04/001682	NCT01281306
CTRI/2012/06/002731	NCT01283139
CTRI/2011/05/001756	NCT01284556
CTRI/2012/06/002750	NCT01288079
CTRI/2011/06/001852	NCT01289990
CTRI/2011/07/00193	NCT01298323
	NCT01496313
CTRI/2011/091/000206	NCT01303237
CTRI/2012/09/002962	NCT01304524
CTRI/2012/06/002741	NCT01304849
CTRI/2012/05/002688	NCT01305746
CTRI/2012/04/002568	NCT01309204
CTRI/2011/091/000148	NCT01311180
CTRI/2012/04/002563	NCT01313676
CTRI/2012/02/002433	NCT01315353
CTRI/2011/08/001973	NCT01316380
CTRI/2011/12/002226	NCT01321463
CTRI/2011/09/002016	NCT01327846
CTRI/2012/01/002371	NCT01331837
CTRI/2011/12/002248	NCT01335464
	NCT01335477
CTRI/2011/11/002119	NCT01336023
	NCT01392573
CTRI/2011/12/002296	NCT01339260
	NCT01376297
CTRI/2011/06/001838	NCT01340768
CTRI/2013/05/003681	NCT01341327
CTRI/2018/01/011284	NCT01341717
CTRI/2017/06/008789	NCT01344343
CTRI/2012/08/002890	NCT01345955
CTRI/2018/04/013128	NCT01352715
CTRI/2012/02/002399	NCT01353703
CTRI/2011/12/002309	NCT01358266
CTRI/2011/09/002026	NCT01358578
	NCT01365455
CTRI/2012/03/002486	NCT01360554
CTRI/2011/06/001837	NCT01360853
CTRI/2011/12/002224	NCT01363349
CTRI/2011/10/002073	NCT01363479
CTRI/2010/091/001384	NCT01368770
CTRI/2011/10/002053	NCT01371838
CTRI/2009/091/000111	NCT01372371
CTRI/2014/08/004837	NCT01374906
CTRI/2012/11/003088	NCT01380080
CTRI/2012/04/002540	NCT01390844
CTRI/2012/05/002692	NCT01392300
CTRI/2011/12/002283	NCT01392547
CTRI/2013/01/003294	NCT01393626
CTRI/2012/08/002859	NCT01393743
CTRI/2012/12/003272	NCT01393899
CTRI/2012/10/003058	NCT01396291
CTRI/2013/05/003640	NCT01397786
CTRI/2012/03/0025	NCT01397968
CTRI/2011/12/002201	NCT01406938
CTRI/2012/03/002509	NCT01412060
CTRI/2012/02/002424	NCT01412944
CTRI/2012/03/002529	NCT01412957
CTRI/2012/08/002873	NCT01414166
CTRI/2012/08/002886	NCT01418352
CTRI/2012/02/002457	NCT01418378
CTRI/2012/04/002587	NCT01419665
CTRI/2012/10/003055	NCT01419717
CTRI/2012/07/002772	NCT01425723
CTRI/2011/12/002241	NCT01427920
CTRI/2012/10/003069	NCT01434186
CTRI/2008/091/000203	NCT01434615
CTRI/2014/09/005075	NCT01436500
CTRI/2011/09/001993	NCT01437735
CTRI/2014/03/004497	NCT01439360
CTRI/2012/08/002911	NCT01440374
CTRI/2012/09/002998	NCT01444430
CTRI/2012/02/002432	NCT01457846
CTRI/2013/01/003301	NCT01458574
CTRI/2012/12/003186	NCT01458951
	NCT01465763
CTRI/2012/08/002887	NCT01459757
CTRI/2010/091/002977	NCT01462266
CTRI/2016/08/007183	NCT01463306
	NCT01747915
CTRI/2013/09/003992	NCT01470599
CTRI/2012/12/003257	NCT01470612
CTRI/2012/06/002727	NCT01470664
CTRI/2013/03/003511	NCT01471522
CTRI/2011/12/002249	NCT01472809
CTRI/2012/08/002851	NCT01473589
	NCT01473602
CTRI/2012/05/002684	NCT01474109
CTRI/2012/07/002798	NCT01475461
CTRI/2013/04/00358	NCT01475669
CTRI/2011/08/001944	NCT01479660
CTRI/2008/091/000078	NCT01488994
CTRI/2012/08/002944	NCT01490086
CTRI/2011/11/002110	NCT01490190
CTRI/2012/08/002900	NCT01491737
CTRI/2017/10/010233	NCT01492361
CTRI/2012/12/003168	NCT01494129
CTRI/2012/07/002769	NCT01499290
	NCT01500239
CTRI/2009/091/000873	NCT01508533
CTRI/2012/10/003082	NCT01512979
CTRI/2012/10/003068	NCT01514188
CTRI/2014/07/004742	NCT01516736
CTRI/2012/06/002745	NCT01517373
CTRI/2012/10/003041	NCT01519674
CTRI/2014/03/004480	NCT01525550
CTRI/2012/08/002922	NCT01527370
CTRI/2012/06/002737	NCT01528254
CTRI/2012/11/003145	NCT01532336
CTRI/2012/05/002628	NCT01538927
CTRI/2011/11/002147	NCT01539616
CTRI/2013/10/004082	NCT01541215
CTRI/2010/091/000684	NCT01543269
CTRI/2012/12/0032	NCT01544920
CTRI/2012/03/002518	NCT01550289
CTRI/2012/09/003012	NCT01551875
CTRI/2013/01/003296	NCT01555151
CTRI/2013/10/004048	NCT01557244
CTRI/2012/02/002447	NCT01557699
CTRI/2018/02/011925	NCT01561651
CTRI/2012/12/003252	NCT01565694
CTRI/2013/09/003953	NCT01575756
CTRI/2012/10/003078	NCT01575834
CTRI/2013/04/003540	NCT01580345
CTRI/2015/04/005672	NCT01597596
CTRI/2013/09/003995	NCT01598831
CTRI/2012/09/002999	NCT01599754
CTRI/2012/12/003207	NCT01610037
CTRI/2012/08/002917	NCT01613326
CTRI/2012/10/003039	NCT01618162
CTRI/2013/01/003290	NCT01619085
CTRI/2013/09/003999	NCT01632163
CTRI/2013/09/003943	NCT01632943
CTRI/2012/12/003231	NCT01633398
CTRI/2012/10/003071	NCT01638910
CTRI/2017/09/009938	NCT01641367
CTRI/2014/02/004387	NCT01663402
CTRI/2012/05/002678	NCT01680211
CTRI/2011/04/001698	NCT01697826
CTRI/2012/11/003093	NCT01699945
CTRI/2012/10/003057	NCT01700127
CTRI/2013/01/003282	NCT01703611
CTRI/2012/10/003054	NCT01705769
CTRI/2018/06/014543	NCT01716754
	NCT03226392
CTRI/2018/02/011714	NCT01720446
CTRI/2014/05/004599	NCT01723501
CTRI/2014/08/004872	NCT01730534
CTRI/2012/09/002983	NCT01753102
CTRI/2015/05/005821	NCT01758380
CTRI/2014/01/004365	NCT01782326
CTRI/2014/03/004444	NCT01783444
CTRI/2013/02/003412	NCT01794052
CTRI/2013/07/003799	NCT01800825
CTRI/2014/01/004285	NCT01819129
CTRI/2014/07/004753	NCT01828099
CTRI/2017/10/010069	NCT01829295
CTRI/2014/07/004743	NCT01836471
CTRI/2014/03/004479	NCT01837836
CTRI/2014/08/004891	NCT01840410
CTRI/2013/07/003801	NCT01847963
CTRI/2014/01/004289	NCT01850615
CTRI/2014/04/004546	NCT01852292
CTRI/2013/08/003931	NCT01866904
CTRI/2014/02/004395	NCT01888432
CTRI/2014/12/005272	NCT01890759
CTRI/2011/12/002247	NCT01901900
CTRI/2015/01/005461	NCT01903733
CTRI/2014/05/004623	NCT01907854
CTRI/2014/06/004700	NCT01915303
CTRI/2014/03/004499	NCT01917656
CTRI/2015/10/006238	NCT01920711
CTRI/2014/05/004626	NCT01930188
CTRI/2014/12/005310	NCT01933945
CTRI/2013/10/004088	NCT01942850
CTRI/2016/07/007081	NCT01945268
CTRI/2013/09/003997	NCT01948193
CTRI/2014/07/00476	NCT01948830
CTRI/2014/07/004772	NCT01950819
CTRI/2014/03/004505	NCT01959529
CTRI/2014/02/004438	NCT01961375
CTRI/2013/11/004147	NCT01961388
CTRI/2011/04/001684	NCT01972893
CTRI/2015/07/005955	NCT01975376
	NCT01975389
CTRI/2014/12/005274	NCT01976312
CTRI/2018/03/012906	NCT01980511
CTRI/2014/07/004786	NCT01989676
CTRI/2016/05/006952	NCT02007720
CTRI/2015/06/005941	NCT02016105
CTRI/2015/02/005498	NCT02060383
CTRI/2015/12/006420	NCT02065791
CTRI/2009/091/000706	NCT02072954
CTRI/2013/09/004016	NCT02081131
CTRI/2017/09/009799	NCT02082548
	NCT02415400
CTRI/2014/09/005054	NCT02106364
CTRI/2014/11/005191	NCT02116309
CTRI/2018/01/011250	NCT02117414
CTRI/2015/02/005545	NCT02131272
CTRI/2018/02/012234	NCT02140294
CTRI/2014/06/004654	NCT02141204
CTRI/2014/09/004965	NCT02149524
CTRI/2014/09/004976	NCT02150564
CTRI/2014/11/005208	NCT02162667
CTRI/2014/06/004677	NCT02167698
CTRI/2015/12/006412	NCT02174627
CTRI/2015/12/006461	NCT02174731
CTRI/2015/07/005973	NCT02175498
CTRI/2015/02/005579	NCT02180217
CTRI/2018/09/015658	NCT02200770
CTRI/2015/05/005769	NCT02208921
CTRI/2015/05/005811	NCT02213263
CTRI/2015/09/006167	NCT02226120
CTRI/2015/01/005458	NCT02229851
CTRI/2014/01/004281	NCT02234206
CTRI/2018/03/012814	NCT02234440
CTRI/2015/05/005763	NCT02239120
CTRI/2013/05/003702	NCT02253407
CTRI/2012/02/002419	NCT02255136
CTRI/2016/01/006493	NCT02260804
CTRI/2015/05/005798	NCT02281500
CTRI/2018/03/012325	NCT02294292
CTRI/2016/09/007234	NCT02299505
CTRI/2015/02/005536	NCT02302716
CTRI/2018/09/015649	NCT02303431
CTRI/2018/02/012230	NCT02307409
CTRI/2018/02/011999	NCT02321371
CTRI/2015/12/006402	NCT02341560
CTRI/2018/05/013761	NCT02344290
CTRI/2014/07/004795	NCT02344524
CTRI/2016/08/007206	NCT02375971
	NCT02640664
CTRI/2014/01/004355	NCT02382575
	NCT02438982
CTRI/2015/12/006464	NCT02403206
CTRI/2016/04/006852	NCT02404350
CTRI/2016/05/006970	NCT02409680
CTRI/2017/09/009772	NCT02410772
CTRI/2017/02/007862	NCT02418208
CTRI/2017/10/010252	NCT02435212
CTRI/2015/05/005770	NCT02451358
CTRI/2016/08/007178	NCT02458079
CTRI/2016/09/007246	NCT02462902
CTRI/2017/11/010373	NCT02464631
CTRI/2018/02/011956	NCT02467322
CTRI/2016/09/007293	NCT02468661
CTRI/2018/02/012140	NCT02484963
CTRI/2015/11/006348	NCT02502526
CTRI/2015/10/006320	NCT02511379
CTRI/2018/02/011917	NCT02528760
CTRI/2018/01/011570	NCT02546908
CTRI/2016/08/007169	NCT02551159
CTRI/2016/06/007059	NCT02554786
CTRI/2018/01/011183	NCT02563067
	NCT03052517
CTRI/2017/03/007975	NCT02570347
CTRI/2016/06/007062	NCT02571777
CTRI/2018/02/012172	NCT02573727
CTRI/2016/09/007269	NCT02595398
CTRI/2016/01/006483	NCT02599168
CTRI/2017/01/007696	NCT02603432
CTRI/2016/04/006854	NCT02608359
CTRI/2018/09/015638	NCT02623426
CTRI/2016/07/007092	NCT02624167
CTRI/2017/05/008607	NCT02625389
CTRI/2018/09/015752	NCT02678312
CTRI/2017/03/008034	NCT02679755
CTRI/2019/01/016978	NCT02689232
CTRI/2018/04/012995	NCT02691533
CTRI/2018/02/011992	NCT02695862
CTRI/2016/07/007068	NCT02715726
CTRI/2018/02/012233	NCT02721238
CTRI/2016/02/006593	NCT02735330
CTRI/2017/10/010015	NCT02745080
CTRI/2017/03/008181	NCT02792218
	NCT02792231
CTRI/2018/01/011249	NCT02798471
CTRI/2018/02/012063	NCT02802020
CTRI/2016/07/007115	NCT02837744
CTRI/2014/01/004301	NCT02853630
CTRI/2016/11/007435	NCT02866539
CTRI/2017/06/008909	NCT02876835
CTRI/2017/06/008918	NCT02879305
	NCT03029208
CTRI/2017/07/009000	NCT02892344
CTRI/2017/08/009475	NCT02914522
CTRI/2017/09/009708	NCT02914535
CTRI/2017/09/009748	NCT02914561
CTRI/2017/08/009477	NCT02914600
CTRI/2017/08/009311	NCT02941926
CTRI/2017/03/008004	NCT02958709
CTRI/2017/08/009359	NCT02968004
CTRI/2016/12/007532	NCT02992574
CTRI/2017/06/008898	NCT02998645
CTRI/2018/04/012988	NCT03003273
CTRI/2017/02/007934	NCT03005743
CTRI/2017/05/008715	NCT03014167
CTRI/2017/03/008185	NCT03022097
CTRI/2017/09/009687	NCT03056755
CTRI/2017/07/008996	NCT03069339
CTRI/2017/08/009296	NCT03072277
CTRI/2017/08/009409	NCT03077750
CTRI/2018/12/016757	NCT03085823
CTRI/2017/07/009025	NCT03091010
CTRI/2011/06/001830	NCT03125772
CTRI/2015/06/005939	NCT03141970
CTRI/2018/08/015281	NCT03158311
CTRI/2018/07/014737	NCT03160950
CTRI/2018/05/013954	NCT03164928
CTRI/2012/07/002802	NCT03168880
CTRI/2018/01/011526	NCT03179631
CTRI/2017/09/009826	NCT03184909
CTRI/2017/06/008875	NCT03198260
CTRI/2017/11/010647	NCT03207906
CTRI/2019/05/019187	NCT03243877
CTRI/2017/09/009590	NCT03249805
CTRI/2017/12/010876	NCT03290794
CTRI/2018/08/015292	NCT03315143
CTRI/2018/09/015762	NCT03329092
CTRI/2018/02/012119	NCT03350516
CTRI/2012/05/002701	NCT03365336
CTRI/2018/07/014718	NCT03390504
CTRI/2018/04/013182	NCT03403374
CTRI/2018/07/014698	NCT03417102
	NCT03417245
CTRI/2019/01/017029	NCT03433313
CTRI/2015/11/006364	NCT03438110
CTRI/2018/02/011762	NCT03446469
CTRI/2018/06/014392	NCT03447769
CTRI/2013/11/004133	NCT03477422
CTRI/2018/05/013865	NCT03503708
CTRI/2011/07/001928	NCT03509532
CTRI/2019/01/017014	NCT03517540
CTRI/2016/02/006671	NCT03518853
CTRI/2018/04/013350	NCT03636659
CTRI/2018/09/015833	NCT03666767
CTRI/2016/12/007611	NCT03681548
CTRI/2018/11/016467	NCT03706066
CTRI/2019/03/018045	NCT03713619
	NCT03713632

## Sheet: predicted_true_hits_fuzz_812
CTRI ID	NCT ID
CTRI/2007/091/000016	NCT00468923
CTRI/2007/091/000017	NCT00369070
CTRI/2008/091/000170	NCT00438919
CTRI/2008/091/000201	NCT00102466
CTRI/2008/091/000301	NCT00767494
CTRI/2009/091/000032	NCT00778830
CTRI/2009/091/000045	NCT00756938
CTRI/2009/091/000118	NCT00284856
CTRI/2009/091/000139	NCT00729742
CTRI/2009/091/000145	NCT00745823
CTRI/2009/091/000146	NCT00128102
CTRI/2009/091/000149	NCT00791154
CTRI/2009/091/000154	NCT00792935
CTRI/2009/091/000175	NCT00239356
CTRI/2009/091/000180	NCT00734318
CTRI/2009/091/000183	NCT00796510
CTRI/2009/091/000195	NCT00363636
CTRI/2009/091/000207	NCT00821301
CTRI/2009/091/000218	NCT00885170
CTRI/2009/091/000232	NCT00865579
CTRI/2009/091/000291	NCT00758836
CTRI/2009/091/000413	NCT00324311
CTRI/2009/091/000416	NCT00752128
CTRI/2009/091/000422	NCT00537940
CTRI/2009/091/000425	NCT00476957
CTRI/2009/091/000457	NCT00888238
CTRI/2009/091/000528	NCT00848536
CTRI/2009/091/000563	NCT00790205
CTRI/2009/091/000598	NCT00901979
CTRI/2009/091/000672	NCT00124540
CTRI/2009/091/000743	NCT00850499
CTRI/2009/091/000747	NCT00908310
CTRI/2009/091/000767	NCT00943722
CTRI/2009/091/000775	NCT00489177
CTRI/2009/091/000787	NCT00733122
CTRI/2009/091/000827	NCT00689221
CTRI/2009/091/000857	NCT00719550
CTRI/2009/091/000882	NCT00787891
CTRI/2009/091/000883	NCT00975130
CTRI/2009/091/000890	NCT00814073
CTRI/2009/091/000901	NCT00801723
CTRI/2009/091/000910	NCT01005901
CTRI/2009/091/000947	NCT00958269
CTRI/2010/091/000063	NCT00927914
CTRI/2010/091/000163	NCT00999518
CTRI/2010/091/000230	NCT00534937
CTRI/2010/091/000253	NCT01023581
CTRI/2010/091/000258	NCT00996801
CTRI/2010/091/000285	NCT01119950
CTRI/2010/091/000298	NCT01069692
CTRI/2010/091/000308	NCT00939276
CTRI/2010/091/000407	NCT01001234
CTRI/2010/091/000433	NCT01082809
CTRI/2010/091/000528	NCT01076075
CTRI/2010/091/000532	NCT00901693
CTRI/2010/091/000552	NCT01064024
CTRI/2010/091/000624	NCT01034410
CTRI/2010/091/000641	NCT01136954
CTRI/2010/091/000681	NCT00634166
CTRI/2010/091/001049	NCT00823979
CTRI/2010/091/001052	NCT00918281
CTRI/2010/091/001177	NCT01097629
CTRI/2010/091/001213	NCT01147003
CTRI/2010/091/001238	NCT01128894
CTRI/2010/091/001463	NCT01114854
CTRI/2010/091/002816	NCT01129960
CTRI/2010/091/006103	NCT01202188
CTRI/2010/091/006141	NCT01252693
CTRI/2011/04/001658	NCT00976482
CTRI/2011/04/001664	NCT00982930
CTRI/2011/04/001686	NCT00988429
CTRI/2011/05/001715	NCT01071265
CTRI/2011/05/001726	NCT01252719
CTRI/2011/05/001756	NCT01284556
CTRI/2011/06/001838	NCT01340768
CTRI/2011/06/001844	NCT01151137
CTRI/2011/07/001859	NCT01227655
CTRI/2011/07/001861	NCT01143064
CTRI/2011/07/001909	NCT01190254
CTRI/2011/07/001926	NCT01208181
CTRI/2011/07/001927	NCT01208207
CTRI/2011/08/001935	NCT01155479
CTRI/2011/08/001939	NCT00781118
CTRI/2011/09/001986	NCT00557167
CTRI/2011/09/002008	NCT01225562
CTRI/2011/091/000069	NCT00569192
CTRI/2011/10/002050	NCT00824369
CTRI/2011/10/002066	NCT00427388
CTRI/2011/10/002072	NCT01177384
CTRI/2011/11/002151	NCT01161524
CTRI/2011/12/002283	NCT01392547
CTRI/2011/12/002309	NCT01358266
CTRI/2012/02/002403	NCT01190267
CTRI/2012/02/002409	NCT01169090
CTRI/2012/02/002431	NCT00744731
CTRI/2012/02/002439	NCT00920920
CTRI/2012/04/002540	NCT01390844
CTRI/2012/04/002568	NCT01309204
CTRI/2012/05/002673	NCT01254630
CTRI/2012/07/002811	NCT01215227
CTRI/2012/07/002823	NCT01174160
CTRI/2012/08/002857	NCT01274559
CTRI/2012/08/002859	NCT01393743
CTRI/2012/08/002873	NCT01414166
CTRI/2012/08/002886	NCT01418352
CTRI/2012/08/002890	NCT01345955
CTRI/2012/08/002911	NCT01440374
CTRI/2012/08/002922	NCT01527370
CTRI/2012/09/003025	NCT01472367
CTRI/2012/10/003055	NCT01419717
CTRI/2012/11/003121	NCT01258738
CTRI/2012/12/003168	NCT01494129
CTRI/2012/12/003186	NCT01465763
CTRI/2012/12/003252	NCT01565694
CTRI/2012/12/003257	NCT01470612
CTRI/2012/12/003272	NCT01393899
CTRI/2013/01/003294	NCT01393626
CTRI/2013/01/003301	NCT01458574
CTRI/2013/02/003429	NCT01245738
CTRI/2013/05/003640	NCT01397786
CTRI/2013/05/003681	NCT01341327
CTRI/2013/09/003992	NCT01470599
CTRI/2013/11/004147	NCT01961388
CTRI/2014/03/004513	NCT01595438
CTRI/2014/06/004654	NCT02141204
CTRI/2014/08/004891	NCT01840410
CTRI/2014/09/004965	NCT02149524
CTRI/2014/09/005054	NCT02106364
CTRI/2015/04/005672	NCT01597596
CTRI/2015/05/005821	NCT01758380
CTRI/2015/06/005906	NCT00987688
CTRI/2015/06/005914	NCT01422876
CTRI/2015/06/005941	NCT02016105
CTRI/2015/11/006348	NCT02502526
CTRI/2015/12/006464	NCT02403206
CTRI/2016/01/006493	NCT02260804
CTRI/2016/07/007081	NCT01945268
CTRI/2016/09/007293	NCT02468661
CTRI/2017/08/009409	NCT03077750
CTRI/2017/11/010647	NCT03207906
CTRI/2018/02/011925	NCT01561651
CTRI/2018/03/012267	NCT00231400
CTRI/2018/07/014698	NCT03417245
CTRI/2018/08/015281	NCT03158311
CTRI/2018/09/015638	NCT02623426
CTRI/2018/09/015762	NCT03329092
CTRI/2018/09/015833	NCT03666767
CTRI/2018/12/016757	NCT03085823
CTRI/2019/01/017014	NCT03517540
CTRI/2019/03/018045	NCT03713619
CTRI/2007/091/000008	NCT00366470
CTRI/2007/091/000023	NCT00481247
CTRI/2007/091/000026	NCT00439725
CTRI/2007/091/000033	NCT00525408
CTRI/2007/091/000038	NCT00761410
CTRI/2007/091/000039	NCT00527735
CTRI/2007/091/000040	NCT00571649
CTRI/2007/091/000042	NCT00611884
CTRI/2007/091/000044	NCT00385515
CTRI/2008/091/000001	NCT00549757
CTRI/2008/091/000007	NCT00565448
CTRI/2008/091/000013	NCT00418886
CTRI/2008/091/000014	NCT00614120
CTRI/2008/091/000018	NCT00580216
CTRI/2011/091/000025	NCT00457691
CTRI/2008/091/000028	NCT00532155
CTRI/2008/091/000035	NCT00698802
CTRI/2008/091/000036	NCT00625664
CTRI/2008/091/000040	NCT00449605
CTRI/2008/091/000042	NCT00574275
CTRI/2008/091/000079	NCT00678613
CTRI/2008/091/000081	NCT00674973
CTRI/2008/091/000087	NCT00637377
CTRI/2008/091/000111	NCT00409188
CTRI/2008/091/000128	NCT00687817
CTRI/2008/091/000135	NCT00735527
CTRI/2008/091/000152	NCT00496847
CTRI/2009/091/000159	NCT00824343
CTRI/2008/091/000176	NCT00713830
CTRI/2008/091/000180	NCT00715624
CTRI/2008/091/000186	NCT00683878
CTRI/2008/091/000191	NCT00640991
CTRI/2008/091/000197	NCT00692445
CTRI/2008/091/000213	NCT00631228
CTRI/2008/091/000227	NCT00781196
CTRI/2008/091/000254	NCT00612014
CTRI/2008/091/000262	NCT00663416
CTRI/2009/091/000013	NCT00790907
CTRI/2009/091/000022	NCT00604214
CTRI/2009/091/000023	NCT00684177
CTRI/2009/091/000026	NCT00808067
CTRI/2009/091/000035	NCT00777946
CTRI/2013/02/003343	NCT00805194
CTRI/2009/091/000052	NCT00716079
CTRI/2009/091/000053	NCT00836836
CTRI/2009/091/000057	NCT00507429
CTRI/2009/091/000058	NCT00876824
CTRI/2009/091/000066	NCT00792805
CTRI/2009/091/000068	NCT00690326
CTRI/2009/091/000082	NCT00821093
CTRI/2009/091/000084	NCT00752219
CTRI/2009/091/000085	NCT00825955
CTRI/2009/091/000088	NCT00420212
CTRI/2009/091/000093	NCT00709865
CTRI/2009/091/000105	NCT00791479
CTRI/2009/091/000113	NCT00789373
CTRI/2009/091/000117	NCT00451451
CTRI/2009/091/000119	NCT00819091
CTRI/2009/091/000121	NCT00757588
CTRI/2009/091/000123	NCT00707993
CTRI/2009/091/000126	NCT00860288
CTRI/2009/091/000134	NCT00821977
CTRI/2009/091/000141	NCT00793624
CTRI/2009/091/000148	NCT00759200
CTRI/2009/091/000161	NCT00909480
CTRI/2009/091/000165	NCT00781391
CTRI/2009/091/000171	NCT00761280
CTRI/2009/091/000174	NCT00736879
CTRI/2009/091/000184	NCT00796666
CTRI/2009/091/000193	NCT00617669
CTRI/2009/091/000194	NCT00631917
CTRI/2009/091/000197	NCT00414609
CTRI/2009/091/000201	NCT00403767
CTRI/2009/091/000203	NCT00765830
CTRI/2009/091/000210	NCT00870194
CTRI/2009/091/000216	NCT00677807
CTRI/2009/091/000260	NCT00567996
CTRI/2009/091/000266	NCT00927407
CTRI/2009/091/000279	NCT00853112
CTRI/2009/091/000281	NCT00701181
CTRI/2009/091/000283	NCT00921375
CTRI/2009/091/000289	NCT00789698
CTRI/2009/091/000295	NCT00440310
CTRI/2009/091/000298	NCT00667563
CTRI/2011/091/000299	NCT00622193
CTRI/2009/091/000302	NCT00626548
CTRI/2009/091/000311	NCT00888849
CTRI/2009/091/000318	NCT00523965
CTRI/2009/091/000319	NCT00578695
CTRI/2009/091/000320	NCT00853658
CTRI/2009/091/000322	NCT00635427
CTRI/2009/091/000335	NCT00894868
CTRI/2009/091/000336	NCT00530764
CTRI/2009/091/000345	NCT00849667
CTRI/2009/091/000347	NCT00917163
CTRI/2009/091/000348	NCT00836745
CTRI/2009/091/000354	NCT00315757
CTRI/2009/091/000362	NCT00793546
CTRI/2009/091/000374	NCT00919854
CTRI/2009/091/000382	NCT00856375
CTRI/2009/091/000385	NCT00713518
CTRI/2009/091/000386	NCT00824265
CTRI/2009/091/000387	NCT00531479
CTRI/2009/091/000395	NCT00839852
CTRI/2009/091/000398	NCT00755755
CTRI/2009/091/000402	NCT00750880
CTRI/2009/091/000405	NCT00809354
CTRI/2009/091/000410	NCT00738179
CTRI/2009/091/000412	NCT00637273
CTRI/2009/091/000415	NCT01132456
CTRI/2009/091/000423	NCT00929240
CTRI/2009/091/000424	NCT00631371
CTRI/2009/091/000426	NCT01121744
CTRI/2009/091/000443	NCT00799903
CTRI/2009/091/000452	NCT00737711
CTRI/2009/091/000459	NCT00894387
CTRI/2009/091/000462	NCT01009580
CTRI/2009/091/000476	NCT00933790
CTRI/2009/091/000477	NCT00553358
CTRI/2009/091/000481	NCT00595257
CTRI/2009/091/000483	NCT00748189
CTRI/2009/091/000486	NCT00424255
CTRI/2009/091/000491	NCT00574873
CTRI/2009/091/000495	NCT00374322
CTRI/2009/091/000497	NCT00490568
CTRI/2009/091/000498	NCT00680901
CTRI/2009/091/000499	NCT00480025
CTRI/2009/091/000501	NCT00865592
CTRI/2009/091/000507	NCT00516321
CTRI/2009/091/000508	NCT00529568
CTRI/2009/091/000511	NCT00108862
CTRI/2011/08/001941	NCT00809965
CTRI/2009/091/000516	NCT00387387
CTRI/2009/091/000519	NCT00387127
CTRI/2009/091/000522	NCT00643929
CTRI/2009/091/000524	NCT00678587
CTRI/2009/091/000548	NCT00452790
CTRI/2009/091/000550	NCT00709904
CTRI/2009/091/000552	NCT00856284
CTRI/2009/091/000555	NCT00876798
CTRI/2009/091/000557	NCT00863746
CTRI/2009/091/000561	NCT00735397
CTRI/2009/091/000562	NCT00939341
CTRI/2009/091/000564	NCT00877383
CTRI/2009/091/000565	NCT00678392
CTRI/2009/091/000566	NCT00532259
CTRI/2009/091/000569	NCT00928317
CTRI/2011/091/000575	NCT00847613
CTRI/2009/091/000580	NCT00950066
CTRI/2009/091/000942	NCT00915018
CTRI/2009/091/000585	NCT00974363
CTRI/2009/091/000593	NCT00445458
CTRI/2009/091/000596	NCT00814307
CTRI/2009/091/000603	NCT00941798
CTRI/2009/091/000608	NCT00917267
CTRI/2009/091/000609	NCT00664534
CTRI/2009/091/000636	NCT00900146
CTRI/2009/091/000642	NCT00810836
CTRI/2009/091/000645	NCT00905437
CTRI/2009/091/000651	NCT00902928
CTRI/2009/091/000652	NCT00084136
CTRI/2009/091/000654	NCT00958568
CTRI/2009/091/000664	NCT00694798
CTRI/2009/091/000671	NCT00660959
CTRI/2009/091/000675	NCT00679432
CTRI/2009/091/000676	NCT00970918
CTRI/2009/091/000681	NCT00887588
CTRI/2009/091/000686	NCT00680186
CTRI/2009/091/000690	NCT00906399
CTRI/2009/091/000695	NCT00795197
CTRI/2009/091/000703	NCT00407745
CTRI/2009/091/000704	NCT00413699
CTRI/2009/091/000705	NCT00387686
CTRI/2009/091/000715	NCT00474981
CTRI/2009/091/000722	NCT00414661
CTRI/2009/091/000725	NCT00711802
CTRI/2009/091/000750	NCT00969436
CTRI/2009/091/000752	NCT00868959
CTRI/2009/091/000771	NCT00843050
CTRI/2009/091/000774	NCT00774553
CTRI/2009/091/000807	NCT00975286
CTRI/2009/091/000822	NCT00630110
CTRI/2009/091/000834	NCT00864175
CTRI/2009/091/000872	NCT00351611
CTRI/2009/091/000875	NCT00682981
CTRI/2009/091/000898	NCT01032915
CTRI/2009/091/000902	NCT00940095
CTRI/2009/091/000905	NCT00353496
CTRI/2009/091/000909	NCT00833703
CTRI/2009/091/000912	NCT00993473
CTRI/2009/091/000923	NCT01010659
CTRI/2009/091/000952	NCT00905307
CTRI/2009/091/000969	NCT00734474
CTRI/2009/091/000983	NCT01017614
CTRI/2009/091/000988	NCT00994292
CTRI/2009/091/001008	NCT01035801
CTRI/2009/091/001024	NCT00699517
CTRI/2009/091/001038	NCT01030822
CTRI/2009/091/001039	NCT01031069
CTRI/2009/091/001044	NCT00907296
CTRI/2009/091/001069	NCT00522379
CTRI/2009/091/001071	NCT00856349
CTRI/2009/091/001072	NCT00990964
CTRI/2009/091/001081	NCT00996658
CTRI/2010/091/000016	NCT00504075
CTRI/2010/091/000017	NCT00432796
CTRI/2010/091/000020	NCT01053143
CTRI/2010/091/000022	NCT01045447
CTRI/2010/091/000024	NCT01046110
CTRI/2010/091/000025	NCT01076010
CTRI/2010/091/000026	NCT01030783
CTRI/2010/091/000034	NCT00707304
CTRI/2010/091/000044	NCT01045707
CTRI/2010/091/000046	NCT00968708
CTRI/2010/091/000056	NCT00879970
CTRI/2010/091/000071	NCT00976391
CTRI/2010/091/000073	NCT01047683
CTRI/2010/091/000097	NCT01039597
CTRI/2010/091/000110	NCT01035255
CTRI/2010/091/000125	NCT01008293
CTRI/2010/091/000145	NCT01074268
CTRI/2010/091/000151	NCT01068860
CTRI/2010/091/000153	NCT01069289
CTRI/2010/091/000157	NCT01086969
CTRI/2010/091/000160	NCT01018173
CTRI/2010/091/000161	NCT01134666
CTRI/2010/091/000162	NCT01035879
CTRI/2010/091/000170	NCT01142869
CTRI/2010/091/000173	NCT00679588
CTRI/2010/091/000212	NCT01000727
CTRI/2010/091/000220	NCT01138449
CTRI/2010/091/000233	NCT01076764
CTRI/2010/091/000241	NCT00909051
CTRI/2010/091/000254	NCT01064401
CTRI/2010/091/000255	NCT01073865
CTRI/2010/091/000257	NCT00972374
CTRI/2010/091/000277	NCT01001377
CTRI/2010/091/000288	NCT00835770
CTRI/2010/091/000317	NCT00986154
CTRI/2010/091/000343	NCT01071850
CTRI/2010/091/000369	NCT00264511
CTRI/2010/091/000372	NCT01104584
CTRI/2010/091/000387	NCT01059344
CTRI/2010/091/000391	NCT01052779
CTRI/2010/091/000401	NCT00667823
CTRI/2010/091/000429	NCT01095653
CTRI/2010/091/000479	NCT01095250
CTRI/2010/091/000486	NCT00676507
CTRI/2010/091/000491	NCT00806286
CTRI/2010/091/000502	NCT01009047
CTRI/2010/091/000516	NCT01042769
CTRI/2010/091/000527	NCT00833612
CTRI/2010/091/000535	NCT01043666
CTRI/2010/091/000580	NCT01191983
CTRI/2010/091/000619	NCT00920816
CTRI/2011/06/001831	NCT01098357
CTRI/2010/091/000631	NCT01126437
CTRI/2010/091/000657	NCT00982397
CTRI/2010/091/000665	NCT01120691
CTRI/2010/091/000679	NCT01114529
CTRI/2010/091/000683	NCT01138605
CTRI/2010/091/001027	NCT01039688
CTRI/2010/091/001029	NCT01120717
CTRI/2010/091/001044	NCT01152125
CTRI/2010/091/001048	NCT01152411
CTRI/2012/01/002346	NCT01147250
CTRI/2011/05/001716	NCT01265849
CTRI/2010/091/001068	NCT01104779
CTRI/2010/091/001074	NCT01049217
CTRI/2010/091/001077	NCT01098487
CTRI/2010/091/001135	NCT01201265
CTRI/2010/091/001144	NCT00268905
CTRI/2010/091/001145	NCT01039376
CTRI/2010/091/001186	NCT01169818
CTRI/2010/091/001212	NCT01167881
CTRI/2010/091/001221	NCT01124149
CTRI/2018/02/011794	NCT00099632
CTRI/2010/091/001230	NCT00957086
CTRI/2010/091/001234	NCT00865826
CTRI/2010/091/001257	NCT01179048
CTRI/2010/091/001263	NCT00911859
CTRI/2010/091/001276	NCT01224366
CTRI/2010/091/001285	NCT00293735
CTRI/2010/091/001295	NCT01172821
CTRI/2010/091/001297	NCT01077154
CTRI/2010/091/001299	NCT01159600
CTRI/2010/091/001332	NCT01167335
CTRI/2010/091/001337	NCT01064414
CTRI/2010/091/001361	NCT01106690
CTRI/2010/091/001362	NCT01214408
CTRI/2010/091/001386	NCT01121835
CTRI/2010/091/001399	NCT00918957
CTRI/2010/091/001402	NCT01160601
CTRI/2010/091/001403	NCT01138163
CTRI/2010/091/001444	NCT01149421
CTRI/2010/091/002809	NCT01177813
CTRI/2010/091/002807	NCT01233362
CTRI/2010/091/001451	NCT01114139
CTRI/2010/091/001462	NCT01114217
CTRI/2010/091/001474	NCT01210001
CTRI/2010/091/001478	NCT01145638
CTRI/2010/091/001491	NCT01157078
CTRI/2010/091/001494	NCT01098539
CTRI/2010/091/002818	NCT01185314
CTRI/2010/091/002824	NCT01081834
CTRI/2010/091/002827	NCT01220830
CTRI/2010/091/002911	NCT01219582
CTRI/2010/091/002913	NCT01219556
CTRI/2010/091/002922	NCT01216943
CTRI/2010/091/002926	NCT00910962
CTRI/2010/091/002933	NCT01230710
CTRI/2011/06/001824	NCT01239732
CTRI/2010/091/002949	NCT01027364
CTRI/2012/03/002518	NCT01550289
CTRI/2010/091/002961	NCT01151215
CTRI/2010/091/002967	NCT01215643
CTRI/2011/04/001666	NCT01209702
CTRI/2011/04/001692	NCT01209689
CTRI/2010/091/002997	NCT01106651
CTRI/2010/091/003003	NCT01217944
CTRI/2011/09/001983	NCT01195662
CTRI/2010/091/003049	NCT00718692
CTRI/2011/04/001667	NCT01162681
CTRI/2010/091/003066	NCT01258309
CTRI/2010/091/006072	NCT01020526
CTRI/2011/04/001657	NCT01222117
CTRI/2011/06/001814	NCT01147809
CTRI/2011/08/001972	NCT01261325
CTRI/2011/10/002087	NCT01260194
CTRI/2011/091/000008	NCT01193153
CTRI/2011/06/001809	NCT01254279
CTRI/2011/05/001754	NCT00545129
CTRI/2011/091/000060	NCT01164501
CTRI/2011/091/000065	NCT01262976
CTRI/2011/09/002007	NCT00830180
CTRI/2011/04/001705	NCT01226797
CTRI/2011/091/000118	NCT01098305
CTRI/2011/08/001975	NCT00777036
CTRI/2013/04/003545	NCT00885703
CTRI/2011/091/000148	NCT01311180
CTRI/2012/09/002953	NCT01122927
CTRI/2011/12/002199	NCT01272219
CTRI/2011/091/000186	NCT00384735
CTRI/2011/091/000187	NCT00689195
CTRI/2011/091/000189	NCT00691236
CTRI/2015/07/005987	NCT01257412
CTRI/2011/11/002119	NCT01336023
CTRI/2011/091/000206	NCT01303237
CTRI/2011/07/001915	NCT01271725
CTRI/2011/091/000219	NCT00712933
CTRI/2011/04/001682	NCT01281306
CTRI/2011/10/002084	NCT01232556
CTRI/2011/06/001777	NCT01200394
CTRI/2011/04/001669	NCT00884000
CTRI/2011/08/001963	NCT01255787
CTRI/2011/04/001702	NCT00612833
CTRI/2011/04/001668	NCT01215747
CTRI/2011/04/001676	NCT00768287
CTRI/2011/06/001781	NCT01274182
CTRI/2011/05/001769	NCT01242527
CTRI/2011/06/001832	NCT01271868
CTRI/2011/06/001834	NCT01185353
CTRI/2011/09/002016	NCT01327846
CTRI/2011/06/001843	NCT01223352
CTRI/2011/06/001833	NCT00967304
CTRI/2012/02/002399	NCT01353703
CTRI/2011/12/002248	NCT01335464
CTRI/2011/06/001837	NCT01360853
CTRI/2011/07/001866	NCT01237587
CTRI/2011/06/001821	NCT01259297
CTRI/2011/06/001799	NCT01197521
CTRI/2011/06/001852	NCT01289990
CTRI/2011/06/001801	NCT01197534
CTRI/2011/07/001865	NCT00829166
CTRI/2011/10/002060	NCT01228383
CTRI/2011/07/001905	NCT01270828
CTRI/2011/09/002026	NCT01358578
CTRI/2015/09/006157	NCT01129882
CTRI/2011/08/001976	NCT01262677
CTRI/2011/07/001918	NCT00860145
CTRI/2011/08/001942	NCT01168973
CTRI/2011/10/002053	NCT01371838
CTRI/2011/12/002201	NCT01406938
CTRI/2011/09/002015	NCT01271933
CTRI/2011/08/001973	NCT01316380
CTRI/2012/07/002796	NCT01234311
CTRI/2011/10/002038	NCT01243424
CTRI/2012/10/003047	NCT01254188
CTRI/2011/12/002249	NCT01472809
CTRI/2011/09/002001	NCT01079806
CTRI/2011/10/002034	NCT00788398
CTRI/2011/10/002073	NCT01363479
CTRI/2011/10/002076	NCT01265784
CTRI/2011/12/002241	NCT01427920
CTRI/2011/11/002115	NCT01262365
CTRI/2012/01/002337	NCT00658021
CTRI/2011/11/002163	NCT01204749
CTRI/2012/01/002352	NCT00634049
CTRI/2011/12/002296	NCT01339260
CTRI/2012/01/002351	NCT00413218
CTRI/2012/02/002422	NCT01268332
CTRI/2012/02/002424	NCT01412944
CTRI/2011/12/002224	NCT01363349
CTRI/2011/12/002233	NCT01229176
CTRI/2011/12/002226	NCT01321463
CTRI/2012/01/002323	NCT01154140
CTRI/2012/02/002432	NCT01457846
CTRI/2012/01/002371	NCT01331837
CTRI/2012/02/002457	NCT01418378
CTRI/2012/01/002344	NCT01142193
CTRI/2012/05/002676	NCT01112306
CTRI/2012/02/002433	NCT01315353
CTRI/2012/01/002354	NCT00760825
CTRI/2012/02/002411	NCT00917293
CTRI/2012/02/002401	NCT01168791
CTRI/2012/10/003041	NCT01519674
CTRI/2012/06/002737	NCT01528254
CTRI/2012/03/002486	NCT01360554
CTRI/2012/09/002998	NCT01444430
CTRI/2012/03/002529	NCT01412957
CTRI/2012/03/002487	NCT01178294
CTRI/2012/10/003082	NCT01512979
CTRI/2012/06/002721	NCT01191086
CTRI/2012/03/002509	NCT01412060
CTRI/2012/04/002563	NCT01313676
CTRI/2012/09/003012	NCT01551875
CTRI/2013/04/003540	NCT01580345
CTRI/2012/07/002798	NCT01475461
CTRI/2012/06/002731	NCT01283139
CTRI/2012/06/002741	NCT01304849
CTRI/2012/06/002727	NCT01470664
CTRI/2012/08/002900	NCT01491737
CTRI/2012/04/002587	NCT01419665
CTRI/2012/05/002683	NCT00962390
CTRI/2012/05/002684	NCT01474109
CTRI/2012/05/002628	NCT01538927
CTRI/2012/05/002692	NCT01392300
CTRI/2012/05/002688	NCT01305746
CTRI/2012/07/002769	NCT01499290
CTRI/2012/08/002852	NCT01235520
CTRI/2012/05/002702	NCT01208233
CTRI/2012/07/002814	NCT01192867
CTRI/2012/06/002745	NCT01517373
CTRI/2012/10/003071	NCT01638910
CTRI/2013/09/003943	NCT01632943
CTRI/2012/08/002917	NCT01613326
CTRI/2012/10/003039	NCT01618162
CTRI/2012/10/003072	NCT01617434
CTRI/2013/10/004082	NCT01541215
CTRI/2012/07/002810	NCT01393639
CTRI/2012/09/002962	NCT01304524
CTRI/2012/08/002905	NCT00925600
CTRI/2012/08/002851	NCT01473602
CTRI/2012/08/002887	NCT01459757
CTRI/2012/08/002944	NCT01490086
CTRI/2012/11/003101	NCT01160211
CTRI/2012/09/002999	NCT01599754
CTRI/2012/10/003057	NCT01700127
CTRI/2012/10/003069	NCT01434186
CTRI/2013/07/003838	NCT01113515
CTRI/2014/03/004497	NCT01439360
CTRI/2012/10/003068	NCT01514188
CTRI/2012/11/003103	NCT01543256
CTRI/2012/10/003054	NCT01705769
CTRI/2012/10/003058	NCT01396291
CTRI/2012/11/003093	NCT01699945
CTRI/2012/11/003083	NCT01277601
CTRI/2012/12/003207	NCT01610037
CTRI/2012/10/003078	NCT01575834
CTRI/2012/11/003088	NCT01380080
CTRI/2012/11/003145	NCT01532336
CTRI/2014/03/004480	NCT01525550
CTRI/2013/01/003282	NCT01703611
CTRI/2013/09/003953	NCT01575756
CTRI/2012/12/003231	NCT01633398
CTRI/2013/01/003296	NCT01555151
CTRI/2013/09/003995	NCT01598831
CTRI/2018/02/011714	NCT01720446
CTRI/2013/01/003290	NCT01619085
CTRI/2013/03/003511	NCT01471522
CTRI/2013/09/003999	NCT01632163
CTRI/2013/04/003568	NCT00193765
CTRI/2013/07/003815	NCT00193739
CTRI/2014/01/004365	NCT01782326
CTRI/2013/05/003692	NCT01078051
CTRI/2014/02/004387	NCT01663402
CTRI/2014/03/004444	NCT01783444
CTRI/2013/11/004124	NCT00462943
CTRI/2013/06/003748	NCT00375219
CTRI/2013/07/003801	NCT01847963
CTRI/2013/07/003799	NCT01800825
CTRI/2014/08/004837	NCT01374906
CTRI/2014/04/004546	NCT01852292
CTRI/2014/01/004285	NCT01819129
CTRI/2014/07/004753	NCT01828099
CTRI/2014/03/004479	NCT01837836
CTRI/2014/02/004395	NCT01888432
CTRI/2013/08/003931	NCT01866904
CTRI/2014/01/004289	NCT01850615
CTRI/2014/05/004623	NCT01907854
CTRI/2014/05/004626	NCT01930188
CTRI/2014/07/004743	NCT01836471
CTRI/2013/10/004048	NCT01557244
CTRI/2013/10/004088	NCT01942850
CTRI/2014/06/004700	NCT01915303
CTRI/2014/03/004499	NCT01917656
CTRI/2014/07/004772	NCT01950819
CTRI/2014/02/004438	NCT01961375
CTRI/2014/05/004599	NCT01723501
CTRI/2014/01/004355	NCT02438982
CTRI/2015/01/005461	NCT01903733
CTRI/2014/03/004505	NCT01959529
CTRI/2014/08/004872	NCT01730534
CTRI/2014/12/005310	NCT01933945
CTRI/2014/09/004976	NCT02150564
CTRI/2014/12/005274	NCT01976312
CTRI/2014/09/005075	NCT01436500
CTRI/2014/07/004736	NCT01885078
CTRI/2015/02/005498	NCT02060383
CTRI/2014/11/005208	NCT02162667
CTRI/2014/07/004786	NCT01989676
CTRI/2015/05/005769	NCT02208921
CTRI/2015/12/006402	NCT02341560
CTRI/2015/02/005579	NCT02180217
CTRI/2015/01/005458	NCT02229851
CTRI/2014/11/005191	NCT02116309
CTRI/2014/12/005272	NCT01890759
CTRI/2015/05/005798	NCT02281500
CTRI/2015/02/005536	NCT02302716
CTRI/2015/02/005545	NCT02131272
CTRI/2015/09/006167	NCT02226120
CTRI/2015/05/005811	NCT02213263
CTRI/2015/05/005763	NCT02239120
CTRI/2015/07/005955	NCT01975376
CTRI/2016/04/006852	NCT02404350
CTRI/2015/10/006238	NCT01920711
CTRI/2016/07/007068	NCT02715726
CTRI/2016/01/006483	NCT02599168
CTRI/2015/12/006461	NCT02174731
CTRI/2015/12/006412	NCT02174627
CTRI/2017/11/010373	NCT02464631
CTRI/2018/02/012172	NCT02573727
CTRI/2018/02/011956	NCT02467322
CTRI/2018/02/011704	NCT02465645
CTRI/2018/02/011917	NCT02528760
CTRI/2018/02/012140	NCT02484963
CTRI/2018/02/011999	NCT02321371
CTRI/2018/03/012814	NCT02234440
CTRI/2018/02/012230	NCT02307409
CTRI/2018/03/012325	NCT02294292
CTRI/2016/09/007246	NCT02462902
CTRI/2016/08/007178	NCT02458079
CTRI/2018/02/012234	NCT02140294
CTRI/2016/05/006952	NCT02007720
CTRI/2015/12/006420	NCT02065791
CTRI/2016/06/007059	NCT02554786
CTRI/2018/04/012988	NCT03003273
CTRI/2016/08/007183	NCT01463306
CTRI/2016/09/007269	NCT02595398
CTRI/2016/04/006854	NCT02608359
CTRI/2016/06/007062	NCT02571777
CTRI/2019/01/016978	NCT02689232
CTRI/2016/09/007234	NCT02299505
CTRI/2018/02/011992	NCT02695862
CTRI/2018/04/012995	NCT02691533
CTRI/2017/03/007975	NCT02570347
CTRI/2016/08/007206	NCT02640664
CTRI/2018/02/012233	NCT02721238
CTRI/2016/05/006970	NCT02409680
CTRI/2016/07/007115	NCT02837744
CTRI/2017/02/007934	NCT03005743
CTRI/2016/08/007169	NCT02551159
CTRI/2016/08/007204	NCT02542293
CTRI/2016/07/007092	NCT02624167
CTRI/2016/11/007435	NCT02866539
CTRI/2017/06/008789	NCT01344343
CTRI/2017/03/008181	NCT02792218
CTRI/2018/01/011570	NCT02546908
CTRI/2017/02/007862	NCT02418208
CTRI/2017/01/007696	NCT02603432
CTRI/2017/07/009000	NCT02892344
CTRI/2017/06/008898	NCT02998645
CTRI/2017/03/008034	NCT02679755
CTRI/2017/03/008004	NCT02958709
CTRI/2017/10/010015	NCT02745080
CTRI/2017/09/009772	NCT02410772
CTRI/2018/04/013182	NCT03403374
CTRI/2018/06/014543	NCT03226392
CTRI/2018/09/015752	NCT02678312
CTRI/2018/05/013865	NCT03503708
CTRI/2018/09/015658	NCT02200770
CTRI/2018/07/014718	NCT03390504
CTRI/2018/07/014737	NCT03160950
CTRI/2018/09/015649	NCT02303431
CTRI/2017/08/009296	NCT03072277
CTRI/2017/03/008185	NCT03022097
CTRI/2017/08/009311	NCT02941926
CTRI/2017/09/009687	NCT03056755
CTRI/2017/06/008918	NCT02879305
CTRI/2017/06/008909	NCT02876835
CTRI/2017/07/009025	NCT03091010
CTRI/2017/07/008996	NCT03069339
CTRI/2017/05/008715	NCT03014167
CTRI/2017/09/009931	NCT03112603
CTRI/2017/12/010876	NCT03290794
CTRI/2017/10/010252	NCT02435212
CTRI/2017/09/009748	NCT02914561
CTRI/2018/03/012266	NCT00144794
CTRI/2018/03/012268	NCT00196742
CTRI/2017/08/009477	NCT02914600
CTRI/2017/08/009475	NCT02914522
CTRI/2017/09/009708	NCT02914535
CTRI/2017/08/009359	NCT02968004
CTRI/2017/09/009590	NCT03249805
CTRI/2017/09/009799	NCT02415400
CTRI/2017/09/009826	NCT03184909
CTRI/2018/02/012063	NCT02802020
CTRI/2018/01/011526	NCT03179631
CTRI/2018/02/012119	NCT03350516
CTRI/2018/05/013954	NCT03164928
CTRI/2018/01/011183	NCT03052517
CTRI/2018/06/014392	NCT03447769
CTRI/2018/08/015292	NCT03315143
CTRI/2008/091/000203	NCT01434615
CTRI/2009/091/000128	NCT00783718
CTRI/2009/091/000135	NCT00783692
CTRI/2009/091/000138	NCT00790933
CTRI/2009/091/000287	NCT00933920
CTRI/2010/091/000014	NCT01065389
CTRI/2010/091/000339	NCT01130792
CTRI/2010/091/001384	NCT01368770
CTRI/2011/04/001684	NCT01972893
CTRI/2011/04/001698	NCT01697826
CTRI/2011/06/001830	NCT03125772
CTRI/2011/08/001944	NCT01479660
CTRI/2011/11/002147	NCT01539616
CTRI/2012/02/002419	NCT02255136
CTRI/2012/02/002447	NCT01557699
CTRI/2012/05/002678	NCT01680211
CTRI/2012/07/002802	NCT03168880
CTRI/2012/09/002983	NCT01753102
CTRI/2013/02/003412	NCT01794052
CTRI/2013/05/003702	NCT02253407
CTRI/2013/09/003997	NCT01948193
CTRI/2013/09/004016	NCT02081131
CTRI/2013/11/004133	NCT03477422
CTRI/2014/01/004281	NCT02234206
CTRI/2014/01/004301	NCT02853630
CTRI/2014/06/004677	NCT02167698
CTRI/2014/07/004795	NCT02344524
CTRI/2015/05/005770	NCT02451358
CTRI/2015/06/005939	NCT03141970
CTRI/2015/10/006320	NCT02511379
CTRI/2016/02/006593	NCT02735330
CTRI/2016/02/006671	NCT03518853
CTRI/2016/12/007532	NCT02992574
CTRI/2017/05/008607	NCT02625389
CTRI/2017/06/008875	NCT03198260
CTRI/2018/01/011249	NCT02798471
CTRI/2018/02/011762	NCT03446469
CTRI/2018/04/013350	NCT03636659
CTRI/2018/11/016467	NCT03706066

## Sheet: predicted_false_hits_fuzz_201
CTRI ID	NCT ID
CTRI/2013/07/003815	NCT01566240
CTRI/2009/091/000491	NCT00261846
CTRI/2009/091/000593	NCT00300781
CTRI/2009/091/0005	NCT00347919
CTRI/2009/091/000410	NCT00358943
CTRI/2009/091/00042	NCT00382525
CTRI/2010/091/000254	NCT00390221
CTRI/2009/091/00011	NCT00391066
CTRI/2012/01/002352	NCT00412893
CTRI/2009/091/000197	NCT00699075
CTRI/2013/01/003328	NCT00430898
CTRI/2015/11/006353	NCT00439140
CTRI/2007/091/000026	NCT00439777
CTRI/2010/091/000054	NCT00443794
CTRI/2009/091/001056	NCT00451477
CTRI/2019/02/017562	NCT00455533
CTRI/2009/091/00044	NCT00480077
CTRI/2009/091/000477	NCT00490139
CTRI/2017/10/010010	NCT00499525
CTRI/2017/10/010010	NCT01307397
CTRI/2010/091/000025	NCT00502307
CTRI/2019/05/019007	NCT00503698
CTRI/2009/091/00014	NCT00509236
CTRI/2019/04/018614	NCT00511147
CTRI/2010/091/000290	NCT00538239
CTRI/2010/091/000641	NCT00566254
CTRI/2009/091/00009	NCT00594568
CTRI/2007/091/000042	NCT01006291
CTRI/2018/04/013144	NCT00632047
CTRI/2009/091/00005	NCT00633893
CTRI/2009/091/00005	NCT00643201
CTRI/2009/091/00005	NCT01485640
CTRI/2012/12/003177	NCT00639782
CTRI/2009/091/000203	NCT00646542
CTRI/2008/091/000262	NCT00938314
CTRI/2010/091/000173	NCT00694382
CTRI/2010/091/000173	NCT00721760
CTRI/2008/091/000180	NCT00688701
CTRI/2014/03/004513	NCT00690378
CTRI/2009/091/000664	NCT00694915
CTRI/2012/10/003072	NCT00696657
CTRI/2009/091/00079	NCT00704730
CTRI/2009/091/00063	NCT00705978
CTRI/2010/091/00109	NCT00717730
CTRI/2014/04/004534	NCT00718354
CTRI/2009/091/000690	NCT00725985
CTRI/2009/091/000452	NCT00737464
CTRI/2009/091/000289	NCT00790192
CTRI/2009/091/000066	NCT00794157
CTRI/2009/091/000154	NCT00804986
CTRI/2009/091/000141	NCT00796653
CTRI/2009/091/000184	NCT00795639
CTRI/2015/02/005539	NCT00810238
CTRI/2009/091/000647	NCT00811473
CTRI/2009/091/00081	NCT00812175
CTRI/2009/091/00106	NCT00813605
CTRI/2009/091/000596	NCT00966875
CTRI/2012/08/002854	NCT00814372
CTRI/2008/091/00019	NCT00819104
CTRI/2009/091/000976	NCT00831441
CTRI/2016/03/006736	NCT00831714
CTRI/2010/091/003059	NCT00834626
CTRI/2014/07/004736	NCT00837811
CTRI/2014/07/004736	NCT01202760
CTRI/2014/07/004736	NCT01215942
CTRI/2014/07/004736	NCT01711359
CTRI/2014/07/004736	NCT01721057
CTRI/2010/091/001238	NCT00839527
CTRI/2010/091/001238	NCT00849056
CTRI/2009/091/000562	NCT00839800
CTRI/2015/03/005597	NCT00845728
CTRI/2010/091/00049	NCT00850993
CTRI/2017/08/009271	NCT00856206
CTRI/2009/091/000382	NCT01183780
CTRI/2016/08/007204	NCT00858364
CTRI/2010/091/00043	NCT00859898
CTRI/2010/091/00043	NCT01095666
CTRI/2010/091/00043	NCT01555164
CTRI/2009/091/000752	NCT00868452
CTRI/2009/091/000752	NCT00868699
CTRI/2009/091/000752	NCT01284517
CTRI/2012/09/003025	NCT00868790
CTRI/2012/09/003025	NCT01075282
CTRI/2012/09/003025	NCT01126580
CTRI/2014/04/004551	NCT00870740
CTRI/2010/091/00059	NCT00884585
CTRI/2010/091/001307	NCT00891202
CTRI/2015/06/005914	NCT00915772
CTRI/2015/06/005914	NCT01438814
CTRI/2012/02/002411	NCT01636037
CTRI/2009/091/000266	NCT01404078
CTRI/2018/06/014390	NCT00931008
CTRI/2018/06/014374	NCT00931723
CTRI/2018/05/014191	NCT00934245
CTRI/2009/091/00057	NCT00938327
CTRI/2019/05/019202	NCT00958438
CTRI/2014/09/005033	NCT00968812
CTRI/2011/04/001664	NCT01069705
CTRI/2017/09/009931	NCT00995709
CTRI/2009/091/000663	NCT00998686
CTRI/2016/08/007157	NCT01002079
CTRI/2009/091/00104	NCT01003379
CTRI/2009/091/000910	NCT01566604
CTRI/2009/091/000462	NCT01175824
CTRI/2012/12/00327	NCT01012973
CTRI/2012/11/003103	NCT01014390
CTRI/2012/11/003103	NCT01899300
CTRI/2010/091/000160	NCT01991795
CTRI/2015/05/005784	NCT01019070
CTRI/2010/091/006072	NCT01020474
CTRI/2007/091/000009	NCT01023789
CTRI/2010/091/00041	NCT01032629
CTRI/2009/091/000898	NCT01090310
CTRI/2009/091/00102	NCT01041911
CTRI/2010/091/000516	NCT01131676
CTRI/2010/091/000044	NCT01169766
CTRI/2012/07/002810	NCT01047397
CTRI/2010/091/001074	NCT01145417
CTRI/2010/091/001074	NCT02187159
CTRI/2010/091/00025	NCT01057537
CTRI/2010/091/00014	NCT01058096
CTRI/2010/091/00039	NCT01059825
CTRI/2010/091/00039	NCT01096667
CTRI/2009/091/00108	NCT01061658
CTRI/2011/05/001736	NCT01081678
CTRI/2010/091/000433	NCT01137812
CTRI/2014/06/004697	NCT01082874
CTRI/2010/091/00026	NCT01091298
CTRI/2019/01/016861	NCT01096849
CTRI/2012/05/002676	NCT01106014
CTRI/2014/09/005062	NCT01106677
CTRI/2017/05/008625	NCT01107886
CTRI/2009/091/001085	NCT01115738
CTRI/2011/03/00165	NCT01124097
CTRI/2011/06/001841	NCT01128153
CTRI/2013/02/003436	NCT01128166
CTRI/2018/02/011704	NCT01134692
CTRI/2011/09/001983	NCT01137474
CTRI/2010/091/001491	NCT01153347
CTRI/2012/07/002811	NCT01155466
CTRI/2011/06/001799	NCT01242514
CTRI/2011/07/00187	NCT01198002
CTRI/2019/04/018378	NCT01205438
CTRI/2010/091/00128	NCT01212133
CTRI/2010/091/003003	NCT01922102
CTRI/2010/091/00299	NCT01233622
CTRI/2011/05/001726	NCT01252732
CTRI/2011/11/00216	NCT01254604
CTRI/2011/08/001972	NCT01339559
CTRI/2011/11/002115	NCT01261793
CTRI/2012/06/002750	NCT01288079
CTRI/2011/07/00193	NCT01298323
CTRI/2011/07/00193	NCT01496313
CTRI/2011/12/002248	NCT01335477
CTRI/2011/11/002119	NCT01392573
CTRI/2011/12/002296	NCT01376297
CTRI/2018/01/011284	NCT01341717
CTRI/2018/04/013128	NCT01352715
CTRI/2011/09/002026	NCT01365455
CTRI/2009/091/000111	NCT01372371
CTRI/2012/03/0025	NCT01397968
CTRI/2012/07/002772	NCT01425723
CTRI/2011/09/001993	NCT01437735
CTRI/2012/12/003186	NCT01458951
CTRI/2010/091/002977	NCT01462266
CTRI/2016/08/007183	NCT01747915
CTRI/2012/08/002851	NCT01473589
CTRI/2013/04/00358	NCT01475669
CTRI/2008/091/000078	NCT01488994
CTRI/2011/11/002110	NCT01490190
CTRI/2017/10/010233	NCT01492361
CTRI/2012/07/002769	NCT01500239
CTRI/2009/091/000873	NCT01508533
CTRI/2014/07/004742	NCT01516736
CTRI/2010/091/000684	NCT01543269
CTRI/2012/12/0032	NCT01544920
CTRI/2017/09/009938	NCT01641367
CTRI/2018/06/014543	NCT01716754
CTRI/2017/10/010069	NCT01829295
CTRI/2011/12/002247	NCT01901900
CTRI/2014/07/00476	NCT01948830
CTRI/2015/07/005955	NCT01975389
CTRI/2018/03/012906	NCT01980511
CTRI/2009/091/000706	NCT02072954
CTRI/2017/09/009799	NCT02082548
CTRI/2018/01/011250	NCT02117414
CTRI/2015/07/005973	NCT02175498
CTRI/2018/05/013761	NCT02344290
CTRI/2016/08/007206	NCT02375971
CTRI/2014/01/004355	NCT02382575
CTRI/2018/01/011183	NCT02563067
CTRI/2017/03/008181	NCT02792231
CTRI/2017/06/008918	NCT03029208
CTRI/2019/05/019187	NCT03243877
CTRI/2012/05/002701	NCT03365336
CTRI/2018/07/014698	NCT03417102
CTRI/2019/01/017029	NCT03433313
CTRI/2015/11/006364	NCT03438110
CTRI/2011/07/001928	NCT03509532
CTRI/2016/12/007611	NCT03681548
CTRI/2019/03/018045	NCT03713632

## Sheet: tfidf_1013
CTRI ID	NCT ID
CTRI/2007/091/000015	NCT00443794
CTRI/2007/091/000017	NCT00369070
CTRI/2007/091/000024	NCT00439777
CTRI/2007/091/000040	NCT00571649
CTRI/2007/091/000044	NCT00385515
CTRI/2008/091/000014	NCT00614120
CTRI/2008/091/000018	NCT00580216
CTRI/2011/091/000025	NCT00457691
CTRI/2008/091/000031	NCT00696657
CTRI/2008/091/000036	NCT00625664
CTRI/2008/091/000040	NCT00449605
CTRI/2011/091/000069	NCT00569192
CTRI/2008/091/000081	NCT00674973
CTRI/2008/091/000111	NCT00409188
CTRI/2008/091/000128	NCT00687817
	NCT01160601
CTRI/2008/091/000135	NCT00735527
CTRI/2008/091/000152	NCT00496847
CTRI/2008/091/000176	NCT00713830
CTRI/2008/091/000180	NCT00688701
	NCT00715624
CTRI/2008/091/000186	NCT00683878
CTRI/2008/091/000191	NCT00640991
CTRI/2008/091/000201	NCT00102466
CTRI/2012/02/002443	NCT00503698
CTRI/2008/091/000254	NCT00612014
CTRI/2009/091/000023	NCT00684177
CTRI/2009/091/000026	NCT00808067
CTRI/2009/091/000035	NCT00777946
CTRI/2009/091/000052	NCT00716079
CTRI/2009/091/000061	NCT00725985
CTRI/2009/091/000066	NCT00792805
CTRI/2009/091/000082	NCT00821093
CTRI/2009/091/000085	NCT00825955
CTRI/2009/091/000088	NCT00420212
CTRI/2009/091/000105	NCT00791479
CTRI/2009/091/000121	NCT00757588
CTRI/2009/091/000141	NCT00793624
CTRI/2009/091/000148	NCT00759200
CTRI/2012/02/002431	NCT00744731
CTRI/2009/091/000154	NCT00792935
CTRI/2009/091/000160	NCT00538239
CTRI/2009/091/000165	NCT00781391
CTRI/2009/091/000171	NCT00761280
CTRI/2009/091/000175	NCT00239356
CTRI/2009/091/000184	NCT00796666
CTRI/2009/091/000193	NCT00617669
CTRI/2009/091/000232	NCT00865579
CTRI/2009/091/000260	NCT00567996
CTRI/2009/091/000266	NCT00927407
CTRI/2009/091/000279	NCT00853112
CTRI/2009/091/000289	NCT00789698
	NCT00790192
CTRI/2009/091/000295	NCT00440310
CTRI/2009/091/000302	NCT00626548
CTRI/2009/091/000320	NCT00853658
CTRI/2009/091/000322	NCT00635427
CTRI/2009/091/000362	NCT00793546
CTRI/2009/091/000382	NCT00856375
CTRI/2009/091/000402	NCT00750880
CTRI/2009/091/000405	NCT00809354
CTRI/2009/091/000410	NCT00738179
CTRI/2009/091/000422	NCT00537940
CTRI/2009/091/000424	NCT00631371
CTRI/2009/091/000443	NCT00799903
CTRI/2009/091/000460	NCT00721760
CTRI/2009/091/000462	NCT01009580
CTRI/2009/091/000468	NCT00663416
	NCT00938314
CTRI/2009/091/000481	NCT00595257
CTRI/2009/091/000486	NCT00424255
CTRI/2009/091/000501	NCT00865592
CTRI/2009/091/000508	NCT00529568
CTRI/2009/091/000519	NCT00387127
CTRI/2009/091/000524	NCT00678587
CTRI/2009/091/000548	NCT00452790
CTRI/2009/091/000550	NCT00709904
CTRI/2009/091/000552	NCT00856284
CTRI/2009/091/000557	NCT00863746
CTRI/2009/091/000561	NCT00735397
CTRI/2009/091/000569	NCT00928317
CTRI/2011/091/000575	NCT00847613
CTRI/2009/091/000580	NCT00950066
CTRI/2009/091/000942	NCT00915018
CTRI/2009/091/000585	NCT00974363
CTRI/2009/091/000596	NCT00814307
CTRI/2009/091/000603	NCT00941798
CTRI/2009/091/000608	NCT00917267
CTRI/2009/091/000614	NCT00868790
CTRI/2009/091/000645	NCT00905437
CTRI/2009/091/000651	NCT00902928
CTRI/2009/091/000664	NCT00694798
	NCT00694915
CTRI/2009/091/000686	NCT00680186
CTRI/2009/091/000703	NCT00407745
CTRI/2014/08/004922	NCT00532259
CTRI/2009/091/000752	NCT00811473
	NCT00868452
	NCT00868699
	NCT00868959
	NCT01284517
CTRI/2009/091/000765	NCT00830180
	NCT00837811
CTRI/2009/091/000767	NCT00943722
CTRI/2009/091/000774	NCT00774553
CTRI/2009/091/000817	NCT00300781
CTRI/2009/091/000827	NCT00689221
CTRI/2009/091/000857	NCT00719550
CTRI/2009/091/000875	NCT00682981
CTRI/2009/091/000883	NCT00975130
CTRI/2009/091/000890	NCT00814073
CTRI/2009/091/000898	NCT01032915
	NCT01090310
CTRI/2009/091/000902	NCT00940095
CTRI/2009/091/000910	NCT01005901
CTRI/2009/091/000923	NCT01010659
CTRI/2009/091/000947	NCT00958269
CTRI/2009/091/000950	NCT00915772
CTRI/2009/091/000959	NCT00690378
CTRI/2009/091/000983	NCT01017614
CTRI/2009/091/000988	NCT00994292
CTRI/2009/091/001038	NCT01030822
CTRI/2009/091/001045	NCT00856206
	NCT00958438
CTRI/2009/091/001069	NCT00522379
CTRI/2009/091/001081	NCT00996658
CTRI/2010/091/000010	NCT01012973
CTRI/2010/091/000020	NCT01053143
CTRI/2010/091/000034	NCT00707304
CTRI/2010/091/000037	NCT03168880
CTRI/2010/091/000046	NCT00968708
	NCT01663402
CTRI/2010/091/000068	NCT00679432
	NCT00801723
CTRI/2010/091/000073	NCT01047683
CTRI/2010/091/000110	NCT01035255
CTRI/2010/091/000145	NCT01074268
CTRI/2010/091/000160	NCT01018173
CTRI/2010/091/000220	NCT01138449
CTRI/2010/091/000255	NCT01073865
CTRI/2010/091/000258	NCT00996801
CTRI/2010/091/000262	NCT00324311
CTRI/2010/091/000277	NCT01001377
CTRI/2010/091/000285	NCT01119950
CTRI/2010/091/000298	NCT01069692
CTRI/2010/091/000308	NCT00939276
CTRI/2010/091/000317	NCT00986154
CTRI/2010/091/000372	NCT01104584
CTRI/2010/091/000387	NCT01059344
CTRI/2010/091/000391	NCT01052779
CTRI/2010/091/000401	NCT00667823
CTRI/2010/091/000407	NCT01001234
CTRI/2010/091/000433	NCT01082809
CTRI/2010/091/000491	NCT00806286
CTRI/2010/091/000502	NCT01009047
CTRI/2010/091/000528	NCT01076075
CTRI/2010/091/000532	NCT00901693
CTRI/2010/091/000535	NCT01043666
CTRI/2010/091/000552	NCT01064024
CTRI/2010/091/000610	NCT00931008
CTRI/2010/091/000619	NCT00920816
CTRI/2010/091/000624	NCT01034410
CTRI/2010/091/000631	NCT01126437
CTRI/2010/091/000641	NCT01136954
CTRI/2010/091/000665	NCT01120691
CTRI/2010/091/000679	NCT01114529
CTRI/2011/06/001844	NCT01151137
CTRI/2010/091/001052	NCT00918281
CTRI/2012/01/002346	NCT01147250
CTRI/2011/05/001716	NCT01265849
CTRI/2010/091/001068	NCT01104779
CTRI/2010/091/001074	NCT01049217
CTRI/2011/06/001838	NCT01340768
CTRI/2012/02/002447	NCT01557699
CTRI/2010/091/001145	NCT01039376
CTRI/2010/091/001177	NCT01097629
CTRI/2018/02/011794	NCT00099632
CTRI/2010/091/001230	NCT00957086
CTRI/2010/091/001238	NCT01128894
CTRI/2011/10/002066	NCT00427388
CTRI/2010/091/001257	NCT01179048
CTRI/2010/091/001263	NCT00911859
CTRI/2010/091/001276	NCT01224366
CTRI/2010/091/001295	NCT01172821
CTRI/2010/091/001302	NCT01107886
	NCT01128153
CTRI/2010/091/001319	NCT01145417
CTRI/2010/091/001332	NCT01147003
	NCT01167335
CTRI/2010/091/001361	NCT01106690
CTRI/2010/091/001403	NCT01138163
CTRI/2010/091/001444	NCT01149421
CTRI/2010/091/001463	NCT01114854
CTRI/2011/04/001684	NCT01972893
CTRI/2010/091/001491	NCT01153347
	NCT01157078
CTRI/2012/02/002409	NCT01169090
CTRI/2010/091/002816	NCT01129960
CTRI/2010/091/002824	NCT01081834
CTRI/2010/091/002922	NCT01216943
CTRI/2011/06/001824	NCT01239732
CTRI/2010/091/002961	NCT01151215
CTRI/2010/091/002967	NCT01215643
CTRI/2010/091/002997	NCT01106651
CTRI/2010/091/003003	NCT01217944
	NCT01840410
	NCT01922102
CTRI/2010/091/003036	NCT01075282
	NCT01126580
CTRI/2010/091/003059	NCT00834626
CTRI/2010/091/003066	NCT01258309
CTRI/2010/091/006103	NCT01202188
CTRI/2011/04/001657	NCT01222117
CTRI/2011/04/001686	NCT00988429
CTRI/2011/07/001898	NCT01339559
CTRI/2010/091/006141	NCT01252693
CTRI/2011/05/001754	NCT00545129
CTRI/2011/091/000060	NCT01164501
CTRI/2011/091/000065	NCT01262976
CTRI/2012/02/002403	NCT01190267
CTRI/2011/04/001705	NCT01226797
CTRI/2011/091/000118	NCT01098305
CTRI/2011/091/000148	NCT01311180
CTRI/2011/05/001715	NCT01071265
CTRI/2011/12/002199	NCT01272219
CTRI/2011/091/000189	NCT00691236
CTRI/2015/07/005987	NCT00736879
	NCT01257412
CTRI/2011/05/001756	NCT01284556
CTRI/2011/04/001682	NCT01281306
CTRI/2011/06/001777	NCT01200394
CTRI/2011/04/001664	NCT00982930
	NCT01069705
CTRI/2011/04/001668	NCT01215747
CTRI/2011/06/001781	NCT01274182
CTRI/2011/05/001769	NCT01242527
CTRI/2011/04/001698	NCT01697826
CTRI/2011/07/001926	NCT01208181
CTRI/2011/08/001935	NCT01155479
CTRI/2011/06/001832	NCT01271868
CTRI/2011/05/001726	NCT01252719
	NCT01252732
CTRI/2012/07/002811	NCT01215227
CTRI/2011/06/001834	NCT01185353
	NCT01198002
CTRI/2011/05/001725	NCT01131676
CTRI/2012/05/002673	NCT01254630
CTRI/2011/06/001843	NCT01223352
CTRI/2012/02/002399	NCT01353703
CTRI/2011/06/001837	NCT01360853
CTRI/2011/07/001866	NCT01237587
CTRI/2011/06/001799	NCT01197521
CTRI/2011/06/001801	NCT01197534
CTRI/2011/06/001817	NCT01242514
CTRI/2011/07/001859	NCT01227655
CTRI/2011/10/002060	NCT01228383
CTRI/2011/07/001905	NCT01270828
CTRI/2011/09/002026	NCT01358578
	NCT01365455
CTRI/2011/12/002283	NCT01392547
CTRI/2011/08/001976	NCT01262677
CTRI/2011/08/001942	NCT01168973
CTRI/2011/10/002053	NCT01371838
CTRI/2011/10/002093	NCT01205438
CTRI/2011/09/002015	NCT01271933
CTRI/2011/10/002038	NCT01243424
CTRI/2012/10/003047	NCT01254188
CTRI/2011/12/002249	NCT01472809
CTRI/2011/09/002001	NCT01079806
CTRI/2011/10/002065	NCT00692445
	NCT01288079
CTRI/2011/12/002229	NCT00906399
CTRI/2011/11/002147	NCT01539616
CTRI/2011/09/002029	NCT00193739
CTRI/2012/01/002367	NCT01336023
	NCT01392573
CTRI/2011/11/002151	NCT01161524
CTRI/2011/11/002115	NCT01261793
	NCT01262365
CTRI/2011/12/002279	NCT01437735
CTRI/2012/01/002337	NCT00658021
CTRI/2011/11/002163	NCT01204749
CTRI/2012/01/002352	NCT00412893
	NCT00634049
CTRI/2011/12/002296	NCT01339260
	NCT01376297
CTRI/2012/02/002422	NCT01268332
CTRI/2013/02/003396	NCT01143064
CTRI/2012/01/002323	NCT01154140
CTRI/2012/02/002432	NCT01457846
CTRI/2012/01/002355	NCT01485640
CTRI/2012/02/002433	NCT01315353
CTRI/2012/02/002411	NCT00917293
CTRI/2012/02/002401	NCT01168791
CTRI/2012/08/002859	NCT01393743
CTRI/2012/03/002486	NCT01360554
CTRI/2012/03/002529	NCT01412957
CTRI/2012/03/002509	NCT01412060
CTRI/2012/04/002563	NCT01313676
CTRI/2012/11/003108	NCT01404078
CTRI/2013/04/003540	NCT01580345
CTRI/2012/04/002540	NCT01390844
CTRI/2012/08/002907	NCT01566604
CTRI/2012/07/002798	NCT01475461
CTRI/2012/06/002741	NCT01304849
CTRI/2012/06/002727	NCT01470664
CTRI/2012/08/002900	NCT01491737
CTRI/2012/05/002683	NCT00962390
CTRI/2012/05/002684	NCT01474109
CTRI/2012/08/002911	NCT01440374
CTRI/2012/05/002692	NCT01392300
CTRI/2012/09/002983	NCT01753102
CTRI/2012/05/002653	NCT01492361
CTRI/2012/08/002886	NCT01418352
CTRI/2012/05/002688	NCT01305746
CTRI/2012/05/002702	NCT01208233
CTRI/2012/11/003121	NCT01258738
CTRI/2012/07/002797	NCT00752219
CTRI/2012/06/002745	NCT01517373
CTRI/2012/10/003071	NCT01638910
CTRI/2012/07/002823	NCT01174160
CTRI/2013/09/003943	NCT01632943
CTRI/2012/09/003025	NCT01472367
CTRI/2012/08/002917	NCT01613326
CTRI/2012/10/003072	NCT01617434
CTRI/2013/10/004082	NCT01541215
CTRI/2012/07/002810	NCT01393639
CTRI/2012/09/002962	NCT01304524
CTRI/2013/01/003301	NCT01458574
CTRI/2012/08/002944	NCT01490086
CTRI/2012/11/003110	NCT01555164
CTRI/2012/11/003101	NCT01160211
CTRI/2012/09/002999	NCT01599754
CTRI/2012/10/003069	NCT00859898
	NCT01434186
CTRI/2012/09/003010	NCT00353496
CTRI/2018/04/013128	NCT01352715
CTRI/2014/01/004281	NCT02234206
CTRI/2012/10/003068	NCT01514188
CTRI/2012/10/003065	NCT01516736
CTRI/2012/10/003058	NCT01396291
CTRI/2012/12/003207	NCT01610037
CTRI/2012/12/003166	NCT01014390
	NCT01543256
CTRI/2012/10/003078	NCT01575834
CTRI/2012/11/003145	NCT01532336
CTRI/2013/09/003953	NCT01575756
CTRI/2012/12/003231	NCT01633398
CTRI/2013/01/003296	NCT01555151
CTRI/2013/01/003294	NCT01393626
CTRI/2012/12/003252	NCT01565694
CTRI/2013/01/003290	NCT01335464
	NCT01335477
	NCT01619085
CTRI/2013/09/003999	NCT01632163
CTRI/2013/09/003992	NCT01393899
	NCT01470599
CTRI/2014/06/004654	NCT02141204
CTRI/2014/03/004444	NCT01783444
CTRI/2013/05/003640	NCT01397786
CTRI/2013/11/004124	NCT00462943
CTRI/2013/06/003748	NCT00375219
CTRI/2013/07/003801	NCT01847963
CTRI/2019/05/018980	NCT00995709
CTRI/2014/04/004546	NCT01852292
CTRI/2014/01/004285	NCT01819129
CTRI/2014/07/004753	NCT01828099
CTRI/2014/02/004395	NCT01888432
CTRI/2014/01/004289	NCT01850615
CTRI/2014/05/004626	NCT01930188
CTRI/2014/06/004700	NCT01374906
	NCT01915303
CTRI/2014/05/004599	NCT01723501
CTRI/2014/01/004355	NCT02438982
CTRI/2014/01/004309	NCT01002079
CTRI/2015/01/005461	NCT01903733
CTRI/2014/03/004505	NCT01959529
CTRI/2014/08/004872	NCT01730534
CTRI/2015/06/005941	NCT02016105
CTRI/2014/09/004976	NCT02150564
CTRI/2014/12/005274	NCT01976312
CTRI/2014/09/005075	NCT01436500
CTRI/2014/07/004736	NCT01202760
	NCT01215942
	NCT01711359
	NCT01721057
	NCT01885078
CTRI/2015/06/005939	NCT03141970
CTRI/2015/05/005770	NCT02451358
CTRI/2014/11/005208	NCT02162667
CTRI/2014/07/004786	NCT01989676
CTRI/2015/09/006194	NCT02802020
CTRI/2015/02/005579	NCT02180217
CTRI/2015/01/005458	NCT02229851
CTRI/2014/09/005054	NCT02106364
CTRI/2015/02/005536	NCT02302716
CTRI/2015/02/005545	NCT02131272
CTRI/2015/09/006167	NCT02226120
CTRI/2015/07/006043	NCT01309204
CTRI/2015/05/005763	NCT02239120
CTRI/2015/07/005955	NCT01975376
	NCT01975389
CTRI/2016/04/006852	NCT02404350
CTRI/2015/07/006007	NCT01747915
CTRI/2015/10/006238	NCT01920711
CTRI/2016/07/007068	NCT02715726
CTRI/2015/12/006461	NCT01047397
	NCT02174731
CTRI/2015/12/006412	NCT02174627
CTRI/2016/02/006671	NCT03518853
CTRI/2017/11/010373	NCT02464631
CTRI/2018/02/011917	NCT02528760
CTRI/2016/09/007246	NCT02462902
CTRI/2016/05/006952	NCT02007720
CTRI/2015/12/006420	NCT02065791
CTRI/2016/01/006493	NCT02260804
CTRI/2018/04/012988	NCT03003273
CTRI/2016/09/007293	NCT02468661
CTRI/2016/09/007269	NCT02595398
CTRI/2016/06/007062	NCT02571777
CTRI/2016/09/007234	NCT02299505
CTRI/2016/08/007206	NCT02640664
CTRI/2018/02/012233	NCT02721238
CTRI/2016/12/007605	NCT00789373
CTRI/2016/05/006970	NCT02409680
CTRI/2017/02/007934	NCT03005743
CTRI/2016/12/007532	NCT02992574
CTRI/2016/08/007169	NCT02551159
CTRI/2016/08/007204	NCT02542293
CTRI/2016/07/007092	NCT02624167
CTRI/2017/03/008181	NCT02792218
	NCT02792231
CTRI/2017/01/007697	NCT01071850
CTRI/2017/07/009000	NCT02892344
CTRI/2017/05/008607	NCT02625389
CTRI/2017/06/008898	NCT02998645
CTRI/2017/10/010015	NCT02745080
CTRI/2017/09/009772	NCT02410772
CTRI/2017/08/009296	NCT03072277
CTRI/2017/03/008185	NCT03022097
CTRI/2017/09/009687	NCT03056755
CTRI/2017/06/008918	NCT03029208
CTRI/2017/06/008909	NCT02876835
	NCT02879305
CTRI/2017/06/008875	NCT03198260
CTRI/2017/09/009931	NCT03112603
CTRI/2017/10/010069	NCT01829295
CTRI/2017/10/010252	NCT02435212
CTRI/2017/09/009748	NCT02914561
CTRI/2017/08/009477	NCT02914600
CTRI/2017/08/009359	NCT02968004
CTRI/2017/10/010021	NCT00969436
CTRI/2017/11/010582	NCT00455533
CTRI/2017/11/010647	NCT03207906
CTRI/2018/05/013954	NCT03164928
CTRI/2018/01/011183	NCT02563067
	NCT03052517
CTRI/2018/06/014392	NCT03447769
CTRI/2018/08/015292	NCT03315143
CTRI/2018/02/011762	NCT03446469
CTRI/2018/08/015198	NCT03077750
CTRI/2018/06/014543	NCT03226392
CTRI/2018/07/014698	NCT03417245
CTRI/2018/10/015931	NCT01566240
CTRI/2018/07/014718	NCT03390504
CTRI/2018/08/015281	NCT03158311
CTRI/2018/09/015762	NCT03329092
CTRI/2019/01/017014	NCT03517540
CTRI/2018/09/015638	NCT02623426
CTRI/2019/03/018045	NCT03713619
	NCT03713632
CTRI/2018/11/016295	NCT01113515
CTRI/2019/01/017029	NCT03433313
CTRI/2019/04/018614	NCT00511147
CTRI/2007/091/000008	NCT00366470
CTRI/2007/091/000023	NCT00481247
CTRI/2007/091/000026	NCT00439725
CTRI/2007/091/000033	NCT00525408
CTRI/2007/091/000038	NCT00761410
CTRI/2007/091/000039	NCT00527735
CTRI/2007/091/000042	NCT00611884
	NCT01006291
CTRI/2007/091/000043	NCT00502307
CTRI/2008/091/000001	NCT00549757
CTRI/2008/091/000007	NCT00565448
CTRI/2008/091/000013	NCT00418886
CTRI/2008/091/000017	NCT00499525
CTRI/2008/091/000028	NCT00532155
	NCT00858364
CTRI/2008/091/000035	NCT00698802
CTRI/2008/091/000042	NCT00574275
CTRI/2008/091/000079	NCT00678613
CTRI/2008/091/000087	NCT00637377
CTRI/2008/091/00019	NCT00819104
CTRI/2008/091/000203	NCT01434615
CTRI/2008/091/000213	NCT00631228
CTRI/2008/091/000227	NCT00781196
CTRI/2008/091/000256	NCT01543269
CTRI/2008/091/000301	NCT00767494
CTRI/2009/091/000013	NCT00790907
CTRI/2009/091/000022	NCT00604214
CTRI/2009/091/000032	NCT00778830
CTRI/2009/091/000038	NCT00814372
CTRI/2009/091/000045	NCT00756938
CTRI/2009/091/00005	NCT00633893
	NCT00643201
CTRI/2009/091/000053	NCT00836836
CTRI/2009/091/000057	NCT00507429
CTRI/2009/091/000058	NCT00876824
CTRI/2009/091/000068	NCT00690326
CTRI/2009/091/00009	NCT00594568
CTRI/2009/091/000091	NCT00804986
	NCT00901979
CTRI/2009/091/000093	NCT00709865
CTRI/2009/091/00011	NCT00391066
CTRI/2009/091/000117	NCT00451451
CTRI/2009/091/000118	NCT00284856
CTRI/2009/091/000119	NCT00819091
CTRI/2009/091/000123	NCT00707993
CTRI/2009/091/000126	NCT00860288
CTRI/2009/091/000128	NCT00783718
CTRI/2009/091/000134	NCT00821977
CTRI/2009/091/000139	NCT00729742
CTRI/2009/091/00014	NCT00509236
CTRI/2009/091/000145	NCT00745823
CTRI/2009/091/000146	NCT00128102
CTRI/2009/091/000147	NCT00796653
CTRI/2009/091/000149	NCT00791154
CTRI/2009/091/000159	NCT00824343
CTRI/2009/091/000161	NCT00909480
CTRI/2009/091/000182	NCT00795639
CTRI/2009/091/000183	NCT00796510
CTRI/2009/091/000187	NCT00677807
	NCT00794157
CTRI/2009/091/000194	NCT00631917
CTRI/2009/091/000195	NCT00363636
CTRI/2009/091/000197	NCT00414609
	NCT00699075
CTRI/2009/091/000201	NCT00403767
CTRI/2009/091/000203	NCT00765830
CTRI/2009/091/000207	NCT00821301
CTRI/2009/091/000210	NCT00870194
CTRI/2009/091/000211	NCT01134692
CTRI/2009/091/000218	NCT00885170
CTRI/2009/091/000238	NCT00646542
CTRI/2009/091/000258	NCT00734318
CTRI/2009/091/000281	NCT00701181
CTRI/2009/091/000287	NCT00933920
CTRI/2009/091/000291	NCT00758836
CTRI/2009/091/000298	NCT00667563
CTRI/2009/091/000311	NCT00888849
CTRI/2009/091/000319	NCT00578695
CTRI/2009/091/000335	NCT00894868
CTRI/2009/091/000345	NCT00849667
CTRI/2009/091/000347	NCT00917163
CTRI/2009/091/000348	NCT00836745
CTRI/2009/091/000354	NCT00315757
CTRI/2009/091/00036	NCT00439140
CTRI/2009/091/000385	NCT00713518
CTRI/2009/091/000386	NCT00824265
CTRI/2009/091/000387	NCT00531479
CTRI/2009/091/000395	NCT00839852
CTRI/2009/091/000398	NCT00755755
CTRI/2009/091/000412	NCT00637273
CTRI/2009/091/000415	NCT01132456
CTRI/2009/091/000416	NCT00752128
CTRI/2009/091/000423	NCT00929240
CTRI/2009/091/000425	NCT00476957
CTRI/2009/091/000426	NCT01121744
CTRI/2009/091/00044	NCT00480077
CTRI/2009/091/000452	NCT00737711
CTRI/2009/091/000455	NCT00737464
CTRI/2009/091/000457	NCT01106677
	NCT01137812
CTRI/2009/091/000459	NCT00894387
CTRI/2009/091/000476	NCT00933790
CTRI/2009/091/000477	NCT00490139
	NCT00553358
CTRI/2009/091/000483	NCT00748189
CTRI/2009/091/000484	NCT00839527
	NCT00849056
CTRI/2009/091/000491	NCT00574873
CTRI/2009/091/000495	NCT00374322
CTRI/2009/091/000497	NCT00490568
CTRI/2009/091/000498	NCT00680901
CTRI/2009/091/000499	NCT00480025
CTRI/2009/091/0005	NCT00347919
CTRI/2009/091/000507	NCT00516321
CTRI/2009/091/000516	NCT00387387
CTRI/2009/091/000522	NCT00643929
CTRI/2009/091/000528	NCT00848536
CTRI/2009/091/000555	NCT00660959
	NCT00876798
CTRI/2009/091/000562	NCT00839800
	NCT00939341
CTRI/2009/091/000563	NCT00790205
CTRI/2009/091/000564	NCT00877383
CTRI/2009/091/000565	NCT00678392
CTRI/2009/091/00057	NCT00938327
CTRI/2009/091/000583	NCT00261846
CTRI/2009/091/000593	NCT00445458
CTRI/2009/091/000609	NCT00664534
CTRI/2009/091/00063	NCT00705978
CTRI/2009/091/000632	NCT00451477
CTRI/2009/091/000636	NCT00900146
CTRI/2009/091/000642	NCT00810836
CTRI/2009/091/000654	NCT00958568
CTRI/2009/091/000672	NCT00124540
CTRI/2009/091/000676	NCT00970918
CTRI/2009/091/000681	NCT00887588
CTRI/2009/091/000689	NCT00891202
CTRI/2009/091/000695	NCT00795197
CTRI/2009/091/000704	NCT00413699
CTRI/2009/091/000705	NCT00387686
CTRI/2009/091/000715	NCT00474981
CTRI/2009/091/000722	NCT00414661
CTRI/2009/091/000725	NCT00711802
CTRI/2009/091/000743	NCT00850499
CTRI/2009/091/000747	NCT00908310
CTRI/2009/091/000771	NCT00843050
CTRI/2009/091/000775	NCT00489177
CTRI/2009/091/000787	NCT00733122
CTRI/2009/091/00079	NCT00704730
CTRI/2009/091/000807	NCT00975286
CTRI/2009/091/00081	NCT00812175
CTRI/2009/091/000822	NCT00630110
CTRI/2009/091/000834	NCT00864175
CTRI/2009/091/000872	NCT00351611
CTRI/2009/091/000882	NCT00787891
CTRI/2009/091/000909	NCT00833703
CTRI/2009/091/000912	NCT00993473
CTRI/2009/091/000952	NCT00905307
CTRI/2009/091/000969	NCT00734474
CTRI/2009/091/000976	NCT00831441
CTRI/2009/091/001008	NCT01035801
CTRI/2009/091/00102	NCT01041911
CTRI/2009/091/001024	NCT00699517
CTRI/2009/091/001039	NCT01031069
CTRI/2009/091/00104	NCT01003379
CTRI/2009/091/001044	NCT00907296
CTRI/2009/091/00106	NCT00813605
CTRI/2009/091/001071	NCT00856349
CTRI/2009/091/001072	NCT00990964
CTRI/2009/091/00108	NCT01061658
CTRI/2009/091/001085	NCT01115738
CTRI/2010/091/000016	NCT00504075
CTRI/2010/091/000017	NCT00432796
CTRI/2010/091/000022	NCT01045447
CTRI/2010/091/000024	NCT01046110
CTRI/2010/091/000025	NCT01076010
CTRI/2010/091/000026	NCT01030783
CTRI/2010/091/000044	NCT01045707
	NCT01169766
CTRI/2010/091/000056	NCT00879970
CTRI/2010/091/000063	NCT00927914
CTRI/2010/091/000071	NCT00976391
CTRI/2010/091/000097	NCT01039597
CTRI/2010/091/000125	NCT01008293
CTRI/2010/091/00014	NCT00931723
	NCT01058096
CTRI/2010/091/000151	NCT01068860
CTRI/2010/091/000153	NCT01069289
CTRI/2010/091/000157	NCT01086969
CTRI/2010/091/000158	NCT00566254
CTRI/2010/091/000161	NCT01134666
CTRI/2010/091/000162	NCT01035879
CTRI/2010/091/000163	NCT00999518
CTRI/2010/091/000170	NCT01142869
CTRI/2010/091/000173	NCT00679588
	NCT00694382
CTRI/2010/091/000212	NCT01000727
CTRI/2010/091/000230	NCT00534937
CTRI/2010/091/000233	NCT01076764
CTRI/2010/091/000241	NCT00909051
CTRI/2010/091/00025	NCT01057537
CTRI/2010/091/000253	NCT01023581
CTRI/2010/091/000254	NCT00390221
	NCT01064401
CTRI/2010/091/000257	NCT00972374
CTRI/2010/091/00026	NCT01091298
CTRI/2010/091/000288	NCT00835770
CTRI/2010/091/000339	NCT01130792
CTRI/2010/091/000369	NCT00264511
CTRI/2010/091/00039	NCT01059825
CTRI/2010/091/00041	NCT01032629
CTRI/2010/091/000429	NCT01095653
CTRI/2010/091/00043	NCT01095666
CTRI/2010/091/000479	NCT01095250
CTRI/2010/091/000486	NCT00676507
CTRI/2010/091/00049	NCT00850993
CTRI/2010/091/0005	NCT00998686
CTRI/2010/091/000516	NCT01042769
CTRI/2010/091/000527	NCT00833612
CTRI/2010/091/000562	NCT01636037
CTRI/2010/091/00059	NCT00884585
CTRI/2010/091/000657	NCT00982397
CTRI/2010/091/000681	NCT00634166
CTRI/2010/091/000683	NCT00919854
	NCT01138605
CTRI/2010/091/000686	NCT01096849
CTRI/2010/091/001027	NCT01039688
CTRI/2010/091/001029	NCT01120717
CTRI/2010/091/001044	NCT01152125
CTRI/2010/091/001048	NCT01152411
CTRI/2010/091/001049	NCT00823979
CTRI/2010/091/001073	NCT01096667
CTRI/2010/091/001077	NCT01098487
CTRI/2010/091/00109	NCT00717730
CTRI/2010/091/001093	NCT00870740
CTRI/2010/091/001135	NCT01201265
CTRI/2010/091/001144	NCT00268905
CTRI/2010/091/001186	NCT01169818
CTRI/2010/091/001212	NCT01167881
	NCT01422876
CTRI/2010/091/001221	NCT01124149
CTRI/2010/091/001244	NCT03365336
CTRI/2010/091/00128	NCT01212133
CTRI/2010/091/001285	NCT00293735
CTRI/2010/091/001297	NCT01077154
CTRI/2010/091/001299	NCT01159600
CTRI/2010/091/001337	NCT01064414
CTRI/2010/091/001362	NCT01214408
CTRI/2010/091/001386	NCT01121835
CTRI/2010/091/001399	NCT00918957
CTRI/2010/091/001451	NCT01114139
CTRI/2010/091/001462	NCT01114217
CTRI/2010/091/001474	NCT01210001
CTRI/2010/091/001494	NCT01098539
CTRI/2010/091/002807	NCT01233362
CTRI/2010/091/002809	NCT01177813
	NCT01289990
CTRI/2010/091/002818	NCT01185314
CTRI/2010/091/002827	NCT01220830
CTRI/2010/091/002828	NCT01137474
	NCT01195662
CTRI/2010/091/002911	NCT01219582
CTRI/2010/091/002913	NCT01219556
CTRI/2010/091/002926	NCT00910962
CTRI/2010/091/002933	NCT01230710
CTRI/2010/091/002949	NCT01027364
	NCT01425723
CTRI/2010/091/002966	NCT01019070
CTRI/2010/091/00299	NCT01233622
CTRI/2010/091/003049	NCT00718692
CTRI/2010/091/006072	NCT01020474
	NCT01020526
CTRI/2011/03/00165	NCT01124097
CTRI/2011/04/001658	NCT00976482
CTRI/2011/04/001666	NCT01209702
CTRI/2011/04/001667	NCT01162681
CTRI/2011/04/001669	NCT00884000
CTRI/2011/04/001692	NCT01209689
CTRI/2011/04/001702	NCT00612833
CTRI/2011/06/001809	NCT01254279
CTRI/2011/06/001814	NCT01147809
CTRI/2011/06/001821	NCT01259297
CTRI/2011/06/001830	NCT03125772
CTRI/2011/06/001833	NCT00967304
CTRI/2011/06/001842	NCT01106014
	NCT01112306
CTRI/2011/07/001865	NCT00829166
CTRI/2011/07/001881	NCT00831714
CTRI/2011/07/001896	NCT01155466
CTRI/2011/07/0019	NCT01183780
CTRI/2011/07/001909	NCT01190254
CTRI/2011/07/001915	NCT01271725
CTRI/2011/07/001918	NCT00860145
CTRI/2011/07/001927	NCT01208207
CTRI/2011/07/00193	NCT01298323
CTRI/2011/08/001939	NCT00781118
CTRI/2011/08/001941	NCT00809965
CTRI/2011/08/001944	NCT01479660
CTRI/2011/08/001963	NCT01255787
CTRI/2011/08/001972	NCT01261325
CTRI/2011/08/001973	NCT01316380
CTRI/2011/08/001975	NCT00777036
CTRI/2011/09/001986	NCT00557167
CTRI/2011/09/002008	NCT01225562
CTRI/2011/09/002016	NCT01327846
CTRI/2011/091/000008	NCT01193153
CTRI/2011/091/000186	NCT00384735
CTRI/2011/091/000187	NCT00689195
CTRI/2011/091/000202	NCT01098357
CTRI/2011/091/000206	NCT01303237
CTRI/2011/091/000219	NCT00712933
CTRI/2011/091/000221	NCT00718354
CTRI/2011/091/000299	NCT00622193
CTRI/2011/10/002034	NCT00788398
CTRI/2011/10/002050	NCT00824369
CTRI/2011/10/002072	NCT01177384
	NCT01462266
CTRI/2011/10/002076	NCT01265784
CTRI/2011/10/002084	NCT01232556
CTRI/2011/10/002087	NCT01260194
CTRI/2011/11/002110	NCT01490190
CTRI/2011/11/00216	NCT01254604
CTRI/2011/12/002201	NCT01406938
CTRI/2011/12/002224	NCT01363349
CTRI/2011/12/002226	NCT01321463
CTRI/2011/12/002233	NCT01229176
CTRI/2011/12/002241	NCT01427920
CTRI/2011/12/002247	NCT01901900
CTRI/2012/01/002344	NCT01142193
	NCT01191086
CTRI/2012/01/002351	NCT00413218
CTRI/2012/01/002353	NCT01508533
CTRI/2012/01/002354	NCT00760825
CTRI/2012/01/002371	NCT01331837
CTRI/2012/02/002419	NCT02255136
CTRI/2012/02/002424	NCT01412944
CTRI/2012/02/002439	NCT00920920
CTRI/2012/02/002457	NCT01418378
CTRI/2012/03/002487	NCT01178294
CTRI/2012/03/0025	NCT01397968
CTRI/2012/03/002518	NCT01550289
	NCT01716754
CTRI/2012/04/002587	NCT01419665
CTRI/2012/05/002628	NCT01538927
CTRI/2012/05/002657	NCT00438919
CTRI/2012/05/002669	NCT01128166
CTRI/2012/05/002678	NCT01680211
CTRI/2012/06/002731	NCT01283139
CTRI/2012/06/002737	NCT01528254
CTRI/2012/07/002769	NCT01499290
	NCT01500239
CTRI/2012/07/002796	NCT01234311
CTRI/2012/07/002814	NCT01192867
CTRI/2012/07/002817	NCT01438814
CTRI/2012/08/002846	NCT00968812
CTRI/2012/08/002848	NCT01081678
	NCT01473589
	NCT01473602
CTRI/2012/08/002852	NCT01235520
CTRI/2012/08/002855	NCT02344290
CTRI/2012/08/002857	NCT01274559
CTRI/2012/08/002873	NCT01414166
CTRI/2012/08/002887	NCT01459757
CTRI/2012/08/002905	NCT00925600
CTRI/2012/08/002922	NCT01527370
CTRI/2012/08/002926	NCT01341717
CTRI/2012/09/002953	NCT01122927
CTRI/2012/09/002998	NCT01444430
CTRI/2012/09/003012	NCT01551875
CTRI/2012/09/003024	NCT01496313
CTRI/2012/10/003039	NCT01618162
CTRI/2012/10/003041	NCT01519674
CTRI/2012/10/003054	NCT01705769
CTRI/2012/10/003055	NCT01419717
CTRI/2012/10/003057	NCT01700127
CTRI/2012/10/003082	NCT01512979
CTRI/2012/11/003083	NCT01277601
CTRI/2012/11/003088	NCT01380080
CTRI/2012/11/003093	NCT01699945
CTRI/2012/11/00316	NCT00530764
CTRI/2012/12/003186	NCT01465763
CTRI/2012/12/0032	NCT01544920
CTRI/2012/12/003257	NCT01458951
	NCT01470612
CTRI/2013/01/003282	NCT01703611
CTRI/2013/02/003343	NCT00805194
CTRI/2013/02/003412	NCT01794052
CTRI/2013/02/003429	NCT01245738
CTRI/2013/03/003464	NCT00382525
CTRI/2013/03/003498	NCT02599168
CTRI/2013/03/003511	NCT01471522
CTRI/2013/04/003545	NCT00885703
CTRI/2013/04/003568	NCT00193765
CTRI/2013/04/00358	NCT01475669
CTRI/2013/05/003681	NCT01341327
CTRI/2013/05/003692	NCT01078051
CTRI/2013/05/003702	NCT02253407
CTRI/2013/06/003763	NCT01191983
CTRI/2013/07/003799	NCT01800825
CTRI/2013/09/004000	NCT00845728
CTRI/2013/10/004048	NCT01557244
CTRI/2013/10/004088	NCT01942850
CTRI/2013/11/004133	NCT03477422
CTRI/2013/11/004147	NCT01961388
CTRI/2013/12/004228	NCT02187159
CTRI/2014/01/004301	NCT02853630
CTRI/2014/02/004438	NCT01961375
CTRI/2014/03/004479	NCT01837836
CTRI/2014/03/004480	NCT01525550
CTRI/2014/03/004497	NCT01439360
CTRI/2014/03/004499	NCT01917656
CTRI/2014/03/004513	NCT01595438
CTRI/2014/05/004623	NCT01907854
CTRI/2014/06/004677	NCT02167698
CTRI/2014/07/004743	NCT01836471
CTRI/2014/07/00476	NCT01948830
CTRI/2014/07/004772	NCT01950819
CTRI/2014/07/004787	NCT02117414
CTRI/2014/07/004795	NCT02344524
CTRI/2014/09/004965	NCT02149524
CTRI/2014/11/005191	NCT02116309
CTRI/2014/12/005272	NCT01890759
CTRI/2014/12/005310	NCT01933945
CTRI/2015/01/005364	NCT02382575
CTRI/2015/01/005468	NCT01023789
CTRI/2015/02/005498	NCT02060383
CTRI/2015/04/005672	NCT01597596
CTRI/2015/05/005769	NCT02208921
CTRI/2015/05/005782	NCT02082548
CTRI/2015/05/005798	NCT02281500
CTRI/2015/05/005811	NCT02213263
CTRI/2015/05/005821	NCT01758380
CTRI/2015/06/005906	NCT00987688
CTRI/2015/08/006128	NCT01782326
CTRI/2015/08/006139	NCT01175824
CTRI/2015/09/006157	NCT01129882
CTRI/2015/11/006339	NCT02081131
CTRI/2015/11/006348	NCT02502526
CTRI/2015/12/006402	NCT02341560
CTRI/2015/12/006464	NCT02403206
CTRI/2016/01/006480	NCT01991795
CTRI/2016/01/006492	NCT00639782
CTRI/2016/01/006513	NCT02375971
CTRI/2016/02/006593	NCT02735330
CTRI/2016/04/006853	NCT01488994
CTRI/2016/04/006854	NCT02608359
CTRI/2016/06/007020	NCT00523965
CTRI/2016/06/007059	NCT02554786
CTRI/2016/07/007081	NCT01945268
CTRI/2016/07/007115	NCT02837744
CTRI/2016/08/007178	NCT02458079
CTRI/2016/08/007183	NCT01463306
CTRI/2016/11/007435	NCT02866539
CTRI/2017/01/007722	NCT00790933
CTRI/2017/02/007862	NCT02418208
CTRI/2017/03/007975	NCT02570347
CTRI/2017/03/007993	NCT03636659
CTRI/2017/03/008004	NCT02958709
CTRI/2017/03/008034	NCT02679755
CTRI/2017/05/008715	NCT03014167
CTRI/2017/06/008789	NCT01344343
CTRI/2017/06/008848	NCT00966875
CTRI/2017/06/008929	NCT00084136
CTRI/2017/07/008951	NCT01368770
CTRI/2017/07/008996	NCT03069339
CTRI/2017/07/009025	NCT03091010
CTRI/2017/08/009196	NCT02603432
CTRI/2017/08/009311	NCT02941926
CTRI/2017/08/009475	NCT02914522
CTRI/2017/09/009590	NCT03249805
CTRI/2017/09/009708	NCT02914535
CTRI/2017/09/009799	NCT02415400
CTRI/2017/09/009826	NCT03184909
CTRI/2017/11/010426	NCT02072954
CTRI/2017/12/010876	NCT03290794
CTRI/2017/12/011011	NCT03509532
CTRI/2017/12/011037	NCT00888238
CTRI/2018/01/011526	NCT03179631
CTRI/2018/01/011570	NCT02546908
CTRI/2018/02/011704	NCT02465645
CTRI/2018/02/011714	NCT01720446
CTRI/2018/02/011956	NCT02467322
CTRI/2018/02/011992	NCT02695862
CTRI/2018/02/011999	NCT02321371
CTRI/2018/02/012063	NCT01899300
CTRI/2018/02/012119	NCT03350516
CTRI/2018/02/012140	NCT02484963
CTRI/2018/02/012172	NCT02573727
CTRI/2018/02/012230	NCT02307409
CTRI/2018/02/012234	NCT02140294
CTRI/2018/02/012236	NCT00934245
CTRI/2018/03/012266	NCT00144794
CTRI/2018/03/012267	NCT00231400
CTRI/2018/03/012268	NCT00196742
CTRI/2018/03/012281	NCT03438110
CTRI/2018/03/012298	NCT00783692
CTRI/2018/03/012325	NCT02294292
CTRI/2018/03/012357	NCT00358943
CTRI/2018/03/012814	NCT02234440
CTRI/2018/03/012906	NCT01980511
CTRI/2018/04/012995	NCT02691533
CTRI/2018/04/013182	NCT03403374
CTRI/2018/04/013274	NCT01372371
CTRI/2018/04/013379	NCT01082874
CTRI/2018/05/013865	NCT03503708
CTRI/2018/05/014063	NCT01363479
CTRI/2018/05/014223	NCT01641367
CTRI/2018/06/014682	NCT03417102
CTRI/2018/07/014737	NCT03160950
CTRI/2018/07/014835	NCT03681548
CTRI/2018/07/015034	NCT01358266
CTRI/2018/09/015571	NCT01561651
CTRI/2018/09/015649	NCT02303431
CTRI/2018/09/015658	NCT02200770
CTRI/2018/09/015752	NCT02678312
CTRI/2018/09/015759	NCT00632047
CTRI/2018/09/015833	NCT03666767
CTRI/2018/09/015859	NCT00810238
CTRI/2018/11/016378	NCT02798471
CTRI/2018/11/016467	NCT03706066
CTRI/2018/12/016591	NCT01307397
CTRI/2018/12/016757	NCT03085823
CTRI/2019/01/016978	NCT02689232
CTRI/2019/01/017111	NCT03243877
CTRI/2019/02/017865	NCT02175498
CTRI/2019/03/018083	NCT00468923
CTRI/2019/03/018196	NCT00430898
CTRI/2019/06/019713	NCT01065389
CTRI/2009/091/000511	NCT00108862
CTRI/2011/04/001676	NCT00768287
CTRI/2010/091/001234	NCT00865826
CTRI/2009/091/000283	NCT00921375
CTRI/2010/091/001478	NCT01145638
CTRI/2012/08/002890	NCT01345955
CTRI/2012/12/003168	NCT01494129
CTRI/2013/09/003995	NCT01598831
CTRI/2013/08/003931	NCT01866904
CTRI/2013/09/003997	NCT01948193
CTRI/2015/10/006320	NCT02511379

## Sheet: predicted_true_hits_tfidf_820
CTRI ID	NCT ID
CTRI/2007/091/000015	NCT00443794
CTRI/2007/091/000017	NCT00369070
CTRI/2007/091/000024	NCT00439777
CTRI/2007/091/000040	NCT00571649
CTRI/2007/091/000044	NCT00385515
CTRI/2008/091/000014	NCT00614120
CTRI/2008/091/000018	NCT00580216
CTRI/2011/091/000025	NCT00457691
CTRI/2008/091/000031	NCT00696657
CTRI/2008/091/000036	NCT00625664
CTRI/2008/091/000040	NCT00449605
CTRI/2011/091/000069	NCT00569192
CTRI/2008/091/000081	NCT00674973
CTRI/2008/091/000111	NCT00409188
CTRI/2008/091/000128	NCT00687817
CTRI/2008/091/000135	NCT00735527
CTRI/2008/091/000152	NCT00496847
CTRI/2008/091/000176	NCT00713830
CTRI/2008/091/000180	NCT00715624
CTRI/2008/091/000186	NCT00683878
CTRI/2008/091/000191	NCT00640991
CTRI/2008/091/000201	NCT00102466
CTRI/2012/02/002443	NCT00503698
CTRI/2008/091/000254	NCT00612014
CTRI/2009/091/000023	NCT00684177
CTRI/2009/091/000026	NCT00808067
CTRI/2009/091/000035	NCT00777946
CTRI/2009/091/000052	NCT00716079
CTRI/2009/091/000061	NCT00725985
CTRI/2009/091/000066	NCT00792805
CTRI/2009/091/000082	NCT00821093
CTRI/2009/091/000085	NCT00825955
CTRI/2009/091/000088	NCT00420212
CTRI/2009/091/000105	NCT00791479
CTRI/2009/091/000121	NCT00757588
CTRI/2009/091/000141	NCT00793624
CTRI/2009/091/000148	NCT00759200
CTRI/2012/02/002431	NCT00744731
CTRI/2009/091/000154	NCT00792935
CTRI/2009/091/000165	NCT00781391
CTRI/2009/091/000171	NCT00761280
CTRI/2009/091/000175	NCT00239356
CTRI/2009/091/000184	NCT00796666
CTRI/2009/091/000193	NCT00617669
CTRI/2009/091/000232	NCT00865579
CTRI/2009/091/000260	NCT00567996
CTRI/2009/091/000266	NCT00927407
CTRI/2009/091/000279	NCT00853112
CTRI/2009/091/000289	NCT00789698
CTRI/2009/091/000295	NCT00440310
CTRI/2009/091/000302	NCT00626548
CTRI/2009/091/000320	NCT00853658
CTRI/2009/091/000322	NCT00635427
CTRI/2009/091/000362	NCT00793546
CTRI/2009/091/000382	NCT00856375
CTRI/2009/091/000402	NCT00750880
CTRI/2009/091/000405	NCT00809354
CTRI/2009/091/000410	NCT00738179
CTRI/2009/091/000422	NCT00537940
CTRI/2009/091/000424	NCT00631371
CTRI/2009/091/000443	NCT00799903
CTRI/2009/091/000460	NCT00721760
CTRI/2009/091/000462	NCT01009580
CTRI/2009/091/000468	NCT00938314
CTRI/2009/091/000481	NCT00595257
CTRI/2009/091/000486	NCT00424255
CTRI/2009/091/000501	NCT00865592
CTRI/2009/091/000508	NCT00529568
CTRI/2009/091/000519	NCT00387127
CTRI/2009/091/000524	NCT00678587
CTRI/2009/091/000548	NCT00452790
CTRI/2009/091/000550	NCT00709904
CTRI/2009/091/000552	NCT00856284
CTRI/2009/091/000557	NCT00863746
CTRI/2009/091/000561	NCT00735397
CTRI/2009/091/000569	NCT00928317
CTRI/2011/091/000575	NCT00847613
CTRI/2009/091/000580	NCT00950066
CTRI/2009/091/000942	NCT00915018
CTRI/2009/091/000585	NCT00974363
CTRI/2009/091/000596	NCT00814307
CTRI/2009/091/000603	NCT00941798
CTRI/2009/091/000608	NCT00917267
CTRI/2009/091/000614	NCT00868790
CTRI/2009/091/000645	NCT00905437
CTRI/2009/091/000651	NCT00902928
CTRI/2009/091/000664	NCT00694798
CTRI/2009/091/000686	NCT00680186
CTRI/2009/091/000703	NCT00407745
CTRI/2009/091/000752	NCT00868959
CTRI/2009/091/000765	NCT00837811
CTRI/2009/091/000767	NCT00943722
CTRI/2009/091/000774	NCT00774553
CTRI/2009/091/000817	NCT00300781
CTRI/2009/091/000827	NCT00689221
CTRI/2009/091/000857	NCT00719550
CTRI/2009/091/000875	NCT00682981
CTRI/2009/091/000883	NCT00975130
CTRI/2009/091/000890	NCT00814073
CTRI/2009/091/000898	NCT01032915
CTRI/2009/091/000902	NCT00940095
CTRI/2009/091/000910	NCT01005901
CTRI/2009/091/000923	NCT01010659
CTRI/2009/091/000947	NCT00958269
CTRI/2009/091/000950	NCT00915772
CTRI/2009/091/000959	NCT00690378
CTRI/2009/091/000983	NCT01017614
CTRI/2009/091/000988	NCT00994292
CTRI/2009/091/001038	NCT01030822
CTRI/2009/091/001045	NCT00856206
CTRI/2009/091/001069	NCT00522379
CTRI/2009/091/001081	NCT00996658
CTRI/2010/091/000010	NCT01012973
CTRI/2010/091/000020	NCT01053143
CTRI/2010/091/000034	NCT00707304
CTRI/2010/091/000046	NCT00968708
CTRI/2010/091/000073	NCT01047683
CTRI/2010/091/000110	NCT01035255
CTRI/2010/091/000145	NCT01074268
CTRI/2010/091/000160	NCT01018173
CTRI/2010/091/000220	NCT01138449
CTRI/2010/091/000255	NCT01073865
CTRI/2010/091/000258	NCT00996801
CTRI/2010/091/000277	NCT01001377
CTRI/2010/091/000285	NCT01119950
CTRI/2010/091/000298	NCT01069692
CTRI/2010/091/000308	NCT00939276
CTRI/2010/091/000317	NCT00986154
CTRI/2010/091/000372	NCT01104584
CTRI/2010/091/000387	NCT01059344
CTRI/2010/091/000391	NCT01052779
CTRI/2010/091/000401	NCT00667823
CTRI/2010/091/000407	NCT01001234
CTRI/2010/091/000433	NCT01082809
CTRI/2010/091/000491	NCT00806286
CTRI/2010/091/000502	NCT01009047
CTRI/2010/091/000528	NCT01076075
CTRI/2010/091/000532	NCT00901693
CTRI/2010/091/000535	NCT01043666
CTRI/2010/091/000552	NCT01064024
CTRI/2010/091/000619	NCT00920816
CTRI/2010/091/000624	NCT01034410
CTRI/2010/091/000631	NCT01126437
CTRI/2010/091/000641	NCT01136954
CTRI/2010/091/000665	NCT01120691
CTRI/2010/091/000679	NCT01114529
CTRI/2011/06/001844	NCT01151137
CTRI/2010/091/001052	NCT00918281
CTRI/2012/01/002346	NCT01147250
CTRI/2011/05/001716	NCT01265849
CTRI/2010/091/001068	NCT01104779
CTRI/2010/091/001074	NCT01049217
CTRI/2011/06/001838	NCT01340768
CTRI/2012/02/002447	NCT01557699
CTRI/2010/091/001145	NCT01039376
CTRI/2010/091/001177	NCT01097629
CTRI/2018/02/011794	NCT00099632
CTRI/2010/091/001230	NCT00957086
CTRI/2010/091/001238	NCT01128894
CTRI/2011/10/002066	NCT00427388
CTRI/2010/091/001257	NCT01179048
CTRI/2010/091/001263	NCT00911859
CTRI/2010/091/001276	NCT01224366
CTRI/2010/091/001295	NCT01172821
CTRI/2010/091/001302	NCT01107886
CTRI/2010/091/001319	NCT01145417
CTRI/2010/091/001332	NCT01167335
CTRI/2010/091/001361	NCT01106690
CTRI/2010/091/001403	NCT01138163
CTRI/2010/091/001444	NCT01149421
CTRI/2010/091/001463	NCT01114854
CTRI/2011/04/001684	NCT01972893
CTRI/2010/091/001491	NCT01157078
CTRI/2012/02/002409	NCT01169090
CTRI/2010/091/002816	NCT01129960
CTRI/2010/091/002824	NCT01081834
CTRI/2010/091/002922	NCT01216943
CTRI/2011/06/001824	NCT01239732
CTRI/2010/091/002961	NCT01151215
CTRI/2010/091/002967	NCT01215643
CTRI/2010/091/002997	NCT01106651
CTRI/2010/091/003003	NCT01217944
CTRI/2010/091/003036	NCT01126580
CTRI/2010/091/003066	NCT01258309
CTRI/2010/091/006103	NCT01202188
CTRI/2011/04/001657	NCT01222117
CTRI/2011/04/001686	NCT00988429
CTRI/2011/07/001898	NCT01339559
CTRI/2010/091/006141	NCT01252693
CTRI/2011/05/001754	NCT00545129
CTRI/2011/091/000060	NCT01164501
CTRI/2011/091/000065	NCT01262976
CTRI/2012/02/002403	NCT01190267
CTRI/2011/04/001705	NCT01226797
CTRI/2011/091/000118	NCT01098305
CTRI/2011/091/000148	NCT01311180
CTRI/2011/05/001715	NCT01071265
CTRI/2011/12/002199	NCT01272219
CTRI/2011/091/000189	NCT00691236
CTRI/2015/07/005987	NCT01257412
CTRI/2011/05/001756	NCT01284556
CTRI/2011/04/001682	NCT01281306
CTRI/2011/06/001777	NCT01200394
CTRI/2011/04/001664	NCT00982930
CTRI/2011/04/001668	NCT01215747
CTRI/2011/06/001781	NCT01274182
CTRI/2011/05/001769	NCT01242527
CTRI/2011/04/001698	NCT01697826
CTRI/2011/07/001926	NCT01208181
CTRI/2011/08/001935	NCT01155479
CTRI/2011/06/001832	NCT01271868
CTRI/2011/05/001726	NCT01252719
CTRI/2012/07/002811	NCT01215227
CTRI/2011/06/001834	NCT01185353
CTRI/2011/05/001725	NCT01131676
CTRI/2012/05/002673	NCT01254630
CTRI/2011/06/001843	NCT01223352
CTRI/2012/02/002399	NCT01353703
CTRI/2011/06/001837	NCT01360853
CTRI/2011/07/001866	NCT01237587
CTRI/2011/06/001799	NCT01197521
CTRI/2011/06/001801	NCT01197534
CTRI/2011/06/001817	NCT01242514
CTRI/2011/07/001859	NCT01227655
CTRI/2011/10/002060	NCT01228383
CTRI/2011/07/001905	NCT01270828
CTRI/2011/09/002026	NCT01358578
CTRI/2011/12/002283	NCT01392547
CTRI/2011/08/001976	NCT01262677
CTRI/2011/08/001942	NCT01168973
CTRI/2011/10/002053	NCT01371838
CTRI/2011/10/002093	NCT01205438
CTRI/2011/09/002015	NCT01271933
CTRI/2011/10/002038	NCT01243424
CTRI/2012/10/003047	NCT01254188
CTRI/2011/12/002249	NCT01472809
CTRI/2011/09/002001	NCT01079806
CTRI/2011/10/002065	NCT01288079
CTRI/2011/11/002147	NCT01539616
CTRI/2012/01/002367	NCT01392573
CTRI/2011/11/002151	NCT01161524
CTRI/2011/11/002115	NCT01262365
CTRI/2011/12/002279	NCT01437735
CTRI/2012/01/002337	NCT00658021
CTRI/2011/11/002163	NCT01204749
CTRI/2012/01/002352	NCT00634049
CTRI/2011/12/002296	NCT01339260
CTRI/2012/02/002422	NCT01268332
CTRI/2012/01/002323	NCT01154140
CTRI/2012/02/002432	NCT01457846
CTRI/2012/01/002355	NCT01485640
CTRI/2012/02/002433	NCT01315353
CTRI/2012/02/002411	NCT00917293
CTRI/2012/02/002401	NCT01168791
CTRI/2012/08/002859	NCT01393743
CTRI/2012/03/002486	NCT01360554
CTRI/2012/03/002529	NCT01412957
CTRI/2012/03/002509	NCT01412060
CTRI/2012/04/002563	NCT01313676
CTRI/2013/04/003540	NCT01580345
CTRI/2012/04/002540	NCT01390844
CTRI/2012/08/002907	NCT01566604
CTRI/2012/07/002798	NCT01475461
CTRI/2012/06/002741	NCT01304849
CTRI/2012/06/002727	NCT01470664
CTRI/2012/08/002900	NCT01491737
CTRI/2012/05/002683	NCT00962390
CTRI/2012/05/002684	NCT01474109
CTRI/2012/08/002911	NCT01440374
CTRI/2012/05/002692	NCT01392300
CTRI/2012/09/002983	NCT01753102
CTRI/2012/05/002653	NCT01492361
CTRI/2012/08/002886	NCT01418352
CTRI/2012/05/002688	NCT01305746
CTRI/2012/05/002702	NCT01208233
CTRI/2012/11/003121	NCT01258738
CTRI/2012/06/002745	NCT01517373
CTRI/2012/10/003071	NCT01638910
CTRI/2012/07/002823	NCT01174160
CTRI/2013/09/003943	NCT01632943
CTRI/2012/09/003025	NCT01472367
CTRI/2012/08/002917	NCT01613326
CTRI/2012/10/003072	NCT01617434
CTRI/2013/10/004082	NCT01541215
CTRI/2012/07/002810	NCT01393639
CTRI/2012/09/002962	NCT01304524
CTRI/2013/01/003301	NCT01458574
CTRI/2012/08/002944	NCT01490086
CTRI/2012/11/003110	NCT01555164
CTRI/2012/11/003101	NCT01160211
CTRI/2012/09/002999	NCT01599754
CTRI/2012/10/003069	NCT01434186
CTRI/2014/01/004281	NCT02234206
CTRI/2012/10/003068	NCT01514188
CTRI/2012/10/003065	NCT01516736
CTRI/2012/10/003058	NCT01396291
CTRI/2012/12/003207	NCT01610037
CTRI/2012/12/003166	NCT01014390
CTRI/2012/10/003078	NCT01575834
CTRI/2012/11/003145	NCT01532336
CTRI/2013/09/003953	NCT01575756
CTRI/2012/12/003231	NCT01633398
CTRI/2013/01/003296	NCT01555151
CTRI/2013/01/003294	NCT01393626
CTRI/2012/12/003252	NCT01565694
CTRI/2013/01/003290	NCT01619085
CTRI/2013/09/003999	NCT01632163
CTRI/2013/09/003992	NCT01470599
CTRI/2014/06/004654	NCT02141204
CTRI/2014/03/004444	NCT01783444
CTRI/2013/05/003640	NCT01397786
CTRI/2013/11/004124	NCT00462943
CTRI/2013/06/003748	NCT00375219
CTRI/2013/07/003801	NCT01847963
CTRI/2014/04/004546	NCT01852292
CTRI/2014/01/004285	NCT01819129
CTRI/2014/07/004753	NCT01828099
CTRI/2014/02/004395	NCT01888432
CTRI/2014/01/004289	NCT01850615
CTRI/2014/05/004626	NCT01930188
CTRI/2014/06/004700	NCT01915303
CTRI/2014/05/004599	NCT01723501
CTRI/2014/01/004355	NCT02438982
CTRI/2015/01/005461	NCT01903733
CTRI/2014/03/004505	NCT01959529
CTRI/2014/08/004872	NCT01730534
CTRI/2015/06/005941	NCT02016105
CTRI/2014/09/004976	NCT02150564
CTRI/2014/12/005274	NCT01976312
CTRI/2014/09/005075	NCT01436500
CTRI/2014/07/004736	NCT01885078
CTRI/2015/06/005939	NCT03141970
CTRI/2015/05/005770	NCT02451358
CTRI/2014/11/005208	NCT02162667
CTRI/2014/07/004786	NCT01989676
CTRI/2015/02/005579	NCT02180217
CTRI/2015/01/005458	NCT02229851
CTRI/2014/09/005054	NCT02106364
CTRI/2015/02/005536	NCT02302716
CTRI/2015/02/005545	NCT02131272
CTRI/2015/09/006167	NCT02226120
CTRI/2015/05/005763	NCT02239120
CTRI/2015/07/005955	NCT01975376
CTRI/2016/04/006852	NCT02404350
CTRI/2015/07/006007	NCT01747915
CTRI/2015/10/006238	NCT01920711
CTRI/2016/07/007068	NCT02715726
CTRI/2015/12/006461	NCT02174731
CTRI/2015/12/006412	NCT02174627
CTRI/2016/02/006671	NCT03518853
CTRI/2017/11/010373	NCT02464631
CTRI/2018/02/011917	NCT02528760
CTRI/2016/09/007246	NCT02462902
CTRI/2016/05/006952	NCT02007720
CTRI/2015/12/006420	NCT02065791
CTRI/2016/01/006493	NCT02260804
CTRI/2018/04/012988	NCT03003273
CTRI/2016/09/007293	NCT02468661
CTRI/2016/09/007269	NCT02595398
CTRI/2016/06/007062	NCT02571777
CTRI/2016/09/007234	NCT02299505
CTRI/2016/08/007206	NCT02640664
CTRI/2018/02/012233	NCT02721238
CTRI/2016/05/006970	NCT02409680
CTRI/2017/02/007934	NCT03005743
CTRI/2016/12/007532	NCT02992574
CTRI/2016/08/007169	NCT02551159
CTRI/2016/08/007204	NCT02542293
CTRI/2016/07/007092	NCT02624167
CTRI/2017/03/008181	NCT02792218
CTRI/2017/07/009000	NCT02892344
CTRI/2017/05/008607	NCT02625389
CTRI/2017/06/008898	NCT02998645
CTRI/2017/10/010015	NCT02745080
CTRI/2017/09/009772	NCT02410772
CTRI/2017/08/009296	NCT03072277
CTRI/2017/03/008185	NCT03022097
CTRI/2017/09/009687	NCT03056755
CTRI/2017/06/008909	NCT02876835
CTRI/2017/06/008875	NCT03198260
CTRI/2017/09/009931	NCT03112603
CTRI/2017/10/010252	NCT02435212
CTRI/2017/09/009748	NCT02914561
CTRI/2017/08/009477	NCT02914600
CTRI/2017/08/009359	NCT02968004
CTRI/2017/11/010647	NCT03207906
CTRI/2018/05/013954	NCT03164928
CTRI/2018/01/011183	NCT03052517
CTRI/2018/06/014392	NCT03447769
CTRI/2018/08/015292	NCT03315143
CTRI/2018/02/011762	NCT03446469
CTRI/2018/06/014543	NCT03226392
CTRI/2018/07/014698	NCT03417245
CTRI/2018/10/015931	NCT01566240
CTRI/2018/07/014718	NCT03390504
CTRI/2018/08/015281	NCT03158311
CTRI/2018/09/015762	NCT03329092
CTRI/2019/01/017014	NCT03517540
CTRI/2018/09/015638	NCT02623426
CTRI/2019/03/018045	NCT03713619
CTRI/2007/091/000008	NCT00366470
CTRI/2007/091/000023	NCT00481247
CTRI/2007/091/000026	NCT00439725
CTRI/2007/091/000033	NCT00525408
CTRI/2007/091/000038	NCT00761410
CTRI/2007/091/000039	NCT00527735
CTRI/2007/091/000042	NCT00611884
CTRI/2007/091/000043	NCT00502307
CTRI/2008/091/000001	NCT00549757
CTRI/2008/091/000007	NCT00565448
CTRI/2008/091/000013	NCT00418886
CTRI/2008/091/000017	NCT00499525
CTRI/2008/091/000028	NCT00532155
CTRI/2008/091/000035	NCT00698802
CTRI/2008/091/000042	NCT00574275
CTRI/2008/091/000079	NCT00678613
CTRI/2008/091/000087	NCT00637377
CTRI/2008/091/000203	NCT01434615
CTRI/2008/091/000213	NCT00631228
CTRI/2008/091/000227	NCT00781196
CTRI/2008/091/000256	NCT01543269
CTRI/2008/091/000301	NCT00767494
CTRI/2009/091/000013	NCT00790907
CTRI/2009/091/000022	NCT00604214
CTRI/2009/091/000032	NCT00778830
CTRI/2009/091/000038	NCT00814372
CTRI/2009/091/000045	NCT00756938
CTRI/2009/091/000053	NCT00836836
CTRI/2009/091/000057	NCT00507429
CTRI/2009/091/000058	NCT00876824
CTRI/2009/091/000068	NCT00690326
CTRI/2009/091/000091	NCT00804986
CTRI/2009/091/000093	NCT00709865
CTRI/2009/091/000117	NCT00451451
CTRI/2009/091/000118	NCT00284856
CTRI/2009/091/000119	NCT00819091
CTRI/2009/091/000123	NCT00707993
CTRI/2009/091/000126	NCT00860288
CTRI/2009/091/000128	NCT00783718
CTRI/2009/091/000134	NCT00821977
CTRI/2009/091/000139	NCT00729742
CTRI/2009/091/000145	NCT00745823
CTRI/2009/091/000146	NCT00128102
CTRI/2009/091/000147	NCT00796653
CTRI/2009/091/000149	NCT00791154
CTRI/2009/091/000159	NCT00824343
CTRI/2009/091/000161	NCT00909480
CTRI/2009/091/000182	NCT00795639
CTRI/2009/091/000183	NCT00796510
CTRI/2009/091/000187	NCT00794157
CTRI/2009/091/000194	NCT00631917
CTRI/2009/091/000195	NCT00363636
CTRI/2009/091/000197	NCT00414609
CTRI/2009/091/000201	NCT00403767
CTRI/2009/091/000203	NCT00765830
CTRI/2009/091/000207	NCT00821301
CTRI/2009/091/000210	NCT00870194
CTRI/2009/091/000211	NCT01134692
CTRI/2009/091/000218	NCT00885170
CTRI/2009/091/000238	NCT00646542
CTRI/2009/091/000281	NCT00701181
CTRI/2009/091/000287	NCT00933920
CTRI/2009/091/000291	NCT00758836
CTRI/2009/091/000298	NCT00667563
CTRI/2009/091/000311	NCT00888849
CTRI/2009/091/000319	NCT00578695
CTRI/2009/091/000335	NCT00894868
CTRI/2009/091/000345	NCT00849667
CTRI/2009/091/000347	NCT00917163
CTRI/2009/091/000348	NCT00836745
CTRI/2009/091/000354	NCT00315757
CTRI/2009/091/000385	NCT00713518
CTRI/2009/091/000386	NCT00824265
CTRI/2009/091/000387	NCT00531479
CTRI/2009/091/000395	NCT00839852
CTRI/2009/091/000398	NCT00755755
CTRI/2009/091/000412	NCT00637273
CTRI/2009/091/000415	NCT01132456
CTRI/2009/091/000416	NCT00752128
CTRI/2009/091/000423	NCT00929240
CTRI/2009/091/000425	NCT00476957
CTRI/2009/091/000426	NCT01121744
CTRI/2009/091/000452	NCT00737711
CTRI/2009/091/000455	NCT00737464
CTRI/2009/091/000459	NCT00894387
CTRI/2009/091/000476	NCT00933790
CTRI/2009/091/000477	NCT00553358
CTRI/2009/091/000483	NCT00748189
CTRI/2009/091/000484	NCT00849056
CTRI/2009/091/000491	NCT00574873
CTRI/2009/091/000495	NCT00374322
CTRI/2009/091/000497	NCT00490568
CTRI/2009/091/000498	NCT00680901
CTRI/2009/091/000499	NCT00480025
CTRI/2009/091/000507	NCT00516321
CTRI/2009/091/000516	NCT00387387
CTRI/2009/091/000522	NCT00643929
CTRI/2009/091/000528	NCT00848536
CTRI/2009/091/000555	NCT00876798
CTRI/2009/091/000562	NCT00939341
CTRI/2009/091/000563	NCT00790205
CTRI/2009/091/000564	NCT00877383
CTRI/2009/091/000565	NCT00678392
CTRI/2009/091/000583	NCT00261846
CTRI/2009/091/000593	NCT00445458
CTRI/2009/091/000609	NCT00664534
CTRI/2009/091/000636	NCT00900146
CTRI/2009/091/000642	NCT00810836
CTRI/2009/091/000654	NCT00958568
CTRI/2009/091/000672	NCT00124540
CTRI/2009/091/000676	NCT00970918
CTRI/2009/091/000681	NCT00887588
CTRI/2009/091/000689	NCT00891202
CTRI/2009/091/000695	NCT00795197
CTRI/2009/091/000704	NCT00413699
CTRI/2009/091/000705	NCT00387686
CTRI/2009/091/000715	NCT00474981
CTRI/2009/091/000722	NCT00414661
CTRI/2009/091/000725	NCT00711802
CTRI/2009/091/000743	NCT00850499
CTRI/2009/091/000747	NCT00908310
CTRI/2009/091/000771	NCT00843050
CTRI/2009/091/000775	NCT00489177
CTRI/2009/091/000787	NCT00733122
CTRI/2009/091/000807	NCT00975286
CTRI/2009/091/000822	NCT00630110
CTRI/2009/091/000834	NCT00864175
CTRI/2009/091/000872	NCT00351611
CTRI/2009/091/000882	NCT00787891
CTRI/2009/091/000909	NCT00833703
CTRI/2009/091/000912	NCT00993473
CTRI/2009/091/000952	NCT00905307
CTRI/2009/091/000969	NCT00734474
CTRI/2009/091/001008	NCT01035801
CTRI/2009/091/001024	NCT00699517
CTRI/2009/091/001039	NCT01031069
CTRI/2009/091/001044	NCT00907296
CTRI/2009/091/001071	NCT00856349
CTRI/2009/091/001072	NCT00990964
CTRI/2010/091/000016	NCT00504075
CTRI/2010/091/000017	NCT00432796
CTRI/2010/091/000022	NCT01045447
CTRI/2010/091/000024	NCT01046110
CTRI/2010/091/000025	NCT01076010
CTRI/2010/091/000026	NCT01030783
CTRI/2010/091/000044	NCT01045707
CTRI/2010/091/000056	NCT00879970
CTRI/2010/091/000063	NCT00927914
CTRI/2010/091/000071	NCT00976391
CTRI/2010/091/000097	NCT01039597
CTRI/2010/091/000125	NCT01008293
CTRI/2010/091/000151	NCT01068860
CTRI/2010/091/000153	NCT01069289
CTRI/2010/091/000157	NCT01086969
CTRI/2010/091/000158	NCT00566254
CTRI/2010/091/000161	NCT01134666
CTRI/2010/091/000162	NCT01035879
CTRI/2010/091/000163	NCT00999518
CTRI/2010/091/000170	NCT01142869
CTRI/2010/091/000173	NCT00679588
CTRI/2010/091/000212	NCT01000727
CTRI/2010/091/000230	NCT00534937
CTRI/2010/091/000233	NCT01076764
CTRI/2010/091/000241	NCT00909051
CTRI/2010/091/000253	NCT01023581
CTRI/2010/091/000254	NCT01064401
CTRI/2010/091/000257	NCT00972374
CTRI/2010/091/000288	NCT00835770
CTRI/2010/091/000339	NCT01130792
CTRI/2010/091/000369	NCT00264511
CTRI/2010/091/000429	NCT01095653
CTRI/2010/091/000479	NCT01095250
CTRI/2010/091/000486	NCT00676507
CTRI/2010/091/000516	NCT01042769
CTRI/2010/091/000527	NCT00833612
CTRI/2010/091/000657	NCT00982397
CTRI/2010/091/000681	NCT00634166
CTRI/2010/091/000683	NCT01138605
CTRI/2010/091/000686	NCT01096849
CTRI/2010/091/001027	NCT01039688
CTRI/2010/091/001029	NCT01120717
CTRI/2010/091/001044	NCT01152125
CTRI/2010/091/001048	NCT01152411
CTRI/2010/091/001049	NCT00823979
CTRI/2010/091/001073	NCT01096667
CTRI/2010/091/001077	NCT01098487
CTRI/2010/091/001093	NCT00870740
CTRI/2010/091/001135	NCT01201265
CTRI/2010/091/001144	NCT00268905
CTRI/2010/091/001186	NCT01169818
CTRI/2010/091/001212	NCT01167881
CTRI/2010/091/001221	NCT01124149
CTRI/2010/091/001285	NCT00293735
CTRI/2010/091/001297	NCT01077154
CTRI/2010/091/001299	NCT01159600
CTRI/2010/091/001337	NCT01064414
CTRI/2010/091/001362	NCT01214408
CTRI/2010/091/001386	NCT01121835
CTRI/2010/091/001399	NCT00918957
CTRI/2010/091/001451	NCT01114139
CTRI/2010/091/001462	NCT01114217
CTRI/2010/091/001474	NCT01210001
CTRI/2010/091/001494	NCT01098539
CTRI/2010/091/002807	NCT01233362
CTRI/2010/091/002809	NCT01177813
CTRI/2010/091/002818	NCT01185314
CTRI/2010/091/002827	NCT01220830
CTRI/2010/091/002828	NCT01137474
CTRI/2010/091/002911	NCT01219582
CTRI/2010/091/002913	NCT01219556
CTRI/2010/091/002926	NCT00910962
CTRI/2010/091/002933	NCT01230710
CTRI/2010/091/002949	NCT01027364
CTRI/2010/091/002966	NCT01019070
CTRI/2010/091/003049	NCT00718692
CTRI/2010/091/006072	NCT01020526
CTRI/2011/04/001658	NCT00976482
CTRI/2011/04/001666	NCT01209702
CTRI/2011/04/001667	NCT01162681
CTRI/2011/04/001669	NCT00884000
CTRI/2011/04/001692	NCT01209689
CTRI/2011/04/001702	NCT00612833
CTRI/2011/06/001809	NCT01254279
CTRI/2011/06/001814	NCT01147809
CTRI/2011/06/001821	NCT01259297
CTRI/2011/06/001830	NCT03125772
CTRI/2011/06/001833	NCT00967304
CTRI/2011/06/001842	NCT01106014
CTRI/2011/07/001865	NCT00829166
CTRI/2011/07/001881	NCT00831714
CTRI/2011/07/001896	NCT01155466
CTRI/2011/07/001909	NCT01190254
CTRI/2011/07/001915	NCT01271725
CTRI/2011/07/001918	NCT00860145
CTRI/2011/07/001927	NCT01208207
CTRI/2011/08/001939	NCT00781118
CTRI/2011/08/001941	NCT00809965
CTRI/2011/08/001944	NCT01479660
CTRI/2011/08/001963	NCT01255787
CTRI/2011/08/001972	NCT01261325
CTRI/2011/08/001973	NCT01316380
CTRI/2011/08/001975	NCT00777036
CTRI/2011/09/001986	NCT00557167
CTRI/2011/09/002008	NCT01225562
CTRI/2011/09/002016	NCT01327846
CTRI/2011/091/000008	NCT01193153
CTRI/2011/091/000186	NCT00384735
CTRI/2011/091/000187	NCT00689195
CTRI/2011/091/000206	NCT01303237
CTRI/2011/091/000219	NCT00712933
CTRI/2011/091/000299	NCT00622193
CTRI/2011/10/002034	NCT00788398
CTRI/2011/10/002050	NCT00824369
CTRI/2011/10/002072	NCT01177384
CTRI/2011/10/002076	NCT01265784
CTRI/2011/10/002084	NCT01232556
CTRI/2011/10/002087	NCT01260194
CTRI/2011/12/002201	NCT01406938
CTRI/2011/12/002224	NCT01363349
CTRI/2011/12/002226	NCT01321463
CTRI/2011/12/002233	NCT01229176
CTRI/2011/12/002241	NCT01427920
CTRI/2012/01/002344	NCT01142193
CTRI/2012/01/002351	NCT00413218
CTRI/2012/01/002353	NCT01508533
CTRI/2012/01/002354	NCT00760825
CTRI/2012/01/002371	NCT01331837
CTRI/2012/02/002419	NCT02255136
CTRI/2012/02/002424	NCT01412944
CTRI/2012/02/002439	NCT00920920
CTRI/2012/02/002457	NCT01418378
CTRI/2012/03/002487	NCT01178294
CTRI/2012/03/002518	NCT01550289
CTRI/2012/04/002587	NCT01419665
CTRI/2012/05/002628	NCT01538927
CTRI/2012/05/002669	NCT01128166
CTRI/2012/05/002678	NCT01680211
CTRI/2012/06/002731	NCT01283139
CTRI/2012/06/002737	NCT01528254
CTRI/2012/07/002769	NCT01499290
CTRI/2012/07/002796	NCT01234311
CTRI/2012/07/002814	NCT01192867
CTRI/2012/07/002817	NCT01438814
CTRI/2012/08/002848	NCT01473589
CTRI/2012/08/002852	NCT01235520
CTRI/2012/08/002857	NCT01274559
CTRI/2012/08/002873	NCT01414166
CTRI/2012/08/002887	NCT01459757
CTRI/2012/08/002905	NCT00925600
CTRI/2012/08/002922	NCT01527370
CTRI/2012/08/002926	NCT01341717
CTRI/2012/09/002953	NCT01122927
CTRI/2012/09/002998	NCT01444430
CTRI/2012/09/003012	NCT01551875
CTRI/2012/09/003024	NCT01496313
CTRI/2012/10/003039	NCT01618162
CTRI/2012/10/003041	NCT01519674
CTRI/2012/10/003054	NCT01705769
CTRI/2012/10/003055	NCT01419717
CTRI/2012/10/003057	NCT01700127
CTRI/2012/10/003082	NCT01512979
CTRI/2012/11/003083	NCT01277601
CTRI/2012/11/003088	NCT01380080
CTRI/2012/11/003093	NCT01699945
CTRI/2012/12/003186	NCT01465763
CTRI/2012/12/003257	NCT01470612
CTRI/2013/01/003282	NCT01703611
CTRI/2013/02/003343	NCT00805194
CTRI/2013/02/003412	NCT01794052
CTRI/2013/02/003429	NCT01245738
CTRI/2013/03/003511	NCT01471522
CTRI/2013/04/003545	NCT00885703
CTRI/2013/04/003568	NCT00193765
CTRI/2013/05/003681	NCT01341327
CTRI/2013/05/003692	NCT01078051
CTRI/2013/05/003702	NCT02253407
CTRI/2013/07/003799	NCT01800825
CTRI/2013/10/004048	NCT01557244
CTRI/2013/10/004088	NCT01942850
CTRI/2013/11/004133	NCT03477422
CTRI/2013/11/004147	NCT01961388
CTRI/2014/01/004301	NCT02853630
CTRI/2014/02/004438	NCT01961375
CTRI/2014/03/004479	NCT01837836
CTRI/2014/03/004480	NCT01525550
CTRI/2014/03/004497	NCT01439360
CTRI/2014/03/004499	NCT01917656
CTRI/2014/03/004513	NCT01595438
CTRI/2014/05/004623	NCT01907854
CTRI/2014/06/004677	NCT02167698
CTRI/2014/07/004743	NCT01836471
CTRI/2014/07/004772	NCT01950819
CTRI/2014/07/004787	NCT02117414
CTRI/2014/07/004795	NCT02344524
CTRI/2014/09/004965	NCT02149524
CTRI/2014/11/005191	NCT02116309
CTRI/2014/12/005272	NCT01890759
CTRI/2014/12/005310	NCT01933945
CTRI/2015/01/005364	NCT02382575
CTRI/2015/02/005498	NCT02060383
CTRI/2015/04/005672	NCT01597596
CTRI/2015/05/005769	NCT02208921
CTRI/2015/05/005782	NCT02082548
CTRI/2015/05/005798	NCT02281500
CTRI/2015/05/005811	NCT02213263
CTRI/2015/05/005821	NCT01758380
CTRI/2015/06/005906	NCT00987688
CTRI/2015/09/006157	NCT01129882
CTRI/2015/11/006348	NCT02502526
CTRI/2015/12/006402	NCT02341560
CTRI/2015/12/006464	NCT02403206
CTRI/2016/01/006480	NCT01991795
CTRI/2016/01/006513	NCT02375971
CTRI/2016/02/006593	NCT02735330
CTRI/2016/04/006854	NCT02608359
CTRI/2016/06/007059	NCT02554786
CTRI/2016/07/007081	NCT01945268
CTRI/2016/07/007115	NCT02837744
CTRI/2016/08/007178	NCT02458079
CTRI/2016/08/007183	NCT01463306
CTRI/2016/11/007435	NCT02866539
CTRI/2017/02/007862	NCT02418208
CTRI/2017/03/007975	NCT02570347
CTRI/2017/03/008004	NCT02958709
CTRI/2017/03/008034	NCT02679755
CTRI/2017/05/008715	NCT03014167
CTRI/2017/06/008789	NCT01344343
CTRI/2017/07/008996	NCT03069339
CTRI/2017/07/009025	NCT03091010
CTRI/2017/08/009311	NCT02941926
CTRI/2017/08/009475	NCT02914522
CTRI/2017/09/009590	NCT03249805
CTRI/2017/09/009708	NCT02914535
CTRI/2017/09/009799	NCT02415400
CTRI/2017/09/009826	NCT03184909
CTRI/2017/12/010876	NCT03290794
CTRI/2018/01/011526	NCT03179631
CTRI/2018/01/011570	NCT02546908
CTRI/2018/02/011704	NCT02465645
CTRI/2018/02/011714	NCT01720446
CTRI/2018/02/011956	NCT02467322
CTRI/2018/02/011992	NCT02695862
CTRI/2018/02/011999	NCT02321371
CTRI/2018/02/012119	NCT03350516
CTRI/2018/02/012140	NCT02484963
CTRI/2018/02/012172	NCT02573727
CTRI/2018/02/012230	NCT02307409
CTRI/2018/02/012234	NCT02140294
CTRI/2018/03/012266	NCT00144794
CTRI/2018/03/012267	NCT00231400
CTRI/2018/03/012268	NCT00196742
CTRI/2018/03/012281	NCT03438110
CTRI/2018/03/012325	NCT02294292
CTRI/2018/03/012357	NCT00358943
CTRI/2018/03/012814	NCT02234440
CTRI/2018/04/012995	NCT02691533
CTRI/2018/04/013182	NCT03403374
CTRI/2018/05/013865	NCT03503708
CTRI/2018/05/014223	NCT01641367
CTRI/2018/06/014682	NCT03417102
CTRI/2018/07/014737	NCT03160950
CTRI/2018/07/014835	NCT03681548
CTRI/2018/09/015649	NCT02303431
CTRI/2018/09/015658	NCT02200770
CTRI/2018/09/015752	NCT02678312
CTRI/2018/09/015833	NCT03666767
CTRI/2018/11/016467	NCT03706066
CTRI/2018/12/016757	NCT03085823
CTRI/2019/01/016978	NCT02689232
CTRI/2009/091/000511	NCT00108862
CTRI/2011/04/001676	NCT00768287
CTRI/2010/091/001234	NCT00865826
CTRI/2009/091/000283	NCT00921375
CTRI/2010/091/001478	NCT01145638
CTRI/2012/08/002890	NCT01345955
CTRI/2012/12/003168	NCT01494129
CTRI/2013/09/003995	NCT01598831
CTRI/2013/08/003931	NCT01866904
CTRI/2013/09/003997	NCT01948193
CTRI/2015/10/006320	NCT02511379

## Sheet: predicted_false_hits_tfidf_193
CTRI ID	NCT ID
CTRI/2008/091/000128	NCT01160601
CTRI/2008/091/000180	NCT00688701
CTRI/2009/091/000160	NCT00538239
CTRI/2009/091/000289	NCT00790192
CTRI/2009/091/000468	NCT00663416
CTRI/2009/091/000664	NCT00694915
CTRI/2014/08/004922	NCT00532259
CTRI/2009/091/000752	NCT00811473
CTRI/2009/091/000752	NCT00868452
CTRI/2009/091/000752	NCT00868699
CTRI/2009/091/000752	NCT01284517
CTRI/2009/091/000765	NCT00830180
CTRI/2009/091/000898	NCT01090310
CTRI/2009/091/001045	NCT00958438
CTRI/2010/091/000037	NCT03168880
CTRI/2010/091/000046	NCT01663402
CTRI/2010/091/000068	NCT00679432
CTRI/2010/091/000068	NCT00801723
CTRI/2010/091/000262	NCT00324311
CTRI/2010/091/000610	NCT00931008
CTRI/2010/091/001302	NCT01128153
CTRI/2010/091/001332	NCT01147003
CTRI/2010/091/001491	NCT01153347
CTRI/2010/091/003003	NCT01840410
CTRI/2010/091/003003	NCT01922102
CTRI/2010/091/003036	NCT01075282
CTRI/2010/091/003059	NCT00834626
CTRI/2015/07/005987	NCT00736879
CTRI/2011/04/001664	NCT01069705
CTRI/2011/05/001726	NCT01252732
CTRI/2011/06/001834	NCT01198002
CTRI/2011/09/002026	NCT01365455
CTRI/2011/10/002065	NCT00692445
CTRI/2011/12/002229	NCT00906399
CTRI/2011/09/002029	NCT00193739
CTRI/2012/01/002367	NCT01336023
CTRI/2011/11/002115	NCT01261793
CTRI/2012/01/002352	NCT00412893
CTRI/2011/12/002296	NCT01376297
CTRI/2013/02/003396	NCT01143064
CTRI/2012/11/003108	NCT01404078
CTRI/2012/07/002797	NCT00752219
CTRI/2012/10/003069	NCT00859898
CTRI/2012/09/003010	NCT00353496
CTRI/2018/04/013128	NCT01352715
CTRI/2012/12/003166	NCT01543256
CTRI/2013/01/003290	NCT01335464
CTRI/2013/01/003290	NCT01335477
CTRI/2013/09/003992	NCT01393899
CTRI/2019/05/018980	NCT00995709
CTRI/2014/06/004700	NCT01374906
CTRI/2014/01/004309	NCT01002079
CTRI/2014/07/004736	NCT01202760
CTRI/2014/07/004736	NCT01215942
CTRI/2014/07/004736	NCT01711359
CTRI/2014/07/004736	NCT01721057
CTRI/2015/09/006194	NCT02802020
CTRI/2015/07/006043	NCT01309204
CTRI/2015/07/005955	NCT01975389
CTRI/2015/12/006461	NCT01047397
CTRI/2016/12/007605	NCT00789373
CTRI/2017/03/008181	NCT02792231
CTRI/2017/01/007697	NCT01071850
CTRI/2017/06/008918	NCT03029208
CTRI/2017/06/008909	NCT02879305
CTRI/2017/10/010069	NCT01829295
CTRI/2017/10/010021	NCT00969436
CTRI/2017/11/010582	NCT00455533
CTRI/2018/01/011183	NCT02563067
CTRI/2018/08/015198	NCT03077750
CTRI/2019/03/018045	NCT03713632
CTRI/2018/11/016295	NCT01113515
CTRI/2019/01/017029	NCT03433313
CTRI/2019/04/018614	NCT00511147
CTRI/2007/091/000042	NCT01006291
CTRI/2008/091/000028	NCT00858364
CTRI/2008/091/00019	NCT00819104
CTRI/2009/091/00005	NCT00633893
CTRI/2009/091/00005	NCT00643201
CTRI/2009/091/00009	NCT00594568
CTRI/2009/091/000091	NCT00901979
CTRI/2009/091/00011	NCT00391066
CTRI/2009/091/00014	NCT00509236
CTRI/2009/091/000187	NCT00677807
CTRI/2009/091/000197	NCT00699075
CTRI/2009/091/000258	NCT00734318
CTRI/2009/091/00036	NCT00439140
CTRI/2009/091/00044	NCT00480077
CTRI/2009/091/000457	NCT01106677
CTRI/2009/091/000457	NCT01137812
CTRI/2009/091/000477	NCT00490139
CTRI/2009/091/000484	NCT00839527
CTRI/2009/091/0005	NCT00347919
CTRI/2009/091/000555	NCT00660959
CTRI/2009/091/000562	NCT00839800
CTRI/2009/091/00057	NCT00938327
CTRI/2009/091/00063	NCT00705978
CTRI/2009/091/000632	NCT00451477
CTRI/2009/091/00079	NCT00704730
CTRI/2009/091/00081	NCT00812175
CTRI/2009/091/000976	NCT00831441
CTRI/2009/091/00102	NCT01041911
CTRI/2009/091/00104	NCT01003379
CTRI/2009/091/00106	NCT00813605
CTRI/2009/091/00108	NCT01061658
CTRI/2009/091/001085	NCT01115738
CTRI/2010/091/000044	NCT01169766
CTRI/2010/091/00014	NCT00931723
CTRI/2010/091/00014	NCT01058096
CTRI/2010/091/000173	NCT00694382
CTRI/2010/091/00025	NCT01057537
CTRI/2010/091/000254	NCT00390221
CTRI/2010/091/00026	NCT01091298
CTRI/2010/091/00039	NCT01059825
CTRI/2010/091/00041	NCT01032629
CTRI/2010/091/00043	NCT01095666
CTRI/2010/091/00049	NCT00850993
CTRI/2010/091/0005	NCT00998686
CTRI/2010/091/000562	NCT01636037
CTRI/2010/091/00059	NCT00884585
CTRI/2010/091/000683	NCT00919854
CTRI/2010/091/00109	NCT00717730
CTRI/2010/091/001212	NCT01422876
CTRI/2010/091/001244	NCT03365336
CTRI/2010/091/00128	NCT01212133
CTRI/2010/091/002809	NCT01289990
CTRI/2010/091/002828	NCT01195662
CTRI/2010/091/002949	NCT01425723
CTRI/2010/091/00299	NCT01233622
CTRI/2010/091/006072	NCT01020474
CTRI/2011/03/00165	NCT01124097
CTRI/2011/06/001842	NCT01112306
CTRI/2011/07/0019	NCT01183780
CTRI/2011/07/00193	NCT01298323
CTRI/2011/091/000202	NCT01098357
CTRI/2011/091/000221	NCT00718354
CTRI/2011/10/002072	NCT01462266
CTRI/2011/11/002110	NCT01490190
CTRI/2011/11/00216	NCT01254604
CTRI/2011/12/002247	NCT01901900
CTRI/2012/01/002344	NCT01191086
CTRI/2012/03/0025	NCT01397968
CTRI/2012/03/002518	NCT01716754
CTRI/2012/05/002657	NCT00438919
CTRI/2012/07/002769	NCT01500239
CTRI/2012/08/002846	NCT00968812
CTRI/2012/08/002848	NCT01081678
CTRI/2012/08/002848	NCT01473602
CTRI/2012/08/002855	NCT02344290
CTRI/2012/11/00316	NCT00530764
CTRI/2012/12/0032	NCT01544920
CTRI/2012/12/003257	NCT01458951
CTRI/2013/03/003464	NCT00382525
CTRI/2013/03/003498	NCT02599168
CTRI/2013/04/00358	NCT01475669
CTRI/2013/06/003763	NCT01191983
CTRI/2013/09/004000	NCT00845728
CTRI/2013/12/004228	NCT02187159
CTRI/2014/07/00476	NCT01948830
CTRI/2015/01/005468	NCT01023789
CTRI/2015/08/006128	NCT01782326
CTRI/2015/08/006139	NCT01175824
CTRI/2015/11/006339	NCT02081131
CTRI/2016/01/006492	NCT00639782
CTRI/2016/04/006853	NCT01488994
CTRI/2016/06/007020	NCT00523965
CTRI/2017/01/007722	NCT00790933
CTRI/2017/03/007993	NCT03636659
CTRI/2017/06/008848	NCT00966875
CTRI/2017/06/008929	NCT00084136
CTRI/2017/07/008951	NCT01368770
CTRI/2017/08/009196	NCT02603432
CTRI/2017/11/010426	NCT02072954
CTRI/2017/12/011011	NCT03509532
CTRI/2017/12/011037	NCT00888238
CTRI/2018/02/012063	NCT01899300
CTRI/2018/02/012236	NCT00934245
CTRI/2018/03/012298	NCT00783692
CTRI/2018/03/012906	NCT01980511
CTRI/2018/04/013274	NCT01372371
CTRI/2018/04/013379	NCT01082874
CTRI/2018/05/014063	NCT01363479
CTRI/2018/07/015034	NCT01358266
CTRI/2018/09/015571	NCT01561651
CTRI/2018/09/015759	NCT00632047
CTRI/2018/09/015859	NCT00810238
CTRI/2018/11/016378	NCT02798471
CTRI/2018/12/016591	NCT01307397
CTRI/2019/01/017111	NCT03243877
CTRI/2019/02/017865	NCT02175498
CTRI/2019/03/018083	NCT00468923
CTRI/2019/03/018196	NCT00430898
CTRI/2019/06/019713	NCT01065389

## Sheet: common_826
CTRI ID	NCT ID
CTRI/2018/02/011794	NCT00099632
CTRI/2008/091/000201	NCT00102466
CTRI/2009/091/000511	NCT00108862
CTRI/2009/091/000672	NCT00124540
CTRI/2009/091/000146	NCT00128102
CTRI/2018/03/012266	NCT00144794
CTRI/2013/04/003568	NCT00193765
CTRI/2018/03/012268	NCT00196742
CTRI/2018/03/012267	NCT00231400
CTRI/2009/091/000175	NCT00239356
CTRI/2009/091/000491	NCT00574873
CTRI/2010/091/000369	NCT00264511
CTRI/2010/091/001144	NCT00268905
CTRI/2009/091/000118	NCT00284856
CTRI/2010/091/001285	NCT00293735
CTRI/2009/091/000593	NCT00445458
CTRI/2009/091/000354	NCT00315757
CTRI/2009/091/0005	NCT00347919
CTRI/2009/091/000872	NCT00351611
CTRI/2009/091/000410	NCT00738179
CTRI/2009/091/000195	NCT00363636
CTRI/2007/091/000008	NCT00366470
CTRI/2007/091/000017	NCT00369070
CTRI/2009/091/000495	NCT00374322
CTRI/2013/06/003748	NCT00375219
CTRI/2011/091/000186	NCT00384735
CTRI/2007/091/000044	NCT00385515
CTRI/2009/091/000519	NCT00387127
CTRI/2009/091/000516	NCT00387387
CTRI/2009/091/000705	NCT00387686
CTRI/2010/091/000254	NCT00390221
	NCT01064401
CTRI/2009/091/00011	NCT00391066
CTRI/2009/091/000201	NCT00403767
CTRI/2009/091/000703	NCT00407745
CTRI/2008/091/000111	NCT00409188
CTRI/2012/01/002352	NCT00412893
	NCT00634049
CTRI/2012/01/002351	NCT00413218
CTRI/2009/091/000704	NCT00413699
CTRI/2009/091/000197	NCT00414609
	NCT00699075
CTRI/2009/091/000722	NCT00414661
CTRI/2008/091/000013	NCT00418886
CTRI/2009/091/000088	NCT00420212
CTRI/2009/091/000486	NCT00424255
CTRI/2011/10/002066	NCT00427388
CTRI/2010/091/000017	NCT00432796
CTRI/2007/091/000026	NCT00439725
CTRI/2009/091/000295	NCT00440310
CTRI/2008/091/000040	NCT00449605
CTRI/2009/091/000117	NCT00451451
CTRI/2009/091/000548	NCT00452790
CTRI/2011/091/000025	NCT00457691
CTRI/2013/11/004124	NCT00462943
CTRI/2009/091/000715	NCT00474981
CTRI/2009/091/000425	NCT00476957
CTRI/2009/091/000499	NCT00480025
CTRI/2009/091/00044	NCT00480077
CTRI/2007/091/000023	NCT00481247
CTRI/2009/091/000775	NCT00489177
CTRI/2009/091/000477	NCT00490139
	NCT00553358
CTRI/2009/091/000497	NCT00490568
CTRI/2008/091/000152	NCT00496847
CTRI/2010/091/000025	NCT01076010
CTRI/2010/091/000016	NCT00504075
CTRI/2009/091/000057	NCT00507429
CTRI/2009/091/00014	NCT00509236
CTRI/2019/04/018614	NCT00511147
CTRI/2009/091/000507	NCT00516321
CTRI/2009/091/001069	NCT00522379
CTRI/2007/091/000033	NCT00525408
CTRI/2007/091/000039	NCT00527735
CTRI/2009/091/000508	NCT00529568
CTRI/2009/091/000387	NCT00531479
CTRI/2008/091/000028	NCT00532155
CTRI/2010/091/000230	NCT00534937
CTRI/2009/091/000422	NCT00537940
CTRI/2011/05/001754	NCT00545129
CTRI/2008/091/000001	NCT00549757
CTRI/2011/09/001986	NCT00557167
CTRI/2008/091/000007	NCT00565448
CTRI/2010/091/000641	NCT01136954
CTRI/2009/091/000260	NCT00567996
CTRI/2011/091/000069	NCT00569192
CTRI/2007/091/000040	NCT00571649
CTRI/2008/091/000042	NCT00574275
CTRI/2009/091/000319	NCT00578695
CTRI/2008/091/000018	NCT00580216
CTRI/2009/091/00009	NCT00594568
CTRI/2009/091/000481	NCT00595257
CTRI/2009/091/000022	NCT00604214
CTRI/2007/091/000042	NCT00611884
	NCT01006291
CTRI/2008/091/000254	NCT00612014
CTRI/2011/04/001702	NCT00612833
CTRI/2008/091/000014	NCT00614120
CTRI/2009/091/000193	NCT00617669
CTRI/2011/091/000299	NCT00622193
CTRI/2008/091/000036	NCT00625664
CTRI/2009/091/000302	NCT00626548
CTRI/2009/091/000822	NCT00630110
CTRI/2008/091/000213	NCT00631228
CTRI/2009/091/000424	NCT00631371
CTRI/2009/091/000194	NCT00631917
CTRI/2009/091/00005	NCT00633893
	NCT00643201
CTRI/2010/091/000681	NCT00634166
CTRI/2009/091/000322	NCT00635427
CTRI/2009/091/000412	NCT00637273
CTRI/2008/091/000087	NCT00637377
CTRI/2008/091/000191	NCT00640991
CTRI/2009/091/000522	NCT00643929
CTRI/2009/091/000203	NCT00765830
CTRI/2012/01/002337	NCT00658021
CTRI/2009/091/000609	NCT00664534
CTRI/2009/091/000298	NCT00667563
CTRI/2010/091/000401	NCT00667823
CTRI/2008/091/000081	NCT00674973
CTRI/2010/091/000486	NCT00676507
CTRI/2009/091/000565	NCT00678392
CTRI/2009/091/000524	NCT00678587
CTRI/2008/091/000079	NCT00678613
CTRI/2010/091/000173	NCT00679588
	NCT00694382
CTRI/2009/091/000686	NCT00680186
CTRI/2009/091/000498	NCT00680901
CTRI/2009/091/000875	NCT00682981
CTRI/2008/091/000186	NCT00683878
CTRI/2009/091/000023	NCT00684177
CTRI/2008/091/000128	NCT00687817
CTRI/2008/091/000180	NCT00688701
	NCT00715624
CTRI/2011/091/000187	NCT00689195
CTRI/2009/091/000827	NCT00689221
CTRI/2009/091/000068	NCT00690326
CTRI/2014/03/004513	NCT01595438
CTRI/2011/091/000189	NCT00691236
CTRI/2009/091/000664	NCT00694798
	NCT00694915
CTRI/2012/10/003072	NCT01617434
CTRI/2008/091/000035	NCT00698802
CTRI/2009/091/001024	NCT00699517
CTRI/2009/091/000281	NCT00701181
CTRI/2009/091/00079	NCT00704730
CTRI/2009/091/00063	NCT00705978
CTRI/2010/091/000034	NCT00707304
CTRI/2009/091/000123	NCT00707993
CTRI/2009/091/000093	NCT00709865
CTRI/2009/091/000550	NCT00709904
CTRI/2009/091/000725	NCT00711802
CTRI/2011/091/000219	NCT00712933
CTRI/2009/091/000385	NCT00713518
CTRI/2008/091/000176	NCT00713830
CTRI/2009/091/000052	NCT00716079
CTRI/2010/091/00109	NCT00717730
CTRI/2010/091/003049	NCT00718692
CTRI/2009/091/000857	NCT00719550
CTRI/2009/091/000139	NCT00729742
CTRI/2009/091/000787	NCT00733122
CTRI/2009/091/000969	NCT00734474
CTRI/2009/091/000561	NCT00735397
CTRI/2008/091/000135	NCT00735527
CTRI/2009/091/000452	NCT00737711
CTRI/2012/02/002431	NCT00744731
CTRI/2009/091/000145	NCT00745823
CTRI/2009/091/000483	NCT00748189
CTRI/2009/091/000402	NCT00750880
CTRI/2009/091/000416	NCT00752128
CTRI/2009/091/000398	NCT00755755
CTRI/2009/091/000045	NCT00756938
CTRI/2009/091/000121	NCT00757588
CTRI/2009/091/000291	NCT00758836
CTRI/2009/091/000148	NCT00759200
CTRI/2012/01/002354	NCT00760825
CTRI/2009/091/000171	NCT00761280
CTRI/2007/091/000038	NCT00761410
CTRI/2008/091/000301	NCT00767494
CTRI/2011/04/001676	NCT00768287
CTRI/2009/091/000774	NCT00774553
CTRI/2011/08/001975	NCT00777036
CTRI/2009/091/000035	NCT00777946
CTRI/2009/091/000032	NCT00778830
CTRI/2011/08/001939	NCT00781118
CTRI/2008/091/000227	NCT00781196
CTRI/2009/091/000165	NCT00781391
CTRI/2009/091/000128	NCT00783718
CTRI/2009/091/000882	NCT00787891
CTRI/2011/10/002034	NCT00788398
CTRI/2009/091/000289	NCT00789698
	NCT00790192
CTRI/2009/091/000563	NCT00790205
CTRI/2009/091/000013	NCT00790907
CTRI/2009/091/000149	NCT00791154
CTRI/2009/091/000105	NCT00791479
CTRI/2009/091/000066	NCT00792805
CTRI/2009/091/000154	NCT00792935
CTRI/2009/091/000362	NCT00793546
CTRI/2009/091/000141	NCT00793624
CTRI/2009/091/000695	NCT00795197
CTRI/2009/091/000184	NCT00796666
CTRI/2009/091/000183	NCT00796510
CTRI/2009/091/000443	NCT00799903
CTRI/2013/02/003343	NCT00805194
CTRI/2010/091/000491	NCT00806286
CTRI/2009/091/000026	NCT00808067
CTRI/2009/091/000405	NCT00809354
CTRI/2011/08/001941	NCT00809965
CTRI/2009/091/000642	NCT00810836
CTRI/2009/091/00081	NCT00812175
CTRI/2009/091/00106	NCT00813605
CTRI/2009/091/000890	NCT00814073
CTRI/2009/091/000596	NCT00814307
CTRI/2009/091/000119	NCT00819091
CTRI/2008/091/00019	NCT00819104
CTRI/2009/091/000082	NCT00821093
CTRI/2009/091/000207	NCT00821301
CTRI/2009/091/000134	NCT00821977
CTRI/2010/091/001049	NCT00823979
CTRI/2009/091/000386	NCT00824265
CTRI/2009/091/000159	NCT00824343
CTRI/2011/10/002050	NCT00824369
CTRI/2009/091/000085	NCT00825955
CTRI/2011/07/001865	NCT00829166
CTRI/2009/091/000976	NCT00831441
CTRI/2010/091/000527	NCT00833612
CTRI/2009/091/000909	NCT00833703
CTRI/2010/091/003059	NCT00834626
CTRI/2010/091/000288	NCT00835770
CTRI/2009/091/000348	NCT00836745
CTRI/2009/091/000053	NCT00836836
CTRI/2014/07/004736	NCT01202760
	NCT01215942
	NCT01711359
	NCT01721057
	NCT01885078
CTRI/2010/091/001238	NCT01128894
CTRI/2009/091/000562	NCT00839800
	NCT00939341
CTRI/2009/091/000395	NCT00839852
CTRI/2009/091/000771	NCT00843050
CTRI/2011/091/000575	NCT00847613
CTRI/2009/091/000528	NCT00848536
CTRI/2009/091/000345	NCT00849667
CTRI/2009/091/000743	NCT00850499
CTRI/2010/091/00049	NCT00850993
CTRI/2009/091/000279	NCT00853112
CTRI/2009/091/000320	NCT00853658
CTRI/2009/091/000552	NCT00856284
CTRI/2009/091/001071	NCT00856349
CTRI/2009/091/000382	NCT00856375
CTRI/2016/08/007204	NCT02542293
CTRI/2010/091/00043	NCT01095666
CTRI/2011/07/001918	NCT00860145
CTRI/2009/091/000126	NCT00860288
CTRI/2009/091/000557	NCT00863746
CTRI/2009/091/000834	NCT00864175
CTRI/2009/091/000232	NCT00865579
CTRI/2009/091/000501	NCT00865592
CTRI/2010/091/001234	NCT00865826
CTRI/2009/091/000752	NCT00868452
	NCT00868699
	NCT00868959
	NCT01284517
CTRI/2012/09/003025	NCT01472367
CTRI/2009/091/000210	NCT00870194
CTRI/2009/091/000555	NCT00876798
CTRI/2009/091/000058	NCT00876824
CTRI/2009/091/000564	NCT00877383
CTRI/2010/091/000056	NCT00879970
CTRI/2011/04/001669	NCT00884000
CTRI/2010/091/00059	NCT00884585
CTRI/2009/091/000218	NCT00885170
CTRI/2013/04/003545	NCT00885703
CTRI/2009/091/000681	NCT00887588
CTRI/2009/091/000311	NCT00888849
CTRI/2009/091/000459	NCT00894387
CTRI/2009/091/000335	NCT00894868
CTRI/2009/091/000636	NCT00900146
CTRI/2010/091/000532	NCT00901693
CTRI/2009/091/000651	NCT00902928
CTRI/2009/091/000952	NCT00905307
CTRI/2009/091/000645	NCT00905437
CTRI/2009/091/001044	NCT00907296
CTRI/2009/091/000747	NCT00908310
CTRI/2010/091/000241	NCT00909051
CTRI/2009/091/000161	NCT00909480
CTRI/2010/091/002926	NCT00910962
CTRI/2010/091/001263	NCT00911859
CTRI/2009/091/000942	NCT00915018
CTRI/2009/091/000347	NCT00917163
CTRI/2009/091/000608	NCT00917267
CTRI/2012/02/002411	NCT00917293
CTRI/2010/091/001052	NCT00918281
CTRI/2010/091/001399	NCT00918957
CTRI/2010/091/000619	NCT00920816
CTRI/2012/02/002439	NCT00920920
CTRI/2009/091/000283	NCT00921375
CTRI/2012/08/002905	NCT00925600
CTRI/2009/091/000266	NCT00927407
CTRI/2010/091/000063	NCT00927914
CTRI/2009/091/000569	NCT00928317
CTRI/2009/091/000423	NCT00929240
CTRI/2009/091/000476	NCT00933790
CTRI/2009/091/000287	NCT00933920
CTRI/2009/091/00057	NCT00938327
CTRI/2010/091/000308	NCT00939276
CTRI/2009/091/000902	NCT00940095
CTRI/2009/091/000603	NCT00941798
CTRI/2009/091/000767	NCT00943722
CTRI/2009/091/000580	NCT00950066
CTRI/2010/091/001230	NCT00957086
CTRI/2009/091/000947	NCT00958269
CTRI/2009/091/000654	NCT00958568
CTRI/2012/05/002683	NCT00962390
CTRI/2011/06/001833	NCT00967304
CTRI/2010/091/000046	NCT00968708
CTRI/2009/091/000676	NCT00970918
CTRI/2010/091/000257	NCT00972374
CTRI/2009/091/000585	NCT00974363
CTRI/2009/091/000883	NCT00975130
CTRI/2009/091/000807	NCT00975286
CTRI/2010/091/000071	NCT00976391
CTRI/2011/04/001658	NCT00976482
CTRI/2010/091/000657	NCT00982397
CTRI/2011/04/001664	NCT00982930
	NCT01069705
CTRI/2010/091/000317	NCT00986154
CTRI/2015/06/005906	NCT00987688
CTRI/2011/04/001686	NCT00988429
CTRI/2009/091/001072	NCT00990964
CTRI/2009/091/000912	NCT00993473
CTRI/2009/091/000988	NCT00994292
CTRI/2017/09/009931	NCT03112603
CTRI/2009/091/001081	NCT00996658
CTRI/2010/091/000258	NCT00996801
CTRI/2010/091/000163	NCT00999518
CTRI/2010/091/000212	NCT01000727
CTRI/2010/091/000407	NCT01001234
CTRI/2010/091/000277	NCT01001377
CTRI/2009/091/00104	NCT01003379
CTRI/2009/091/000910	NCT01005901
CTRI/2010/091/000125	NCT01008293
CTRI/2010/091/000502	NCT01009047
CTRI/2009/091/000462	NCT01009580
CTRI/2009/091/000923	NCT01010659
CTRI/2009/091/000983	NCT01017614
CTRI/2010/091/000160	NCT01018173
CTRI/2010/091/006072	NCT01020474
	NCT01020526
CTRI/2010/091/000253	NCT01023581
CTRI/2010/091/002949	NCT01027364
CTRI/2010/091/000026	NCT01030783
CTRI/2009/091/001038	NCT01030822
CTRI/2009/091/001039	NCT01031069
CTRI/2010/091/00041	NCT01032629
CTRI/2009/091/000898	NCT01032915
	NCT01090310
CTRI/2010/091/000624	NCT01034410
CTRI/2010/091/000110	NCT01035255
CTRI/2009/091/001008	NCT01035801
CTRI/2010/091/000162	NCT01035879
CTRI/2010/091/001145	NCT01039376
CTRI/2010/091/000097	NCT01039597
CTRI/2010/091/001027	NCT01039688
CTRI/2009/091/00102	NCT01041911
CTRI/2010/091/000516	NCT01042769
CTRI/2010/091/000535	NCT01043666
CTRI/2010/091/000022	NCT01045447
CTRI/2010/091/000044	NCT01045707
	NCT01169766
CTRI/2010/091/000024	NCT01046110
CTRI/2012/07/002810	NCT01393639
CTRI/2010/091/000073	NCT01047683
CTRI/2010/091/001074	NCT01049217
CTRI/2010/091/000391	NCT01052779
CTRI/2010/091/000020	NCT01053143
CTRI/2010/091/00025	NCT01057537
CTRI/2010/091/00014	NCT01058096
CTRI/2010/091/000387	NCT01059344
CTRI/2010/091/00039	NCT01059825
CTRI/2009/091/00108	NCT01061658
CTRI/2010/091/000552	NCT01064024
CTRI/2010/091/001337	NCT01064414
CTRI/2010/091/000151	NCT01068860
CTRI/2010/091/000153	NCT01069289
CTRI/2010/091/000298	NCT01069692
CTRI/2011/05/001715	NCT01071265
CTRI/2010/091/000255	NCT01073865
CTRI/2010/091/000145	NCT01074268
CTRI/2010/091/000528	NCT01076075
CTRI/2010/091/000233	NCT01076764
CTRI/2010/091/001297	NCT01077154
CTRI/2013/05/003692	NCT01078051
CTRI/2011/09/002001	NCT01079806
CTRI/2010/091/002824	NCT01081834
CTRI/2010/091/000433	NCT01082809
CTRI/2010/091/000157	NCT01086969
CTRI/2010/091/00026	NCT01091298
CTRI/2010/091/000479	NCT01095250
CTRI/2010/091/000429	NCT01095653
CTRI/2010/091/001177	NCT01097629
CTRI/2011/091/000118	NCT01098305
CTRI/2010/091/001077	NCT01098487
CTRI/2010/091/001494	NCT01098539
CTRI/2010/091/000372	NCT01104584
CTRI/2010/091/001068	NCT01104779
CTRI/2010/091/002997	NCT01106651
CTRI/2010/091/001361	NCT01106690
CTRI/2010/091/001451	NCT01114139
CTRI/2010/091/001462	NCT01114217
CTRI/2010/091/000679	NCT01114529
CTRI/2010/091/001463	NCT01114854
CTRI/2009/091/001085	NCT01115738
CTRI/2010/091/000285	NCT01119950
CTRI/2010/091/000665	NCT01120691
CTRI/2010/091/001029	NCT01120717
CTRI/2009/091/000426	NCT01121744
CTRI/2010/091/001386	NCT01121835
CTRI/2012/09/002953	NCT01122927
CTRI/2011/03/00165	NCT01124097
CTRI/2010/091/001221	NCT01124149
CTRI/2010/091/000631	NCT01126437
CTRI/2015/09/006157	NCT01129882
CTRI/2010/091/002816	NCT01129960
CTRI/2010/091/000339	NCT01130792
CTRI/2009/091/000415	NCT01132456
CTRI/2010/091/000161	NCT01134666
CTRI/2018/02/011704	NCT02465645
CTRI/2010/091/001403	NCT01138163
CTRI/2010/091/000220	NCT01138449
CTRI/2010/091/000683	NCT01138605
CTRI/2012/01/002344	NCT01142193
CTRI/2010/091/000170	NCT01142869
CTRI/2010/091/001478	NCT01145638
CTRI/2012/01/002346	NCT01147250
CTRI/2011/06/001814	NCT01147809
CTRI/2010/091/001444	NCT01149421
CTRI/2011/06/001844	NCT01151137
CTRI/2010/091/002961	NCT01151215
CTRI/2010/091/001044	NCT01152125
CTRI/2010/091/001048	NCT01152411
CTRI/2010/091/001491	NCT01153347
	NCT01157078
CTRI/2012/01/002323	NCT01154140
CTRI/2012/07/002811	NCT01215227
CTRI/2011/08/001935	NCT01155479
CTRI/2010/091/001299	NCT01159600
CTRI/2012/11/003101	NCT01160211
CTRI/2011/11/002151	NCT01161524
CTRI/2011/04/001667	NCT01162681
CTRI/2011/091/000060	NCT01164501
CTRI/2010/091/001332	NCT01167335
CTRI/2010/091/001212	NCT01167881
CTRI/2012/02/002401	NCT01168791
CTRI/2011/08/001942	NCT01168973
CTRI/2012/02/002409	NCT01169090
CTRI/2010/091/001186	NCT01169818
CTRI/2010/091/001295	NCT01172821
CTRI/2012/07/002823	NCT01174160
CTRI/2011/10/002072	NCT01177384
CTRI/2010/091/002809	NCT01177813
CTRI/2012/03/002487	NCT01178294
CTRI/2010/091/001257	NCT01179048
CTRI/2010/091/002818	NCT01185314
CTRI/2011/06/001834	NCT01185353
CTRI/2011/07/001909	NCT01190254
CTRI/2012/02/002403	NCT01190267
CTRI/2012/07/002814	NCT01192867
CTRI/2011/091/000008	NCT01193153
CTRI/2011/06/001799	NCT01197521
CTRI/2011/06/001801	NCT01197534
CTRI/2011/06/001777	NCT01200394
CTRI/2010/091/001135	NCT01201265
CTRI/2010/091/006103	NCT01202188
CTRI/2011/11/002163	NCT01204749
CTRI/2011/07/001926	NCT01208181
CTRI/2011/07/001927	NCT01208207
CTRI/2012/05/002702	NCT01208233
CTRI/2011/04/001692	NCT01209689
CTRI/2011/04/001666	NCT01209702
CTRI/2010/091/001474	NCT01210001
CTRI/2010/091/00128	NCT01212133
CTRI/2010/091/001362	NCT01214408
CTRI/2010/091/002967	NCT01215643
CTRI/2011/04/001668	NCT01215747
CTRI/2010/091/002922	NCT01216943
CTRI/2010/091/003003	NCT01217944
	NCT01922102
CTRI/2010/091/002913	NCT01219556
CTRI/2010/091/002911	NCT01219582
CTRI/2010/091/002827	NCT01220830
CTRI/2011/04/001657	NCT01222117
CTRI/2011/06/001843	NCT01223352
CTRI/2010/091/001276	NCT01224366
CTRI/2011/09/002008	NCT01225562
CTRI/2011/04/001705	NCT01226797
CTRI/2011/07/001859	NCT01227655
CTRI/2011/10/002060	NCT01228383
CTRI/2011/12/002233	NCT01229176
CTRI/2010/091/002933	NCT01230710
CTRI/2011/10/002084	NCT01232556
CTRI/2010/091/002807	NCT01233362
CTRI/2010/091/00299	NCT01233622
CTRI/2012/07/002796	NCT01234311
CTRI/2012/08/002852	NCT01235520
CTRI/2011/07/001866	NCT01237587
CTRI/2011/06/001824	NCT01239732
CTRI/2011/05/001769	NCT01242527
CTRI/2011/10/002038	NCT01243424
CTRI/2013/02/003429	NCT01245738
CTRI/2010/091/006141	NCT01252693
CTRI/2011/05/001726	NCT01252719
	NCT01252732
CTRI/2012/10/003047	NCT01254188
CTRI/2011/06/001809	NCT01254279
CTRI/2011/11/00216	NCT01254604
CTRI/2012/05/002673	NCT01254630
CTRI/2011/08/001963	NCT01255787
CTRI/2015/07/005987	NCT01257412
CTRI/2010/091/003066	NCT01258309
CTRI/2012/11/003121	NCT01258738
CTRI/2011/06/001821	NCT01259297
CTRI/2011/10/002087	NCT01260194
CTRI/2011/08/001972	NCT01261325
CTRI/2011/11/002115	NCT01261793
	NCT01262365
CTRI/2011/08/001976	NCT01262677
CTRI/2011/091/000065	NCT01262976
CTRI/2011/10/002076	NCT01265784
CTRI/2011/05/001716	NCT01265849
CTRI/2012/02/002422	NCT01268332
CTRI/2011/07/001905	NCT01270828
CTRI/2011/07/001915	NCT01271725
CTRI/2011/06/001832	NCT01271868
CTRI/2011/09/002015	NCT01271933
CTRI/2011/12/002199	NCT01272219
CTRI/2011/06/001781	NCT01274182
CTRI/2012/08/002857	NCT01274559
CTRI/2012/11/003083	NCT01277601
CTRI/2011/04/001682	NCT01281306
CTRI/2012/06/002731	NCT01283139
CTRI/2011/05/001756	NCT01284556
CTRI/2011/07/00193	NCT01298323
CTRI/2011/091/000206	NCT01303237
CTRI/2012/09/002962	NCT01304524
CTRI/2012/06/002741	NCT01304849
CTRI/2012/05/002688	NCT01305746
CTRI/2011/091/000148	NCT01311180
CTRI/2012/04/002563	NCT01313676
CTRI/2012/02/002433	NCT01315353
CTRI/2011/08/001973	NCT01316380
CTRI/2011/12/002226	NCT01321463
CTRI/2011/09/002016	NCT01327846
CTRI/2012/01/002371	NCT01331837
CTRI/2011/12/002296	NCT01339260
	NCT01376297
CTRI/2011/06/001838	NCT01340768
CTRI/2013/05/003681	NCT01341327
CTRI/2017/06/008789	NCT01344343
CTRI/2012/08/002890	NCT01345955
CTRI/2018/04/013128	NCT01352715
CTRI/2012/02/002399	NCT01353703
CTRI/2011/09/002026	NCT01358578
	NCT01365455
CTRI/2012/03/002486	NCT01360554
CTRI/2011/06/001837	NCT01360853
CTRI/2011/12/002224	NCT01363349
CTRI/2011/10/002053	NCT01371838
CTRI/2012/11/003088	NCT01380080
CTRI/2012/04/002540	NCT01390844
CTRI/2012/05/002692	NCT01392300
CTRI/2011/12/002283	NCT01392547
CTRI/2013/01/003294	NCT01393626
CTRI/2012/08/002859	NCT01393743
CTRI/2012/10/003058	NCT01396291
CTRI/2013/05/003640	NCT01397786
CTRI/2012/03/0025	NCT01397968
CTRI/2011/12/002201	NCT01406938
CTRI/2012/03/002509	NCT01412060
CTRI/2012/02/002424	NCT01412944
CTRI/2012/03/002529	NCT01412957
CTRI/2012/08/002873	NCT01414166
CTRI/2012/08/002886	NCT01418352
CTRI/2012/02/002457	NCT01418378
CTRI/2012/04/002587	NCT01419665
CTRI/2012/10/003055	NCT01419717
CTRI/2011/12/002241	NCT01427920
CTRI/2012/10/003069	NCT01434186
CTRI/2008/091/000203	NCT01434615
CTRI/2014/09/005075	NCT01436500
CTRI/2014/03/004497	NCT01439360
CTRI/2012/08/002911	NCT01440374
CTRI/2012/09/002998	NCT01444430
CTRI/2012/02/002432	NCT01457846
CTRI/2013/01/003301	NCT01458574
CTRI/2012/12/003186	NCT01465763
CTRI/2012/08/002887	NCT01459757
CTRI/2016/08/007183	NCT01463306
CTRI/2013/09/003992	NCT01470599
CTRI/2012/12/003257	NCT01470612
CTRI/2012/06/002727	NCT01470664
CTRI/2013/03/003511	NCT01471522
CTRI/2011/12/002249	NCT01472809
CTRI/2012/05/002684	NCT01474109
CTRI/2012/07/002798	NCT01475461
CTRI/2013/04/00358	NCT01475669
CTRI/2011/08/001944	NCT01479660
CTRI/2012/08/002944	NCT01490086
CTRI/2011/11/002110	NCT01490190
CTRI/2012/08/002900	NCT01491737
CTRI/2012/12/003168	NCT01494129
CTRI/2012/07/002769	NCT01499290
	NCT01500239
CTRI/2012/10/003082	NCT01512979
CTRI/2012/10/003068	NCT01514188
CTRI/2012/06/002745	NCT01517373
CTRI/2012/10/003041	NCT01519674
CTRI/2014/03/004480	NCT01525550
CTRI/2012/08/002922	NCT01527370
CTRI/2012/06/002737	NCT01528254
CTRI/2012/11/003145	NCT01532336
CTRI/2012/05/002628	NCT01538927
CTRI/2011/11/002147	NCT01539616
CTRI/2013/10/004082	NCT01541215
CTRI/2012/12/0032	NCT01544920
CTRI/2012/03/002518	NCT01550289
CTRI/2012/09/003012	NCT01551875
CTRI/2013/01/003296	NCT01555151
CTRI/2013/10/004048	NCT01557244
CTRI/2012/02/002447	NCT01557699
CTRI/2012/12/003252	NCT01565694
CTRI/2013/09/003953	NCT01575756
CTRI/2012/10/003078	NCT01575834
CTRI/2013/04/003540	NCT01580345
CTRI/2015/04/005672	NCT01597596
CTRI/2013/09/003995	NCT01598831
CTRI/2012/09/002999	NCT01599754
CTRI/2012/12/003207	NCT01610037
CTRI/2012/08/002917	NCT01613326
CTRI/2012/10/003039	NCT01618162
CTRI/2013/01/003290	NCT01619085
CTRI/2013/09/003999	NCT01632163
CTRI/2013/09/003943	NCT01632943
CTRI/2012/12/003231	NCT01633398
CTRI/2012/10/003071	NCT01638910
CTRI/2012/05/002678	NCT01680211
CTRI/2011/04/001698	NCT01697826
CTRI/2012/11/003093	NCT01699945
CTRI/2012/10/003057	NCT01700127
CTRI/2013/01/003282	NCT01703611
CTRI/2012/10/003054	NCT01705769
CTRI/2018/06/014543	NCT03226392
CTRI/2018/02/011714	NCT01720446
CTRI/2014/05/004599	NCT01723501
CTRI/2014/08/004872	NCT01730534
CTRI/2012/09/002983	NCT01753102
CTRI/2015/05/005821	NCT01758380
CTRI/2014/03/004444	NCT01783444
CTRI/2013/02/003412	NCT01794052
CTRI/2013/07/003799	NCT01800825
CTRI/2014/01/004285	NCT01819129
CTRI/2014/07/004753	NCT01828099
CTRI/2017/10/010069	NCT01829295
CTRI/2014/07/004743	NCT01836471
CTRI/2014/03/004479	NCT01837836
CTRI/2013/07/003801	NCT01847963
CTRI/2014/01/004289	NCT01850615
CTRI/2014/04/004546	NCT01852292
CTRI/2013/08/003931	NCT01866904
CTRI/2014/02/004395	NCT01888432
CTRI/2014/12/005272	NCT01890759
CTRI/2011/12/002247	NCT01901900
CTRI/2015/01/005461	NCT01903733
CTRI/2014/05/004623	NCT01907854
CTRI/2014/06/004700	NCT01915303
CTRI/2014/03/004499	NCT01917656
CTRI/2015/10/006238	NCT01920711
CTRI/2014/05/004626	NCT01930188
CTRI/2014/12/005310	NCT01933945
CTRI/2013/10/004088	NCT01942850
CTRI/2016/07/007081	NCT01945268
CTRI/2013/09/003997	NCT01948193
CTRI/2014/07/00476	NCT01948830
CTRI/2014/07/004772	NCT01950819
CTRI/2014/03/004505	NCT01959529
CTRI/2014/02/004438	NCT01961375
CTRI/2013/11/004147	NCT01961388
CTRI/2011/04/001684	NCT01972893
CTRI/2015/07/005955	NCT01975376
	NCT01975389
CTRI/2014/12/005274	NCT01976312
CTRI/2018/03/012906	NCT01980511
CTRI/2014/07/004786	NCT01989676
CTRI/2016/05/006952	NCT02007720
CTRI/2015/06/005941	NCT02016105
CTRI/2015/02/005498	NCT02060383
CTRI/2015/12/006420	NCT02065791
CTRI/2017/09/009799	NCT02415400
CTRI/2014/09/005054	NCT02106364
CTRI/2014/11/005191	NCT02116309
CTRI/2015/02/005545	NCT02131272
CTRI/2018/02/012234	NCT02140294
CTRI/2014/06/004654	NCT02141204
CTRI/2014/09/004965	NCT02149524
CTRI/2014/09/004976	NCT02150564
CTRI/2014/11/005208	NCT02162667
CTRI/2014/06/004677	NCT02167698
CTRI/2015/12/006412	NCT02174627
CTRI/2015/12/006461	NCT02174731
CTRI/2015/02/005579	NCT02180217
CTRI/2018/09/015658	NCT02200770
CTRI/2015/05/005769	NCT02208921
CTRI/2015/05/005811	NCT02213263
CTRI/2015/09/006167	NCT02226120
CTRI/2015/01/005458	NCT02229851
CTRI/2014/01/004281	NCT02234206
CTRI/2018/03/012814	NCT02234440
CTRI/2015/05/005763	NCT02239120
CTRI/2013/05/003702	NCT02253407
CTRI/2012/02/002419	NCT02255136
CTRI/2016/01/006493	NCT02260804
CTRI/2015/05/005798	NCT02281500
CTRI/2018/03/012325	NCT02294292
CTRI/2016/09/007234	NCT02299505
CTRI/2015/02/005536	NCT02302716
CTRI/2018/09/015649	NCT02303431
CTRI/2018/02/012230	NCT02307409
CTRI/2018/02/011999	NCT02321371
CTRI/2015/12/006402	NCT02341560
CTRI/2014/07/004795	NCT02344524
CTRI/2016/08/007206	NCT02640664
CTRI/2014/01/004355	NCT02438982
CTRI/2015/12/006464	NCT02403206
CTRI/2016/04/006852	NCT02404350
CTRI/2016/05/006970	NCT02409680
CTRI/2017/09/009772	NCT02410772
CTRI/2017/02/007862	NCT02418208
CTRI/2017/10/010252	NCT02435212
CTRI/2015/05/005770	NCT02451358
CTRI/2016/08/007178	NCT02458079
CTRI/2016/09/007246	NCT02462902
CTRI/2017/11/010373	NCT02464631
CTRI/2018/02/011956	NCT02467322
CTRI/2016/09/007293	NCT02468661
CTRI/2018/02/012140	NCT02484963
CTRI/2015/11/006348	NCT02502526
CTRI/2015/10/006320	NCT02511379
CTRI/2018/02/011917	NCT02528760
CTRI/2018/01/011570	NCT02546908
CTRI/2016/08/007169	NCT02551159
CTRI/2016/06/007059	NCT02554786
CTRI/2018/01/011183	NCT02563067
	NCT03052517
CTRI/2017/03/007975	NCT02570347
CTRI/2016/06/007062	NCT02571777
CTRI/2018/02/012172	NCT02573727
CTRI/2016/09/007269	NCT02595398
CTRI/2016/04/006854	NCT02608359
CTRI/2018/09/015638	NCT02623426
CTRI/2016/07/007092	NCT02624167
CTRI/2017/05/008607	NCT02625389
CTRI/2018/09/015752	NCT02678312
CTRI/2017/03/008034	NCT02679755
CTRI/2019/01/016978	NCT02689232
CTRI/2018/04/012995	NCT02691533
CTRI/2018/02/011992	NCT02695862
CTRI/2016/07/007068	NCT02715726
CTRI/2018/02/012233	NCT02721238
CTRI/2016/02/006593	NCT02735330
CTRI/2017/10/010015	NCT02745080
CTRI/2017/03/008181	NCT02792218
	NCT02792231
CTRI/2016/07/007115	NCT02837744
CTRI/2014/01/004301	NCT02853630
CTRI/2016/11/007435	NCT02866539
CTRI/2017/06/008909	NCT02876835
CTRI/2017/06/008918	NCT03029208
CTRI/2017/07/009000	NCT02892344
CTRI/2017/08/009475	NCT02914522
CTRI/2017/09/009708	NCT02914535
CTRI/2017/09/009748	NCT02914561
CTRI/2017/08/009477	NCT02914600
CTRI/2017/08/009311	NCT02941926
CTRI/2017/03/008004	NCT02958709
CTRI/2017/08/009359	NCT02968004
CTRI/2016/12/007532	NCT02992574
CTRI/2017/06/008898	NCT02998645
CTRI/2018/04/012988	NCT03003273
CTRI/2017/02/007934	NCT03005743
CTRI/2017/05/008715	NCT03014167
CTRI/2017/03/008185	NCT03022097
CTRI/2017/09/009687	NCT03056755
CTRI/2017/07/008996	NCT03069339
CTRI/2017/08/009296	NCT03072277
CTRI/2018/12/016757	NCT03085823
CTRI/2017/07/009025	NCT03091010
CTRI/2011/06/001830	NCT03125772
CTRI/2015/06/005939	NCT03141970
CTRI/2018/08/015281	NCT03158311
CTRI/2018/07/014737	NCT03160950
CTRI/2018/05/013954	NCT03164928
CTRI/2018/01/011526	NCT03179631
CTRI/2017/09/009826	NCT03184909
CTRI/2017/06/008875	NCT03198260
CTRI/2017/11/010647	NCT03207906
CTRI/2017/09/009590	NCT03249805
CTRI/2017/12/010876	NCT03290794
CTRI/2018/08/015292	NCT03315143
CTRI/2018/09/015762	NCT03329092
CTRI/2018/02/012119	NCT03350516
CTRI/2018/07/014718	NCT03390504
CTRI/2018/04/013182	NCT03403374
CTRI/2018/07/014698	NCT03417245
CTRI/2019/01/017029	NCT03433313
CTRI/2018/02/011762	NCT03446469
CTRI/2018/06/014392	NCT03447769
CTRI/2013/11/004133	NCT03477422
CTRI/2018/05/013865	NCT03503708
CTRI/2019/01/017014	NCT03517540
CTRI/2016/02/006671	NCT03518853
CTRI/2018/09/015833	NCT03666767
CTRI/2018/11/016467	NCT03706066
CTRI/2019/03/018045	NCT03713619
	NCT03713632

## Sheet: common_true_749
CTRI ID	NCT ID
CTRI/2018/02/011794	NCT00099632
CTRI/2008/091/000201	NCT00102466
CTRI/2009/091/000511	NCT00108862
CTRI/2009/091/000672	NCT00124540
CTRI/2009/091/000146	NCT00128102
CTRI/2018/03/012266	NCT00144794
CTRI/2013/04/003568	NCT00193765
CTRI/2018/03/012268	NCT00196742
CTRI/2018/03/012267	NCT00231400
CTRI/2009/091/000175	NCT00239356
CTRI/2009/091/000491	NCT00574873
CTRI/2010/091/000369	NCT00264511
CTRI/2010/091/001144	NCT00268905
CTRI/2009/091/000118	NCT00284856
CTRI/2010/091/001285	NCT00293735
CTRI/2009/091/000593	NCT00445458
CTRI/2009/091/000354	NCT00315757
CTRI/2009/091/000872	NCT00351611
CTRI/2009/091/000410	NCT00738179
CTRI/2009/091/000195	NCT00363636
CTRI/2007/091/000008	NCT00366470
CTRI/2007/091/000017	NCT00369070
CTRI/2009/091/000495	NCT00374322
CTRI/2013/06/003748	NCT00375219
CTRI/2011/091/000186	NCT00384735
CTRI/2007/091/000044	NCT00385515
CTRI/2009/091/000519	NCT00387127
CTRI/2009/091/000516	NCT00387387
CTRI/2009/091/000705	NCT00387686
CTRI/2010/091/000254	NCT01064401
CTRI/2009/091/000201	NCT00403767
CTRI/2009/091/000703	NCT00407745
CTRI/2008/091/000111	NCT00409188
CTRI/2012/01/002352	NCT00634049
CTRI/2012/01/002351	NCT00413218
CTRI/2009/091/000704	NCT00413699
CTRI/2009/091/000197	NCT00414609
CTRI/2009/091/000722	NCT00414661
CTRI/2008/091/000013	NCT00418886
CTRI/2009/091/000088	NCT00420212
CTRI/2009/091/000486	NCT00424255
CTRI/2011/10/002066	NCT00427388
CTRI/2010/091/000017	NCT00432796
CTRI/2007/091/000026	NCT00439725
CTRI/2009/091/000295	NCT00440310
CTRI/2008/091/000040	NCT00449605
CTRI/2009/091/000117	NCT00451451
CTRI/2009/091/000548	NCT00452790
CTRI/2011/091/000025	NCT00457691
CTRI/2013/11/004124	NCT00462943
CTRI/2009/091/000715	NCT00474981
CTRI/2009/091/000425	NCT00476957
CTRI/2009/091/000499	NCT00480025
CTRI/2007/091/000023	NCT00481247
CTRI/2009/091/000775	NCT00489177
CTRI/2009/091/000477	NCT00553358
CTRI/2009/091/000497	NCT00490568
CTRI/2008/091/000152	NCT00496847
CTRI/2010/091/000025	NCT01076010
CTRI/2010/091/000016	NCT00504075
CTRI/2009/091/000057	NCT00507429
CTRI/2009/091/000507	NCT00516321
CTRI/2009/091/001069	NCT00522379
CTRI/2007/091/000033	NCT00525408
CTRI/2007/091/000039	NCT00527735
CTRI/2009/091/000508	NCT00529568
CTRI/2009/091/000387	NCT00531479
CTRI/2008/091/000028	NCT00532155
CTRI/2010/091/000230	NCT00534937
CTRI/2009/091/000422	NCT00537940
CTRI/2011/05/001754	NCT00545129
CTRI/2008/091/000001	NCT00549757
CTRI/2011/09/001986	NCT00557167
CTRI/2008/091/000007	NCT00565448
CTRI/2010/091/000641	NCT01136954
CTRI/2009/091/000260	NCT00567996
CTRI/2011/091/000069	NCT00569192
CTRI/2007/091/000040	NCT00571649
CTRI/2008/091/000042	NCT00574275
CTRI/2009/091/000319	NCT00578695
CTRI/2008/091/000018	NCT00580216
CTRI/2009/091/000481	NCT00595257
CTRI/2009/091/000022	NCT00604214
CTRI/2007/091/000042	NCT00611884
CTRI/2008/091/000254	NCT00612014
CTRI/2011/04/001702	NCT00612833
CTRI/2008/091/000014	NCT00614120
CTRI/2009/091/000193	NCT00617669
CTRI/2011/091/000299	NCT00622193
CTRI/2008/091/000036	NCT00625664
CTRI/2009/091/000302	NCT00626548
CTRI/2009/091/000822	NCT00630110
CTRI/2008/091/000213	NCT00631228
CTRI/2009/091/000424	NCT00631371
CTRI/2009/091/000194	NCT00631917
CTRI/2010/091/000681	NCT00634166
CTRI/2009/091/000322	NCT00635427
CTRI/2009/091/000412	NCT00637273
CTRI/2008/091/000087	NCT00637377
CTRI/2008/091/000191	NCT00640991
CTRI/2009/091/000522	NCT00643929
CTRI/2009/091/000203	NCT00765830
CTRI/2012/01/002337	NCT00658021
CTRI/2009/091/000609	NCT00664534
CTRI/2009/091/000298	NCT00667563
CTRI/2010/091/000401	NCT00667823
CTRI/2008/091/000081	NCT00674973
CTRI/2010/091/000486	NCT00676507
CTRI/2009/091/000565	NCT00678392
CTRI/2009/091/000524	NCT00678587
CTRI/2008/091/000079	NCT00678613
CTRI/2010/091/000173	NCT00679588
CTRI/2009/091/000686	NCT00680186
CTRI/2009/091/000498	NCT00680901
CTRI/2009/091/000875	NCT00682981
CTRI/2008/091/000186	NCT00683878
CTRI/2009/091/000023	NCT00684177
CTRI/2008/091/000128	NCT00687817
CTRI/2008/091/000180	NCT00715624
CTRI/2011/091/000187	NCT00689195
CTRI/2009/091/000827	NCT00689221
CTRI/2009/091/000068	NCT00690326
CTRI/2014/03/004513	NCT01595438
CTRI/2011/091/000189	NCT00691236
CTRI/2009/091/000664	NCT00694798
CTRI/2012/10/003072	NCT01617434
CTRI/2008/091/000035	NCT00698802
CTRI/2009/091/001024	NCT00699517
CTRI/2009/091/000281	NCT00701181
CTRI/2010/091/000034	NCT00707304
CTRI/2009/091/000123	NCT00707993
CTRI/2009/091/000093	NCT00709865
CTRI/2009/091/000550	NCT00709904
CTRI/2009/091/000725	NCT00711802
CTRI/2011/091/000219	NCT00712933
CTRI/2009/091/000385	NCT00713518
CTRI/2008/091/000176	NCT00713830
CTRI/2009/091/000052	NCT00716079
CTRI/2010/091/003049	NCT00718692
CTRI/2009/091/000857	NCT00719550
CTRI/2009/091/000139	NCT00729742
CTRI/2009/091/000787	NCT00733122
CTRI/2009/091/000969	NCT00734474
CTRI/2009/091/000561	NCT00735397
CTRI/2008/091/000135	NCT00735527
CTRI/2009/091/000452	NCT00737711
CTRI/2012/02/002431	NCT00744731
CTRI/2009/091/000145	NCT00745823
CTRI/2009/091/000483	NCT00748189
CTRI/2009/091/000402	NCT00750880
CTRI/2009/091/000416	NCT00752128
CTRI/2009/091/000398	NCT00755755
CTRI/2009/091/000045	NCT00756938
CTRI/2009/091/000121	NCT00757588
CTRI/2009/091/000291	NCT00758836
CTRI/2009/091/000148	NCT00759200
CTRI/2012/01/002354	NCT00760825
CTRI/2009/091/000171	NCT00761280
CTRI/2007/091/000038	NCT00761410
CTRI/2008/091/000301	NCT00767494
CTRI/2011/04/001676	NCT00768287
CTRI/2009/091/000774	NCT00774553
CTRI/2011/08/001975	NCT00777036
CTRI/2009/091/000035	NCT00777946
CTRI/2009/091/000032	NCT00778830
CTRI/2011/08/001939	NCT00781118
CTRI/2008/091/000227	NCT00781196
CTRI/2009/091/000165	NCT00781391
CTRI/2009/091/000128	NCT00783718
CTRI/2009/091/000882	NCT00787891
CTRI/2011/10/002034	NCT00788398
CTRI/2009/091/000289	NCT00789698
CTRI/2009/091/000563	NCT00790205
CTRI/2009/091/000013	NCT00790907
CTRI/2009/091/000149	NCT00791154
CTRI/2009/091/000105	NCT00791479
CTRI/2009/091/000066	NCT00792805
CTRI/2009/091/000154	NCT00792935
CTRI/2009/091/000362	NCT00793546
CTRI/2009/091/000141	NCT00793624
CTRI/2009/091/000695	NCT00795197
CTRI/2009/091/000184	NCT00796666
CTRI/2009/091/000183	NCT00796510
CTRI/2009/091/000443	NCT00799903
CTRI/2013/02/003343	NCT00805194
CTRI/2010/091/000491	NCT00806286
CTRI/2009/091/000026	NCT00808067
CTRI/2009/091/000405	NCT00809354
CTRI/2011/08/001941	NCT00809965
CTRI/2009/091/000642	NCT00810836
CTRI/2009/091/000890	NCT00814073
CTRI/2009/091/000596	NCT00814307
CTRI/2009/091/000119	NCT00819091
CTRI/2009/091/000082	NCT00821093
CTRI/2009/091/000207	NCT00821301
CTRI/2009/091/000134	NCT00821977
CTRI/2010/091/001049	NCT00823979
CTRI/2009/091/000386	NCT00824265
CTRI/2009/091/000159	NCT00824343
CTRI/2011/10/002050	NCT00824369
CTRI/2009/091/000085	NCT00825955
CTRI/2011/07/001865	NCT00829166
CTRI/2010/091/000527	NCT00833612
CTRI/2009/091/000909	NCT00833703
CTRI/2010/091/000288	NCT00835770
CTRI/2009/091/000348	NCT00836745
CTRI/2009/091/000053	NCT00836836
CTRI/2014/07/004736	NCT01885078
CTRI/2010/091/001238	NCT01128894
CTRI/2009/091/000562	NCT00939341
CTRI/2009/091/000395	NCT00839852
CTRI/2009/091/000771	NCT00843050
CTRI/2011/091/000575	NCT00847613
CTRI/2009/091/000528	NCT00848536
CTRI/2009/091/000345	NCT00849667
CTRI/2009/091/000743	NCT00850499
CTRI/2009/091/000279	NCT00853112
CTRI/2009/091/000320	NCT00853658
CTRI/2009/091/000552	NCT00856284
CTRI/2009/091/001071	NCT00856349
CTRI/2009/091/000382	NCT00856375
CTRI/2016/08/007204	NCT02542293
CTRI/2011/07/001918	NCT00860145
CTRI/2009/091/000126	NCT00860288
CTRI/2009/091/000557	NCT00863746
CTRI/2009/091/000834	NCT00864175
CTRI/2009/091/000232	NCT00865579
CTRI/2009/091/000501	NCT00865592
CTRI/2010/091/001234	NCT00865826
CTRI/2009/091/000752	NCT00868959
CTRI/2012/09/003025	NCT01472367
CTRI/2009/091/000210	NCT00870194
CTRI/2009/091/000555	NCT00876798
CTRI/2009/091/000058	NCT00876824
CTRI/2009/091/000564	NCT00877383
CTRI/2010/091/000056	NCT00879970
CTRI/2011/04/001669	NCT00884000
CTRI/2009/091/000218	NCT00885170
CTRI/2013/04/003545	NCT00885703
CTRI/2009/091/000681	NCT00887588
CTRI/2009/091/000311	NCT00888849
CTRI/2009/091/000459	NCT00894387
CTRI/2009/091/000335	NCT00894868
CTRI/2009/091/000636	NCT00900146
CTRI/2010/091/000532	NCT00901693
CTRI/2009/091/000651	NCT00902928
CTRI/2009/091/000952	NCT00905307
CTRI/2009/091/000645	NCT00905437
CTRI/2009/091/001044	NCT00907296
CTRI/2009/091/000747	NCT00908310
CTRI/2010/091/000241	NCT00909051
CTRI/2009/091/000161	NCT00909480
CTRI/2010/091/002926	NCT00910962
CTRI/2010/091/001263	NCT00911859
CTRI/2009/091/000942	NCT00915018
CTRI/2009/091/000347	NCT00917163
CTRI/2009/091/000608	NCT00917267
CTRI/2012/02/002411	NCT00917293
CTRI/2010/091/001052	NCT00918281
CTRI/2010/091/001399	NCT00918957
CTRI/2010/091/000619	NCT00920816
CTRI/2012/02/002439	NCT00920920
CTRI/2009/091/000283	NCT00921375
CTRI/2012/08/002905	NCT00925600
CTRI/2009/091/000266	NCT00927407
CTRI/2010/091/000063	NCT00927914
CTRI/2009/091/000569	NCT00928317
CTRI/2009/091/000423	NCT00929240
CTRI/2009/091/000476	NCT00933790
CTRI/2009/091/000287	NCT00933920
CTRI/2010/091/000308	NCT00939276
CTRI/2009/091/000902	NCT00940095
CTRI/2009/091/000603	NCT00941798
CTRI/2009/091/000767	NCT00943722
CTRI/2009/091/000580	NCT00950066
CTRI/2010/091/001230	NCT00957086
CTRI/2009/091/000947	NCT00958269
CTRI/2009/091/000654	NCT00958568
CTRI/2012/05/002683	NCT00962390
CTRI/2011/06/001833	NCT00967304
CTRI/2010/091/000046	NCT00968708
CTRI/2009/091/000676	NCT00970918
CTRI/2010/091/000257	NCT00972374
CTRI/2009/091/000585	NCT00974363
CTRI/2009/091/000883	NCT00975130
CTRI/2009/091/000807	NCT00975286
CTRI/2010/091/000071	NCT00976391
CTRI/2011/04/001658	NCT00976482
CTRI/2010/091/000657	NCT00982397
CTRI/2011/04/001664	NCT00982930
CTRI/2010/091/000317	NCT00986154
CTRI/2015/06/005906	NCT00987688
CTRI/2011/04/001686	NCT00988429
CTRI/2009/091/001072	NCT00990964
CTRI/2009/091/000912	NCT00993473
CTRI/2009/091/000988	NCT00994292
CTRI/2017/09/009931	NCT03112603
CTRI/2009/091/001081	NCT00996658
CTRI/2010/091/000258	NCT00996801
CTRI/2010/091/000163	NCT00999518
CTRI/2010/091/000212	NCT01000727
CTRI/2010/091/000407	NCT01001234
CTRI/2010/091/000277	NCT01001377
CTRI/2009/091/000910	NCT01005901
CTRI/2010/091/000125	NCT01008293
CTRI/2010/091/000502	NCT01009047
CTRI/2009/091/000462	NCT01009580
CTRI/2009/091/000923	NCT01010659
CTRI/2009/091/000983	NCT01017614
CTRI/2010/091/000160	NCT01018173
CTRI/2010/091/006072	NCT01020526
CTRI/2010/091/000253	NCT01023581
CTRI/2010/091/002949	NCT01027364
CTRI/2010/091/000026	NCT01030783
CTRI/2009/091/001038	NCT01030822
CTRI/2009/091/001039	NCT01031069
CTRI/2009/091/000898	NCT01032915
CTRI/2010/091/000624	NCT01034410
CTRI/2010/091/000110	NCT01035255
CTRI/2009/091/001008	NCT01035801
CTRI/2010/091/000162	NCT01035879
CTRI/2010/091/001145	NCT01039376
CTRI/2010/091/000097	NCT01039597
CTRI/2010/091/001027	NCT01039688
CTRI/2010/091/000516	NCT01042769
CTRI/2010/091/000535	NCT01043666
CTRI/2010/091/000022	NCT01045447
CTRI/2010/091/000044	NCT01045707
CTRI/2010/091/000024	NCT01046110
CTRI/2012/07/002810	NCT01393639
CTRI/2010/091/000073	NCT01047683
CTRI/2010/091/001074	NCT01049217
CTRI/2010/091/000391	NCT01052779
CTRI/2010/091/000020	NCT01053143
CTRI/2010/091/000387	NCT01059344
CTRI/2010/091/000552	NCT01064024
CTRI/2010/091/001337	NCT01064414
CTRI/2010/091/000151	NCT01068860
CTRI/2010/091/000153	NCT01069289
CTRI/2010/091/000298	NCT01069692
CTRI/2011/05/001715	NCT01071265
CTRI/2010/091/000255	NCT01073865
CTRI/2010/091/000145	NCT01074268
CTRI/2010/091/000528	NCT01076075
CTRI/2010/091/000233	NCT01076764
CTRI/2010/091/001297	NCT01077154
CTRI/2013/05/003692	NCT01078051
CTRI/2011/09/002001	NCT01079806
CTRI/2010/091/002824	NCT01081834
CTRI/2010/091/000433	NCT01082809
CTRI/2010/091/000157	NCT01086969
CTRI/2010/091/000479	NCT01095250
CTRI/2010/091/000429	NCT01095653
CTRI/2010/091/001177	NCT01097629
CTRI/2011/091/000118	NCT01098305
CTRI/2010/091/001077	NCT01098487
CTRI/2010/091/001494	NCT01098539
CTRI/2010/091/000372	NCT01104584
CTRI/2010/091/001068	NCT01104779
CTRI/2010/091/002997	NCT01106651
CTRI/2010/091/001361	NCT01106690
CTRI/2010/091/001451	NCT01114139
CTRI/2010/091/001462	NCT01114217
CTRI/2010/091/000679	NCT01114529
CTRI/2010/091/001463	NCT01114854
CTRI/2010/091/000285	NCT01119950
CTRI/2010/091/000665	NCT01120691
CTRI/2010/091/001029	NCT01120717
CTRI/2009/091/000426	NCT01121744
CTRI/2010/091/001386	NCT01121835
CTRI/2012/09/002953	NCT01122927
CTRI/2010/091/001221	NCT01124149
CTRI/2010/091/000631	NCT01126437
CTRI/2015/09/006157	NCT01129882
CTRI/2010/091/002816	NCT01129960
CTRI/2010/091/000339	NCT01130792
CTRI/2009/091/000415	NCT01132456
CTRI/2010/091/000161	NCT01134666
CTRI/2018/02/011704	NCT02465645
CTRI/2010/091/001403	NCT01138163
CTRI/2010/091/000220	NCT01138449
CTRI/2010/091/000683	NCT01138605
CTRI/2012/01/002344	NCT01142193
CTRI/2010/091/000170	NCT01142869
CTRI/2010/091/001478	NCT01145638
CTRI/2012/01/002346	NCT01147250
CTRI/2011/06/001814	NCT01147809
CTRI/2010/091/001444	NCT01149421
CTRI/2011/06/001844	NCT01151137
CTRI/2010/091/002961	NCT01151215
CTRI/2010/091/001044	NCT01152125
CTRI/2010/091/001048	NCT01152411
CTRI/2010/091/001491	NCT01157078
CTRI/2012/01/002323	NCT01154140
CTRI/2012/07/002811	NCT01215227
CTRI/2011/08/001935	NCT01155479
CTRI/2010/091/001299	NCT01159600
CTRI/2012/11/003101	NCT01160211
CTRI/2011/11/002151	NCT01161524
CTRI/2011/04/001667	NCT01162681
CTRI/2011/091/000060	NCT01164501
CTRI/2010/091/001332	NCT01167335
CTRI/2010/091/001212	NCT01167881
CTRI/2012/02/002401	NCT01168791
CTRI/2011/08/001942	NCT01168973
CTRI/2012/02/002409	NCT01169090
CTRI/2010/091/001186	NCT01169818
CTRI/2010/091/001295	NCT01172821
CTRI/2012/07/002823	NCT01174160
CTRI/2011/10/002072	NCT01177384
CTRI/2010/091/002809	NCT01177813
CTRI/2012/03/002487	NCT01178294
CTRI/2010/091/001257	NCT01179048
CTRI/2010/091/002818	NCT01185314
CTRI/2011/06/001834	NCT01185353
CTRI/2011/07/001909	NCT01190254
CTRI/2012/02/002403	NCT01190267
CTRI/2012/07/002814	NCT01192867
CTRI/2011/091/000008	NCT01193153
CTRI/2011/06/001799	NCT01197521
CTRI/2011/06/001801	NCT01197534
CTRI/2011/06/001777	NCT01200394
CTRI/2010/091/001135	NCT01201265
CTRI/2010/091/006103	NCT01202188
CTRI/2011/11/002163	NCT01204749
CTRI/2011/07/001926	NCT01208181
CTRI/2011/07/001927	NCT01208207
CTRI/2012/05/002702	NCT01208233
CTRI/2011/04/001692	NCT01209689
CTRI/2011/04/001666	NCT01209702
CTRI/2010/091/001474	NCT01210001
CTRI/2010/091/001362	NCT01214408
CTRI/2010/091/002967	NCT01215643
CTRI/2011/04/001668	NCT01215747
CTRI/2010/091/002922	NCT01216943
CTRI/2010/091/003003	NCT01217944
CTRI/2010/091/002913	NCT01219556
CTRI/2010/091/002911	NCT01219582
CTRI/2010/091/002827	NCT01220830
CTRI/2011/04/001657	NCT01222117
CTRI/2011/06/001843	NCT01223352
CTRI/2010/091/001276	NCT01224366
CTRI/2011/09/002008	NCT01225562
CTRI/2011/04/001705	NCT01226797
CTRI/2011/07/001859	NCT01227655
CTRI/2011/10/002060	NCT01228383
CTRI/2011/12/002233	NCT01229176
CTRI/2010/091/002933	NCT01230710
CTRI/2011/10/002084	NCT01232556
CTRI/2010/091/002807	NCT01233362
CTRI/2012/07/002796	NCT01234311
CTRI/2012/08/002852	NCT01235520
CTRI/2011/07/001866	NCT01237587
CTRI/2011/06/001824	NCT01239732
CTRI/2011/05/001769	NCT01242527
CTRI/2011/10/002038	NCT01243424
CTRI/2013/02/003429	NCT01245738
CTRI/2010/091/006141	NCT01252693
CTRI/2011/05/001726	NCT01252719
CTRI/2012/10/003047	NCT01254188
CTRI/2011/06/001809	NCT01254279
CTRI/2012/05/002673	NCT01254630
CTRI/2011/08/001963	NCT01255787
CTRI/2015/07/005987	NCT01257412
CTRI/2010/091/003066	NCT01258309
CTRI/2012/11/003121	NCT01258738
CTRI/2011/06/001821	NCT01259297
CTRI/2011/10/002087	NCT01260194
CTRI/2011/08/001972	NCT01261325
CTRI/2011/11/002115	NCT01262365
CTRI/2011/08/001976	NCT01262677
CTRI/2011/091/000065	NCT01262976
CTRI/2011/10/002076	NCT01265784
CTRI/2011/05/001716	NCT01265849
CTRI/2012/02/002422	NCT01268332
CTRI/2011/07/001905	NCT01270828
CTRI/2011/07/001915	NCT01271725
CTRI/2011/06/001832	NCT01271868
CTRI/2011/09/002015	NCT01271933
CTRI/2011/12/002199	NCT01272219
CTRI/2011/06/001781	NCT01274182
CTRI/2012/08/002857	NCT01274559
CTRI/2012/11/003083	NCT01277601
CTRI/2011/04/001682	NCT01281306
CTRI/2012/06/002731	NCT01283139
CTRI/2011/05/001756	NCT01284556
CTRI/2011/091/000206	NCT01303237
CTRI/2012/09/002962	NCT01304524
CTRI/2012/06/002741	NCT01304849
CTRI/2012/05/002688	NCT01305746
CTRI/2011/091/000148	NCT01311180
CTRI/2012/04/002563	NCT01313676
CTRI/2012/02/002433	NCT01315353
CTRI/2011/08/001973	NCT01316380
CTRI/2011/12/002226	NCT01321463
CTRI/2011/09/002016	NCT01327846
CTRI/2012/01/002371	NCT01331837
CTRI/2011/12/002296	NCT01339260
CTRI/2011/06/001838	NCT01340768
CTRI/2013/05/003681	NCT01341327
CTRI/2017/06/008789	NCT01344343
CTRI/2012/08/002890	NCT01345955
CTRI/2012/02/002399	NCT01353703
CTRI/2011/09/002026	NCT01358578
CTRI/2012/03/002486	NCT01360554
CTRI/2011/06/001837	NCT01360853
CTRI/2011/12/002224	NCT01363349
CTRI/2011/10/002053	NCT01371838
CTRI/2012/11/003088	NCT01380080
CTRI/2012/04/002540	NCT01390844
CTRI/2012/05/002692	NCT01392300
CTRI/2011/12/002283	NCT01392547
CTRI/2013/01/003294	NCT01393626
CTRI/2012/08/002859	NCT01393743
CTRI/2012/10/003058	NCT01396291
CTRI/2013/05/003640	NCT01397786
CTRI/2011/12/002201	NCT01406938
CTRI/2012/03/002509	NCT01412060
CTRI/2012/02/002424	NCT01412944
CTRI/2012/03/002529	NCT01412957
CTRI/2012/08/002873	NCT01414166
CTRI/2012/08/002886	NCT01418352
CTRI/2012/02/002457	NCT01418378
CTRI/2012/04/002587	NCT01419665
CTRI/2012/10/003055	NCT01419717
CTRI/2011/12/002241	NCT01427920
CTRI/2012/10/003069	NCT01434186
CTRI/2008/091/000203	NCT01434615
CTRI/2014/09/005075	NCT01436500
CTRI/2014/03/004497	NCT01439360
CTRI/2012/08/002911	NCT01440374
CTRI/2012/09/002998	NCT01444430
CTRI/2012/02/002432	NCT01457846
CTRI/2013/01/003301	NCT01458574
CTRI/2012/12/003186	NCT01465763
CTRI/2012/08/002887	NCT01459757
CTRI/2016/08/007183	NCT01463306
CTRI/2013/09/003992	NCT01470599
CTRI/2012/12/003257	NCT01470612
CTRI/2012/06/002727	NCT01470664
CTRI/2013/03/003511	NCT01471522
CTRI/2011/12/002249	NCT01472809
CTRI/2012/05/002684	NCT01474109
CTRI/2012/07/002798	NCT01475461
CTRI/2011/08/001944	NCT01479660
CTRI/2012/08/002944	NCT01490086
CTRI/2012/08/002900	NCT01491737
CTRI/2012/12/003168	NCT01494129
CTRI/2012/07/002769	NCT01499290
CTRI/2012/10/003082	NCT01512979
CTRI/2012/10/003068	NCT01514188
CTRI/2012/06/002745	NCT01517373
CTRI/2012/10/003041	NCT01519674
CTRI/2014/03/004480	NCT01525550
CTRI/2012/08/002922	NCT01527370
CTRI/2012/06/002737	NCT01528254
CTRI/2012/11/003145	NCT01532336
CTRI/2012/05/002628	NCT01538927
CTRI/2011/11/002147	NCT01539616
CTRI/2013/10/004082	NCT01541215
CTRI/2012/03/002518	NCT01550289
CTRI/2012/09/003012	NCT01551875
CTRI/2013/01/003296	NCT01555151
CTRI/2013/10/004048	NCT01557244
CTRI/2012/02/002447	NCT01557699
CTRI/2012/12/003252	NCT01565694
CTRI/2013/09/003953	NCT01575756
CTRI/2012/10/003078	NCT01575834
CTRI/2013/04/003540	NCT01580345
CTRI/2015/04/005672	NCT01597596
CTRI/2013/09/003995	NCT01598831
CTRI/2012/09/002999	NCT01599754
CTRI/2012/12/003207	NCT01610037
CTRI/2012/08/002917	NCT01613326
CTRI/2012/10/003039	NCT01618162
CTRI/2013/01/003290	NCT01619085
CTRI/2013/09/003999	NCT01632163
CTRI/2013/09/003943	NCT01632943
CTRI/2012/12/003231	NCT01633398
CTRI/2012/10/003071	NCT01638910
CTRI/2012/05/002678	NCT01680211
CTRI/2011/04/001698	NCT01697826
CTRI/2012/11/003093	NCT01699945
CTRI/2012/10/003057	NCT01700127
CTRI/2013/01/003282	NCT01703611
CTRI/2012/10/003054	NCT01705769
CTRI/2018/06/014543	NCT03226392
CTRI/2018/02/011714	NCT01720446
CTRI/2014/05/004599	NCT01723501
CTRI/2014/08/004872	NCT01730534
CTRI/2012/09/002983	NCT01753102
CTRI/2015/05/005821	NCT01758380
CTRI/2014/03/004444	NCT01783444
CTRI/2013/02/003412	NCT01794052
CTRI/2013/07/003799	NCT01800825
CTRI/2014/01/004285	NCT01819129
CTRI/2014/07/004753	NCT01828099
CTRI/2014/07/004743	NCT01836471
CTRI/2014/03/004479	NCT01837836
CTRI/2013/07/003801	NCT01847963
CTRI/2014/01/004289	NCT01850615
CTRI/2014/04/004546	NCT01852292
CTRI/2013/08/003931	NCT01866904
CTRI/2014/02/004395	NCT01888432
CTRI/2014/12/005272	NCT01890759
CTRI/2015/01/005461	NCT01903733
CTRI/2014/05/004623	NCT01907854
CTRI/2014/06/004700	NCT01915303
CTRI/2014/03/004499	NCT01917656
CTRI/2015/10/006238	NCT01920711
CTRI/2014/05/004626	NCT01930188
CTRI/2014/12/005310	NCT01933945
CTRI/2013/10/004088	NCT01942850
CTRI/2016/07/007081	NCT01945268
CTRI/2013/09/003997	NCT01948193
CTRI/2014/07/004772	NCT01950819
CTRI/2014/03/004505	NCT01959529
CTRI/2014/02/004438	NCT01961375
CTRI/2013/11/004147	NCT01961388
CTRI/2011/04/001684	NCT01972893
CTRI/2015/07/005955	NCT01975376
CTRI/2014/12/005274	NCT01976312
CTRI/2014/07/004786	NCT01989676
CTRI/2016/05/006952	NCT02007720
CTRI/2015/06/005941	NCT02016105
CTRI/2015/02/005498	NCT02060383
CTRI/2015/12/006420	NCT02065791
CTRI/2017/09/009799	NCT02415400
CTRI/2014/09/005054	NCT02106364
CTRI/2014/11/005191	NCT02116309
CTRI/2015/02/005545	NCT02131272
CTRI/2018/02/012234	NCT02140294
CTRI/2014/06/004654	NCT02141204
CTRI/2014/09/004965	NCT02149524
CTRI/2014/09/004976	NCT02150564
CTRI/2014/11/005208	NCT02162667
CTRI/2014/06/004677	NCT02167698
CTRI/2015/12/006412	NCT02174627
CTRI/2015/12/006461	NCT02174731
CTRI/2015/02/005579	NCT02180217
CTRI/2018/09/015658	NCT02200770
CTRI/2015/05/005769	NCT02208921
CTRI/2015/05/005811	NCT02213263
CTRI/2015/09/006167	NCT02226120
CTRI/2015/01/005458	NCT02229851
CTRI/2014/01/004281	NCT02234206
CTRI/2018/03/012814	NCT02234440
CTRI/2015/05/005763	NCT02239120
CTRI/2013/05/003702	NCT02253407
CTRI/2012/02/002419	NCT02255136
CTRI/2016/01/006493	NCT02260804
CTRI/2015/05/005798	NCT02281500
CTRI/2018/03/012325	NCT02294292
CTRI/2016/09/007234	NCT02299505
CTRI/2015/02/005536	NCT02302716
CTRI/2018/09/015649	NCT02303431
CTRI/2018/02/012230	NCT02307409
CTRI/2018/02/011999	NCT02321371
CTRI/2015/12/006402	NCT02341560
CTRI/2014/07/004795	NCT02344524
CTRI/2016/08/007206	NCT02640664
CTRI/2014/01/004355	NCT02438982
CTRI/2015/12/006464	NCT02403206
CTRI/2016/04/006852	NCT02404350
CTRI/2016/05/006970	NCT02409680
CTRI/2017/09/009772	NCT02410772
CTRI/2017/02/007862	NCT02418208
CTRI/2017/10/010252	NCT02435212
CTRI/2015/05/005770	NCT02451358
CTRI/2016/08/007178	NCT02458079
CTRI/2016/09/007246	NCT02462902
CTRI/2017/11/010373	NCT02464631
CTRI/2018/02/011956	NCT02467322
CTRI/2016/09/007293	NCT02468661
CTRI/2018/02/012140	NCT02484963
CTRI/2015/11/006348	NCT02502526
CTRI/2015/10/006320	NCT02511379
CTRI/2018/02/011917	NCT02528760
CTRI/2018/01/011570	NCT02546908
CTRI/2016/08/007169	NCT02551159
CTRI/2016/06/007059	NCT02554786
CTRI/2018/01/011183	NCT03052517
CTRI/2017/03/007975	NCT02570347
CTRI/2016/06/007062	NCT02571777
CTRI/2018/02/012172	NCT02573727
CTRI/2016/09/007269	NCT02595398
CTRI/2016/04/006854	NCT02608359
CTRI/2018/09/015638	NCT02623426
CTRI/2016/07/007092	NCT02624167
CTRI/2017/05/008607	NCT02625389
CTRI/2018/09/015752	NCT02678312
CTRI/2017/03/008034	NCT02679755
CTRI/2019/01/016978	NCT02689232
CTRI/2018/04/012995	NCT02691533
CTRI/2018/02/011992	NCT02695862
CTRI/2016/07/007068	NCT02715726
CTRI/2018/02/012233	NCT02721238
CTRI/2016/02/006593	NCT02735330
CTRI/2017/10/010015	NCT02745080
CTRI/2017/03/008181	NCT02792218
CTRI/2016/07/007115	NCT02837744
CTRI/2014/01/004301	NCT02853630
CTRI/2016/11/007435	NCT02866539
CTRI/2017/06/008909	NCT02876835
CTRI/2017/07/009000	NCT02892344
CTRI/2017/08/009475	NCT02914522
CTRI/2017/09/009708	NCT02914535
CTRI/2017/09/009748	NCT02914561
CTRI/2017/08/009477	NCT02914600
CTRI/2017/08/009311	NCT02941926
CTRI/2017/03/008004	NCT02958709
CTRI/2017/08/009359	NCT02968004
CTRI/2016/12/007532	NCT02992574
CTRI/2017/06/008898	NCT02998645
CTRI/2018/04/012988	NCT03003273
CTRI/2017/02/007934	NCT03005743
CTRI/2017/05/008715	NCT03014167
CTRI/2017/03/008185	NCT03022097
CTRI/2017/09/009687	NCT03056755
CTRI/2017/07/008996	NCT03069339
CTRI/2017/08/009296	NCT03072277
CTRI/2018/12/016757	NCT03085823
CTRI/2017/07/009025	NCT03091010
CTRI/2011/06/001830	NCT03125772
CTRI/2015/06/005939	NCT03141970
CTRI/2018/08/015281	NCT03158311
CTRI/2018/07/014737	NCT03160950
CTRI/2018/05/013954	NCT03164928
CTRI/2018/01/011526	NCT03179631
CTRI/2017/09/009826	NCT03184909
CTRI/2017/06/008875	NCT03198260
CTRI/2017/11/010647	NCT03207906
CTRI/2017/09/009590	NCT03249805
CTRI/2017/12/010876	NCT03290794
CTRI/2018/08/015292	NCT03315143
CTRI/2018/09/015762	NCT03329092
CTRI/2018/02/012119	NCT03350516
CTRI/2018/07/014718	NCT03390504
CTRI/2018/04/013182	NCT03403374
CTRI/2018/07/014698	NCT03417245
CTRI/2018/02/011762	NCT03446469
CTRI/2018/06/014392	NCT03447769
CTRI/2013/11/004133	NCT03477422
CTRI/2018/05/013865	NCT03503708
CTRI/2019/01/017014	NCT03517540
CTRI/2016/02/006671	NCT03518853
CTRI/2018/09/015833	NCT03666767
CTRI/2018/11/016467	NCT03706066
CTRI/2019/03/018045	NCT03713619

## Sheet: common_false_77
CTRI ID	NCT ID
CTRI/2009/091/0005	NCT00347919
CTRI/2010/091/000254	NCT00390221
CTRI/2009/091/00011	NCT00391066
CTRI/2012/01/002352	NCT00412893
CTRI/2009/091/000197	NCT00699075
CTRI/2009/091/00044	NCT00480077
CTRI/2009/091/000477	NCT00490139
CTRI/2009/091/00014	NCT00509236
CTRI/2019/04/018614	NCT00511147
CTRI/2009/091/00009	NCT00594568
CTRI/2007/091/000042	NCT01006291
CTRI/2009/091/00005	NCT00633893
CTRI/2009/091/00005	NCT00643201
CTRI/2010/091/000173	NCT00694382
CTRI/2008/091/000180	NCT00688701
CTRI/2009/091/000664	NCT00694915
CTRI/2009/091/00079	NCT00704730
CTRI/2009/091/00063	NCT00705978
CTRI/2010/091/00109	NCT00717730
CTRI/2009/091/000289	NCT00790192
CTRI/2009/091/00081	NCT00812175
CTRI/2009/091/00106	NCT00813605
CTRI/2008/091/00019	NCT00819104
CTRI/2009/091/000976	NCT00831441
CTRI/2010/091/003059	NCT00834626
CTRI/2014/07/004736	NCT01202760
CTRI/2014/07/004736	NCT01215942
CTRI/2014/07/004736	NCT01711359
CTRI/2014/07/004736	NCT01721057
CTRI/2009/091/000562	NCT00839800
CTRI/2010/091/00049	NCT00850993
CTRI/2010/091/00043	NCT01095666
CTRI/2009/091/000752	NCT00868452
CTRI/2009/091/000752	NCT00868699
CTRI/2009/091/000752	NCT01284517
CTRI/2010/091/00059	NCT00884585
CTRI/2009/091/00057	NCT00938327
CTRI/2011/04/001664	NCT01069705
CTRI/2009/091/00104	NCT01003379
CTRI/2010/091/006072	NCT01020474
CTRI/2010/091/00041	NCT01032629
CTRI/2009/091/000898	NCT01090310
CTRI/2009/091/00102	NCT01041911
CTRI/2010/091/000044	NCT01169766
CTRI/2010/091/00025	NCT01057537
CTRI/2010/091/00014	NCT01058096
CTRI/2010/091/00039	NCT01059825
CTRI/2009/091/00108	NCT01061658
CTRI/2010/091/00026	NCT01091298
CTRI/2009/091/001085	NCT01115738
CTRI/2011/03/00165	NCT01124097
CTRI/2010/091/001491	NCT01153347
CTRI/2010/091/00128	NCT01212133
CTRI/2010/091/003003	NCT01922102
CTRI/2010/091/00299	NCT01233622
CTRI/2011/05/001726	NCT01252732
CTRI/2011/11/00216	NCT01254604
CTRI/2011/11/002115	NCT01261793
CTRI/2011/07/00193	NCT01298323
CTRI/2011/12/002296	NCT01376297
CTRI/2018/04/013128	NCT01352715
CTRI/2011/09/002026	NCT01365455
CTRI/2012/03/0025	NCT01397968
CTRI/2013/04/00358	NCT01475669
CTRI/2011/11/002110	NCT01490190
CTRI/2012/07/002769	NCT01500239
CTRI/2012/12/0032	NCT01544920
CTRI/2017/10/010069	NCT01829295
CTRI/2011/12/002247	NCT01901900
CTRI/2014/07/00476	NCT01948830
CTRI/2015/07/005955	NCT01975389
CTRI/2018/03/012906	NCT01980511
CTRI/2018/01/011183	NCT02563067
CTRI/2017/03/008181	NCT02792231
CTRI/2017/06/008918	NCT03029208
CTRI/2019/01/017029	NCT03433313
CTRI/2019/03/018045	NCT03713632
