# Supplementary material for: Hidden duplicates: 10s or 100s of Indian trials, registered with ClinicalTrials.gov, have not been registered in India, as required by law
Source: PLoS One. 2020 Jun 19;15(6):e0234925. doi: 10.1371/journal.pone.0234925 (PMC7304601; doi:10.1371/journal.pone.0234925)
Supplement: S7 Table — We took 581 ‘regulatory’ CTG trials and looked for their best matches in the 19,533 records of the CTRI database. (XLSX) [file pone.0234925.s010.xlsx]

## Sheet: Cover note
S10 Table. Using fuzz and tfidf to find true CTRI matches for CTG cases with India as a location but no known CTRI matches.
	Numbers
Interventional CTG records with unknown CTRI matches	2483
First posted after 2009	1640
First posted upto 2009	843
Selecting regulatory trials from the 1640 trials*	581
	Predicted to be true	Percentage (of 581)
Using fuzz and the title field, 581 CTG records picked up 581 CTRI matches. The model then predicted some of these to be true.	434	74.6988
Using tfidf and the title field, 581 CTG records picked up 581 CTRI matches. The model then predicted some of these to be true.	441	75.9036
		Percentage (of 581)
Some of the CTRI matches were picked by both fuzz and tfidf	304	52.3236
Of the 304 CTRI matches picked up by both fuzz and tfidf, the model predicted 288 to be true	288
* Trials with the following phases were believed to be ‘regulatory trials’: Early Phase 1 Phase 1|2 Phase 2 Phase 2|3 Phase 3

## Sheet: 2483
NCT Number	url	Date first posted	Year first posted
NCT04002791	https://clinicaltrials.gov/ct2/show/NCT04002791	July 1, 2019	2019
NCT03997110	https://clinicaltrials.gov/ct2/show/NCT03997110	June 25, 2019	2019
NCT03995615	https://clinicaltrials.gov/ct2/show/NCT03995615	June 24, 2019	2019
NCT03991845	https://clinicaltrials.gov/ct2/show/NCT03991845	June 19, 2019	2019
NCT03987893	https://clinicaltrials.gov/ct2/show/NCT03987893	June 17, 2019	2019
NCT03982563	https://clinicaltrials.gov/ct2/show/NCT03982563	June 11, 2019	2019
NCT03977740	https://clinicaltrials.gov/ct2/show/NCT03977740	June 6, 2019	2019
NCT03975205	https://clinicaltrials.gov/ct2/show/NCT03975205	June 5, 2019	2019
NCT03969758	https://clinicaltrials.gov/ct2/show/NCT03969758	May 31, 2019	2019
NCT03966781	https://clinicaltrials.gov/ct2/show/NCT03966781	May 29, 2019	2019
NCT03966586	https://clinicaltrials.gov/ct2/show/NCT03966586	May 29, 2019	2019
NCT03923998	https://clinicaltrials.gov/ct2/show/NCT03923998	April 23, 2019	2019
NCT03920527	https://clinicaltrials.gov/ct2/show/NCT03920527	April 19, 2019	2019
NCT03918733	https://clinicaltrials.gov/ct2/show/NCT03918733	April 17, 2019	2019
NCT03916653	https://clinicaltrials.gov/ct2/show/NCT03916653	April 16, 2019	2019
NCT03911037	https://clinicaltrials.gov/ct2/show/NCT03911037	April 10, 2019	2019
NCT03909620	https://clinicaltrials.gov/ct2/show/NCT03909620	April 10, 2019	2019
NCT03909529	https://clinicaltrials.gov/ct2/show/NCT03909529	April 10, 2019	2019
NCT03906539	https://clinicaltrials.gov/ct2/show/NCT03906539	April 8, 2019	2019
NCT03905785	https://clinicaltrials.gov/ct2/show/NCT03905785	April 5, 2019	2019
NCT03905590	https://clinicaltrials.gov/ct2/show/NCT03905590	April 5, 2019	2019
NCT03899103	https://clinicaltrials.gov/ct2/show/NCT03899103	April 2, 2019	2019
NCT03899051	https://clinicaltrials.gov/ct2/show/NCT03899051	April 2, 2019	2019
NCT03888508	https://clinicaltrials.gov/ct2/show/NCT03888508	March 25, 2019	2019
NCT03886051	https://clinicaltrials.gov/ct2/show/NCT03886051	March 22, 2019	2019
NCT03883698	https://clinicaltrials.gov/ct2/show/NCT03883698	March 21, 2019	2019
NCT03882710	https://clinicaltrials.gov/ct2/show/NCT03882710	March 20, 2019	2019
NCT03882138	https://clinicaltrials.gov/ct2/show/NCT03882138	March 20, 2019	2019
NCT03876444	https://clinicaltrials.gov/ct2/show/NCT03876444	March 15, 2019	2019
NCT03871894	https://clinicaltrials.gov/ct2/show/NCT03871894	March 12, 2019	2019
NCT03869528	https://clinicaltrials.gov/ct2/show/NCT03869528	March 11, 2019	2019
NCT03866083	https://clinicaltrials.gov/ct2/show/NCT03866083	March 7, 2019	2019
NCT03862638	https://clinicaltrials.gov/ct2/show/NCT03862638	March 5, 2019	2019
NCT03856892	https://clinicaltrials.gov/ct2/show/NCT03856892	February 27, 2019	2019
NCT03856619	https://clinicaltrials.gov/ct2/show/NCT03856619	February 27, 2019	2019
NCT03854786	https://clinicaltrials.gov/ct2/show/NCT03854786	February 26, 2019	2019
NCT03853304	https://clinicaltrials.gov/ct2/show/NCT03853304	February 25, 2019	2019
NCT03853031	https://clinicaltrials.gov/ct2/show/NCT03853031	February 25, 2019	2019
NCT03844165	https://clinicaltrials.gov/ct2/show/NCT03844165	February 18, 2019	2019
NCT03840304	https://clinicaltrials.gov/ct2/show/NCT03840304	February 15, 2019	2019
NCT03839719	https://clinicaltrials.gov/ct2/show/NCT03839719	February 15, 2019	2019
NCT03833947	https://clinicaltrials.gov/ct2/show/NCT03833947	February 7, 2019	2019
NCT03833752	https://clinicaltrials.gov/ct2/show/NCT03833752	February 7, 2019	2019
NCT03829774	https://clinicaltrials.gov/ct2/show/NCT03829774	February 4, 2019	2019
NCT03827772	https://clinicaltrials.gov/ct2/show/NCT03827772	February 1, 2019	2019
NCT03827681	https://clinicaltrials.gov/ct2/show/NCT03827681	February 1, 2019	2019
NCT03822091	https://clinicaltrials.gov/ct2/show/NCT03822091	January 30, 2019	2019
NCT03813901	https://clinicaltrials.gov/ct2/show/NCT03813901	January 23, 2019	2019
NCT03813888	https://clinicaltrials.gov/ct2/show/NCT03813888	January 23, 2019	2019
NCT03812731	https://clinicaltrials.gov/ct2/show/NCT03812731	January 23, 2019	2019
NCT03812718	https://clinicaltrials.gov/ct2/show/NCT03812718	January 23, 2019	2019
NCT03807297	https://clinicaltrials.gov/ct2/show/NCT03807297	January 16, 2019	2019
NCT03807141	https://clinicaltrials.gov/ct2/show/NCT03807141	January 16, 2019	2019
NCT03803306	https://clinicaltrials.gov/ct2/show/NCT03803306	January 14, 2019	2019
NCT03799809	https://clinicaltrials.gov/ct2/show/NCT03799809	January 10, 2019	2019
NCT03794765	https://clinicaltrials.gov/ct2/show/NCT03794765	January 7, 2019	2019
NCT03793751	https://clinicaltrials.gov/ct2/show/NCT03793751	January 4, 2019	2019
NCT03792789	https://clinicaltrials.gov/ct2/show/NCT03792789	January 3, 2019	2019
NCT03790462	https://clinicaltrials.gov/ct2/show/NCT03790462	December 31, 2018	2018
NCT03788213	https://clinicaltrials.gov/ct2/show/NCT03788213	December 27, 2018	2018
NCT03787563	https://clinicaltrials.gov/ct2/show/NCT03787563	December 25, 2018	2018
NCT03784365	https://clinicaltrials.gov/ct2/show/NCT03784365	December 21, 2018	2018
NCT03773588	https://clinicaltrials.gov/ct2/show/NCT03773588	December 12, 2018	2018
NCT03766139	https://clinicaltrials.gov/ct2/show/NCT03766139	December 6, 2018	2018
NCT03765645	https://clinicaltrials.gov/ct2/show/NCT03765645	December 5, 2018	2018
NCT03759158	https://clinicaltrials.gov/ct2/show/NCT03759158	November 29, 2018	2018
NCT03754400	https://clinicaltrials.gov/ct2/show/NCT03754400	November 27, 2018	2018
NCT03750357	https://clinicaltrials.gov/ct2/show/NCT03750357	November 22, 2018	2018
NCT03745300	https://clinicaltrials.gov/ct2/show/NCT03745300	November 19, 2018	2018
NCT03741309	https://clinicaltrials.gov/ct2/show/NCT03741309	November 14, 2018	2018
NCT03740581	https://clinicaltrials.gov/ct2/show/NCT03740581	November 14, 2018	2018
NCT03738514	https://clinicaltrials.gov/ct2/show/NCT03738514	November 12, 2018	2018
NCT03733236	https://clinicaltrials.gov/ct2/show/NCT03733236	November 7, 2018	2018
NCT03731286	https://clinicaltrials.gov/ct2/show/NCT03731286	November 6, 2018	2018
NCT03730493	https://clinicaltrials.gov/ct2/show/NCT03730493	November 5, 2018	2018
NCT03722732	https://clinicaltrials.gov/ct2/show/NCT03722732	October 29, 2018	2018
NCT03717025	https://clinicaltrials.gov/ct2/show/NCT03717025	October 23, 2018	2018
NCT03716388	https://clinicaltrials.gov/ct2/show/NCT03716388	October 23, 2018	2018
NCT03715218	https://clinicaltrials.gov/ct2/show/NCT03715218	October 23, 2018	2018
NCT03706300	https://clinicaltrials.gov/ct2/show/NCT03706300	October 15, 2018	2018
NCT03705481	https://clinicaltrials.gov/ct2/show/NCT03705481	October 15, 2018	2018
NCT03705208	https://clinicaltrials.gov/ct2/show/NCT03705208	October 15, 2018	2018
NCT03703674	https://clinicaltrials.gov/ct2/show/NCT03703674	October 12, 2018	2018
NCT03702855	https://clinicaltrials.gov/ct2/show/NCT03702855	October 11, 2018	2018
NCT03702426	https://clinicaltrials.gov/ct2/show/NCT03702426	October 11, 2018	2018
NCT03696329	https://clinicaltrials.gov/ct2/show/NCT03696329	October 4, 2018	2018
NCT03677297	https://clinicaltrials.gov/ct2/show/NCT03677297	September 19, 2018	2018
NCT03671044	https://clinicaltrials.gov/ct2/show/NCT03671044	September 14, 2018	2018
NCT03669497	https://clinicaltrials.gov/ct2/show/NCT03669497	September 13, 2018	2018
NCT03669432	https://clinicaltrials.gov/ct2/show/NCT03669432	September 13, 2018	2018
NCT03668860	https://clinicaltrials.gov/ct2/show/NCT03668860	September 13, 2018	2018
NCT03668834	https://clinicaltrials.gov/ct2/show/NCT03668834	September 13, 2018	2018
NCT03667352	https://clinicaltrials.gov/ct2/show/NCT03667352	September 12, 2018	2018
NCT03659539	https://clinicaltrials.gov/ct2/show/NCT03659539	September 6, 2018	2018
NCT03658187	https://clinicaltrials.gov/ct2/show/NCT03658187	September 5, 2018	2018
NCT03656003	https://clinicaltrials.gov/ct2/show/NCT03656003	September 3, 2018	2018
NCT03654339	https://clinicaltrials.gov/ct2/show/NCT03654339	August 31, 2018	2018
NCT03651908	https://clinicaltrials.gov/ct2/show/NCT03651908	August 29, 2018	2018
NCT03645642	https://clinicaltrials.gov/ct2/show/NCT03645642	August 24, 2018	2018
NCT03639636	https://clinicaltrials.gov/ct2/show/NCT03639636	August 21, 2018	2018
NCT03638622	https://clinicaltrials.gov/ct2/show/NCT03638622	August 20, 2018	2018
NCT03633916	https://clinicaltrials.gov/ct2/show/NCT03633916	August 16, 2018	2018
NCT03633279	https://clinicaltrials.gov/ct2/show/NCT03633279	August 16, 2018	2018
NCT03630471	https://clinicaltrials.gov/ct2/show/NCT03630471	August 14, 2018	2018
NCT03629600	https://clinicaltrials.gov/ct2/show/NCT03629600	August 14, 2018	2018
NCT03616925	https://clinicaltrials.gov/ct2/show/NCT03616925	August 6, 2018	2018
NCT03615612	https://clinicaltrials.gov/ct2/show/NCT03615612	August 6, 2018	2018
NCT03614273	https://clinicaltrials.gov/ct2/show/NCT03614273	August 3, 2018	2018
NCT03613285	https://clinicaltrials.gov/ct2/show/NCT03613285	August 3, 2018	2018
NCT03610594	https://clinicaltrials.gov/ct2/show/NCT03610594	August 1, 2018	2018
NCT03604939	https://clinicaltrials.gov/ct2/show/NCT03604939	July 30, 2018	2018
NCT03604354	https://clinicaltrials.gov/ct2/show/NCT03604354	July 27, 2018	2018
NCT03603119	https://clinicaltrials.gov/ct2/show/NCT03603119	July 27, 2018	2018
NCT03599401	https://clinicaltrials.gov/ct2/show/NCT03599401	July 25, 2018	2018
NCT03591497	https://clinicaltrials.gov/ct2/show/NCT03591497	July 19, 2018	2018
NCT03590626	https://clinicaltrials.gov/ct2/show/NCT03590626	July 18, 2018	2018
NCT03590197	https://clinicaltrials.gov/ct2/show/NCT03590197	July 18, 2018	2018
NCT03587909	https://clinicaltrials.gov/ct2/show/NCT03587909	July 16, 2018	2018
NCT03584087	https://clinicaltrials.gov/ct2/show/NCT03584087	July 12, 2018	2018
NCT03579303	https://clinicaltrials.gov/ct2/show/NCT03579303	July 6, 2018	2018
NCT03578744	https://clinicaltrials.gov/ct2/show/NCT03578744	July 6, 2018	2018
NCT03573570	https://clinicaltrials.gov/ct2/show/NCT03573570	June 29, 2018	2018
NCT03569683	https://clinicaltrials.gov/ct2/show/NCT03569683	June 26, 2018	2018
NCT03567798	https://clinicaltrials.gov/ct2/show/NCT03567798	June 25, 2018	2018
NCT03566914	https://clinicaltrials.gov/ct2/show/NCT03566914	June 25, 2018	2018
NCT03566212	https://clinicaltrials.gov/ct2/show/NCT03566212	June 25, 2018	2018
NCT03565237	https://clinicaltrials.gov/ct2/show/NCT03565237	June 21, 2018	2018
NCT03564574	https://clinicaltrials.gov/ct2/show/NCT03564574	June 21, 2018	2018
NCT03564535	https://clinicaltrials.gov/ct2/show/NCT03564535	June 21, 2018	2018
NCT03563092	https://clinicaltrials.gov/ct2/show/NCT03563092	June 20, 2018	2018
NCT03561961	https://clinicaltrials.gov/ct2/show/NCT03561961	June 19, 2018	2018
NCT03556163	https://clinicaltrials.gov/ct2/show/NCT03556163	June 14, 2018	2018
NCT03555344	https://clinicaltrials.gov/ct2/show/NCT03555344	June 13, 2018	2018
NCT03552835	https://clinicaltrials.gov/ct2/show/NCT03552835	June 12, 2018	2018
NCT03543904	https://clinicaltrials.gov/ct2/show/NCT03543904	June 1, 2018	2018
NCT03540446	https://clinicaltrials.gov/ct2/show/NCT03540446	May 30, 2018	2018
NCT03533972	https://clinicaltrials.gov/ct2/show/NCT03533972	May 23, 2018	2018
NCT03533725	https://clinicaltrials.gov/ct2/show/NCT03533725	May 23, 2018	2018
NCT03526965	https://clinicaltrials.gov/ct2/show/NCT03526965	May 16, 2018	2018
NCT03526770	https://clinicaltrials.gov/ct2/show/NCT03526770	May 16, 2018	2018
NCT03521466	https://clinicaltrials.gov/ct2/show/NCT03521466	May 10, 2018	2018
NCT03520595	https://clinicaltrials.gov/ct2/show/NCT03520595	May 10, 2018	2018
NCT03519165	https://clinicaltrials.gov/ct2/show/NCT03519165	May 8, 2018	2018
NCT03519152	https://clinicaltrials.gov/ct2/show/NCT03519152	May 8, 2018	2018
NCT03516370	https://clinicaltrials.gov/ct2/show/NCT03516370	May 4, 2018	2018
NCT03514914	https://clinicaltrials.gov/ct2/show/NCT03514914	May 3, 2018	2018
NCT03513575	https://clinicaltrials.gov/ct2/show/NCT03513575	May 1, 2018	2018
NCT03512366	https://clinicaltrials.gov/ct2/show/NCT03512366	April 30, 2018	2018
NCT03511781	https://clinicaltrials.gov/ct2/show/NCT03511781	April 30, 2018	2018
NCT03511378	https://clinicaltrials.gov/ct2/show/NCT03511378	April 27, 2018	2018
NCT03511261	https://clinicaltrials.gov/ct2/show/NCT03511261	April 27, 2018	2018
NCT03510962	https://clinicaltrials.gov/ct2/show/NCT03510962	April 27, 2018	2018
NCT03509545	https://clinicaltrials.gov/ct2/show/NCT03509545	April 26, 2018	2018
NCT03500718	https://clinicaltrials.gov/ct2/show/NCT03500718	April 17, 2018	2018
NCT03498833	https://clinicaltrials.gov/ct2/show/NCT03498833	April 17, 2018	2018
NCT03488485	https://clinicaltrials.gov/ct2/show/NCT03488485	April 5, 2018	2018
NCT03481088	https://clinicaltrials.gov/ct2/show/NCT03481088	March 29, 2018	2018
NCT03481036	https://clinicaltrials.gov/ct2/show/NCT03481036	March 29, 2018	2018
NCT03480932	https://clinicaltrials.gov/ct2/show/NCT03480932	March 29, 2018	2018
NCT03474146	https://clinicaltrials.gov/ct2/show/NCT03474146	March 22, 2018	2018
NCT03472222	https://clinicaltrials.gov/ct2/show/NCT03472222	March 21, 2018	2018
NCT03467555	https://clinicaltrials.gov/ct2/show/NCT03467555	March 16, 2018	2018
NCT03464487	https://clinicaltrials.gov/ct2/show/NCT03464487	March 14, 2018	2018
NCT03459911	https://clinicaltrials.gov/ct2/show/NCT03459911	March 9, 2018	2018
NCT03449602	https://clinicaltrials.gov/ct2/show/NCT03449602	February 28, 2018	2018
NCT03448770	https://clinicaltrials.gov/ct2/show/NCT03448770	February 28, 2018	2018
NCT03445598	https://clinicaltrials.gov/ct2/show/NCT03445598	February 26, 2018	2018
NCT03438838	https://clinicaltrials.gov/ct2/show/NCT03438838	February 20, 2018	2018
NCT03437460	https://clinicaltrials.gov/ct2/show/NCT03437460	February 19, 2018	2018
NCT03436043	https://clinicaltrials.gov/ct2/show/NCT03436043	February 16, 2018	2018
NCT03435757	https://clinicaltrials.gov/ct2/show/NCT03435757	February 16, 2018	2018
NCT03435653	https://clinicaltrials.gov/ct2/show/NCT03435653	February 16, 2018	2018
NCT03433508	https://clinicaltrials.gov/ct2/show/NCT03433508	February 14, 2018	2018
NCT03430856	https://clinicaltrials.gov/ct2/show/NCT03430856	February 13, 2018	2018
NCT03429764	https://clinicaltrials.gov/ct2/show/NCT03429764	February 12, 2018	2018
NCT03429478	https://clinicaltrials.gov/ct2/show/NCT03429478	February 12, 2018	2018
NCT03428776	https://clinicaltrials.gov/ct2/show/NCT03428776	February 12, 2018	2018
NCT03420144	https://clinicaltrials.gov/ct2/show/NCT03420144	February 2, 2018	2018
NCT03415724	https://clinicaltrials.gov/ct2/show/NCT03415724	January 30, 2018	2018
NCT03415698	https://clinicaltrials.gov/ct2/show/NCT03415698	January 30, 2018	2018
NCT03414073	https://clinicaltrials.gov/ct2/show/NCT03414073	January 29, 2018	2018
NCT03412669	https://clinicaltrials.gov/ct2/show/NCT03412669	January 26, 2018	2018
NCT03403530	https://clinicaltrials.gov/ct2/show/NCT03403530	January 18, 2018	2018
NCT03397875	https://clinicaltrials.gov/ct2/show/NCT03397875	January 12, 2018	2018
NCT03396900	https://clinicaltrials.gov/ct2/show/NCT03396900	January 11, 2018	2018
NCT03386695	https://clinicaltrials.gov/ct2/show/NCT03386695	December 29, 2017	2017
NCT03386331	https://clinicaltrials.gov/ct2/show/NCT03386331	December 29, 2017	2017
NCT03379480	https://clinicaltrials.gov/ct2/show/NCT03379480	December 20, 2017	2017
NCT03378154	https://clinicaltrials.gov/ct2/show/NCT03378154	December 19, 2017	2017
NCT03371953	https://clinicaltrials.gov/ct2/show/NCT03371953	December 13, 2017	2017
NCT03368885	https://clinicaltrials.gov/ct2/show/NCT03368885	December 11, 2017	2017
NCT03365310	https://clinicaltrials.gov/ct2/show/NCT03365310	December 7, 2017	2017
NCT03351517	https://clinicaltrials.gov/ct2/show/NCT03351517	November 24, 2017	2017
NCT03343340	https://clinicaltrials.gov/ct2/show/NCT03343340	November 17, 2017	2017
NCT03342040	https://clinicaltrials.gov/ct2/show/NCT03342040	November 14, 2017	2017
NCT03338647	https://clinicaltrials.gov/ct2/show/NCT03338647	November 9, 2017	2017
NCT03332134	https://clinicaltrials.gov/ct2/show/NCT03332134	November 6, 2017	2017
NCT03328754	https://clinicaltrials.gov/ct2/show/NCT03328754	November 1, 2017	2017
NCT03308630	https://clinicaltrials.gov/ct2/show/NCT03308630	October 12, 2017	2017
NCT03307551	https://clinicaltrials.gov/ct2/show/NCT03307551	October 11, 2017	2017
NCT03304457	https://clinicaltrials.gov/ct2/show/NCT03304457	October 9, 2017	2017
NCT03296644	https://clinicaltrials.gov/ct2/show/NCT03296644	September 28, 2017	2017
NCT03295461	https://clinicaltrials.gov/ct2/show/NCT03295461	September 27, 2017	2017
NCT03295292	https://clinicaltrials.gov/ct2/show/NCT03295292	September 27, 2017	2017
NCT03293459	https://clinicaltrials.gov/ct2/show/NCT03293459	September 26, 2017	2017
NCT03289338	https://clinicaltrials.gov/ct2/show/NCT03289338	September 20, 2017	2017
NCT03274245	https://clinicaltrials.gov/ct2/show/NCT03274245	September 6, 2017	2017
NCT03271671	https://clinicaltrials.gov/ct2/show/NCT03271671	September 5, 2017	2017
NCT03265405	https://clinicaltrials.gov/ct2/show/NCT03265405	August 29, 2017	2017
NCT03256916	https://clinicaltrials.gov/ct2/show/NCT03256916	August 22, 2017	2017
NCT03250143	https://clinicaltrials.gov/ct2/show/NCT03250143	August 15, 2017	2017
NCT03247959	https://clinicaltrials.gov/ct2/show/NCT03247959	August 14, 2017	2017
NCT03237637	https://clinicaltrials.gov/ct2/show/NCT03237637	August 2, 2017	2017
NCT03236740	https://clinicaltrials.gov/ct2/show/NCT03236740	August 2, 2017	2017
NCT03234426	https://clinicaltrials.gov/ct2/show/NCT03234426	July 31, 2017	2017
NCT03230344	https://clinicaltrials.gov/ct2/show/NCT03230344	July 26, 2017	2017
NCT03230058	https://clinicaltrials.gov/ct2/show/NCT03230058	July 26, 2017	2017
NCT03229603	https://clinicaltrials.gov/ct2/show/NCT03229603	July 25, 2017	2017
NCT03228979	https://clinicaltrials.gov/ct2/show/NCT03228979	July 25, 2017	2017
NCT03228199	https://clinicaltrials.gov/ct2/show/NCT03228199	July 24, 2017	2017
NCT03221946	https://clinicaltrials.gov/ct2/show/NCT03221946	July 19, 2017	2017
NCT03220061	https://clinicaltrials.gov/ct2/show/NCT03220061	July 18, 2017	2017
NCT03219710	https://clinicaltrials.gov/ct2/show/NCT03219710	July 17, 2017	2017
NCT03216122	https://clinicaltrials.gov/ct2/show/NCT03216122	July 13, 2017	2017
NCT03215875	https://clinicaltrials.gov/ct2/show/NCT03215875	July 12, 2017	2017
NCT03214874	https://clinicaltrials.gov/ct2/show/NCT03214874	July 12, 2017	2017
NCT03207698	https://clinicaltrials.gov/ct2/show/NCT03207698	July 5, 2017	2017
NCT03200301	https://clinicaltrials.gov/ct2/show/NCT03200301	June 27, 2017	2017
NCT03198936	https://clinicaltrials.gov/ct2/show/NCT03198936	June 26, 2017	2017
NCT03195920	https://clinicaltrials.gov/ct2/show/NCT03195920	June 22, 2017	2017
NCT03191318	https://clinicaltrials.gov/ct2/show/NCT03191318	June 19, 2017	2017
NCT03171324	https://clinicaltrials.gov/ct2/show/NCT03171324	May 31, 2017	2017
NCT03170765	https://clinicaltrials.gov/ct2/show/NCT03170765	May 31, 2017	2017
NCT03170596	https://clinicaltrials.gov/ct2/show/NCT03170596	May 31, 2017	2017
NCT03169920	https://clinicaltrials.gov/ct2/show/NCT03169920	May 30, 2017	2017
NCT03169322	https://clinicaltrials.gov/ct2/show/NCT03169322	May 30, 2017	2017
NCT03167294	https://clinicaltrials.gov/ct2/show/NCT03167294	May 25, 2017	2017
NCT03163030	https://clinicaltrials.gov/ct2/show/NCT03163030	May 22, 2017	2017
NCT03162419	https://clinicaltrials.gov/ct2/show/NCT03162419	May 22, 2017	2017
NCT03161106	https://clinicaltrials.gov/ct2/show/NCT03161106	May 19, 2017	2017
NCT03155269	https://clinicaltrials.gov/ct2/show/NCT03155269	May 16, 2017	2017
NCT03151031	https://clinicaltrials.gov/ct2/show/NCT03151031	May 12, 2017	2017
NCT03150927	https://clinicaltrials.gov/ct2/show/NCT03150927	May 12, 2017	2017
NCT03150277	https://clinicaltrials.gov/ct2/show/NCT03150277	May 12, 2017	2017
NCT03146104	https://clinicaltrials.gov/ct2/show/NCT03146104	May 9, 2017	2017
NCT03145168	https://clinicaltrials.gov/ct2/show/NCT03145168	May 9, 2017	2017
NCT03144713	https://clinicaltrials.gov/ct2/show/NCT03144713	May 9, 2017	2017
NCT03143803	https://clinicaltrials.gov/ct2/show/NCT03143803	May 8, 2017	2017
NCT03140540	https://clinicaltrials.gov/ct2/show/NCT03140540	May 4, 2017	2017
NCT03139292	https://clinicaltrials.gov/ct2/show/NCT03139292	May 3, 2017	2017
NCT03137953	https://clinicaltrials.gov/ct2/show/NCT03137953	May 3, 2017	2017
NCT03133299	https://clinicaltrials.gov/ct2/show/NCT03133299	April 28, 2017	2017
NCT03133026	https://clinicaltrials.gov/ct2/show/NCT03133026	April 28, 2017	2017
NCT03130660	https://clinicaltrials.gov/ct2/show/NCT03130660	April 26, 2017	2017
NCT03127891	https://clinicaltrials.gov/ct2/show/NCT03127891	April 25, 2017	2017
NCT03125889	https://clinicaltrials.gov/ct2/show/NCT03125889	April 24, 2017	2017
NCT03125863	https://clinicaltrials.gov/ct2/show/NCT03125863	April 24, 2017	2017
NCT03123666	https://clinicaltrials.gov/ct2/show/NCT03123666	April 21, 2017	2017
NCT03123653	https://clinicaltrials.gov/ct2/show/NCT03123653	April 21, 2017	2017
NCT03121612	https://clinicaltrials.gov/ct2/show/NCT03121612	April 20, 2017	2017
NCT03120637	https://clinicaltrials.gov/ct2/show/NCT03120637	April 19, 2017	2017
NCT03120234	https://clinicaltrials.gov/ct2/show/NCT03120234	April 19, 2017	2017
NCT03115697	https://clinicaltrials.gov/ct2/show/NCT03115697	April 14, 2017	2017
NCT03115060	https://clinicaltrials.gov/ct2/show/NCT03115060	April 14, 2017	2017
NCT03110497	https://clinicaltrials.gov/ct2/show/NCT03110497	April 12, 2017	2017
NCT03109392	https://clinicaltrials.gov/ct2/show/NCT03109392	April 12, 2017	2017
NCT03109119	https://clinicaltrials.gov/ct2/show/NCT03109119	April 12, 2017	2017
NCT03106649	https://clinicaltrials.gov/ct2/show/NCT03106649	April 10, 2017	2017
NCT03101202	https://clinicaltrials.gov/ct2/show/NCT03101202	April 5, 2017	2017
NCT03099616	https://clinicaltrials.gov/ct2/show/NCT03099616	April 4, 2017	2017
NCT03089229	https://clinicaltrials.gov/ct2/show/NCT03089229	March 24, 2017	2017
NCT03088501	https://clinicaltrials.gov/ct2/show/NCT03088501	March 23, 2017	2017
NCT03086655	https://clinicaltrials.gov/ct2/show/NCT03086655	March 22, 2017	2017
NCT03081728	https://clinicaltrials.gov/ct2/show/NCT03081728	March 16, 2017	2017
NCT03075657	https://clinicaltrials.gov/ct2/show/NCT03075657	March 9, 2017	2017
NCT03066089	https://clinicaltrials.gov/ct2/show/NCT03066089	February 28, 2017	2017
NCT03062436	https://clinicaltrials.gov/ct2/show/NCT03062436	February 23, 2017	2017
NCT03058471	https://clinicaltrials.gov/ct2/show/NCT03058471	February 23, 2017	2017
NCT03053739	https://clinicaltrials.gov/ct2/show/NCT03053739	February 15, 2017	2017
NCT03052673	https://clinicaltrials.gov/ct2/show/NCT03052673	February 14, 2017	2017
NCT03044470	https://clinicaltrials.gov/ct2/show/NCT03044470	February 7, 2017	2017
NCT03044119	https://clinicaltrials.gov/ct2/show/NCT03044119	February 6, 2017	2017
NCT03043196	https://clinicaltrials.gov/ct2/show/NCT03043196	February 3, 2017	2017
NCT03040193	https://clinicaltrials.gov/ct2/show/NCT03040193	February 2, 2017	2017
NCT03039465	https://clinicaltrials.gov/ct2/show/NCT03039465	February 1, 2017	2017
NCT03037320	https://clinicaltrials.gov/ct2/show/NCT03037320	January 31, 2017	2017
NCT03035695	https://clinicaltrials.gov/ct2/show/NCT03035695	January 30, 2017	2017
NCT03026855	https://clinicaltrials.gov/ct2/show/NCT03026855	January 20, 2017	2017
NCT03026478	https://clinicaltrials.gov/ct2/show/NCT03026478	January 20, 2017	2017
NCT03022253	https://clinicaltrials.gov/ct2/show/NCT03022253	January 16, 2017	2017
NCT03016546	https://clinicaltrials.gov/ct2/show/NCT03016546	January 10, 2017	2017
NCT03013075	https://clinicaltrials.gov/ct2/show/NCT03013075	January 6, 2017	2017
NCT03013049	https://clinicaltrials.gov/ct2/show/NCT03013049	January 6, 2017	2017
NCT03011658	https://clinicaltrials.gov/ct2/show/NCT03011658	January 5, 2017	2017
NCT03010540	https://clinicaltrials.gov/ct2/show/NCT03010540	January 5, 2017	2017
NCT03005860	https://clinicaltrials.gov/ct2/show/NCT03005860	December 29, 2016	2016
NCT03005665	https://clinicaltrials.gov/ct2/show/NCT03005665	December 29, 2016	2016
NCT03004196	https://clinicaltrials.gov/ct2/show/NCT03004196	December 28, 2016	2016
NCT03003624	https://clinicaltrials.gov/ct2/show/NCT03003624	December 28, 2016	2016
NCT03001401	https://clinicaltrials.gov/ct2/show/NCT03001401	December 23, 2016	2016
NCT02987218	https://clinicaltrials.gov/ct2/show/NCT02987218	December 8, 2016	2016
NCT02985255	https://clinicaltrials.gov/ct2/show/NCT02985255	December 7, 2016	2016
NCT02985099	https://clinicaltrials.gov/ct2/show/NCT02985099	December 7, 2016	2016
NCT02981277	https://clinicaltrials.gov/ct2/show/NCT02981277	December 5, 2016	2016
NCT02981264	https://clinicaltrials.gov/ct2/show/NCT02981264	December 5, 2016	2016
NCT02979548	https://clinicaltrials.gov/ct2/show/NCT02979548	December 1, 2016	2016
NCT02971306	https://clinicaltrials.gov/ct2/show/NCT02971306	November 22, 2016	2016
NCT02969915	https://clinicaltrials.gov/ct2/show/NCT02969915	November 21, 2016	2016
NCT02964858	https://clinicaltrials.gov/ct2/show/NCT02964858	November 16, 2016	2016
NCT02953483	https://clinicaltrials.gov/ct2/show/NCT02953483	November 2, 2016	2016
NCT02951325	https://clinicaltrials.gov/ct2/show/NCT02951325	November 1, 2016	2016
NCT02948023	https://clinicaltrials.gov/ct2/show/NCT02948023	October 28, 2016	2016
NCT02946242	https://clinicaltrials.gov/ct2/show/NCT02946242	October 27, 2016	2016
NCT02937961	https://clinicaltrials.gov/ct2/show/NCT02937961	October 19, 2016	2016
NCT02937935	https://clinicaltrials.gov/ct2/show/NCT02937935	October 19, 2016	2016
NCT02936167	https://clinicaltrials.gov/ct2/show/NCT02936167	October 18, 2016	2016
NCT02935881	https://clinicaltrials.gov/ct2/show/NCT02935881	October 18, 2016	2016
NCT02931994	https://clinicaltrials.gov/ct2/show/NCT02931994	October 13, 2016	2016
NCT02930343	https://clinicaltrials.gov/ct2/show/NCT02930343	October 12, 2016	2016
NCT02929121	https://clinicaltrials.gov/ct2/show/NCT02929121	October 10, 2016	2016
NCT02925832	https://clinicaltrials.gov/ct2/show/NCT02925832	October 6, 2016	2016
NCT02925611	https://clinicaltrials.gov/ct2/show/NCT02925611	October 6, 2016	2016
NCT02920125	https://clinicaltrials.gov/ct2/show/NCT02920125	September 30, 2016	2016
NCT02918487	https://clinicaltrials.gov/ct2/show/NCT02918487	September 29, 2016	2016
NCT02916485	https://clinicaltrials.gov/ct2/show/NCT02916485	September 27, 2016	2016
NCT02913300	https://clinicaltrials.gov/ct2/show/NCT02913300	September 23, 2016	2016
NCT02912689	https://clinicaltrials.gov/ct2/show/NCT02912689	September 23, 2016	2016
NCT02910947	https://clinicaltrials.gov/ct2/show/NCT02910947	September 22, 2016	2016
NCT02907125	https://clinicaltrials.gov/ct2/show/NCT02907125	September 20, 2016	2016
NCT02903108	https://clinicaltrials.gov/ct2/show/NCT02903108	September 16, 2016	2016
NCT02899130	https://clinicaltrials.gov/ct2/show/NCT02899130	September 14, 2016	2016
NCT02896205	https://clinicaltrials.gov/ct2/show/NCT02896205	September 12, 2016	2016
NCT02891460	https://clinicaltrials.gov/ct2/show/NCT02891460	September 7, 2016	2016
NCT02883101	https://clinicaltrials.gov/ct2/show/NCT02883101	August 30, 2016	2016
NCT02879708	https://clinicaltrials.gov/ct2/show/NCT02879708	August 26, 2016	2016
NCT02877693	https://clinicaltrials.gov/ct2/show/NCT02877693	August 24, 2016	2016
NCT02877524	https://clinicaltrials.gov/ct2/show/NCT02877524	August 24, 2016	2016
NCT02877498	https://clinicaltrials.gov/ct2/show/NCT02877498	August 24, 2016	2016
NCT02876562	https://clinicaltrials.gov/ct2/show/NCT02876562	August 24, 2016	2016
NCT02875756	https://clinicaltrials.gov/ct2/show/NCT02875756	August 23, 2016	2016
NCT02868164	https://clinicaltrials.gov/ct2/show/NCT02868164	August 16, 2016	2016
NCT02868151	https://clinicaltrials.gov/ct2/show/NCT02868151	August 16, 2016	2016
NCT02867930	https://clinicaltrials.gov/ct2/show/NCT02867930	August 16, 2016	2016
NCT02867865	https://clinicaltrials.gov/ct2/show/NCT02867865	August 16, 2016	2016
NCT02866786	https://clinicaltrials.gov/ct2/show/NCT02866786	August 15, 2016	2016
NCT02851927	https://clinicaltrials.gov/ct2/show/NCT02851927	August 2, 2016	2016
NCT02847780	https://clinicaltrials.gov/ct2/show/NCT02847780	July 28, 2016	2016
NCT02845921	https://clinicaltrials.gov/ct2/show/NCT02845921	July 27, 2016	2016
NCT02830230	https://clinicaltrials.gov/ct2/show/NCT02830230	July 12, 2016	2016
NCT02827305	https://clinicaltrials.gov/ct2/show/NCT02827305	July 11, 2016	2016
NCT02827292	https://clinicaltrials.gov/ct2/show/NCT02827292	July 11, 2016	2016
NCT02824939	https://clinicaltrials.gov/ct2/show/NCT02824939	July 7, 2016	2016
NCT02818530	https://clinicaltrials.gov/ct2/show/NCT02818530	June 29, 2016	2016
NCT02816827	https://clinicaltrials.gov/ct2/show/NCT02816827	June 29, 2016	2016
NCT02815904	https://clinicaltrials.gov/ct2/show/NCT02815904	June 28, 2016	2016
NCT02814357	https://clinicaltrials.gov/ct2/show/NCT02814357	June 27, 2016	2016
NCT02807259	https://clinicaltrials.gov/ct2/show/NCT02807259	June 21, 2016	2016
NCT02803788	https://clinicaltrials.gov/ct2/show/NCT02803788	June 17, 2016	2016
NCT02803385	https://clinicaltrials.gov/ct2/show/NCT02803385	June 17, 2016	2016
NCT02800902	https://clinicaltrials.gov/ct2/show/NCT02800902	June 15, 2016	2016
NCT02795728	https://clinicaltrials.gov/ct2/show/NCT02795728	June 10, 2016	2016
NCT02788240	https://clinicaltrials.gov/ct2/show/NCT02788240	June 2, 2016	2016
NCT02786823	https://clinicaltrials.gov/ct2/show/NCT02786823	June 1, 2016	2016
NCT02785653	https://clinicaltrials.gov/ct2/show/NCT02785653	May 30, 2016	2016
NCT02783235	https://clinicaltrials.gov/ct2/show/NCT02783235	May 26, 2016	2016
NCT02782767	https://clinicaltrials.gov/ct2/show/NCT02782767	May 25, 2016	2016
NCT02781597	https://clinicaltrials.gov/ct2/show/NCT02781597	May 24, 2016	2016
NCT02778308	https://clinicaltrials.gov/ct2/show/NCT02778308	May 19, 2016	2016
NCT02776189	https://clinicaltrials.gov/ct2/show/NCT02776189	May 18, 2016	2016
NCT02775266	https://clinicaltrials.gov/ct2/show/NCT02775266	May 17, 2016	2016
NCT02773485	https://clinicaltrials.gov/ct2/show/NCT02773485	May 16, 2016	2016
NCT02771925	https://clinicaltrials.gov/ct2/show/NCT02771925	May 13, 2016	2016
NCT02771873	https://clinicaltrials.gov/ct2/show/NCT02771873	May 13, 2016	2016
NCT02767310	https://clinicaltrials.gov/ct2/show/NCT02767310	May 10, 2016	2016
NCT02757222	https://clinicaltrials.gov/ct2/show/NCT02757222	May 2, 2016	2016
NCT02757170	https://clinicaltrials.gov/ct2/show/NCT02757170	May 2, 2016	2016
NCT02748707	https://clinicaltrials.gov/ct2/show/NCT02748707	April 22, 2016	2016
NCT02748005	https://clinicaltrials.gov/ct2/show/NCT02748005	April 22, 2016	2016
NCT02745288	https://clinicaltrials.gov/ct2/show/NCT02745288	April 20, 2016	2016
NCT02744131	https://clinicaltrials.gov/ct2/show/NCT02744131	April 20, 2016	2016
NCT02742857	https://clinicaltrials.gov/ct2/show/NCT02742857	April 19, 2016	2016
NCT02739581	https://clinicaltrials.gov/ct2/show/NCT02739581	April 15, 2016	2016
NCT02739178	https://clinicaltrials.gov/ct2/show/NCT02739178	April 15, 2016	2016
NCT02738541	https://clinicaltrials.gov/ct2/show/NCT02738541	April 14, 2016	2016
NCT02738515	https://clinicaltrials.gov/ct2/show/NCT02738515	April 14, 2016	2016
NCT02736604	https://clinicaltrials.gov/ct2/show/NCT02736604	April 13, 2016	2016
NCT02731586	https://clinicaltrials.gov/ct2/show/NCT02731586	April 7, 2016	2016
NCT02725502	https://clinicaltrials.gov/ct2/show/NCT02725502	April 1, 2016	2016
NCT02721264	https://clinicaltrials.gov/ct2/show/NCT02721264	March 29, 2016	2016
NCT02721173	https://clinicaltrials.gov/ct2/show/NCT02721173	March 29, 2016	2016
NCT02719210	https://clinicaltrials.gov/ct2/show/NCT02719210	March 25, 2016	2016
NCT02718079	https://clinicaltrials.gov/ct2/show/NCT02718079	March 24, 2016	2016
NCT02716558	https://clinicaltrials.gov/ct2/show/NCT02716558	March 23, 2016	2016
NCT02715973	https://clinicaltrials.gov/ct2/show/NCT02715973	March 22, 2016	2016
NCT02713685	https://clinicaltrials.gov/ct2/show/NCT02713685	March 21, 2016	2016
NCT02713191	https://clinicaltrials.gov/ct2/show/NCT02713191	March 18, 2016	2016
NCT02708030	https://clinicaltrials.gov/ct2/show/NCT02708030	March 15, 2016	2016
NCT02705768	https://clinicaltrials.gov/ct2/show/NCT02705768	March 11, 2016	2016
NCT02704078	https://clinicaltrials.gov/ct2/show/NCT02704078	March 9, 2016	2016
NCT02703064	https://clinicaltrials.gov/ct2/show/NCT02703064	March 9, 2016	2016
NCT02703025	https://clinicaltrials.gov/ct2/show/NCT02703025	March 9, 2016	2016
NCT02702947	https://clinicaltrials.gov/ct2/show/NCT02702947	March 9, 2016	2016
NCT02702882	https://clinicaltrials.gov/ct2/show/NCT02702882	March 9, 2016	2016
NCT02701179	https://clinicaltrials.gov/ct2/show/NCT02701179	March 8, 2016	2016
NCT02697825	https://clinicaltrials.gov/ct2/show/NCT02697825	March 3, 2016	2016
NCT02693392	https://clinicaltrials.gov/ct2/show/NCT02693392	February 26, 2016	2016
NCT02691585	https://clinicaltrials.gov/ct2/show/NCT02691585	February 25, 2016	2016
NCT02689245	https://clinicaltrials.gov/ct2/show/NCT02689245	February 23, 2016	2016
NCT02686476	https://clinicaltrials.gov/ct2/show/NCT02686476	February 19, 2016	2016
NCT02686385	https://clinicaltrials.gov/ct2/show/NCT02686385	February 19, 2016	2016
NCT02683759	https://clinicaltrials.gov/ct2/show/NCT02683759	February 17, 2016	2016
NCT02683733	https://clinicaltrials.gov/ct2/show/NCT02683733	February 17, 2016	2016
NCT02681939	https://clinicaltrials.gov/ct2/show/NCT02681939	February 15, 2016	2016
NCT02679443	https://clinicaltrials.gov/ct2/show/NCT02679443	February 10, 2016	2016
NCT02671786	https://clinicaltrials.gov/ct2/show/NCT02671786	February 2, 2016	2016
NCT02658422	https://clinicaltrials.gov/ct2/show/NCT02658422	January 18, 2016	2016
NCT02655939	https://clinicaltrials.gov/ct2/show/NCT02655939	January 14, 2016	2016
NCT02653534	https://clinicaltrials.gov/ct2/show/NCT02653534	January 12, 2016	2016
NCT02649335	https://clinicaltrials.gov/ct2/show/NCT02649335	January 7, 2016	2016
NCT02645669	https://clinicaltrials.gov/ct2/show/NCT02645669	January 5, 2016	2016
NCT02645656	https://clinicaltrials.gov/ct2/show/NCT02645656	January 5, 2016	2016
NCT02645565	https://clinicaltrials.gov/ct2/show/NCT02645565	January 1, 2016	2016
NCT02645227	https://clinicaltrials.gov/ct2/show/NCT02645227	January 1, 2016	2016
NCT02644499	https://clinicaltrials.gov/ct2/show/NCT02644499	December 31, 2015	2015
NCT02643277	https://clinicaltrials.gov/ct2/show/NCT02643277	December 31, 2015	2015
NCT02642003	https://clinicaltrials.gov/ct2/show/NCT02642003	December 30, 2015	2015
NCT02639572	https://clinicaltrials.gov/ct2/show/NCT02639572	December 24, 2015	2015
NCT02638740	https://clinicaltrials.gov/ct2/show/NCT02638740	December 23, 2015	2015
NCT02636114	https://clinicaltrials.gov/ct2/show/NCT02636114	December 21, 2015	2015
NCT02635529	https://clinicaltrials.gov/ct2/show/NCT02635529	December 21, 2015	2015
NCT02632968	https://clinicaltrials.gov/ct2/show/NCT02632968	December 17, 2015	2015
NCT02631343	https://clinicaltrials.gov/ct2/show/NCT02631343	December 16, 2015	2015
NCT02626117	https://clinicaltrials.gov/ct2/show/NCT02626117	December 10, 2015	2015
NCT02618226	https://clinicaltrials.gov/ct2/show/NCT02618226	December 1, 2015	2015
NCT02612792	https://clinicaltrials.gov/ct2/show/NCT02612792	November 24, 2015	2015
NCT02610881	https://clinicaltrials.gov/ct2/show/NCT02610881	November 20, 2015	2015
NCT02609061	https://clinicaltrials.gov/ct2/show/NCT02609061	November 20, 2015	2015
NCT02598102	https://clinicaltrials.gov/ct2/show/NCT02598102	November 5, 2015	2015
NCT02593136	https://clinicaltrials.gov/ct2/show/NCT02593136	October 30, 2015	2015
NCT02583698	https://clinicaltrials.gov/ct2/show/NCT02583698	October 22, 2015	2015
NCT02583282	https://clinicaltrials.gov/ct2/show/NCT02583282	October 22, 2015	2015
NCT02580331	https://clinicaltrials.gov/ct2/show/NCT02580331	October 20, 2015	2015
NCT02568527	https://clinicaltrials.gov/ct2/show/NCT02568527	October 6, 2015	2015
NCT02562209	https://clinicaltrials.gov/ct2/show/NCT02562209	September 29, 2015	2015
NCT02546804	https://clinicaltrials.gov/ct2/show/NCT02546804	September 11, 2015	2015
NCT02545413	https://clinicaltrials.gov/ct2/show/NCT02545413	September 10, 2015	2015
NCT02545244	https://clinicaltrials.gov/ct2/show/NCT02545244	September 9, 2015	2015
NCT02543528	https://clinicaltrials.gov/ct2/show/NCT02543528	September 7, 2015	2015
NCT02542865	https://clinicaltrials.gov/ct2/show/NCT02542865	September 7, 2015	2015
NCT02541409	https://clinicaltrials.gov/ct2/show/NCT02541409	September 4, 2015	2015
NCT02540642	https://clinicaltrials.gov/ct2/show/NCT02540642	September 4, 2015	2015
NCT02518152	https://clinicaltrials.gov/ct2/show/NCT02518152	August 7, 2015	2015
NCT02513888	https://clinicaltrials.gov/ct2/show/NCT02513888	August 3, 2015	2015
NCT02513875	https://clinicaltrials.gov/ct2/show/NCT02513875	August 3, 2015	2015
NCT02513433	https://clinicaltrials.gov/ct2/show/NCT02513433	July 31, 2015	2015
NCT02512549	https://clinicaltrials.gov/ct2/show/NCT02512549	July 31, 2015	2015
NCT02502812	https://clinicaltrials.gov/ct2/show/NCT02502812	July 20, 2015	2015
NCT02500277	https://clinicaltrials.gov/ct2/show/NCT02500277	July 16, 2015	2015
NCT02492503	https://clinicaltrials.gov/ct2/show/NCT02492503	July 8, 2015	2015
NCT02491645	https://clinicaltrials.gov/ct2/show/NCT02491645	July 8, 2015	2015
NCT02487862	https://clinicaltrials.gov/ct2/show/NCT02487862	July 2, 2015	2015
NCT02484014	https://clinicaltrials.gov/ct2/show/NCT02484014	June 29, 2015	2015
NCT02473796	https://clinicaltrials.gov/ct2/show/NCT02473796	June 17, 2015	2015
NCT02473341	https://clinicaltrials.gov/ct2/show/NCT02473341	June 16, 2015	2015
NCT02472808	https://clinicaltrials.gov/ct2/show/NCT02472808	June 16, 2015	2015
NCT02472522	https://clinicaltrials.gov/ct2/show/NCT02472522	June 16, 2015	2015
NCT02468089	https://clinicaltrials.gov/ct2/show/NCT02468089	June 10, 2015	2015
NCT02468063	https://clinicaltrials.gov/ct2/show/NCT02468063	June 10, 2015	2015
NCT02467348	https://clinicaltrials.gov/ct2/show/NCT02467348	June 10, 2015	2015
NCT02462642	https://clinicaltrials.gov/ct2/show/NCT02462642	June 4, 2015	2015
NCT02460744	https://clinicaltrials.gov/ct2/show/NCT02460744	June 2, 2015	2015
NCT02460510	https://clinicaltrials.gov/ct2/show/NCT02460510	June 2, 2015	2015
NCT02459431	https://clinicaltrials.gov/ct2/show/NCT02459431	June 2, 2015	2015
NCT02459223	https://clinicaltrials.gov/ct2/show/NCT02459223	June 2, 2015	2015
NCT02457923	https://clinicaltrials.gov/ct2/show/NCT02457923	May 29, 2015	2015
NCT02456896	https://clinicaltrials.gov/ct2/show/NCT02456896	May 29, 2015	2015
NCT02455778	https://clinicaltrials.gov/ct2/show/NCT02455778	May 28, 2015	2015
NCT02454764	https://clinicaltrials.gov/ct2/show/NCT02454764	May 27, 2015	2015
NCT02448511	https://clinicaltrials.gov/ct2/show/NCT02448511	May 19, 2015	2015
NCT02446782	https://clinicaltrials.gov/ct2/show/NCT02446782	May 18, 2015	2015
NCT02446067	https://clinicaltrials.gov/ct2/show/NCT02446067	May 15, 2015	2015
NCT02440009	https://clinicaltrials.gov/ct2/show/NCT02440009	May 12, 2015	2015
NCT02435693	https://clinicaltrials.gov/ct2/show/NCT02435693	May 6, 2015	2015
NCT02428127	https://clinicaltrials.gov/ct2/show/NCT02428127	April 28, 2015	2015
NCT02427139	https://clinicaltrials.gov/ct2/show/NCT02427139	April 27, 2015	2015
NCT02424812	https://clinicaltrials.gov/ct2/show/NCT02424812	April 23, 2015	2015
NCT02424565	https://clinicaltrials.gov/ct2/show/NCT02424565	April 23, 2015	2015
NCT02424006	https://clinicaltrials.gov/ct2/show/NCT02424006	April 22, 2015	2015
NCT02417506	https://clinicaltrials.gov/ct2/show/NCT02417506	April 15, 2015	2015
NCT02416245	https://clinicaltrials.gov/ct2/show/NCT02416245	April 14, 2015	2015
NCT02413268	https://clinicaltrials.gov/ct2/show/NCT02413268	April 9, 2015	2015
NCT02412007	https://clinicaltrials.gov/ct2/show/NCT02412007	April 8, 2015	2015
NCT02409940	https://clinicaltrials.gov/ct2/show/NCT02409940	April 7, 2015	2015
NCT02408731	https://clinicaltrials.gov/ct2/show/NCT02408731	April 3, 2015	2015
NCT02408601	https://clinicaltrials.gov/ct2/show/NCT02408601	April 3, 2015	2015
NCT02405897	https://clinicaltrials.gov/ct2/show/NCT02405897	April 1, 2015	2015
NCT02399904	https://clinicaltrials.gov/ct2/show/NCT02399904	March 26, 2015	2015
NCT02397369	https://clinicaltrials.gov/ct2/show/NCT02397369	March 24, 2015	2015
NCT02394808	https://clinicaltrials.gov/ct2/show/NCT02394808	March 20, 2015	2015
NCT02390687	https://clinicaltrials.gov/ct2/show/NCT02390687	March 17, 2015	2015
NCT02381769	https://clinicaltrials.gov/ct2/show/NCT02381769	March 6, 2015	2015
NCT02381431	https://clinicaltrials.gov/ct2/show/NCT02381431	March 6, 2015	2015
NCT02380248	https://clinicaltrials.gov/ct2/show/NCT02380248	March 5, 2015	2015
NCT02372851	https://clinicaltrials.gov/ct2/show/NCT02372851	February 26, 2015	2015
NCT02357771	https://clinicaltrials.gov/ct2/show/NCT02357771	February 6, 2015	2015
NCT02354638	https://clinicaltrials.gov/ct2/show/NCT02354638	February 3, 2015	2015
NCT02350023	https://clinicaltrials.gov/ct2/show/NCT02350023	January 29, 2015	2015
NCT02345187	https://clinicaltrials.gov/ct2/show/NCT02345187	January 26, 2015	2015
NCT02330432	https://clinicaltrials.gov/ct2/show/NCT02330432	January 5, 2015	2015
NCT02329353	https://clinicaltrials.gov/ct2/show/NCT02329353	December 31, 2014	2014
NCT02328053	https://clinicaltrials.gov/ct2/show/NCT02328053	December 31, 2014	2014
NCT02322671	https://clinicaltrials.gov/ct2/show/NCT02322671	December 23, 2014	2014
NCT02322658	https://clinicaltrials.gov/ct2/show/NCT02322658	December 23, 2014	2014
NCT02322645	https://clinicaltrials.gov/ct2/show/NCT02322645	December 23, 2014	2014
NCT02322632	https://clinicaltrials.gov/ct2/show/NCT02322632	December 23, 2014	2014
NCT02320747	https://clinicaltrials.gov/ct2/show/NCT02320747	December 19, 2014	2014
NCT02319330	https://clinicaltrials.gov/ct2/show/NCT02319330	December 18, 2014	2014
NCT02318446	https://clinicaltrials.gov/ct2/show/NCT02318446	December 17, 2014	2014
NCT02316418	https://clinicaltrials.gov/ct2/show/NCT02316418	December 12, 2014	2014
NCT02310932	https://clinicaltrials.gov/ct2/show/NCT02310932	December 8, 2014	2014
NCT02303223	https://clinicaltrials.gov/ct2/show/NCT02303223	November 27, 2014	2014
NCT02302105	https://clinicaltrials.gov/ct2/show/NCT02302105	November 26, 2014	2014
NCT02301871	https://clinicaltrials.gov/ct2/show/NCT02301871	November 26, 2014	2014
NCT02297854	https://clinicaltrials.gov/ct2/show/NCT02297854	November 21, 2014	2014
NCT02296762	https://clinicaltrials.gov/ct2/show/NCT02296762	November 20, 2014	2014
NCT02296749	https://clinicaltrials.gov/ct2/show/NCT02296749	November 20, 2014	2014
NCT02296723	https://clinicaltrials.gov/ct2/show/NCT02296723	November 20, 2014	2014
NCT02292069	https://clinicaltrials.gov/ct2/show/NCT02292069	November 17, 2014	2014
NCT02291367	https://clinicaltrials.gov/ct2/show/NCT02291367	November 14, 2014	2014
NCT02291341	https://clinicaltrials.gov/ct2/show/NCT02291341	November 14, 2014	2014
NCT02287077	https://clinicaltrials.gov/ct2/show/NCT02287077	November 10, 2014	2014
NCT02265484	https://clinicaltrials.gov/ct2/show/NCT02265484	October 16, 2014	2014
NCT02265328	https://clinicaltrials.gov/ct2/show/NCT02265328	October 15, 2014	2014
NCT02265276	https://clinicaltrials.gov/ct2/show/NCT02265276	October 15, 2014	2014
NCT02263352	https://clinicaltrials.gov/ct2/show/NCT02263352	October 13, 2014	2014
NCT02260713	https://clinicaltrials.gov/ct2/show/NCT02260713	October 9, 2014	2014
NCT02259647	https://clinicaltrials.gov/ct2/show/NCT02259647	October 8, 2014	2014
NCT02254460	https://clinicaltrials.gov/ct2/show/NCT02254460	October 1, 2014	2014
NCT02254447	https://clinicaltrials.gov/ct2/show/NCT02254447	October 1, 2014	2014
NCT02249741	https://clinicaltrials.gov/ct2/show/NCT02249741	September 26, 2014	2014
NCT02249455	https://clinicaltrials.gov/ct2/show/NCT02249455	September 25, 2014	2014
NCT02248792	https://clinicaltrials.gov/ct2/show/NCT02248792	September 25, 2014	2014
NCT02245776	https://clinicaltrials.gov/ct2/show/NCT02245776	September 22, 2014	2014
NCT02245724	https://clinicaltrials.gov/ct2/show/NCT02245724	September 22, 2014	2014
NCT02245711	https://clinicaltrials.gov/ct2/show/NCT02245711	September 22, 2014	2014
NCT02245698	https://clinicaltrials.gov/ct2/show/NCT02245698	September 19, 2014	2014
NCT02243644	https://clinicaltrials.gov/ct2/show/NCT02243644	September 18, 2014	2014
NCT02242071	https://clinicaltrials.gov/ct2/show/NCT02242071	September 16, 2014	2014
NCT02241928	https://clinicaltrials.gov/ct2/show/NCT02241928	September 16, 2014	2014
NCT02241434	https://clinicaltrials.gov/ct2/show/NCT02241434	September 16, 2014	2014
NCT02241395	https://clinicaltrials.gov/ct2/show/NCT02241395	September 16, 2014	2014
NCT02241330	https://clinicaltrials.gov/ct2/show/NCT02241330	September 16, 2014	2014
NCT02240771	https://clinicaltrials.gov/ct2/show/NCT02240771	September 16, 2014	2014
NCT02240550	https://clinicaltrials.gov/ct2/show/NCT02240550	September 15, 2014	2014
NCT02238912	https://clinicaltrials.gov/ct2/show/NCT02238912	September 12, 2014	2014
NCT02232295	https://clinicaltrials.gov/ct2/show/NCT02232295	September 5, 2014	2014
NCT02231333	https://clinicaltrials.gov/ct2/show/NCT02231333	September 4, 2014	2014
NCT02222935	https://clinicaltrials.gov/ct2/show/NCT02222935	August 22, 2014	2014
NCT02218918	https://clinicaltrials.gov/ct2/show/NCT02218918	August 18, 2014	2014
NCT02218905	https://clinicaltrials.gov/ct2/show/NCT02218905	August 18, 2014	2014
NCT02218528	https://clinicaltrials.gov/ct2/show/NCT02218528	August 18, 2014	2014
NCT02207101	https://clinicaltrials.gov/ct2/show/NCT02207101	August 1, 2014	2014
NCT02206789	https://clinicaltrials.gov/ct2/show/NCT02206789	August 1, 2014	2014
NCT02203812	https://clinicaltrials.gov/ct2/show/NCT02203812	July 30, 2014	2014
NCT02203227	https://clinicaltrials.gov/ct2/show/NCT02203227	July 29, 2014	2014
NCT02201784	https://clinicaltrials.gov/ct2/show/NCT02201784	July 28, 2014	2014
NCT02201316	https://clinicaltrials.gov/ct2/show/NCT02201316	July 28, 2014	2014
NCT02201225	https://clinicaltrials.gov/ct2/show/NCT02201225	July 28, 2014	2014
NCT02197494	https://clinicaltrials.gov/ct2/show/NCT02197494	July 22, 2014	2014
NCT02197442	https://clinicaltrials.gov/ct2/show/NCT02197442	July 22, 2014	2014
NCT02192476	https://clinicaltrials.gov/ct2/show/NCT02192476	July 16, 2014	2014
NCT02187978	https://clinicaltrials.gov/ct2/show/NCT02187978	July 11, 2014	2014
NCT02186028	https://clinicaltrials.gov/ct2/show/NCT02186028	July 10, 2014	2014
NCT02185664	https://clinicaltrials.gov/ct2/show/NCT02185664	July 9, 2014	2014
NCT02177942	https://clinicaltrials.gov/ct2/show/NCT02177942	June 30, 2014	2014
NCT02174757	https://clinicaltrials.gov/ct2/show/NCT02174757	June 26, 2014	2014
NCT02173288	https://clinicaltrials.gov/ct2/show/NCT02173288	June 24, 2014	2014
NCT02173041	https://clinicaltrials.gov/ct2/show/NCT02173041	June 24, 2014	2014
NCT02161900	https://clinicaltrials.gov/ct2/show/NCT02161900	June 12, 2014	2014
NCT02160600	https://clinicaltrials.gov/ct2/show/NCT02160600	June 10, 2014	2014
NCT02154594	https://clinicaltrials.gov/ct2/show/NCT02154594	June 3, 2014	2014
NCT02154152	https://clinicaltrials.gov/ct2/show/NCT02154152	June 3, 2014	2014
NCT02152150	https://clinicaltrials.gov/ct2/show/NCT02152150	June 2, 2014	2014
NCT02149758	https://clinicaltrials.gov/ct2/show/NCT02149758	May 29, 2014	2014
NCT02148952	https://clinicaltrials.gov/ct2/show/NCT02148952	May 29, 2014	2014
NCT02147366	https://clinicaltrials.gov/ct2/show/NCT02147366	May 26, 2014	2014
NCT02145897	https://clinicaltrials.gov/ct2/show/NCT02145897	May 23, 2014	2014
NCT02145429	https://clinicaltrials.gov/ct2/show/NCT02145429	May 22, 2014	2014
NCT02144636	https://clinicaltrials.gov/ct2/show/NCT02144636	May 22, 2014	2014
NCT02139605	https://clinicaltrials.gov/ct2/show/NCT02139605	May 15, 2014	2014
NCT02136082	https://clinicaltrials.gov/ct2/show/NCT02136082	May 12, 2014	2014
NCT02135380	https://clinicaltrials.gov/ct2/show/NCT02135380	May 9, 2014	2014
NCT02123875	https://clinicaltrials.gov/ct2/show/NCT02123875	April 28, 2014	2014
NCT02121665	https://clinicaltrials.gov/ct2/show/NCT02121665	April 23, 2014	2014
NCT02120872	https://clinicaltrials.gov/ct2/show/NCT02120872	April 23, 2014	2014
NCT02119520	https://clinicaltrials.gov/ct2/show/NCT02119520	April 21, 2014	2014
NCT02119325	https://clinicaltrials.gov/ct2/show/NCT02119325	April 21, 2014	2014
NCT02115711	https://clinicaltrials.gov/ct2/show/NCT02115711	April 16, 2014	2014
NCT02107469	https://clinicaltrials.gov/ct2/show/NCT02107469	April 8, 2014	2014
NCT02104232	https://clinicaltrials.gov/ct2/show/NCT02104232	April 4, 2014	2014
NCT02103868	https://clinicaltrials.gov/ct2/show/NCT02103868	April 4, 2014	2014
NCT02101697	https://clinicaltrials.gov/ct2/show/NCT02101697	April 2, 2014	2014
NCT02100202	https://clinicaltrials.gov/ct2/show/NCT02100202	March 31, 2014	2014
NCT02097342	https://clinicaltrials.gov/ct2/show/NCT02097342	March 27, 2014	2014
NCT02094924	https://clinicaltrials.gov/ct2/show/NCT02094924	March 24, 2014	2014
NCT02085681	https://clinicaltrials.gov/ct2/show/NCT02085681	March 13, 2014	2014
NCT02081976	https://clinicaltrials.gov/ct2/show/NCT02081976	March 7, 2014	2014
NCT02081677	https://clinicaltrials.gov/ct2/show/NCT02081677	March 7, 2014	2014
NCT02065778	https://clinicaltrials.gov/ct2/show/NCT02065778	February 19, 2014	2014
NCT02050776	https://clinicaltrials.gov/ct2/show/NCT02050776	January 31, 2014	2014
NCT02048761	https://clinicaltrials.gov/ct2/show/NCT02048761	January 29, 2014	2014
NCT02041793	https://clinicaltrials.gov/ct2/show/NCT02041793	January 22, 2014	2014
NCT02040350	https://clinicaltrials.gov/ct2/show/NCT02040350	January 20, 2014	2014
NCT02033226	https://clinicaltrials.gov/ct2/show/NCT02033226	January 10, 2014	2014
NCT02032615	https://clinicaltrials.gov/ct2/show/NCT02032615	January 10, 2014	2014
NCT02030041	https://clinicaltrials.gov/ct2/show/NCT02030041	January 8, 2014	2014
NCT02028429	https://clinicaltrials.gov/ct2/show/NCT02028429	January 7, 2014	2014
NCT02028104	https://clinicaltrials.gov/ct2/show/NCT02028104	January 6, 2014	2014
NCT02027740	https://clinicaltrials.gov/ct2/show/NCT02027740	January 6, 2014	2014
NCT02027467	https://clinicaltrials.gov/ct2/show/NCT02027467	January 6, 2014	2014
NCT02027246	https://clinicaltrials.gov/ct2/show/NCT02027246	January 6, 2014	2014
NCT02025790	https://clinicaltrials.gov/ct2/show/NCT02025790	January 1, 2014	2014
NCT02025660	https://clinicaltrials.gov/ct2/show/NCT02025660	January 1, 2014	2014
NCT02022111	https://clinicaltrials.gov/ct2/show/NCT02022111	December 27, 2013	2013
NCT02020668	https://clinicaltrials.gov/ct2/show/NCT02020668	December 25, 2013	2013
NCT02016638	https://clinicaltrials.gov/ct2/show/NCT02016638	December 20, 2013	2013
NCT02016157	https://clinicaltrials.gov/ct2/show/NCT02016157	December 19, 2013	2013
NCT02015403	https://clinicaltrials.gov/ct2/show/NCT02015403	December 19, 2013	2013
NCT02015325	https://clinicaltrials.gov/ct2/show/NCT02015325	December 19, 2013	2013
NCT02014532	https://clinicaltrials.gov/ct2/show/NCT02014532	December 18, 2013	2013
NCT02013323	https://clinicaltrials.gov/ct2/show/NCT02013323	December 17, 2013	2013
NCT02009124	https://clinicaltrials.gov/ct2/show/NCT02009124	December 11, 2013	2013
NCT02008175	https://clinicaltrials.gov/ct2/show/NCT02008175	December 11, 2013	2013
NCT02006602	https://clinicaltrials.gov/ct2/show/NCT02006602	December 10, 2013	2013
NCT02006589	https://clinicaltrials.gov/ct2/show/NCT02006589	December 10, 2013	2013
NCT02005653	https://clinicaltrials.gov/ct2/show/NCT02005653	December 9, 2013	2013
NCT02004912	https://clinicaltrials.gov/ct2/show/NCT02004912	December 9, 2013	2013
NCT02002039	https://clinicaltrials.gov/ct2/show/NCT02002039	December 5, 2013	2013
NCT01999543	https://clinicaltrials.gov/ct2/show/NCT01999543	December 3, 2013	2013
NCT01997853	https://clinicaltrials.gov/ct2/show/NCT01997853	November 28, 2013	2013
NCT01997814	https://clinicaltrials.gov/ct2/show/NCT01997814	November 28, 2013	2013
NCT01996501	https://clinicaltrials.gov/ct2/show/NCT01996501	November 27, 2013	2013
NCT01996488	https://clinicaltrials.gov/ct2/show/NCT01996488	November 27, 2013	2013
NCT01996475	https://clinicaltrials.gov/ct2/show/NCT01996475	November 27, 2013	2013
NCT01996462	https://clinicaltrials.gov/ct2/show/NCT01996462	November 27, 2013	2013
NCT01996241	https://clinicaltrials.gov/ct2/show/NCT01996241	November 27, 2013	2013
NCT01995890	https://clinicaltrials.gov/ct2/show/NCT01995890	November 27, 2013	2013
NCT01995552	https://clinicaltrials.gov/ct2/show/NCT01995552	November 26, 2013	2013
NCT01994304	https://clinicaltrials.gov/ct2/show/NCT01994304	November 25, 2013	2013
NCT01990586	https://clinicaltrials.gov/ct2/show/NCT01990586	November 21, 2013	2013
NCT01990378	https://clinicaltrials.gov/ct2/show/NCT01990378	November 21, 2013	2013
NCT01985633	https://clinicaltrials.gov/ct2/show/NCT01985633	November 15, 2013	2013
NCT01984814	https://clinicaltrials.gov/ct2/show/NCT01984814	November 15, 2013	2013
NCT01983163	https://clinicaltrials.gov/ct2/show/NCT01983163	November 13, 2013	2013
NCT01978821	https://clinicaltrials.gov/ct2/show/NCT01978821	November 8, 2013	2013
NCT01977118	https://clinicaltrials.gov/ct2/show/NCT01977118	November 6, 2013	2013
NCT01974973	https://clinicaltrials.gov/ct2/show/NCT01974973	November 4, 2013	2013
NCT01958554	https://clinicaltrials.gov/ct2/show/NCT01958554	October 9, 2013	2013
NCT01958255	https://clinicaltrials.gov/ct2/show/NCT01958255	October 9, 2013	2013
NCT01958177	https://clinicaltrials.gov/ct2/show/NCT01958177	October 9, 2013	2013
NCT01956656	https://clinicaltrials.gov/ct2/show/NCT01956656	October 8, 2013	2013
NCT01955824	https://clinicaltrials.gov/ct2/show/NCT01955824	October 8, 2013	2013
NCT01955655	https://clinicaltrials.gov/ct2/show/NCT01955655	October 7, 2013	2013
NCT01955447	https://clinicaltrials.gov/ct2/show/NCT01955447	October 7, 2013	2013
NCT01954225	https://clinicaltrials.gov/ct2/show/NCT01954225	October 1, 2013	2013
NCT01950611	https://clinicaltrials.gov/ct2/show/NCT01950611	September 25, 2013	2013
NCT01947062	https://clinicaltrials.gov/ct2/show/NCT01947062	September 20, 2013	2013
NCT01946360	https://clinicaltrials.gov/ct2/show/NCT01946360	September 19, 2013	2013
NCT01943877	https://clinicaltrials.gov/ct2/show/NCT01943877	September 17, 2013	2013
NCT01943123	https://clinicaltrials.gov/ct2/show/NCT01943123	September 16, 2013	2013
NCT01939691	https://clinicaltrials.gov/ct2/show/NCT01939691	September 11, 2013	2013
NCT01933555	https://clinicaltrials.gov/ct2/show/NCT01933555	September 2, 2013	2013
NCT01931514	https://clinicaltrials.gov/ct2/show/NCT01931514	August 29, 2013	2013
NCT01931501	https://clinicaltrials.gov/ct2/show/NCT01931501	August 29, 2013	2013
NCT01931020	https://clinicaltrials.gov/ct2/show/NCT01931020	August 29, 2013	2013
NCT01928069	https://clinicaltrials.gov/ct2/show/NCT01928069	August 23, 2013	2013
NCT01928056	https://clinicaltrials.gov/ct2/show/NCT01928056	August 23, 2013	2013
NCT01924104	https://clinicaltrials.gov/ct2/show/NCT01924104	August 16, 2013	2013
NCT01917695	https://clinicaltrials.gov/ct2/show/NCT01917695	August 7, 2013	2013
NCT01917604	https://clinicaltrials.gov/ct2/show/NCT01917604	August 6, 2013	2013
NCT01914913	https://clinicaltrials.gov/ct2/show/NCT01914913	August 2, 2013	2013
NCT01913275	https://clinicaltrials.gov/ct2/show/NCT01913275	August 1, 2013	2013
NCT01908868	https://clinicaltrials.gov/ct2/show/NCT01908868	July 26, 2013	2013
NCT01908400	https://clinicaltrials.gov/ct2/show/NCT01908400	July 25, 2013	2013
NCT01906138	https://clinicaltrials.gov/ct2/show/NCT01906138	July 23, 2013	2013
NCT01902511	https://clinicaltrials.gov/ct2/show/NCT01902511	July 18, 2013	2013
NCT01901744	https://clinicaltrials.gov/ct2/show/NCT01901744	July 17, 2013	2013
NCT01901666	https://clinicaltrials.gov/ct2/show/NCT01901666	July 17, 2013	2013
NCT01899898	https://clinicaltrials.gov/ct2/show/NCT01899898	July 16, 2013	2013
NCT01888757	https://clinicaltrials.gov/ct2/show/NCT01888757	June 28, 2013	2013
NCT01888731	https://clinicaltrials.gov/ct2/show/NCT01888731	June 28, 2013	2013
NCT01888718	https://clinicaltrials.gov/ct2/show/NCT01888718	June 28, 2013	2013
NCT01888263	https://clinicaltrials.gov/ct2/show/NCT01888263	June 27, 2013	2013
NCT01888250	https://clinicaltrials.gov/ct2/show/NCT01888250	June 27, 2013	2013
NCT01888224	https://clinicaltrials.gov/ct2/show/NCT01888224	June 27, 2013	2013
NCT01885845	https://clinicaltrials.gov/ct2/show/NCT01885845	June 25, 2013	2013
NCT01884909	https://clinicaltrials.gov/ct2/show/NCT01884909	June 24, 2013	2013
NCT01884896	https://clinicaltrials.gov/ct2/show/NCT01884896	June 24, 2013	2013
NCT01884857	https://clinicaltrials.gov/ct2/show/NCT01884857	June 24, 2013	2013
NCT01883661	https://clinicaltrials.gov/ct2/show/NCT01883661	June 21, 2013	2013
NCT01880333	https://clinicaltrials.gov/ct2/show/NCT01880333	June 18, 2013	2013
NCT01877759	https://clinicaltrials.gov/ct2/show/NCT01877759	June 14, 2013	2013
NCT01876017	https://clinicaltrials.gov/ct2/show/NCT01876017	June 12, 2013	2013
NCT01870362	https://clinicaltrials.gov/ct2/show/NCT01870362	June 6, 2013	2013
NCT01870128	https://clinicaltrials.gov/ct2/show/NCT01870128	June 5, 2013	2013
NCT01864473	https://clinicaltrials.gov/ct2/show/NCT01864473	May 29, 2013	2013
NCT01858571	https://clinicaltrials.gov/ct2/show/NCT01858571	May 21, 2013	2013
NCT01857479	https://clinicaltrials.gov/ct2/show/NCT01857479	May 20, 2013	2013
NCT01852630	https://clinicaltrials.gov/ct2/show/NCT01852630	May 14, 2013	2013
NCT01847417	https://clinicaltrials.gov/ct2/show/NCT01847417	May 6, 2013	2013
NCT01847404	https://clinicaltrials.gov/ct2/show/NCT01847404	May 6, 2013	2013
NCT01845545	https://clinicaltrials.gov/ct2/show/NCT01845545	May 3, 2013	2013
NCT01841879	https://clinicaltrials.gov/ct2/show/NCT01841879	April 29, 2013	2013
NCT01836562	https://clinicaltrials.gov/ct2/show/NCT01836562	April 22, 2013	2013
NCT01836224	https://clinicaltrials.gov/ct2/show/NCT01836224	April 19, 2013	2013
NCT01834664	https://clinicaltrials.gov/ct2/show/NCT01834664	April 18, 2013	2013
NCT01834079	https://clinicaltrials.gov/ct2/show/NCT01834079	April 17, 2013	2013
NCT01834066	https://clinicaltrials.gov/ct2/show/NCT01834066	April 17, 2013	2013
NCT01834053	https://clinicaltrials.gov/ct2/show/NCT01834053	April 17, 2013	2013
NCT01834040	https://clinicaltrials.gov/ct2/show/NCT01834040	April 17, 2013	2013
NCT01833975	https://clinicaltrials.gov/ct2/show/NCT01833975	April 17, 2013	2013
NCT01832454	https://clinicaltrials.gov/ct2/show/NCT01832454	April 16, 2013	2013
NCT01832441	https://clinicaltrials.gov/ct2/show/NCT01832441	April 16, 2013	2013
NCT01832428	https://clinicaltrials.gov/ct2/show/NCT01832428	April 16, 2013	2013
NCT01831700	https://clinicaltrials.gov/ct2/show/NCT01831700	April 15, 2013	2013
NCT01831687	https://clinicaltrials.gov/ct2/show/NCT01831687	April 15, 2013	2013
NCT01831674	https://clinicaltrials.gov/ct2/show/NCT01831674	April 15, 2013	2013
NCT01831661	https://clinicaltrials.gov/ct2/show/NCT01831661	April 15, 2013	2013
NCT01828437	https://clinicaltrials.gov/ct2/show/NCT01828437	April 10, 2013	2013
NCT01827995	https://clinicaltrials.gov/ct2/show/NCT01827995	April 10, 2013	2013
NCT01827878	https://clinicaltrials.gov/ct2/show/NCT01827878	April 10, 2013	2013
NCT01827865	https://clinicaltrials.gov/ct2/show/NCT01827865	April 10, 2013	2013
NCT01823887	https://clinicaltrials.gov/ct2/show/NCT01823887	April 4, 2013	2013
NCT01820208	https://clinicaltrials.gov/ct2/show/NCT01820208	March 28, 2013	2013
NCT01820052	https://clinicaltrials.gov/ct2/show/NCT01820052	March 28, 2013	2013
NCT01816906	https://clinicaltrials.gov/ct2/show/NCT01816906	March 22, 2013	2013
NCT01814735	https://clinicaltrials.gov/ct2/show/NCT01814735	March 20, 2013	2013
NCT01805258	https://clinicaltrials.gov/ct2/show/NCT01805258	March 6, 2013	2013
NCT01800240	https://clinicaltrials.gov/ct2/show/NCT01800240	February 27, 2013	2013
NCT01800227	https://clinicaltrials.gov/ct2/show/NCT01800227	February 27, 2013	2013
NCT01798940	https://clinicaltrials.gov/ct2/show/NCT01798940	February 26, 2013	2013
NCT01797952	https://clinicaltrials.gov/ct2/show/NCT01797952	February 25, 2013	2013
NCT01797666	https://clinicaltrials.gov/ct2/show/NCT01797666	February 22, 2013	2013
NCT01794897	https://clinicaltrials.gov/ct2/show/NCT01794897	February 20, 2013	2013
NCT01785420	https://clinicaltrials.gov/ct2/show/NCT01785420	February 7, 2013	2013
NCT01772485	https://clinicaltrials.gov/ct2/show/NCT01772485	January 21, 2013	2013
NCT01769950	https://clinicaltrials.gov/ct2/show/NCT01769950	January 17, 2013	2013
NCT01766323	https://clinicaltrials.gov/ct2/show/NCT01766323	January 11, 2013	2013
NCT01760798	https://clinicaltrials.gov/ct2/show/NCT01760798	January 4, 2013	2013
NCT01760278	https://clinicaltrials.gov/ct2/show/NCT01760278	January 4, 2013	2013
NCT01759823	https://clinicaltrials.gov/ct2/show/NCT01759823	January 3, 2013	2013
NCT01758822	https://clinicaltrials.gov/ct2/show/NCT01758822	January 1, 2013	2013
NCT01758146	https://clinicaltrials.gov/ct2/show/NCT01758146	January 1, 2013	2013
NCT01757782	https://clinicaltrials.gov/ct2/show/NCT01757782	December 31, 2012	2012
NCT01753843	https://clinicaltrials.gov/ct2/show/NCT01753843	December 20, 2012	2012
NCT01749228	https://clinicaltrials.gov/ct2/show/NCT01749228	December 13, 2012	2012
NCT01748526	https://clinicaltrials.gov/ct2/show/NCT01748526	December 12, 2012	2012
NCT01746719	https://clinicaltrials.gov/ct2/show/NCT01746719	December 11, 2012	2012
NCT01744873	https://clinicaltrials.gov/ct2/show/NCT01744873	December 7, 2012	2012
NCT01743742	https://clinicaltrials.gov/ct2/show/NCT01743742	December 6, 2012	2012
NCT01741623	https://clinicaltrials.gov/ct2/show/NCT01741623	December 5, 2012	2012
NCT01735877	https://clinicaltrials.gov/ct2/show/NCT01735877	November 28, 2012	2012
NCT01735383	https://clinicaltrials.gov/ct2/show/NCT01735383	November 28, 2012	2012
NCT01735370	https://clinicaltrials.gov/ct2/show/NCT01735370	November 28, 2012	2012
NCT01735344	https://clinicaltrials.gov/ct2/show/NCT01735344	November 28, 2012	2012
NCT01735318	https://clinicaltrials.gov/ct2/show/NCT01735318	November 28, 2012	2012
NCT01732224	https://clinicaltrials.gov/ct2/show/NCT01732224	November 22, 2012	2012
NCT01730183	https://clinicaltrials.gov/ct2/show/NCT01730183	November 21, 2012	2012
NCT01726556	https://clinicaltrials.gov/ct2/show/NCT01726556	November 15, 2012	2012
NCT01722747	https://clinicaltrials.gov/ct2/show/NCT01722747	November 7, 2012	2012
NCT01722201	https://clinicaltrials.gov/ct2/show/NCT01722201	November 6, 2012	2012
NCT01722110	https://clinicaltrials.gov/ct2/show/NCT01722110	November 6, 2012	2012
NCT01717235	https://clinicaltrials.gov/ct2/show/NCT01717235	October 30, 2012	2012
NCT01717222	https://clinicaltrials.gov/ct2/show/NCT01717222	October 30, 2012	2012
NCT01714856	https://clinicaltrials.gov/ct2/show/NCT01714856	October 26, 2012	2012
NCT01713465	https://clinicaltrials.gov/ct2/show/NCT01713465	October 24, 2012	2012
NCT01712568	https://clinicaltrials.gov/ct2/show/NCT01712568	October 23, 2012	2012
NCT01699919	https://clinicaltrials.gov/ct2/show/NCT01699919	October 4, 2012	2012
NCT01698788	https://clinicaltrials.gov/ct2/show/NCT01698788	October 3, 2012	2012
NCT01698749	https://clinicaltrials.gov/ct2/show/NCT01698749	October 3, 2012	2012
NCT01694797	https://clinicaltrials.gov/ct2/show/NCT01694797	September 27, 2012	2012
NCT01694173	https://clinicaltrials.gov/ct2/show/NCT01694173	September 27, 2012	2012
NCT01694017	https://clinicaltrials.gov/ct2/show/NCT01694017	September 26, 2012	2012
NCT01691469	https://clinicaltrials.gov/ct2/show/NCT01691469	September 24, 2012	2012
NCT01691456	https://clinicaltrials.gov/ct2/show/NCT01691456	September 24, 2012	2012
NCT01686750	https://clinicaltrials.gov/ct2/show/NCT01686750	September 18, 2012	2012
NCT01680679	https://clinicaltrials.gov/ct2/show/NCT01680679	September 7, 2012	2012
NCT01677871	https://clinicaltrials.gov/ct2/show/NCT01677871	September 3, 2012	2012
NCT01677364	https://clinicaltrials.gov/ct2/show/NCT01677364	September 3, 2012	2012
NCT01676597	https://clinicaltrials.gov/ct2/show/NCT01676597	August 31, 2012	2012
NCT01674517	https://clinicaltrials.gov/ct2/show/NCT01674517	August 29, 2012	2012
NCT01674504	https://clinicaltrials.gov/ct2/show/NCT01674504	August 29, 2012	2012
NCT01673997	https://clinicaltrials.gov/ct2/show/NCT01673997	August 28, 2012	2012
NCT01671722	https://clinicaltrials.gov/ct2/show/NCT01671722	August 23, 2012	2012
NCT01671709	https://clinicaltrials.gov/ct2/show/NCT01671709	August 23, 2012	2012
NCT01671384	https://clinicaltrials.gov/ct2/show/NCT01671384	August 23, 2012	2012
NCT01669122	https://clinicaltrials.gov/ct2/show/NCT01669122	August 20, 2012	2012
NCT01668862	https://clinicaltrials.gov/ct2/show/NCT01668862	August 20, 2012	2012
NCT01664819	https://clinicaltrials.gov/ct2/show/NCT01664819	August 14, 2012	2012
NCT01664689	https://clinicaltrials.gov/ct2/show/NCT01664689	August 14, 2012	2012
NCT01661296	https://clinicaltrials.gov/ct2/show/NCT01661296	August 9, 2012	2012
NCT01660958	https://clinicaltrials.gov/ct2/show/NCT01660958	August 9, 2012	2012
NCT01659346	https://clinicaltrials.gov/ct2/show/NCT01659346	August 7, 2012	2012
NCT01654718	https://clinicaltrials.gov/ct2/show/NCT01654718	August 1, 2012	2012
NCT01654705	https://clinicaltrials.gov/ct2/show/NCT01654705	August 1, 2012	2012
NCT01649037	https://clinicaltrials.gov/ct2/show/NCT01649037	July 25, 2012	2012
NCT01646710	https://clinicaltrials.gov/ct2/show/NCT01646710	July 20, 2012	2012
NCT01645423	https://clinicaltrials.gov/ct2/show/NCT01645423	July 20, 2012	2012
NCT01645410	https://clinicaltrials.gov/ct2/show/NCT01645410	July 20, 2012	2012
NCT01645384	https://clinicaltrials.gov/ct2/show/NCT01645384	July 20, 2012	2012
NCT01645163	https://clinicaltrials.gov/ct2/show/NCT01645163	July 20, 2012	2012
NCT01645072	https://clinicaltrials.gov/ct2/show/NCT01645072	July 20, 2012	2012
NCT01644461	https://clinicaltrials.gov/ct2/show/NCT01644461	July 19, 2012	2012
NCT01644448	https://clinicaltrials.gov/ct2/show/NCT01644448	July 19, 2012	2012
NCT01644435	https://clinicaltrials.gov/ct2/show/NCT01644435	July 19, 2012	2012
NCT01644422	https://clinicaltrials.gov/ct2/show/NCT01644422	July 19, 2012	2012
NCT01643629	https://clinicaltrials.gov/ct2/show/NCT01643629	July 18, 2012	2012
NCT01641549	https://clinicaltrials.gov/ct2/show/NCT01641549	July 17, 2012	2012
NCT01639807	https://clinicaltrials.gov/ct2/show/NCT01639807	July 13, 2012	2012
NCT01638208	https://clinicaltrials.gov/ct2/show/NCT01638208	July 11, 2012	2012
NCT01637454	https://clinicaltrials.gov/ct2/show/NCT01637454	July 11, 2012	2012
NCT01635777	https://clinicaltrials.gov/ct2/show/NCT01635777	July 10, 2012	2012
NCT01634399	https://clinicaltrials.gov/ct2/show/NCT01634399	July 6, 2012	2012
NCT01634386	https://clinicaltrials.gov/ct2/show/NCT01634386	July 6, 2012	2012
NCT01634373	https://clinicaltrials.gov/ct2/show/NCT01634373	July 6, 2012	2012
NCT01631890	https://clinicaltrials.gov/ct2/show/NCT01631890	June 29, 2012	2012
NCT01631877	https://clinicaltrials.gov/ct2/show/NCT01631877	June 29, 2012	2012
NCT01630954	https://clinicaltrials.gov/ct2/show/NCT01630954	June 28, 2012	2012
NCT01630915	https://clinicaltrials.gov/ct2/show/NCT01630915	June 28, 2012	2012
NCT01630902	https://clinicaltrials.gov/ct2/show/NCT01630902	June 28, 2012	2012
NCT01630655	https://clinicaltrials.gov/ct2/show/NCT01630655	June 28, 2012	2012
NCT01630642	https://clinicaltrials.gov/ct2/show/NCT01630642	June 28, 2012	2012
NCT01627886	https://clinicaltrials.gov/ct2/show/NCT01627886	June 26, 2012	2012
NCT01627847	https://clinicaltrials.gov/ct2/show/NCT01627847	June 26, 2012	2012
NCT01627834	https://clinicaltrials.gov/ct2/show/NCT01627834	June 26, 2012	2012
NCT01625949	https://clinicaltrials.gov/ct2/show/NCT01625949	June 22, 2012	2012
NCT01621763	https://clinicaltrials.gov/ct2/show/NCT01621763	June 18, 2012	2012
NCT01621750	https://clinicaltrials.gov/ct2/show/NCT01621750	June 18, 2012	2012
NCT01621321	https://clinicaltrials.gov/ct2/show/NCT01621321	June 18, 2012	2012
NCT01618825	https://clinicaltrials.gov/ct2/show/NCT01618825	June 13, 2012	2012
NCT01618799	https://clinicaltrials.gov/ct2/show/NCT01618799	June 13, 2012	2012
NCT01618760	https://clinicaltrials.gov/ct2/show/NCT01618760	June 13, 2012	2012
NCT01616693	https://clinicaltrials.gov/ct2/show/NCT01616693	June 12, 2012	2012
NCT01615757	https://clinicaltrials.gov/ct2/show/NCT01615757	June 11, 2012	2012
NCT01608451	https://clinicaltrials.gov/ct2/show/NCT01608451	May 31, 2012	2012
NCT01603186	https://clinicaltrials.gov/ct2/show/NCT01603186	May 22, 2012	2012
NCT01603173	https://clinicaltrials.gov/ct2/show/NCT01603173	May 22, 2012	2012
NCT01603134	https://clinicaltrials.gov/ct2/show/NCT01603134	May 22, 2012	2012
NCT01600287	https://clinicaltrials.gov/ct2/show/NCT01600287	May 17, 2012	2012
NCT01597700	https://clinicaltrials.gov/ct2/show/NCT01597700	May 14, 2012	2012
NCT01593943	https://clinicaltrials.gov/ct2/show/NCT01593943	May 8, 2012	2012
NCT01593306	https://clinicaltrials.gov/ct2/show/NCT01593306	May 8, 2012	2012
NCT01592994	https://clinicaltrials.gov/ct2/show/NCT01592994	May 7, 2012	2012
NCT01583959	https://clinicaltrials.gov/ct2/show/NCT01583959	April 24, 2012	2012
NCT01581788	https://clinicaltrials.gov/ct2/show/NCT01581788	April 20, 2012	2012
NCT01581775	https://clinicaltrials.gov/ct2/show/NCT01581775	April 20, 2012	2012
NCT01579448	https://clinicaltrials.gov/ct2/show/NCT01579448	April 18, 2012	2012
NCT01578265	https://clinicaltrials.gov/ct2/show/NCT01578265	April 16, 2012	2012
NCT01578252	https://clinicaltrials.gov/ct2/show/NCT01578252	April 16, 2012	2012
NCT01577914	https://clinicaltrials.gov/ct2/show/NCT01577914	April 16, 2012	2012
NCT01575639	https://clinicaltrials.gov/ct2/show/NCT01575639	April 11, 2012	2012
NCT01571505	https://clinicaltrials.gov/ct2/show/NCT01571505	April 5, 2012	2012
NCT01567501	https://clinicaltrials.gov/ct2/show/NCT01567501	March 30, 2012	2012
NCT01566552	https://clinicaltrials.gov/ct2/show/NCT01566552	March 29, 2012	2012
NCT01566487	https://clinicaltrials.gov/ct2/show/NCT01566487	March 29, 2012	2012
NCT01564888	https://clinicaltrials.gov/ct2/show/NCT01564888	March 28, 2012	2012
NCT01563380	https://clinicaltrials.gov/ct2/show/NCT01563380	March 27, 2012	2012
NCT01561300	https://clinicaltrials.gov/ct2/show/NCT01561300	March 23, 2012	2012
NCT01557439	https://clinicaltrials.gov/ct2/show/NCT01557439	March 19, 2012	2012
NCT01554293	https://clinicaltrials.gov/ct2/show/NCT01554293	March 14, 2012	2012
NCT01553981	https://clinicaltrials.gov/ct2/show/NCT01553981	March 14, 2012	2012
NCT01549288	https://clinicaltrials.gov/ct2/show/NCT01549288	March 9, 2012	2012
NCT01546402	https://clinicaltrials.gov/ct2/show/NCT01546402	March 7, 2012	2012
NCT01536678	https://clinicaltrials.gov/ct2/show/NCT01536678	February 22, 2012	2012
NCT01528540	https://clinicaltrials.gov/ct2/show/NCT01528540	February 8, 2012	2012
NCT01527760	https://clinicaltrials.gov/ct2/show/NCT01527760	February 7, 2012	2012
NCT01526395	https://clinicaltrials.gov/ct2/show/NCT01526395	February 3, 2012	2012
NCT01523119	https://clinicaltrials.gov/ct2/show/NCT01523119	February 1, 2012	2012
NCT01523093	https://clinicaltrials.gov/ct2/show/NCT01523093	February 1, 2012	2012
NCT01523080	https://clinicaltrials.gov/ct2/show/NCT01523080	February 1, 2012	2012
NCT01520675	https://clinicaltrials.gov/ct2/show/NCT01520675	January 30, 2012	2012
NCT01517022	https://clinicaltrials.gov/ct2/show/NCT01517022	January 25, 2012	2012
NCT01513668	https://clinicaltrials.gov/ct2/show/NCT01513668	January 20, 2012	2012
NCT01513057	https://clinicaltrials.gov/ct2/show/NCT01513057	January 20, 2012	2012
NCT01513044	https://clinicaltrials.gov/ct2/show/NCT01513044	January 20, 2012	2012
NCT01512459	https://clinicaltrials.gov/ct2/show/NCT01512459	January 19, 2012	2012
NCT01511718	https://clinicaltrials.gov/ct2/show/NCT01511718	January 19, 2012	2012
NCT01511705	https://clinicaltrials.gov/ct2/show/NCT01511705	January 19, 2012	2012
NCT01507519	https://clinicaltrials.gov/ct2/show/NCT01507519	January 11, 2012	2012
NCT01506076	https://clinicaltrials.gov/ct2/show/NCT01506076	January 9, 2012	2012
NCT01506063	https://clinicaltrials.gov/ct2/show/NCT01506063	January 9, 2012	2012
NCT01506011	https://clinicaltrials.gov/ct2/show/NCT01506011	January 9, 2012	2012
NCT01505998	https://clinicaltrials.gov/ct2/show/NCT01505998	January 9, 2012	2012
NCT01504516	https://clinicaltrials.gov/ct2/show/NCT01504516	January 5, 2012	2012
NCT01504503	https://clinicaltrials.gov/ct2/show/NCT01504503	January 5, 2012	2012
NCT01503450	https://clinicaltrials.gov/ct2/show/NCT01503450	January 4, 2012	2012
NCT01503437	https://clinicaltrials.gov/ct2/show/NCT01503437	January 4, 2012	2012
NCT01503424	https://clinicaltrials.gov/ct2/show/NCT01503424	January 4, 2012	2012
NCT01503398	https://clinicaltrials.gov/ct2/show/NCT01503398	January 4, 2012	2012
NCT01503320	https://clinicaltrials.gov/ct2/show/NCT01503320	January 4, 2012	2012
NCT01490944	https://clinicaltrials.gov/ct2/show/NCT01490944	December 13, 2011	2011
NCT01488825	https://clinicaltrials.gov/ct2/show/NCT01488825	December 8, 2011	2011
NCT01480544	https://clinicaltrials.gov/ct2/show/NCT01480544	November 29, 2011	2011
NCT01480011	https://clinicaltrials.gov/ct2/show/NCT01480011	November 28, 2011	2011
NCT01472289	https://clinicaltrials.gov/ct2/show/NCT01472289	November 16, 2011	2011
NCT01468519	https://clinicaltrials.gov/ct2/show/NCT01468519	November 9, 2011	2011
NCT01462422	https://clinicaltrials.gov/ct2/show/NCT01462422	October 31, 2011	2011
NCT01454609	https://clinicaltrials.gov/ct2/show/NCT01454609	October 19, 2011	2011
NCT01449253	https://clinicaltrials.gov/ct2/show/NCT01449253	October 10, 2011	2011
NCT01446523	https://clinicaltrials.gov/ct2/show/NCT01446523	October 5, 2011	2011
NCT01443247	https://clinicaltrials.gov/ct2/show/NCT01443247	September 29, 2011	2011
NCT01440621	https://clinicaltrials.gov/ct2/show/NCT01440621	September 26, 2011	2011
NCT01438450	https://clinicaltrials.gov/ct2/show/NCT01438450	September 22, 2011	2011
NCT01438437	https://clinicaltrials.gov/ct2/show/NCT01438437	September 22, 2011	2011
NCT01436916	https://clinicaltrials.gov/ct2/show/NCT01436916	September 20, 2011	2011
NCT01430923	https://clinicaltrials.gov/ct2/show/NCT01430923	September 9, 2011	2011
NCT01429766	https://clinicaltrials.gov/ct2/show/NCT01429766	September 7, 2011	2011
NCT01429506	https://clinicaltrials.gov/ct2/show/NCT01429506	September 7, 2011	2011
NCT01424735	https://clinicaltrials.gov/ct2/show/NCT01424735	August 29, 2011	2011
NCT01419366	https://clinicaltrials.gov/ct2/show/NCT01419366	August 18, 2011	2011
NCT01419340	https://clinicaltrials.gov/ct2/show/NCT01419340	August 18, 2011	2011
NCT01418612	https://clinicaltrials.gov/ct2/show/NCT01418612	August 17, 2011	2011
NCT01418599	https://clinicaltrials.gov/ct2/show/NCT01418599	August 17, 2011	2011
NCT01418586	https://clinicaltrials.gov/ct2/show/NCT01418586	August 17, 2011	2011
NCT01418443	https://clinicaltrials.gov/ct2/show/NCT01418443	August 17, 2011	2011
NCT01418417	https://clinicaltrials.gov/ct2/show/NCT01418417	August 17, 2011	2011
NCT01415557	https://clinicaltrials.gov/ct2/show/NCT01415557	August 12, 2011	2011
NCT01412567	https://clinicaltrials.gov/ct2/show/NCT01412567	August 9, 2011	2011
NCT01404429	https://clinicaltrials.gov/ct2/show/NCT01404429	July 28, 2011	2011
NCT01402024	https://clinicaltrials.gov/ct2/show/NCT01402024	July 26, 2011	2011
NCT01401088	https://clinicaltrials.gov/ct2/show/NCT01401088	July 25, 2011	2011
NCT01398007	https://clinicaltrials.gov/ct2/show/NCT01398007	July 20, 2011	2011
NCT01396616	https://clinicaltrials.gov/ct2/show/NCT01396616	July 19, 2011	2011
NCT01394861	https://clinicaltrials.gov/ct2/show/NCT01394861	July 15, 2011	2011
NCT01391065	https://clinicaltrials.gov/ct2/show/NCT01391065	July 11, 2011	2011
NCT01387841	https://clinicaltrials.gov/ct2/show/NCT01387841	July 6, 2011	2011
NCT01385878	https://clinicaltrials.gov/ct2/show/NCT01385878	June 30, 2011	2011
NCT01385852	https://clinicaltrials.gov/ct2/show/NCT01385852	June 30, 2011	2011
NCT01384578	https://clinicaltrials.gov/ct2/show/NCT01384578	June 29, 2011	2011
NCT01384565	https://clinicaltrials.gov/ct2/show/NCT01384565	June 29, 2011	2011
NCT01383460	https://clinicaltrials.gov/ct2/show/NCT01383460	June 28, 2011	2011
NCT01383070	https://clinicaltrials.gov/ct2/show/NCT01383070	June 28, 2011	2011
NCT01378312	https://clinicaltrials.gov/ct2/show/NCT01378312	June 22, 2011	2011
NCT01376232	https://clinicaltrials.gov/ct2/show/NCT01376232	June 20, 2011	2011
NCT01373853	https://clinicaltrials.gov/ct2/show/NCT01373853	June 15, 2011	2011
NCT01373359	https://clinicaltrials.gov/ct2/show/NCT01373359	June 14, 2011	2011
NCT01367015	https://clinicaltrials.gov/ct2/show/NCT01367015	June 6, 2011	2011
NCT01364948	https://clinicaltrials.gov/ct2/show/NCT01364948	June 3, 2011	2011
NCT01361542	https://clinicaltrials.gov/ct2/show/NCT01361542	May 27, 2011	2011
NCT01356355	https://clinicaltrials.gov/ct2/show/NCT01356355	May 19, 2011	2011
NCT01356121	https://clinicaltrials.gov/ct2/show/NCT01356121	May 19, 2011	2011
NCT01355341	https://clinicaltrials.gov/ct2/show/NCT01355341	May 18, 2011	2011
NCT01352299	https://clinicaltrials.gov/ct2/show/NCT01352299	May 11, 2011	2011
NCT01352130	https://clinicaltrials.gov/ct2/show/NCT01352130	May 11, 2011	2011
NCT01346566	https://clinicaltrials.gov/ct2/show/NCT01346566	May 3, 2011	2011
NCT01341951	https://clinicaltrials.gov/ct2/show/NCT01341951	April 26, 2011	2011
NCT01338324	https://clinicaltrials.gov/ct2/show/NCT01338324	April 19, 2011	2011
NCT01337778	https://clinicaltrials.gov/ct2/show/NCT01337778	April 19, 2011	2011
NCT01332747	https://clinicaltrials.gov/ct2/show/NCT01332747	April 11, 2011	2011
NCT01328483	https://clinicaltrials.gov/ct2/show/NCT01328483	April 4, 2011	2011
NCT01321827	https://clinicaltrials.gov/ct2/show/NCT01321827	March 24, 2011	2011
NCT01321645	https://clinicaltrials.gov/ct2/show/NCT01321645	March 23, 2011	2011
NCT01321632	https://clinicaltrials.gov/ct2/show/NCT01321632	March 23, 2011	2011
NCT01310621	https://clinicaltrials.gov/ct2/show/NCT01310621	March 8, 2011	2011
NCT01306500	https://clinicaltrials.gov/ct2/show/NCT01306500	March 2, 2011	2011
NCT01306318	https://clinicaltrials.gov/ct2/show/NCT01306318	March 1, 2011	2011
NCT01301222	https://clinicaltrials.gov/ct2/show/NCT01301222	February 23, 2011	2011
NCT01297153	https://clinicaltrials.gov/ct2/show/NCT01297153	February 16, 2011	2011
NCT01291095	https://clinicaltrials.gov/ct2/show/NCT01291095	February 8, 2011	2011
NCT01290003	https://clinicaltrials.gov/ct2/show/NCT01290003	February 4, 2011	2011
NCT01283932	https://clinicaltrials.gov/ct2/show/NCT01283932	January 26, 2011	2011
NCT01283919	https://clinicaltrials.gov/ct2/show/NCT01283919	January 26, 2011	2011
NCT01283867	https://clinicaltrials.gov/ct2/show/NCT01283867	January 26, 2011	2011
NCT01283841	https://clinicaltrials.gov/ct2/show/NCT01283841	January 26, 2011	2011
NCT01283308	https://clinicaltrials.gov/ct2/show/NCT01283308	January 25, 2011	2011
NCT01283061	https://clinicaltrials.gov/ct2/show/NCT01283061	January 25, 2011	2011
NCT01279434	https://clinicaltrials.gov/ct2/show/NCT01279434	January 19, 2011	2011
NCT01279135	https://clinicaltrials.gov/ct2/show/NCT01279135	January 19, 2011	2011
NCT01278329	https://clinicaltrials.gov/ct2/show/NCT01278329	January 17, 2011	2011
NCT01276730	https://clinicaltrials.gov/ct2/show/NCT01276730	January 13, 2011	2011
NCT01275950	https://clinicaltrials.gov/ct2/show/NCT01275950	January 13, 2011	2011
NCT01275768	https://clinicaltrials.gov/ct2/show/NCT01275768	January 12, 2011	2011
NCT01272089	https://clinicaltrials.gov/ct2/show/NCT01272089	January 7, 2011	2011
NCT01270308	https://clinicaltrials.gov/ct2/show/NCT01270308	January 5, 2011	2011
NCT01269281	https://clinicaltrials.gov/ct2/show/NCT01269281	January 4, 2011	2011
NCT01267669	https://clinicaltrials.gov/ct2/show/NCT01267669	December 28, 2010	2010
NCT01267396	https://clinicaltrials.gov/ct2/show/NCT01267396	December 28, 2010	2010
NCT01267383	https://clinicaltrials.gov/ct2/show/NCT01267383	December 28, 2010	2010
NCT01265355	https://clinicaltrials.gov/ct2/show/NCT01265355	December 23, 2010	2010
NCT01260610	https://clinicaltrials.gov/ct2/show/NCT01260610	December 15, 2010	2010
NCT01259544	https://clinicaltrials.gov/ct2/show/NCT01259544	December 14, 2010	2010
NCT01259349	https://clinicaltrials.gov/ct2/show/NCT01259349	December 14, 2010	2010
NCT01259336	https://clinicaltrials.gov/ct2/show/NCT01259336	December 14, 2010	2010
NCT01257906	https://clinicaltrials.gov/ct2/show/NCT01257906	December 10, 2010	2010
NCT01250249	https://clinicaltrials.gov/ct2/show/NCT01250249	November 30, 2010	2010
NCT01245036	https://clinicaltrials.gov/ct2/show/NCT01245036	November 22, 2010	2010
NCT01242592	https://clinicaltrials.gov/ct2/show/NCT01242592	November 17, 2010	2010
NCT01235819	https://clinicaltrials.gov/ct2/show/NCT01235819	November 8, 2010	2010
NCT01222910	https://clinicaltrials.gov/ct2/show/NCT01222910	October 18, 2010	2010
NCT01222897	https://clinicaltrials.gov/ct2/show/NCT01222897	October 18, 2010	2010
NCT01222884	https://clinicaltrials.gov/ct2/show/NCT01222884	October 18, 2010	2010
NCT01218724	https://clinicaltrials.gov/ct2/show/NCT01218724	October 11, 2010	2010
NCT01218698	https://clinicaltrials.gov/ct2/show/NCT01218698	October 11, 2010	2010
NCT01218568	https://clinicaltrials.gov/ct2/show/NCT01218568	October 11, 2010	2010
NCT01218230	https://clinicaltrials.gov/ct2/show/NCT01218230	October 11, 2010	2010
NCT01218022	https://clinicaltrials.gov/ct2/show/NCT01218022	October 8, 2010	2010
NCT01217801	https://clinicaltrials.gov/ct2/show/NCT01217801	October 8, 2010	2010
NCT01217190	https://clinicaltrials.gov/ct2/show/NCT01217190	October 8, 2010	2010
NCT01214785	https://clinicaltrials.gov/ct2/show/NCT01214785	October 5, 2010	2010
NCT01212250	https://clinicaltrials.gov/ct2/show/NCT01212250	September 30, 2010	2010
NCT01209338	https://clinicaltrials.gov/ct2/show/NCT01209338	September 27, 2010	2010
NCT01202383	https://clinicaltrials.gov/ct2/show/NCT01202383	September 15, 2010	2010
NCT01200732	https://clinicaltrials.gov/ct2/show/NCT01200732	September 14, 2010	2010
NCT01196507	https://clinicaltrials.gov/ct2/show/NCT01196507	September 8, 2010	2010
NCT01196481	https://clinicaltrials.gov/ct2/show/NCT01196481	September 8, 2010	2010
NCT01191463	https://clinicaltrials.gov/ct2/show/NCT01191463	August 30, 2010	2010
NCT01191138	https://clinicaltrials.gov/ct2/show/NCT01191138	August 30, 2010	2010
NCT01187264	https://clinicaltrials.gov/ct2/show/NCT01187264	August 24, 2010	2010
NCT01186679	https://clinicaltrials.gov/ct2/show/NCT01186679	August 23, 2010	2010
NCT01182831	https://clinicaltrials.gov/ct2/show/NCT01182831	August 17, 2010	2010
NCT01179074	https://clinicaltrials.gov/ct2/show/NCT01179074	August 11, 2010	2010
NCT01178372	https://clinicaltrials.gov/ct2/show/NCT01178372	August 10, 2010	2010
NCT01177293	https://clinicaltrials.gov/ct2/show/NCT01177293	August 6, 2010	2010
NCT01175538	https://clinicaltrials.gov/ct2/show/NCT01175538	August 5, 2010	2010
NCT01166100	https://clinicaltrials.gov/ct2/show/NCT01166100	July 20, 2010	2010
NCT01166087	https://clinicaltrials.gov/ct2/show/NCT01166087	July 20, 2010	2010
NCT01165528	https://clinicaltrials.gov/ct2/show/NCT01165528	July 20, 2010	2010
NCT01164826	https://clinicaltrials.gov/ct2/show/NCT01164826	July 19, 2010	2010
NCT01164813	https://clinicaltrials.gov/ct2/show/NCT01164813	July 19, 2010	2010
NCT01164800	https://clinicaltrials.gov/ct2/show/NCT01164800	July 19, 2010	2010
NCT01164787	https://clinicaltrials.gov/ct2/show/NCT01164787	July 19, 2010	2010
NCT01164774	https://clinicaltrials.gov/ct2/show/NCT01164774	July 19, 2010	2010
NCT01164761	https://clinicaltrials.gov/ct2/show/NCT01164761	July 19, 2010	2010
NCT01160133	https://clinicaltrials.gov/ct2/show/NCT01160133	July 12, 2010	2010
NCT01160068	https://clinicaltrials.gov/ct2/show/NCT01160068	July 12, 2010	2010
NCT01160042	https://clinicaltrials.gov/ct2/show/NCT01160042	July 12, 2010	2010
NCT01159886	https://clinicaltrials.gov/ct2/show/NCT01159886	July 12, 2010	2010
NCT01159756	https://clinicaltrials.gov/ct2/show/NCT01159756	July 9, 2010	2010
NCT01154959	https://clinicaltrials.gov/ct2/show/NCT01154959	July 1, 2010	2010
NCT01151839	https://clinicaltrials.gov/ct2/show/NCT01151839	June 29, 2010	2010
NCT01149577	https://clinicaltrials.gov/ct2/show/NCT01149577	June 23, 2010	2010
NCT01145781	https://clinicaltrials.gov/ct2/show/NCT01145781	June 17, 2010	2010
NCT01143584	https://clinicaltrials.gov/ct2/show/NCT01143584	June 14, 2010	2010
NCT01138865	https://clinicaltrials.gov/ct2/show/NCT01138865	June 8, 2010	2010
NCT01138826	https://clinicaltrials.gov/ct2/show/NCT01138826	June 7, 2010	2010
NCT01138176	https://clinicaltrials.gov/ct2/show/NCT01138176	June 7, 2010	2010
NCT01136538	https://clinicaltrials.gov/ct2/show/NCT01136538	June 3, 2010	2010
NCT01136525	https://clinicaltrials.gov/ct2/show/NCT01136525	June 3, 2010	2010
NCT01133496	https://clinicaltrials.gov/ct2/show/NCT01133496	May 28, 2010	2010
NCT01133483	https://clinicaltrials.gov/ct2/show/NCT01133483	May 28, 2010	2010
NCT01133470	https://clinicaltrials.gov/ct2/show/NCT01133470	May 28, 2010	2010
NCT01132222	https://clinicaltrials.gov/ct2/show/NCT01132222	May 27, 2010	2010
NCT01132196	https://clinicaltrials.gov/ct2/show/NCT01132196	May 27, 2010	2010
NCT01132183	https://clinicaltrials.gov/ct2/show/NCT01132183	May 27, 2010	2010
NCT01132170	https://clinicaltrials.gov/ct2/show/NCT01132170	May 27, 2010	2010
NCT01132040	https://clinicaltrials.gov/ct2/show/NCT01132040	May 27, 2010	2010
NCT01132027	https://clinicaltrials.gov/ct2/show/NCT01132027	May 27, 2010	2010
NCT01131988	https://clinicaltrials.gov/ct2/show/NCT01131988	May 27, 2010	2010
NCT01131780	https://clinicaltrials.gov/ct2/show/NCT01131780	May 27, 2010	2010
NCT01131767	https://clinicaltrials.gov/ct2/show/NCT01131767	May 27, 2010	2010
NCT01131728	https://clinicaltrials.gov/ct2/show/NCT01131728	May 27, 2010	2010
NCT01129843	https://clinicaltrials.gov/ct2/show/NCT01129843	May 25, 2010	2010
NCT01125345	https://clinicaltrials.gov/ct2/show/NCT01125345	May 18, 2010	2010
NCT01124929	https://clinicaltrials.gov/ct2/show/NCT01124929	May 18, 2010	2010
NCT01124409	https://clinicaltrials.gov/ct2/show/NCT01124409	May 17, 2010	2010
NCT01120015	https://clinicaltrials.gov/ct2/show/NCT01120015	May 10, 2010	2010
NCT01118897	https://clinicaltrials.gov/ct2/show/NCT01118897	May 7, 2010	2010
NCT01117402	https://clinicaltrials.gov/ct2/show/NCT01117402	May 5, 2010	2010
NCT01117337	https://clinicaltrials.gov/ct2/show/NCT01117337	May 5, 2010	2010
NCT01115023	https://clinicaltrials.gov/ct2/show/NCT01115023	May 3, 2010	2010
NCT01110447	https://clinicaltrials.gov/ct2/show/NCT01110447	April 26, 2010	2010
NCT01108302	https://clinicaltrials.gov/ct2/show/NCT01108302	April 21, 2010	2010
NCT01105884	https://clinicaltrials.gov/ct2/show/NCT01105884	April 19, 2010	2010
NCT01095640	https://clinicaltrials.gov/ct2/show/NCT01095640	March 30, 2010	2010
NCT01089192	https://clinicaltrials.gov/ct2/show/NCT01089192	March 18, 2010	2010
NCT01089179	https://clinicaltrials.gov/ct2/show/NCT01089179	March 18, 2010	2010
NCT01089166	https://clinicaltrials.gov/ct2/show/NCT01089166	March 18, 2010	2010
NCT01083290	https://clinicaltrials.gov/ct2/show/NCT01083290	March 9, 2010	2010
NCT01080586	https://clinicaltrials.gov/ct2/show/NCT01080586	March 4, 2010	2010
NCT01080560	https://clinicaltrials.gov/ct2/show/NCT01080560	March 4, 2010	2010
NCT01080534	https://clinicaltrials.gov/ct2/show/NCT01080534	March 4, 2010	2010
NCT01080482	https://clinicaltrials.gov/ct2/show/NCT01080482	March 4, 2010	2010
NCT01080469	https://clinicaltrials.gov/ct2/show/NCT01080469	March 4, 2010	2010
NCT01080456	https://clinicaltrials.gov/ct2/show/NCT01080456	March 4, 2010	2010
NCT01080443	https://clinicaltrials.gov/ct2/show/NCT01080443	March 4, 2010	2010
NCT01080417	https://clinicaltrials.gov/ct2/show/NCT01080417	March 4, 2010	2010
NCT01079078	https://clinicaltrials.gov/ct2/show/NCT01079078	March 2, 2010	2010
NCT01079065	https://clinicaltrials.gov/ct2/show/NCT01079065	March 2, 2010	2010
NCT01079052	https://clinicaltrials.gov/ct2/show/NCT01079052	March 2, 2010	2010
NCT01074645	https://clinicaltrials.gov/ct2/show/NCT01074645	February 24, 2010	2010
NCT01073709	https://clinicaltrials.gov/ct2/show/NCT01073709	February 23, 2010	2010
NCT01069562	https://clinicaltrials.gov/ct2/show/NCT01069562	February 17, 2010	2010
NCT01061580	https://clinicaltrials.gov/ct2/show/NCT01061580	February 3, 2010	2010
NCT01056627	https://clinicaltrials.gov/ct2/show/NCT01056627	January 26, 2010	2010
NCT01055938	https://clinicaltrials.gov/ct2/show/NCT01055938	January 26, 2010	2010
NCT01055470	https://clinicaltrials.gov/ct2/show/NCT01055470	January 25, 2010	2010
NCT01055041	https://clinicaltrials.gov/ct2/show/NCT01055041	January 25, 2010	2010
NCT01053338	https://clinicaltrials.gov/ct2/show/NCT01053338	January 21, 2010	2010
NCT01053208	https://clinicaltrials.gov/ct2/show/NCT01053208	January 21, 2010	2010
NCT01052792	https://clinicaltrials.gov/ct2/show/NCT01052792	January 20, 2010	2010
NCT01052181	https://clinicaltrials.gov/ct2/show/NCT01052181	January 20, 2010	2010
NCT01052129	https://clinicaltrials.gov/ct2/show/NCT01052129	January 20, 2010	2010
NCT01045837	https://clinicaltrials.gov/ct2/show/NCT01045837	January 11, 2010	2010
NCT01045642	https://clinicaltrials.gov/ct2/show/NCT01045642	January 11, 2010	2010
NCT01045434	https://clinicaltrials.gov/ct2/show/NCT01045434	January 11, 2010	2010
NCT01040390	https://clinicaltrials.gov/ct2/show/NCT01040390	December 29, 2009	2009
NCT01040195	https://clinicaltrials.gov/ct2/show/NCT01040195	December 29, 2009	2009
NCT01039142	https://clinicaltrials.gov/ct2/show/NCT01039142	December 24, 2009	2009
NCT01038648	https://clinicaltrials.gov/ct2/show/NCT01038648	December 24, 2009	2009
NCT01036932	https://clinicaltrials.gov/ct2/show/NCT01036932	December 21, 2009	2009
NCT01032005	https://clinicaltrials.gov/ct2/show/NCT01032005	December 15, 2009	2009
NCT01031745	https://clinicaltrials.gov/ct2/show/NCT01031745	December 15, 2009	2009
NCT01023113	https://clinicaltrials.gov/ct2/show/NCT01023113	December 2, 2009	2009
NCT01022632	https://clinicaltrials.gov/ct2/show/NCT01022632	December 1, 2009	2009
NCT01022463	https://clinicaltrials.gov/ct2/show/NCT01022463	December 1, 2009	2009
NCT01018888	https://clinicaltrials.gov/ct2/show/NCT01018888	November 25, 2009	2009
NCT01012778	https://clinicaltrials.gov/ct2/show/NCT01012778	November 13, 2009	2009
NCT01010490	https://clinicaltrials.gov/ct2/show/NCT01010490	November 10, 2009	2009
NCT01006811	https://clinicaltrials.gov/ct2/show/NCT01006811	November 3, 2009	2009
NCT01001637	https://clinicaltrials.gov/ct2/show/NCT01001637	October 26, 2009	2009
NCT01000779	https://clinicaltrials.gov/ct2/show/NCT01000779	October 23, 2009	2009
NCT00999921	https://clinicaltrials.gov/ct2/show/NCT00999921	October 22, 2009	2009
NCT00987740	https://clinicaltrials.gov/ct2/show/NCT00987740	October 1, 2009	2009
NCT00986076	https://clinicaltrials.gov/ct2/show/NCT00986076	September 29, 2009	2009
NCT00981825	https://clinicaltrials.gov/ct2/show/NCT00981825	September 22, 2009	2009
NCT00980421	https://clinicaltrials.gov/ct2/show/NCT00980421	September 21, 2009	2009
NCT00979433	https://clinicaltrials.gov/ct2/show/NCT00979433	September 18, 2009	2009
NCT00976430	https://clinicaltrials.gov/ct2/show/NCT00976430	September 14, 2009	2009
NCT00974766	https://clinicaltrials.gov/ct2/show/NCT00974766	September 10, 2009	2009
NCT00966056	https://clinicaltrials.gov/ct2/show/NCT00966056	August 26, 2009	2009
NCT00964184	https://clinicaltrials.gov/ct2/show/NCT00964184	August 24, 2009	2009
NCT00963716	https://clinicaltrials.gov/ct2/show/NCT00963716	August 21, 2009	2009
NCT00956839	https://clinicaltrials.gov/ct2/show/NCT00956839	August 11, 2009	2009
NCT00951847	https://clinicaltrials.gov/ct2/show/NCT00951847	August 4, 2009	2009
NCT00951600	https://clinicaltrials.gov/ct2/show/NCT00951600	August 4, 2009	2009
NCT00949104	https://clinicaltrials.gov/ct2/show/NCT00949104	July 30, 2009	2009
NCT00947765	https://clinicaltrials.gov/ct2/show/NCT00947765	July 28, 2009	2009
NCT00947336	https://clinicaltrials.gov/ct2/show/NCT00947336	July 28, 2009	2009
NCT00943553	https://clinicaltrials.gov/ct2/show/NCT00943553	July 22, 2009	2009
NCT00940368	https://clinicaltrials.gov/ct2/show/NCT00940368	July 16, 2009	2009
NCT00940251	https://clinicaltrials.gov/ct2/show/NCT00940251	July 15, 2009	2009
NCT00940238	https://clinicaltrials.gov/ct2/show/NCT00940238	July 15, 2009	2009
NCT00939926	https://clinicaltrials.gov/ct2/show/NCT00939926	July 15, 2009	2009
NCT00939835	https://clinicaltrials.gov/ct2/show/NCT00939835	July 15, 2009	2009
NCT00939614	https://clinicaltrials.gov/ct2/show/NCT00939614	July 15, 2009	2009
NCT00939562	https://clinicaltrials.gov/ct2/show/NCT00939562	July 15, 2009	2009
NCT00939536	https://clinicaltrials.gov/ct2/show/NCT00939536	July 15, 2009	2009
NCT00939497	https://clinicaltrials.gov/ct2/show/NCT00939497	July 15, 2009	2009
NCT00939458	https://clinicaltrials.gov/ct2/show/NCT00939458	July 15, 2009	2009
NCT00939367	https://clinicaltrials.gov/ct2/show/NCT00939367	July 15, 2009	2009
NCT00926341	https://clinicaltrials.gov/ct2/show/NCT00926341	June 23, 2009	2009
NCT00922389	https://clinicaltrials.gov/ct2/show/NCT00922389	June 17, 2009	2009
NCT00922194	https://clinicaltrials.gov/ct2/show/NCT00922194	June 17, 2009	2009
NCT00917436	https://clinicaltrials.gov/ct2/show/NCT00917436	June 10, 2009	2009
NCT00911378	https://clinicaltrials.gov/ct2/show/NCT00911378	June 1, 2009	2009
NCT00909324	https://clinicaltrials.gov/ct2/show/NCT00909324	May 28, 2009	2009
NCT00905996	https://clinicaltrials.gov/ct2/show/NCT00905996	May 21, 2009	2009
NCT00902967	https://clinicaltrials.gov/ct2/show/NCT00902967	May 15, 2009	2009
NCT00900874	https://clinicaltrials.gov/ct2/show/NCT00900874	May 13, 2009	2009
NCT00896155	https://clinicaltrials.gov/ct2/show/NCT00896155	May 11, 2009	2009
NCT00893256	https://clinicaltrials.gov/ct2/show/NCT00893256	May 5, 2009	2009
NCT00890838	https://clinicaltrials.gov/ct2/show/NCT00890838	April 30, 2009	2009
NCT00890123	https://clinicaltrials.gov/ct2/show/NCT00890123	April 29, 2009	2009
NCT00889525	https://clinicaltrials.gov/ct2/show/NCT00889525	April 29, 2009	2009
NCT00889018	https://clinicaltrials.gov/ct2/show/NCT00889018	April 28, 2009	2009
NCT00888784	https://clinicaltrials.gov/ct2/show/NCT00888784	April 28, 2009	2009
NCT00879788	https://clinicaltrials.gov/ct2/show/NCT00879788	April 10, 2009	2009
NCT00879476	https://clinicaltrials.gov/ct2/show/NCT00879476	April 10, 2009	2009
NCT00877357	https://clinicaltrials.gov/ct2/show/NCT00877357	April 7, 2009	2009
NCT00876018	https://clinicaltrials.gov/ct2/show/NCT00876018	April 6, 2009	2009
NCT00875030	https://clinicaltrials.gov/ct2/show/NCT00875030	April 3, 2009	2009
NCT00872924	https://clinicaltrials.gov/ct2/show/NCT00872924	March 31, 2009	2009
NCT00872781	https://clinicaltrials.gov/ct2/show/NCT00872781	March 31, 2009	2009
NCT00872274	https://clinicaltrials.gov/ct2/show/NCT00872274	March 31, 2009	2009
NCT00872235	https://clinicaltrials.gov/ct2/show/NCT00872235	March 31, 2009	2009
NCT00862355	https://clinicaltrials.gov/ct2/show/NCT00862355	March 16, 2009	2009
NCT00860769	https://clinicaltrials.gov/ct2/show/NCT00860769	March 12, 2009	2009
NCT00860119	https://clinicaltrials.gov/ct2/show/NCT00860119	March 11, 2009	2009
NCT00859807	https://clinicaltrials.gov/ct2/show/NCT00859807	March 11, 2009	2009
NCT00859404	https://clinicaltrials.gov/ct2/show/NCT00859404	March 11, 2009	2009
NCT00856141	https://clinicaltrials.gov/ct2/show/NCT00856141	March 5, 2009	2009
NCT00855985	https://clinicaltrials.gov/ct2/show/NCT00855985	March 5, 2009	2009
NCT00855491	https://clinicaltrials.gov/ct2/show/NCT00855491	March 4, 2009	2009
NCT00847717	https://clinicaltrials.gov/ct2/show/NCT00847717	February 19, 2009	2009
NCT00840918	https://clinicaltrials.gov/ct2/show/NCT00840918	February 11, 2009	2009
NCT00838149	https://clinicaltrials.gov/ct2/show/NCT00838149	February 6, 2009	2009
NCT00836940	https://clinicaltrials.gov/ct2/show/NCT00836940	February 4, 2009	2009
NCT00832143	https://clinicaltrials.gov/ct2/show/NCT00832143	January 29, 2009	2009
NCT00824564	https://clinicaltrials.gov/ct2/show/NCT00824564	January 16, 2009	2009
NCT00821223	https://clinicaltrials.gov/ct2/show/NCT00821223	January 13, 2009	2009
NCT00819455	https://clinicaltrials.gov/ct2/show/NCT00819455	January 9, 2009	2009
NCT00811616	https://clinicaltrials.gov/ct2/show/NCT00811616	December 19, 2008	2008
NCT00810680	https://clinicaltrials.gov/ct2/show/NCT00810680	December 18, 2008	2008
NCT00808379	https://clinicaltrials.gov/ct2/show/NCT00808379	December 15, 2008	2008
NCT00804011	https://clinicaltrials.gov/ct2/show/NCT00804011	December 8, 2008	2008
NCT00801606	https://clinicaltrials.gov/ct2/show/NCT00801606	December 3, 2008	2008
NCT00796341	https://clinicaltrials.gov/ct2/show/NCT00796341	November 24, 2008	2008
NCT00779805	https://clinicaltrials.gov/ct2/show/NCT00779805	October 24, 2008	2008
NCT00778583	https://clinicaltrials.gov/ct2/show/NCT00778583	October 23, 2008	2008
NCT00778037	https://clinicaltrials.gov/ct2/show/NCT00778037	October 23, 2008	2008
NCT00776789	https://clinicaltrials.gov/ct2/show/NCT00776789	October 21, 2008	2008
NCT00775827	https://clinicaltrials.gov/ct2/show/NCT00775827	October 20, 2008	2008
NCT00775372	https://clinicaltrials.gov/ct2/show/NCT00775372	October 20, 2008	2008
NCT00775255	https://clinicaltrials.gov/ct2/show/NCT00775255	October 20, 2008	2008
NCT00774189	https://clinicaltrials.gov/ct2/show/NCT00774189	October 17, 2008	2008
NCT00772824	https://clinicaltrials.gov/ct2/show/NCT00772824	October 15, 2008	2008
NCT00772057	https://clinicaltrials.gov/ct2/show/NCT00772057	October 15, 2008	2008
NCT00766805	https://clinicaltrials.gov/ct2/show/NCT00766805	October 6, 2008	2008
NCT00762788	https://clinicaltrials.gov/ct2/show/NCT00762788	September 30, 2008	2008
NCT00761995	https://clinicaltrials.gov/ct2/show/NCT00761995	September 30, 2008	2008
NCT00758823	https://clinicaltrials.gov/ct2/show/NCT00758823	September 25, 2008	2008
NCT00757926	https://clinicaltrials.gov/ct2/show/NCT00757926	September 23, 2008	2008
NCT00753831	https://clinicaltrials.gov/ct2/show/NCT00753831	September 17, 2008	2008
NCT00750503	https://clinicaltrials.gov/ct2/show/NCT00750503	September 10, 2008	2008
NCT00747357	https://clinicaltrials.gov/ct2/show/NCT00747357	September 5, 2008	2008
NCT00741143	https://clinicaltrials.gov/ct2/show/NCT00741143	August 26, 2008	2008
NCT00739856	https://clinicaltrials.gov/ct2/show/NCT00739856	August 22, 2008	2008
NCT00739271	https://clinicaltrials.gov/ct2/show/NCT00739271	August 21, 2008	2008
NCT00738660	https://clinicaltrials.gov/ct2/show/NCT00738660	August 20, 2008	2008
NCT00732732	https://clinicaltrials.gov/ct2/show/NCT00732732	August 12, 2008	2008
NCT00727896	https://clinicaltrials.gov/ct2/show/NCT00727896	August 4, 2008	2008
NCT00717080	https://clinicaltrials.gov/ct2/show/NCT00717080	July 16, 2008	2008
NCT00715286	https://clinicaltrials.gov/ct2/show/NCT00715286	July 15, 2008	2008
NCT00709007	https://clinicaltrials.gov/ct2/show/NCT00709007	July 3, 2008	2008
NCT00704899	https://clinicaltrials.gov/ct2/show/NCT00704899	June 25, 2008	2008
NCT00703872	https://clinicaltrials.gov/ct2/show/NCT00703872	June 24, 2008	2008
NCT00702871	https://clinicaltrials.gov/ct2/show/NCT00702871	June 20, 2008	2008
NCT00698425	https://clinicaltrials.gov/ct2/show/NCT00698425	June 17, 2008	2008
NCT00698386	https://clinicaltrials.gov/ct2/show/NCT00698386	June 17, 2008	2008
NCT00698334	https://clinicaltrials.gov/ct2/show/NCT00698334	June 17, 2008	2008
NCT00698022	https://clinicaltrials.gov/ct2/show/NCT00698022	June 16, 2008	2008
NCT00694616	https://clinicaltrials.gov/ct2/show/NCT00694616	June 10, 2008	2008
NCT00692224	https://clinicaltrials.gov/ct2/show/NCT00692224	June 6, 2008	2008
NCT00687375	https://clinicaltrials.gov/ct2/show/NCT00687375	May 30, 2008	2008
NCT00683527	https://clinicaltrials.gov/ct2/show/NCT00683527	May 23, 2008	2008
NCT00681733	https://clinicaltrials.gov/ct2/show/NCT00681733	May 21, 2008	2008
NCT00656214	https://clinicaltrials.gov/ct2/show/NCT00656214	April 10, 2008	2008
NCT00655421	https://clinicaltrials.gov/ct2/show/NCT00655421	April 9, 2008	2008
NCT00653874	https://clinicaltrials.gov/ct2/show/NCT00653874	April 7, 2008	2008
NCT00652613	https://clinicaltrials.gov/ct2/show/NCT00652613	April 4, 2008	2008
NCT00644241	https://clinicaltrials.gov/ct2/show/NCT00644241	March 26, 2008	2008
NCT00641862	https://clinicaltrials.gov/ct2/show/NCT00641862	March 24, 2008	2008
NCT00629031	https://clinicaltrials.gov/ct2/show/NCT00629031	March 5, 2008	2008
NCT00628719	https://clinicaltrials.gov/ct2/show/NCT00628719	March 5, 2008	2008
NCT00624143	https://clinicaltrials.gov/ct2/show/NCT00624143	February 26, 2008	2008
NCT00621348	https://clinicaltrials.gov/ct2/show/NCT00621348	February 22, 2008	2008
NCT00618020	https://clinicaltrials.gov/ct2/show/NCT00618020	February 18, 2008	2008
NCT00617266	https://clinicaltrials.gov/ct2/show/NCT00617266	February 15, 2008	2008
NCT00610324	https://clinicaltrials.gov/ct2/show/NCT00610324	February 7, 2008	2008
NCT00610077	https://clinicaltrials.gov/ct2/show/NCT00610077	February 7, 2008	2008
NCT00606762	https://clinicaltrials.gov/ct2/show/NCT00606762	February 5, 2008	2008
NCT00597688	https://clinicaltrials.gov/ct2/show/NCT00597688	January 18, 2008	2008
NCT00565955	https://clinicaltrials.gov/ct2/show/NCT00565955	November 30, 2007	2007
NCT00554567	https://clinicaltrials.gov/ct2/show/NCT00554567	November 7, 2007	2007
NCT00553072	https://clinicaltrials.gov/ct2/show/NCT00553072	November 5, 2007	2007
NCT00548054	https://clinicaltrials.gov/ct2/show/NCT00548054	October 23, 2007	2007
NCT00536133	https://clinicaltrials.gov/ct2/show/NCT00536133	September 27, 2007	2007
NCT00534183	https://clinicaltrials.gov/ct2/show/NCT00534183	September 24, 2007	2007
NCT00534170	https://clinicaltrials.gov/ct2/show/NCT00534170	September 24, 2007	2007
NCT00522405	https://clinicaltrials.gov/ct2/show/NCT00522405	August 29, 2007	2007
NCT00517959	https://clinicaltrials.gov/ct2/show/NCT00517959	August 17, 2007	2007
NCT00514566	https://clinicaltrials.gov/ct2/show/NCT00514566	August 10, 2007	2007
NCT00511394	https://clinicaltrials.gov/ct2/show/NCT00511394	August 3, 2007	2007
NCT00511004	https://clinicaltrials.gov/ct2/show/NCT00511004	August 3, 2007	2007
NCT00510991	https://clinicaltrials.gov/ct2/show/NCT00510991	August 3, 2007	2007
NCT00507000	https://clinicaltrials.gov/ct2/show/NCT00507000	July 25, 2007	2007
NCT00502008	https://clinicaltrials.gov/ct2/show/NCT00502008	July 17, 2007	2007
NCT00497601	https://clinicaltrials.gov/ct2/show/NCT00497601	July 6, 2007	2007
NCT00497549	https://clinicaltrials.gov/ct2/show/NCT00497549	July 6, 2007	2007
NCT00495963	https://clinicaltrials.gov/ct2/show/NCT00495963	July 3, 2007	2007
NCT00495690	https://clinicaltrials.gov/ct2/show/NCT00495690	July 3, 2007	2007
NCT00490932	https://clinicaltrials.gov/ct2/show/NCT00490932	June 25, 2007	2007
NCT00486382	https://clinicaltrials.gov/ct2/show/NCT00486382	June 14, 2007	2007
NCT00483964	https://clinicaltrials.gov/ct2/show/NCT00483964	June 8, 2007	2007
NCT00479271	https://clinicaltrials.gov/ct2/show/NCT00479271	May 28, 2007	2007
NCT00476151	https://clinicaltrials.gov/ct2/show/NCT00476151	May 21, 2007	2007
NCT00475904	https://clinicaltrials.gov/ct2/show/NCT00475904	May 21, 2007	2007
NCT00470314	https://clinicaltrials.gov/ct2/show/NCT00470314	May 7, 2007	2007
NCT00468429	https://clinicaltrials.gov/ct2/show/NCT00468429	May 2, 2007	2007
NCT00467909	https://clinicaltrials.gov/ct2/show/NCT00467909	May 1, 2007	2007
NCT00457353	https://clinicaltrials.gov/ct2/show/NCT00457353	April 6, 2007	2007
NCT00455442	https://clinicaltrials.gov/ct2/show/NCT00455442	April 3, 2007	2007
NCT00455234	https://clinicaltrials.gov/ct2/show/NCT00455234	April 3, 2007	2007
NCT00449267	https://clinicaltrials.gov/ct2/show/NCT00449267	March 20, 2007	2007
NCT00449098	https://clinicaltrials.gov/ct2/show/NCT00449098	March 19, 2007	2007
NCT00448929	https://clinicaltrials.gov/ct2/show/NCT00448929	March 19, 2007	2007
NCT00448422	https://clinicaltrials.gov/ct2/show/NCT00448422	March 16, 2007	2007
NCT00447746	https://clinicaltrials.gov/ct2/show/NCT00447746	March 15, 2007	2007
NCT00446407	https://clinicaltrials.gov/ct2/show/NCT00446407	March 12, 2007	2007
NCT00439660	https://clinicaltrials.gov/ct2/show/NCT00439660	February 26, 2007	2007
NCT00430664	https://clinicaltrials.gov/ct2/show/NCT00430664	February 2, 2007	2007
NCT00428662	https://clinicaltrials.gov/ct2/show/NCT00428662	January 30, 2007	2007
NCT00422266	https://clinicaltrials.gov/ct2/show/NCT00422266	January 15, 2007	2007
NCT00421629	https://clinicaltrials.gov/ct2/show/NCT00421629	January 12, 2007	2007
NCT00421291	https://clinicaltrials.gov/ct2/show/NCT00421291	January 11, 2007	2007
NCT00419549	https://clinicaltrials.gov/ct2/show/NCT00419549	January 8, 2007	2007
NCT00419133	https://clinicaltrials.gov/ct2/show/NCT00419133	January 8, 2007	2007
NCT00415883	https://clinicaltrials.gov/ct2/show/NCT00415883	December 25, 2006	2006
NCT00415402	https://clinicaltrials.gov/ct2/show/NCT00415402	December 22, 2006	2006
NCT00413426	https://clinicaltrials.gov/ct2/show/NCT00413426	December 19, 2006	2006
NCT00410501	https://clinicaltrials.gov/ct2/show/NCT00410501	December 13, 2006	2006
NCT00409864	https://clinicaltrials.gov/ct2/show/NCT00409864	December 11, 2006	2006
NCT00407394	https://clinicaltrials.gov/ct2/show/NCT00407394	December 5, 2006	2006
NCT00403026	https://clinicaltrials.gov/ct2/show/NCT00403026	November 23, 2006	2006
NCT00401440	https://clinicaltrials.gov/ct2/show/NCT00401440	November 20, 2006	2006
NCT00399269	https://clinicaltrials.gov/ct2/show/NCT00399269	November 14, 2006	2006
NCT00399204	https://clinicaltrials.gov/ct2/show/NCT00399204	November 14, 2006	2006
NCT00396851	https://clinicaltrials.gov/ct2/show/NCT00396851	November 8, 2006	2006
NCT00396526	https://clinicaltrials.gov/ct2/show/NCT00396526	November 7, 2006	2006
NCT00396500	https://clinicaltrials.gov/ct2/show/NCT00396500	November 7, 2006	2006
NCT00395941	https://clinicaltrials.gov/ct2/show/NCT00395941	November 6, 2006	2006
NCT00391183	https://clinicaltrials.gov/ct2/show/NCT00391183	October 23, 2006	2006
NCT00380614	https://clinicaltrials.gov/ct2/show/NCT00380614	September 26, 2006	2006
NCT00376012	https://clinicaltrials.gov/ct2/show/NCT00376012	September 14, 2006	2006
NCT00375583	https://clinicaltrials.gov/ct2/show/NCT00375583	September 13, 2006	2006
NCT00375375	https://clinicaltrials.gov/ct2/show/NCT00375375	September 13, 2006	2006
NCT00370825	https://clinicaltrials.gov/ct2/show/NCT00370825	September 1, 2006	2006
NCT00355966	https://clinicaltrials.gov/ct2/show/NCT00355966	July 25, 2006	2006
NCT00355680	https://clinicaltrials.gov/ct2/show/NCT00355680	July 24, 2006	2006
NCT00355303	https://clinicaltrials.gov/ct2/show/NCT00355303	July 21, 2006	2006
NCT00353561	https://clinicaltrials.gov/ct2/show/NCT00353561	July 18, 2006	2006
NCT00351702	https://clinicaltrials.gov/ct2/show/NCT00351702	July 13, 2006	2006
NCT00351429	https://clinicaltrials.gov/ct2/show/NCT00351429	July 12, 2006	2006
NCT00347542	https://clinicaltrials.gov/ct2/show/NCT00347542	July 4, 2006	2006
NCT00333944	https://clinicaltrials.gov/ct2/show/NCT00333944	June 6, 2006	2006
NCT00332657	https://clinicaltrials.gov/ct2/show/NCT00332657	June 2, 2006	2006
NCT00332306	https://clinicaltrials.gov/ct2/show/NCT00332306	June 1, 2006	2006
NCT00320853	https://clinicaltrials.gov/ct2/show/NCT00320853	May 3, 2006	2006
NCT00319358	https://clinicaltrials.gov/ct2/show/NCT00319358	April 27, 2006	2006
NCT00314483	https://clinicaltrials.gov/ct2/show/NCT00314483	April 14, 2006	2006
NCT00312299	https://clinicaltrials.gov/ct2/show/NCT00312299	April 10, 2006	2006
NCT00310505	https://clinicaltrials.gov/ct2/show/NCT00310505	April 4, 2006	2006
NCT00289224	https://clinicaltrials.gov/ct2/show/NCT00289224	February 9, 2006	2006
NCT00280111	https://clinicaltrials.gov/ct2/show/NCT00280111	January 20, 2006	2006
NCT00279240	https://clinicaltrials.gov/ct2/show/NCT00279240	January 19, 2006	2006
NCT00278746	https://clinicaltrials.gov/ct2/show/NCT00278746	January 18, 2006	2006
NCT00278681	https://clinicaltrials.gov/ct2/show/NCT00278681	January 18, 2006	2006
NCT00276991	https://clinicaltrials.gov/ct2/show/NCT00276991	January 13, 2006	2006
NCT00272142	https://clinicaltrials.gov/ct2/show/NCT00272142	January 4, 2006	2006
NCT00272116	https://clinicaltrials.gov/ct2/show/NCT00272116	January 4, 2006	2006
NCT00271778	https://clinicaltrials.gov/ct2/show/NCT00271778	January 4, 2006	2006
NCT00263393	https://clinicaltrials.gov/ct2/show/NCT00263393	December 8, 2005	2005
NCT00259337	https://clinicaltrials.gov/ct2/show/NCT00259337	November 29, 2005	2005
NCT00257374	https://clinicaltrials.gov/ct2/show/NCT00257374	November 22, 2005	2005
NCT00255385	https://clinicaltrials.gov/ct2/show/NCT00255385	November 18, 2005	2005
NCT00237848	https://clinicaltrials.gov/ct2/show/NCT00237848	October 12, 2005	2005
NCT00222547	https://clinicaltrials.gov/ct2/show/NCT00222547	September 22, 2005	2005
NCT00218686	https://clinicaltrials.gov/ct2/show/NCT00218686	September 22, 2005	2005
NCT00216268	https://clinicaltrials.gov/ct2/show/NCT00216268	September 22, 2005	2005
NCT00213161	https://clinicaltrials.gov/ct2/show/NCT00213161	September 21, 2005	2005
NCT00198887	https://clinicaltrials.gov/ct2/show/NCT00198887	September 20, 2005	2005
NCT00198848	https://clinicaltrials.gov/ct2/show/NCT00198848	September 20, 2005	2005
NCT00198835	https://clinicaltrials.gov/ct2/show/NCT00198835	September 20, 2005	2005
NCT00198653	https://clinicaltrials.gov/ct2/show/NCT00198653	September 20, 2005	2005
NCT00193843	https://clinicaltrials.gov/ct2/show/NCT00193843	September 19, 2005	2005
NCT00193830	https://clinicaltrials.gov/ct2/show/NCT00193830	September 19, 2005	2005
NCT00193817	https://clinicaltrials.gov/ct2/show/NCT00193817	September 19, 2005	2005
NCT00193791	https://clinicaltrials.gov/ct2/show/NCT00193791	September 19, 2005	2005
NCT00193778	https://clinicaltrials.gov/ct2/show/NCT00193778	September 19, 2005	2005
NCT00193726	https://clinicaltrials.gov/ct2/show/NCT00193726	September 19, 2005	2005
NCT00189397	https://clinicaltrials.gov/ct2/show/NCT00189397	September 19, 2005	2005
NCT00170534	https://clinicaltrials.gov/ct2/show/NCT00170534	September 15, 2005	2005
NCT00147862	https://clinicaltrials.gov/ct2/show/NCT00147862	September 7, 2005	2005
NCT00128817	https://clinicaltrials.gov/ct2/show/NCT00128817	August 10, 2005	2005
NCT00128362	https://clinicaltrials.gov/ct2/show/NCT00128362	August 9, 2005	2005
NCT00125008	https://clinicaltrials.gov/ct2/show/NCT00125008	July 29, 2005	2005
NCT00123669	https://clinicaltrials.gov/ct2/show/NCT00123669	July 25, 2005	2005
NCT00119197	https://clinicaltrials.gov/ct2/show/NCT00119197	July 13, 2005	2005
NCT00114868	https://clinicaltrials.gov/ct2/show/NCT00114868	June 20, 2005	2005
NCT00097123	https://clinicaltrials.gov/ct2/show/NCT00097123	November 18, 2004	2004
NCT00090506	https://clinicaltrials.gov/ct2/show/NCT00090506	August 27, 2004	2004
NCT00061321	https://clinicaltrials.gov/ct2/show/NCT00061321	May 28, 2003	2003
NCT03914339	https://clinicaltrials.gov/ct2/show/NCT03914339	April 15, 2019	2019
NCT03764956	https://clinicaltrials.gov/ct2/show/NCT03764956	December 5, 2018	2018
NCT03727126	https://clinicaltrials.gov/ct2/show/NCT03727126	November 1, 2018	2018
NCT03576157	https://clinicaltrials.gov/ct2/show/NCT03576157	July 3, 2018	2018
NCT03495622	https://clinicaltrials.gov/ct2/show/NCT03495622	April 12, 2018	2018
NCT03484507	https://clinicaltrials.gov/ct2/show/NCT03484507	March 30, 2018	2018
NCT03483987	https://clinicaltrials.gov/ct2/show/NCT03483987	March 30, 2018	2018
NCT03477292	https://clinicaltrials.gov/ct2/show/NCT03477292	March 26, 2018	2018
NCT03424889	https://clinicaltrials.gov/ct2/show/NCT03424889	February 7, 2018	2018
NCT03391310	https://clinicaltrials.gov/ct2/show/NCT03391310	January 5, 2018	2018
NCT03388944	https://clinicaltrials.gov/ct2/show/NCT03388944	January 3, 2018	2018
NCT03363022	https://clinicaltrials.gov/ct2/show/NCT03363022	December 5, 2017	2017
NCT03322358	https://clinicaltrials.gov/ct2/show/NCT03322358	October 26, 2017	2017
NCT03308383	https://clinicaltrials.gov/ct2/show/NCT03308383	October 12, 2017	2017
NCT03202966	https://clinicaltrials.gov/ct2/show/NCT03202966	June 29, 2017	2017
NCT03145714	https://clinicaltrials.gov/ct2/show/NCT03145714	May 9, 2017	2017
NCT02817022	https://clinicaltrials.gov/ct2/show/NCT02817022	June 29, 2016	2016
NCT02813668	https://clinicaltrials.gov/ct2/show/NCT02813668	June 27, 2016	2016
NCT02794337	https://clinicaltrials.gov/ct2/show/NCT02794337	June 9, 2016	2016
NCT02681653	https://clinicaltrials.gov/ct2/show/NCT02681653	February 12, 2016	2016
NCT02648893	https://clinicaltrials.gov/ct2/show/NCT02648893	January 7, 2016	2016
NCT02515006	https://clinicaltrials.gov/ct2/show/NCT02515006	August 4, 2015	2015
NCT02512952	https://clinicaltrials.gov/ct2/show/NCT02512952	July 31, 2015	2015
NCT02451033	https://clinicaltrials.gov/ct2/show/NCT02451033	May 21, 2015	2015
NCT02256332	https://clinicaltrials.gov/ct2/show/NCT02256332	October 3, 2014	2014
NCT02185482	https://clinicaltrials.gov/ct2/show/NCT02185482	July 9, 2014	2014
NCT02148094	https://clinicaltrials.gov/ct2/show/NCT02148094	May 28, 2014	2014
NCT02124473	https://clinicaltrials.gov/ct2/show/NCT02124473	April 28, 2014	2014
NCT02118454	https://clinicaltrials.gov/ct2/show/NCT02118454	April 21, 2014	2014
NCT02116647	https://clinicaltrials.gov/ct2/show/NCT02116647	April 17, 2014	2014
NCT02023411	https://clinicaltrials.gov/ct2/show/NCT02023411	December 30, 2013	2013
NCT01974518	https://clinicaltrials.gov/ct2/show/NCT01974518	November 1, 2013	2013
NCT01942902	https://clinicaltrials.gov/ct2/show/NCT01942902	September 16, 2013	2013
NCT01912677	https://clinicaltrials.gov/ct2/show/NCT01912677	July 31, 2013	2013
NCT01905735	https://clinicaltrials.gov/ct2/show/NCT01905735	July 23, 2013	2013
NCT01801410	https://clinicaltrials.gov/ct2/show/NCT01801410	February 28, 2013	2013
NCT01764425	https://clinicaltrials.gov/ct2/show/NCT01764425	January 9, 2013	2013
NCT01733888	https://clinicaltrials.gov/ct2/show/NCT01733888	November 27, 2012	2012
NCT01722578	https://clinicaltrials.gov/ct2/show/NCT01722578	November 7, 2012	2012
NCT01698723	https://clinicaltrials.gov/ct2/show/NCT01698723	October 3, 2012	2012
NCT01656200	https://clinicaltrials.gov/ct2/show/NCT01656200	August 2, 2012	2012
NCT01527084	https://clinicaltrials.gov/ct2/show/NCT01527084	February 6, 2012	2012
NCT01478997	https://clinicaltrials.gov/ct2/show/NCT01478997	November 24, 2011	2011
NCT01437020	https://clinicaltrials.gov/ct2/show/NCT01437020	September 20, 2011	2011
NCT01418547	https://clinicaltrials.gov/ct2/show/NCT01418547	August 17, 2011	2011
NCT01418534	https://clinicaltrials.gov/ct2/show/NCT01418534	August 17, 2011	2011
NCT01232920	https://clinicaltrials.gov/ct2/show/NCT01232920	November 2, 2010	2010
NCT01214473	https://clinicaltrials.gov/ct2/show/NCT01214473	October 5, 2010	2010
NCT01190995	https://clinicaltrials.gov/ct2/show/NCT01190995	August 30, 2010	2010
NCT01062308	https://clinicaltrials.gov/ct2/show/NCT01062308	February 4, 2010	2010
NCT01030627	https://clinicaltrials.gov/ct2/show/NCT01030627	December 11, 2009	2009
NCT00827931	https://clinicaltrials.gov/ct2/show/NCT00827931	January 23, 2009	2009
NCT00696969	https://clinicaltrials.gov/ct2/show/NCT00696969	June 13, 2008	2008
NCT00666133	https://clinicaltrials.gov/ct2/show/NCT00666133	April 24, 2008	2008
NCT00557362	https://clinicaltrials.gov/ct2/show/NCT00557362	November 14, 2007	2007
NCT00405301	https://clinicaltrials.gov/ct2/show/NCT00405301	November 30, 2006	2006
NCT00371995	https://clinicaltrials.gov/ct2/show/NCT00371995	September 6, 2006	2006
NCT00370968	https://clinicaltrials.gov/ct2/show/NCT00370968	September 1, 2006	2006
NCT00341328	https://clinicaltrials.gov/ct2/show/NCT00341328	June 21, 2006	2006
NCT03937050	https://clinicaltrials.gov/ct2/show/NCT03937050	May 3, 2019	2019
NCT03193736	https://clinicaltrials.gov/ct2/show/NCT03193736	June 21, 2017	2017
NCT03078842	https://clinicaltrials.gov/ct2/show/NCT03078842	March 13, 2017	2017
NCT02587806	https://clinicaltrials.gov/ct2/show/NCT02587806	October 27, 2015	2015
NCT02561143	https://clinicaltrials.gov/ct2/show/NCT02561143	September 25, 2015	2015
NCT02350855	https://clinicaltrials.gov/ct2/show/NCT02350855	January 30, 2015	2015
NCT02059863	https://clinicaltrials.gov/ct2/show/NCT02059863	February 11, 2014	2014
NCT03383757	https://clinicaltrials.gov/ct2/show/NCT03383757	December 26, 2017	2017
NCT01570946	https://clinicaltrials.gov/ct2/show/NCT01570946	April 4, 2012	2012
NCT02731638	https://clinicaltrials.gov/ct2/show/NCT02731638	April 7, 2016	2016
NCT02570321	https://clinicaltrials.gov/ct2/show/NCT02570321	October 7, 2015	2015
NCT02023437	https://clinicaltrials.gov/ct2/show/NCT02023437	December 30, 2013	2013
NCT00898521	https://clinicaltrials.gov/ct2/show/NCT00898521	May 12, 2009	2009
NCT01992263	https://clinicaltrials.gov/ct2/show/NCT01992263	November 25, 2013	2013
NCT01971177	https://clinicaltrials.gov/ct2/show/NCT01971177	October 29, 2013	2013
NCT00791466	https://clinicaltrials.gov/ct2/show/NCT00791466	November 14, 2008	2008
NCT01783067	https://clinicaltrials.gov/ct2/show/NCT01783067	February 4, 2013	2013
NCT00318721	https://clinicaltrials.gov/ct2/show/NCT00318721	April 27, 2006	2006
NCT01003587	https://clinicaltrials.gov/ct2/show/NCT01003587	October 29, 2009	2009
NCT00657670	https://clinicaltrials.gov/ct2/show/NCT00657670	April 14, 2008	2008
NCT00651586	https://clinicaltrials.gov/ct2/show/NCT00651586	April 3, 2008	2008
NCT00651573	https://clinicaltrials.gov/ct2/show/NCT00651573	April 3, 2008	2008
NCT00624975	https://clinicaltrials.gov/ct2/show/NCT00624975	February 28, 2008	2008
NCT00576459	https://clinicaltrials.gov/ct2/show/NCT00576459	December 19, 2007	2007
NCT00518089	https://clinicaltrials.gov/ct2/show/NCT00518089	August 20, 2007	2007
NCT03960944	https://clinicaltrials.gov/ct2/show/NCT03960944	May 23, 2019	2019
NCT03682042	https://clinicaltrials.gov/ct2/show/NCT03682042	September 24, 2018	2018
NCT03681314	https://clinicaltrials.gov/ct2/show/NCT03681314	September 24, 2018	2018
NCT03657394	https://clinicaltrials.gov/ct2/show/NCT03657394	September 5, 2018	2018
NCT00310661	https://clinicaltrials.gov/ct2/show/NCT00310661	April 4, 2006	2006
NCT00282919	https://clinicaltrials.gov/ct2/show/NCT00282919	January 27, 2006	2006
NCT03262805	https://clinicaltrials.gov/ct2/show/NCT03262805	August 25, 2017	2017
NCT02989402	https://clinicaltrials.gov/ct2/show/NCT02989402	December 12, 2016	2016
NCT02940561	https://clinicaltrials.gov/ct2/show/NCT02940561	October 21, 2016	2016
NCT02835157	https://clinicaltrials.gov/ct2/show/NCT02835157	July 15, 2016	2016
NCT02810366	https://clinicaltrials.gov/ct2/show/NCT02810366	June 23, 2016	2016
NCT02606344	https://clinicaltrials.gov/ct2/show/NCT02606344	November 17, 2015	2015
NCT02409095	https://clinicaltrials.gov/ct2/show/NCT02409095	April 6, 2015	2015
NCT02380989	https://clinicaltrials.gov/ct2/show/NCT02380989	March 5, 2015	2015
NCT02301390	https://clinicaltrials.gov/ct2/show/NCT02301390	November 25, 2014	2014
NCT02279368	https://clinicaltrials.gov/ct2/show/NCT02279368	October 31, 2014	2014
NCT02233764	https://clinicaltrials.gov/ct2/show/NCT02233764	September 8, 2014	2014
NCT02074137	https://clinicaltrials.gov/ct2/show/NCT02074137	February 28, 2014	2014
NCT01760629	https://clinicaltrials.gov/ct2/show/NCT01760629	January 4, 2013	2013
NCT01595334	https://clinicaltrials.gov/ct2/show/NCT01595334	May 10, 2012	2012
NCT01536106	https://clinicaltrials.gov/ct2/show/NCT01536106	February 20, 2012	2012
NCT01470287	https://clinicaltrials.gov/ct2/show/NCT01470287	November 11, 2011	2011
NCT01435876	https://clinicaltrials.gov/ct2/show/NCT01435876	September 19, 2011	2011
NCT01365494	https://clinicaltrials.gov/ct2/show/NCT01365494	June 3, 2011	2011
NCT01349829	https://clinicaltrials.gov/ct2/show/NCT01349829	May 9, 2011	2011
NCT01349062	https://clinicaltrials.gov/ct2/show/NCT01349062	May 6, 2011	2011
NCT01305109	https://clinicaltrials.gov/ct2/show/NCT01305109	February 28, 2011	2011
NCT01190982	https://clinicaltrials.gov/ct2/show/NCT01190982	August 30, 2010	2010
NCT00915369	https://clinicaltrials.gov/ct2/show/NCT00915369	June 8, 2009	2009
NCT00674908	https://clinicaltrials.gov/ct2/show/NCT00674908	May 8, 2008	2008
NCT00537537	https://clinicaltrials.gov/ct2/show/NCT00537537	October 1, 2007	2007
NCT00518596	https://clinicaltrials.gov/ct2/show/NCT00518596	August 21, 2007	2007
NCT00473668	https://clinicaltrials.gov/ct2/show/NCT00473668	May 15, 2007	2007
NCT00441259	https://clinicaltrials.gov/ct2/show/NCT00441259	February 28, 2007	2007
NCT00408018	https://clinicaltrials.gov/ct2/show/NCT00408018	December 5, 2006	2006
NCT00381394	https://clinicaltrials.gov/ct2/show/NCT00381394	September 27, 2006	2006
NCT00347386	https://clinicaltrials.gov/ct2/show/NCT00347386	July 4, 2006	2006
NCT00260351	https://clinicaltrials.gov/ct2/show/NCT00260351	December 1, 2005	2005
NCT00191789	https://clinicaltrials.gov/ct2/show/NCT00191789	September 19, 2005	2005
NCT00160277	https://clinicaltrials.gov/ct2/show/NCT00160277	September 12, 2005	2005
NCT03700034	https://clinicaltrials.gov/ct2/show/NCT03700034	October 9, 2018	2018
NCT01681017	https://clinicaltrials.gov/ct2/show/NCT01681017	September 7, 2012	2012
NCT01635166	https://clinicaltrials.gov/ct2/show/NCT01635166	July 9, 2012	2012
NCT02556294	https://clinicaltrials.gov/ct2/show/NCT02556294	September 22, 2015	2015
NCT00996736	https://clinicaltrials.gov/ct2/show/NCT00996736	October 16, 2009	2009
NCT00299195	https://clinicaltrials.gov/ct2/show/NCT00299195	March 6, 2006	2006
NCT03923010	https://clinicaltrials.gov/ct2/show/NCT03923010	April 22, 2019	2019
NCT03777865	https://clinicaltrials.gov/ct2/show/NCT03777865	December 17, 2018	2018
NCT03715205	https://clinicaltrials.gov/ct2/show/NCT03715205	October 23, 2018	2018
NCT03658369	https://clinicaltrials.gov/ct2/show/NCT03658369	September 5, 2018	2018
NCT03262792	https://clinicaltrials.gov/ct2/show/NCT03262792	August 25, 2017	2017
NCT03235388	https://clinicaltrials.gov/ct2/show/NCT03235388	August 1, 2017	2017
NCT03005509	https://clinicaltrials.gov/ct2/show/NCT03005509	December 29, 2016	2016
NCT04002830	https://clinicaltrials.gov/ct2/show/NCT04002830	July 1, 2019	2019
NCT03625206	https://clinicaltrials.gov/ct2/show/NCT03625206	August 10, 2018	2018
NCT01685385	https://clinicaltrials.gov/ct2/show/NCT01685385	September 14, 2012	2012
NCT02798848	https://clinicaltrials.gov/ct2/show/NCT02798848	June 14, 2016	2016
NCT02670772	https://clinicaltrials.gov/ct2/show/NCT02670772	February 2, 2016	2016
NCT01547715	https://clinicaltrials.gov/ct2/show/NCT01547715	March 8, 2012	2012
NCT01546662	https://clinicaltrials.gov/ct2/show/NCT01546662	March 7, 2012	2012
NCT01426139	https://clinicaltrials.gov/ct2/show/NCT01426139	August 31, 2011	2011
NCT01305226	https://clinicaltrials.gov/ct2/show/NCT01305226	February 28, 2011	2011
NCT01300312	https://clinicaltrials.gov/ct2/show/NCT01300312	February 21, 2011	2011
NCT03996200	https://clinicaltrials.gov/ct2/show/NCT03996200	June 24, 2019	2019
NCT01117298	https://clinicaltrials.gov/ct2/show/NCT01117298	May 5, 2010	2010
NCT03374553	https://clinicaltrials.gov/ct2/show/NCT03374553	December 15, 2017	2017
NCT00883870	https://clinicaltrials.gov/ct2/show/NCT00883870	April 20, 2009	2009
NCT00883727	https://clinicaltrials.gov/ct2/show/NCT00883727	April 20, 2009	2009
NCT00843986	https://clinicaltrials.gov/ct2/show/NCT00843986	February 13, 2009	2009
NCT00814710	https://clinicaltrials.gov/ct2/show/NCT00814710	December 25, 2008	2008
NCT00617812	https://clinicaltrials.gov/ct2/show/NCT00617812	February 18, 2008	2008
NCT02570152	https://clinicaltrials.gov/ct2/show/NCT02570152	October 7, 2015	2015
NCT00344032	https://clinicaltrials.gov/ct2/show/NCT00344032	June 26, 2006	2006
NCT00327730	https://clinicaltrials.gov/ct2/show/NCT00327730	May 18, 2006	2006
NCT00316147	https://clinicaltrials.gov/ct2/show/NCT00316147	April 20, 2006	2006
NCT00289172	https://clinicaltrials.gov/ct2/show/NCT00289172	February 9, 2006	2006
NCT00216346	https://clinicaltrials.gov/ct2/show/NCT00216346	September 22, 2005	2005
NCT00639184	https://clinicaltrials.gov/ct2/show/NCT00639184	March 20, 2008	2008
NCT01464918	https://clinicaltrials.gov/ct2/show/NCT01464918	November 4, 2011	2011
NCT01299324	https://clinicaltrials.gov/ct2/show/NCT01299324	February 18, 2011	2011
NCT01762410	https://clinicaltrials.gov/ct2/show/NCT01762410	January 7, 2013	2013
NCT00529451	https://clinicaltrials.gov/ct2/show/NCT00529451	September 14, 2007	2007
NCT01503814	https://clinicaltrials.gov/ct2/show/NCT01503814	January 4, 2012	2012
NCT01489917	https://clinicaltrials.gov/ct2/show/NCT01489917	December 12, 2011	2011
NCT01266122	https://clinicaltrials.gov/ct2/show/NCT01266122	December 24, 2010	2010
NCT00198601	https://clinicaltrials.gov/ct2/show/NCT00198601	September 20, 2005	2005
NCT00781573	https://clinicaltrials.gov/ct2/show/NCT00781573	October 29, 2008	2008
NCT00432341	https://clinicaltrials.gov/ct2/show/NCT00432341	February 7, 2007	2007
NCT00407498	https://clinicaltrials.gov/ct2/show/NCT00407498	December 5, 2006	2006
NCT00340379	https://clinicaltrials.gov/ct2/show/NCT00340379	June 21, 2006	2006
NCT00111943	https://clinicaltrials.gov/ct2/show/NCT00111943	May 27, 2005	2005
NCT02479087	https://clinicaltrials.gov/ct2/show/NCT02479087	June 23, 2015	2015
NCT03853551	https://clinicaltrials.gov/ct2/show/NCT03853551	February 25, 2019	2019
NCT03571945	https://clinicaltrials.gov/ct2/show/NCT03571945	June 28, 2018	2018
NCT03284229	https://clinicaltrials.gov/ct2/show/NCT03284229	September 15, 2017	2017
NCT02664103	https://clinicaltrials.gov/ct2/show/NCT02664103	January 26, 2016	2016
NCT02425670	https://clinicaltrials.gov/ct2/show/NCT02425670	April 24, 2015	2015
NCT02103322	https://clinicaltrials.gov/ct2/show/NCT02103322	April 3, 2014	2014
NCT01501773	https://clinicaltrials.gov/ct2/show/NCT01501773	December 29, 2011	2011
NCT01453738	https://clinicaltrials.gov/ct2/show/NCT01453738	October 18, 2011	2011
NCT03363841	https://clinicaltrials.gov/ct2/show/NCT03363841	December 6, 2017	2017
NCT00882063	https://clinicaltrials.gov/ct2/show/NCT00882063	April 16, 2009	2009
NCT00840190	https://clinicaltrials.gov/ct2/show/NCT00840190	February 10, 2009	2009
NCT00753064	https://clinicaltrials.gov/ct2/show/NCT00753064	September 16, 2008	2008
NCT00592527	https://clinicaltrials.gov/ct2/show/NCT00592527	January 14, 2008	2008
NCT00548067	https://clinicaltrials.gov/ct2/show/NCT00548067	October 23, 2007	2007
NCT00195481	https://clinicaltrials.gov/ct2/show/NCT00195481	September 19, 2005	2005
NCT01779336	https://clinicaltrials.gov/ct2/show/NCT01779336	January 30, 2013	2013
NCT02408484	https://clinicaltrials.gov/ct2/show/NCT02408484	April 3, 2015	2015
NCT02825862	https://clinicaltrials.gov/ct2/show/NCT02825862	July 7, 2016	2016
NCT01911494	https://clinicaltrials.gov/ct2/show/NCT01911494	July 30, 2013	2013
NCT02944682	https://clinicaltrials.gov/ct2/show/NCT02944682	October 26, 2016	2016
NCT02899936	https://clinicaltrials.gov/ct2/show/NCT02899936	September 14, 2016	2016
NCT03993535	https://clinicaltrials.gov/ct2/show/NCT03993535	June 20, 2019	2019
NCT00984802	https://clinicaltrials.gov/ct2/show/NCT00984802	September 25, 2009	2009
NCT02805257	https://clinicaltrials.gov/ct2/show/NCT02805257	June 17, 2016	2016
NCT00606489	https://clinicaltrials.gov/ct2/show/NCT00606489	February 4, 2008	2008
NCT00362050	https://clinicaltrials.gov/ct2/show/NCT00362050	August 9, 2006	2006
NCT00324168	https://clinicaltrials.gov/ct2/show/NCT00324168	May 10, 2006	2006
NCT01883193	https://clinicaltrials.gov/ct2/show/NCT01883193	June 21, 2013	2013
NCT00018954	https://clinicaltrials.gov/ct2/show/NCT00018954	June 12, 2003	2003
NCT02125331	https://clinicaltrials.gov/ct2/show/NCT02125331	April 29, 2014	2014
NCT00860210	https://clinicaltrials.gov/ct2/show/NCT00860210	March 12, 2009	2009
NCT01494961	https://clinicaltrials.gov/ct2/show/NCT01494961	December 19, 2011	2011
NCT00908778	https://clinicaltrials.gov/ct2/show/NCT00908778	May 27, 2009	2009
NCT00153777	https://clinicaltrials.gov/ct2/show/NCT00153777	September 12, 2005	2005
NCT00737152	https://clinicaltrials.gov/ct2/show/NCT00737152	August 18, 2008	2008
NCT03853655	https://clinicaltrials.gov/ct2/show/NCT03853655	February 25, 2019	2019
NCT03563742	https://clinicaltrials.gov/ct2/show/NCT03563742	June 20, 2018	2018
NCT03280147	https://clinicaltrials.gov/ct2/show/NCT03280147	September 12, 2017	2017
NCT02419742	https://clinicaltrials.gov/ct2/show/NCT02419742	April 17, 2015	2015
NCT02189005	https://clinicaltrials.gov/ct2/show/NCT02189005	July 14, 2014	2014
NCT02133690	https://clinicaltrials.gov/ct2/show/NCT02133690	May 8, 2014	2014
NCT01386840	https://clinicaltrials.gov/ct2/show/NCT01386840	July 1, 2011	2011
NCT00899054	https://clinicaltrials.gov/ct2/show/NCT00899054	May 12, 2009	2009
NCT00661115	https://clinicaltrials.gov/ct2/show/NCT00661115	April 18, 2008	2008
NCT00631943	https://clinicaltrials.gov/ct2/show/NCT00631943	March 10, 2008	2008
NCT00500409	https://clinicaltrials.gov/ct2/show/NCT00500409	July 12, 2007	2007
NCT00019409	https://clinicaltrials.gov/ct2/show/NCT00019409	February 27, 2004	2004
NCT02906007	https://clinicaltrials.gov/ct2/show/NCT02906007	September 19, 2016	2016
NCT02477124	https://clinicaltrials.gov/ct2/show/NCT02477124	June 22, 2015	2015
NCT00357552	https://clinicaltrials.gov/ct2/show/NCT00357552	July 27, 2006	2006
NCT02312362	https://clinicaltrials.gov/ct2/show/NCT02312362	December 9, 2014	2014
NCT00122746	https://clinicaltrials.gov/ct2/show/NCT00122746	July 22, 2005	2005
NCT00807326	https://clinicaltrials.gov/ct2/show/NCT00807326	December 11, 2008	2008
NCT03998436	https://clinicaltrials.gov/ct2/show/NCT03998436	June 26, 2019	2019
NCT00710060	https://clinicaltrials.gov/ct2/show/NCT00710060	July 3, 2008	2008
NCT03878914	https://clinicaltrials.gov/ct2/show/NCT03878914	March 18, 2019	2019
NCT03768960	https://clinicaltrials.gov/ct2/show/NCT03768960	December 7, 2018	2018
NCT03733925	https://clinicaltrials.gov/ct2/show/NCT03733925	November 7, 2018	2018
NCT03746587	https://clinicaltrials.gov/ct2/show/NCT03746587	November 19, 2018	2018
NCT03583944	https://clinicaltrials.gov/ct2/show/NCT03583944	July 12, 2018	2018
NCT03641560	https://clinicaltrials.gov/ct2/show/NCT03641560	August 22, 2018	2018
NCT03564938	https://clinicaltrials.gov/ct2/show/NCT03564938	June 21, 2018	2018
NCT03573960	https://clinicaltrials.gov/ct2/show/NCT03573960	June 29, 2018	2018
NCT02388542	https://clinicaltrials.gov/ct2/show/NCT02388542	March 17, 2015	2015
NCT03529123	https://clinicaltrials.gov/ct2/show/NCT03529123	May 18, 2018	2018
NCT03482765	https://clinicaltrials.gov/ct2/show/NCT03482765	March 29, 2018	2018
NCT03472053	https://clinicaltrials.gov/ct2/show/NCT03472053	March 21, 2018	2018
NCT03444766	https://clinicaltrials.gov/ct2/show/NCT03444766	February 23, 2018	2018
NCT03449342	https://clinicaltrials.gov/ct2/show/NCT03449342	February 28, 2018	2018
NCT03405064	https://clinicaltrials.gov/ct2/show/NCT03405064	January 19, 2018	2018
NCT03474055	https://clinicaltrials.gov/ct2/show/NCT03474055	March 22, 2018	2018
NCT03548337	https://clinicaltrials.gov/ct2/show/NCT03548337	June 7, 2018	2018
NCT00440999	https://clinicaltrials.gov/ct2/show/NCT00440999	February 27, 2007	2007
NCT03190330	https://clinicaltrials.gov/ct2/show/NCT03190330	June 16, 2017	2017
NCT03172780	https://clinicaltrials.gov/ct2/show/NCT03172780	June 1, 2017	2017
NCT03164317	https://clinicaltrials.gov/ct2/show/NCT03164317	May 23, 2017	2017
NCT03109249	https://clinicaltrials.gov/ct2/show/NCT03109249	April 12, 2017	2017
NCT03152903	https://clinicaltrials.gov/ct2/show/NCT03152903	May 15, 2017	2017
NCT03074331	https://clinicaltrials.gov/ct2/show/NCT03074331	March 8, 2017	2017
NCT03056742	https://clinicaltrials.gov/ct2/show/NCT03056742	February 17, 2017	2017
NCT02941367	https://clinicaltrials.gov/ct2/show/NCT02941367	October 21, 2016	2016
NCT02987751	https://clinicaltrials.gov/ct2/show/NCT02987751	December 9, 2016	2016
NCT02821650	https://clinicaltrials.gov/ct2/show/NCT02821650	July 1, 2016	2016
NCT01099722	https://clinicaltrials.gov/ct2/show/NCT01099722	April 7, 2010	2010
NCT02746991	https://clinicaltrials.gov/ct2/show/NCT02746991	April 21, 2016	2016
NCT02726009	https://clinicaltrials.gov/ct2/show/NCT02726009	April 1, 2016	2016
NCT02658734	https://clinicaltrials.gov/ct2/show/NCT02658734	January 20, 2016	2016
NCT02635438	https://clinicaltrials.gov/ct2/show/NCT02635438	December 18, 2015	2015
NCT02584816	https://clinicaltrials.gov/ct2/show/NCT02584816	October 23, 2015	2015
NCT02523027	https://clinicaltrials.gov/ct2/show/NCT02523027	August 14, 2015	2015
NCT02480062	https://clinicaltrials.gov/ct2/show/NCT02480062	June 24, 2015	2015
NCT02445586	https://clinicaltrials.gov/ct2/show/NCT02445586	May 15, 2015	2015
NCT01685216	https://clinicaltrials.gov/ct2/show/NCT01685216	September 14, 2012	2012
NCT02301962	https://clinicaltrials.gov/ct2/show/NCT02301962	November 26, 2014	2014
NCT02296775	https://clinicaltrials.gov/ct2/show/NCT02296775	November 20, 2014	2014
NCT02432053	https://clinicaltrials.gov/ct2/show/NCT02432053	May 1, 2015	2015
NCT02260544	https://clinicaltrials.gov/ct2/show/NCT02260544	October 9, 2014	2014
NCT02256657	https://clinicaltrials.gov/ct2/show/NCT02256657	October 3, 2014	2014
NCT02236793	https://clinicaltrials.gov/ct2/show/NCT02236793	September 11, 2014	2014
NCT02136927	https://clinicaltrials.gov/ct2/show/NCT02136927	May 13, 2014	2014
NCT02187757	https://clinicaltrials.gov/ct2/show/NCT02187757	July 11, 2014	2014
NCT02121002	https://clinicaltrials.gov/ct2/show/NCT02121002	April 23, 2014	2014
NCT02115997	https://clinicaltrials.gov/ct2/show/NCT02115997	April 16, 2014	2014
NCT02074514	https://clinicaltrials.gov/ct2/show/NCT02074514	February 28, 2014	2014
NCT02034877	https://clinicaltrials.gov/ct2/show/NCT02034877	January 14, 2014	2014
NCT02056275	https://clinicaltrials.gov/ct2/show/NCT02056275	February 5, 2014	2014
NCT01995539	https://clinicaltrials.gov/ct2/show/NCT01995539	November 26, 2013	2013
NCT01916317	https://clinicaltrials.gov/ct2/show/NCT01916317	August 5, 2013	2013
NCT01884337	https://clinicaltrials.gov/ct2/show/NCT01884337	June 24, 2013	2013
NCT01903018	https://clinicaltrials.gov/ct2/show/NCT01903018	July 19, 2013	2013
NCT01641770	https://clinicaltrials.gov/ct2/show/NCT01641770	July 17, 2012	2012
NCT01591200	https://clinicaltrials.gov/ct2/show/NCT01591200	May 3, 2012	2012
NCT01559545	https://clinicaltrials.gov/ct2/show/NCT01559545	March 21, 2012	2012
NCT01495000	https://clinicaltrials.gov/ct2/show/NCT01495000	December 19, 2011	2011
NCT01484574	https://clinicaltrials.gov/ct2/show/NCT01484574	December 2, 2011	2011
NCT01430507	https://clinicaltrials.gov/ct2/show/NCT01430507	September 8, 2011	2011
NCT01406717	https://clinicaltrials.gov/ct2/show/NCT01406717	August 1, 2011	2011
NCT01373567	https://clinicaltrials.gov/ct2/show/NCT01373567	June 15, 2011	2011
NCT01207700	https://clinicaltrials.gov/ct2/show/NCT01207700	September 23, 2010	2010
NCT01212328	https://clinicaltrials.gov/ct2/show/NCT01212328	September 30, 2010	2010
NCT02387385	https://clinicaltrials.gov/ct2/show/NCT02387385	March 13, 2015	2015
NCT01172444	https://clinicaltrials.gov/ct2/show/NCT01172444	July 29, 2010	2010
NCT01100112	https://clinicaltrials.gov/ct2/show/NCT01100112	April 8, 2010	2010
NCT01160198	https://clinicaltrials.gov/ct2/show/NCT01160198	July 12, 2010	2010
NCT00918879	https://clinicaltrials.gov/ct2/show/NCT00918879	June 11, 2009	2009
NCT00923702	https://clinicaltrials.gov/ct2/show/NCT00923702	June 18, 2009	2009
NCT00936780	https://clinicaltrials.gov/ct2/show/NCT00936780	July 10, 2009	2009
NCT00898287	https://clinicaltrials.gov/ct2/show/NCT00898287	May 12, 2009	2009
NCT00704509	https://clinicaltrials.gov/ct2/show/NCT00704509	June 25, 2008	2008
NCT00680940	https://clinicaltrials.gov/ct2/show/NCT00680940	May 20, 2008	2008
NCT00776165	https://clinicaltrials.gov/ct2/show/NCT00776165	October 21, 2008	2008
NCT00669565	https://clinicaltrials.gov/ct2/show/NCT00669565	April 30, 2008	2008
NCT00690937	https://clinicaltrials.gov/ct2/show/NCT00690937	June 5, 2008	2008
NCT00604955	https://clinicaltrials.gov/ct2/show/NCT00604955	January 30, 2008	2008
NCT00517712	https://clinicaltrials.gov/ct2/show/NCT00517712	August 17, 2007	2007
NCT00494533	https://clinicaltrials.gov/ct2/show/NCT00494533	June 29, 2007	2007
NCT00093275	https://clinicaltrials.gov/ct2/show/NCT00093275	October 7, 2004	2004
NCT00481117	https://clinicaltrials.gov/ct2/show/NCT00481117	June 1, 2007	2007
NCT00482027	https://clinicaltrials.gov/ct2/show/NCT00482027	June 4, 2007	2007
NCT00435487	https://clinicaltrials.gov/ct2/show/NCT00435487	February 15, 2007	2007
NCT01238107	https://clinicaltrials.gov/ct2/show/NCT01238107	November 10, 2010	2010
NCT00445328	https://clinicaltrials.gov/ct2/show/NCT00445328	March 8, 2007	2007
NCT00438607	https://clinicaltrials.gov/ct2/show/NCT00438607	February 22, 2007	2007
NCT00360607	https://clinicaltrials.gov/ct2/show/NCT00360607	August 4, 2006	2006
NCT02041702	https://clinicaltrials.gov/ct2/show/NCT02041702	January 22, 2014	2014
NCT00265226	https://clinicaltrials.gov/ct2/show/NCT00265226	December 14, 2005	2005
NCT00235898	https://clinicaltrials.gov/ct2/show/NCT00235898	October 12, 2005	2005
NCT00163410	https://clinicaltrials.gov/ct2/show/NCT00163410	September 14, 2005	2005
NCT02795988	https://clinicaltrials.gov/ct2/show/NCT02795988	June 10, 2016	2016
NCT00537329	https://clinicaltrials.gov/ct2/show/NCT00537329	October 1, 2007	2007
NCT03969212	https://clinicaltrials.gov/ct2/show/NCT03969212	May 31, 2019	2019
NCT03963232	https://clinicaltrials.gov/ct2/show/NCT03963232	May 24, 2019	2019
NCT03954834	https://clinicaltrials.gov/ct2/show/NCT03954834	May 17, 2019	2019
NCT03843125	https://clinicaltrials.gov/ct2/show/NCT03843125	February 15, 2019	2019
NCT03830866	https://clinicaltrials.gov/ct2/show/NCT03830866	February 5, 2019	2019
NCT03800134	https://clinicaltrials.gov/ct2/show/NCT03800134	January 11, 2019	2019
NCT03997123	https://clinicaltrials.gov/ct2/show/NCT03997123	June 25, 2019	2019
NCT03786380	https://clinicaltrials.gov/ct2/show/NCT03786380	December 25, 2018	2018
NCT03778957	https://clinicaltrials.gov/ct2/show/NCT03778957	December 18, 2018	2018
NCT03775486	https://clinicaltrials.gov/ct2/show/NCT03775486	December 14, 2018	2018
NCT03689374	https://clinicaltrials.gov/ct2/show/NCT03689374	September 28, 2018	2018
NCT03670810	https://clinicaltrials.gov/ct2/show/NCT03670810	September 14, 2018	2018
NCT03682068	https://clinicaltrials.gov/ct2/show/NCT03682068	September 24, 2018	2018
NCT03616964	https://clinicaltrials.gov/ct2/show/NCT03616964	August 6, 2018	2018
NCT03703297	https://clinicaltrials.gov/ct2/show/NCT03703297	October 11, 2018	2018
NCT03574597	https://clinicaltrials.gov/ct2/show/NCT03574597	July 2, 2018	2018
NCT03782532	https://clinicaltrials.gov/ct2/show/NCT03782532	December 20, 2018	2018
NCT00357357	https://clinicaltrials.gov/ct2/show/NCT00357357	July 27, 2006	2006
NCT03552757	https://clinicaltrials.gov/ct2/show/NCT03552757	June 12, 2018	2018
NCT03548935	https://clinicaltrials.gov/ct2/show/NCT03548935	June 7, 2018	2018
NCT03524092	https://clinicaltrials.gov/ct2/show/NCT03524092	May 14, 2018	2018
NCT03519945	https://clinicaltrials.gov/ct2/show/NCT03519945	May 9, 2018	2018
NCT03518086	https://clinicaltrials.gov/ct2/show/NCT03518086	May 8, 2018	2018
NCT03519971	https://clinicaltrials.gov/ct2/show/NCT03519971	May 9, 2018	2018
NCT00074841	https://clinicaltrials.gov/ct2/show/NCT00074841	December 24, 2003	2003
NCT03505723	https://clinicaltrials.gov/ct2/show/NCT03505723	April 23, 2018	2018
NCT03254446	https://clinicaltrials.gov/ct2/show/NCT03254446	August 18, 2017	2017
NCT03466411	https://clinicaltrials.gov/ct2/show/NCT03466411	March 15, 2018	2018
NCT03496298	https://clinicaltrials.gov/ct2/show/NCT03496298	April 12, 2018	2018
NCT03528681	https://clinicaltrials.gov/ct2/show/NCT03528681	May 18, 2018	2018
NCT03615924	https://clinicaltrials.gov/ct2/show/NCT03615924	August 6, 2018	2018
NCT03420781	https://clinicaltrials.gov/ct2/show/NCT03420781	February 2, 2018	2018
NCT03383146	https://clinicaltrials.gov/ct2/show/NCT03383146	December 26, 2017	2017
NCT03381196	https://clinicaltrials.gov/ct2/show/NCT03381196	December 21, 2017	2017
NCT00527319	https://clinicaltrials.gov/ct2/show/NCT00527319	September 10, 2007	2007
NCT03376321	https://clinicaltrials.gov/ct2/show/NCT03376321	December 18, 2017	2017
NCT03556358	https://clinicaltrials.gov/ct2/show/NCT03556358	June 14, 2018	2018
NCT03354429	https://clinicaltrials.gov/ct2/show/NCT03354429	November 28, 2017	2017
NCT03333109	https://clinicaltrials.gov/ct2/show/NCT03333109	November 6, 2017	2017
NCT03334396	https://clinicaltrials.gov/ct2/show/NCT03334396	November 7, 2017	2017
NCT03521154	https://clinicaltrials.gov/ct2/show/NCT03521154	May 10, 2018	2018
NCT02648217	https://clinicaltrials.gov/ct2/show/NCT02648217	January 6, 2016	2016
NCT03334435	https://clinicaltrials.gov/ct2/show/NCT03334435	November 7, 2017	2017
NCT03299244	https://clinicaltrials.gov/ct2/show/NCT03299244	October 3, 2017	2017
NCT03298451	https://clinicaltrials.gov/ct2/show/NCT03298451	October 2, 2017	2017
NCT03296163	https://clinicaltrials.gov/ct2/show/NCT03296163	September 28, 2017	2017
NCT01208922	https://clinicaltrials.gov/ct2/show/NCT01208922	September 24, 2010	2010
NCT03313180	https://clinicaltrials.gov/ct2/show/NCT03313180	October 18, 2017	2017
NCT03285308	https://clinicaltrials.gov/ct2/show/NCT03285308	September 18, 2017	2017
NCT03345342	https://clinicaltrials.gov/ct2/show/NCT03345342	November 17, 2017	2017
NCT03706690	https://clinicaltrials.gov/ct2/show/NCT03706690	October 16, 2018	2018
NCT03214380	https://clinicaltrials.gov/ct2/show/NCT03214380	July 11, 2017	2017
NCT03203447	https://clinicaltrials.gov/ct2/show/NCT03203447	June 29, 2017	2017
NCT03201445	https://clinicaltrials.gov/ct2/show/NCT03201445	June 28, 2017	2017
NCT03199053	https://clinicaltrials.gov/ct2/show/NCT03199053	June 26, 2017	2017
NCT00569062	https://clinicaltrials.gov/ct2/show/NCT00569062	December 6, 2007	2007
NCT03191786	https://clinicaltrials.gov/ct2/show/NCT03191786	June 19, 2017	2017
NCT03155997	https://clinicaltrials.gov/ct2/show/NCT03155997	May 16, 2017	2017
NCT03151551	https://clinicaltrials.gov/ct2/show/NCT03151551	May 12, 2017	2017
NCT03136484	https://clinicaltrials.gov/ct2/show/NCT03136484	May 2, 2017	2017
NCT03214367	https://clinicaltrials.gov/ct2/show/NCT03214367	July 11, 2017	2017
NCT03125902	https://clinicaltrials.gov/ct2/show/NCT03125902	April 24, 2017	2017
NCT03110562	https://clinicaltrials.gov/ct2/show/NCT03110562	April 12, 2017	2017
NCT03071692	https://clinicaltrials.gov/ct2/show/NCT03071692	March 7, 2017	2017
NCT03057977	https://clinicaltrials.gov/ct2/show/NCT03057977	February 20, 2017	2017
NCT03057951	https://clinicaltrials.gov/ct2/show/NCT03057951	February 20, 2017	2017
NCT03053063	https://clinicaltrials.gov/ct2/show/NCT03053063	February 14, 2017	2017
NCT03036150	https://clinicaltrials.gov/ct2/show/NCT03036150	January 30, 2017	2017
NCT03036124	https://clinicaltrials.gov/ct2/show/NCT03036124	January 30, 2017	2017
NCT03066804	https://clinicaltrials.gov/ct2/show/NCT03066804	February 28, 2017	2017
NCT03028740	https://clinicaltrials.gov/ct2/show/NCT03028740	January 23, 2017	2017
NCT03025308	https://clinicaltrials.gov/ct2/show/NCT03025308	January 19, 2017	2017
NCT03098030	https://clinicaltrials.gov/ct2/show/NCT03098030	March 31, 2017	2017
NCT03021187	https://clinicaltrials.gov/ct2/show/NCT03021187	January 13, 2017	2017
NCT02762838	https://clinicaltrials.gov/ct2/show/NCT02762838	May 5, 2016	2016
NCT02993406	https://clinicaltrials.gov/ct2/show/NCT02993406	December 15, 2016	2016
NCT03191799	https://clinicaltrials.gov/ct2/show/NCT03191799	June 19, 2017	2017
NCT03053050	https://clinicaltrials.gov/ct2/show/NCT03053050	February 14, 2017	2017
NCT02964247	https://clinicaltrials.gov/ct2/show/NCT02964247	November 16, 2016	2016
NCT02963766	https://clinicaltrials.gov/ct2/show/NCT02963766	November 15, 2016	2016
NCT01701232	https://clinicaltrials.gov/ct2/show/NCT01701232	October 5, 2012	2012
NCT02924727	https://clinicaltrials.gov/ct2/show/NCT02924727	October 5, 2016	2016
NCT01735175	https://clinicaltrials.gov/ct2/show/NCT01735175	November 28, 2012	2012
NCT00338273	https://clinicaltrials.gov/ct2/show/NCT00338273	June 20, 2006	2006
NCT02906917	https://clinicaltrials.gov/ct2/show/NCT02906917	September 20, 2016	2016
NCT02889796	https://clinicaltrials.gov/ct2/show/NCT02889796	September 7, 2016	2016
NCT02886728	https://clinicaltrials.gov/ct2/show/NCT02886728	September 1, 2016	2016
NCT03337724	https://clinicaltrials.gov/ct2/show/NCT03337724	November 9, 2017	2017
NCT02932150	https://clinicaltrials.gov/ct2/show/NCT02932150	October 13, 2016	2016
NCT02823821	https://clinicaltrials.gov/ct2/show/NCT02823821	July 6, 2016	2016
NCT02832544	https://clinicaltrials.gov/ct2/show/NCT02832544	July 14, 2016	2016
NCT02773368	https://clinicaltrials.gov/ct2/show/NCT02773368	May 16, 2016	2016
NCT02819726	https://clinicaltrials.gov/ct2/show/NCT02819726	June 30, 2016	2016
NCT02747043	https://clinicaltrials.gov/ct2/show/NCT02747043	April 21, 2016	2016
NCT02730377	https://clinicaltrials.gov/ct2/show/NCT02730377	April 6, 2016	2016
NCT03170518	https://clinicaltrials.gov/ct2/show/NCT03170518	May 31, 2017	2017
NCT02763566	https://clinicaltrials.gov/ct2/show/NCT02763566	May 5, 2016	2016
NCT02692716	https://clinicaltrials.gov/ct2/show/NCT02692716	February 26, 2016	2016
NCT03150589	https://clinicaltrials.gov/ct2/show/NCT03150589	May 12, 2017	2017
NCT02667327	https://clinicaltrials.gov/ct2/show/NCT02667327	January 28, 2016	2016
NCT02670915	https://clinicaltrials.gov/ct2/show/NCT02670915	February 2, 2016	2016
NCT02648204	https://clinicaltrials.gov/ct2/show/NCT02648204	January 6, 2016	2016
NCT02629692	https://clinicaltrials.gov/ct2/show/NCT02629692	December 14, 2015	2015
NCT03811561	https://clinicaltrials.gov/ct2/show/NCT03811561	January 21, 2019	2019
NCT02607865	https://clinicaltrials.gov/ct2/show/NCT02607865	November 18, 2015	2015
NCT02770807	https://clinicaltrials.gov/ct2/show/NCT02770807	May 12, 2016	2016
NCT02597933	https://clinicaltrials.gov/ct2/show/NCT02597933	November 5, 2015	2015
NCT01436890	https://clinicaltrials.gov/ct2/show/NCT01436890	September 20, 2011	2011
NCT02980874	https://clinicaltrials.gov/ct2/show/NCT02980874	December 2, 2016	2016
NCT02582242	https://clinicaltrials.gov/ct2/show/NCT02582242	October 21, 2015	2015
NCT02940626	https://clinicaltrials.gov/ct2/show/NCT02940626	October 21, 2016	2016
NCT02501161	https://clinicaltrials.gov/ct2/show/NCT02501161	July 17, 2015	2015
NCT02500706	https://clinicaltrials.gov/ct2/show/NCT02500706	July 16, 2015	2015
NCT02913326	https://clinicaltrials.gov/ct2/show/NCT02913326	September 23, 2016	2016
NCT02472964	https://clinicaltrials.gov/ct2/show/NCT02472964	June 16, 2015	2015
NCT02491437	https://clinicaltrials.gov/ct2/show/NCT02491437	July 8, 2015	2015
NCT03563053	https://clinicaltrials.gov/ct2/show/NCT03563053	June 20, 2018	2018
NCT02453685	https://clinicaltrials.gov/ct2/show/NCT02453685	May 25, 2015	2015
NCT02790034	https://clinicaltrials.gov/ct2/show/NCT02790034	June 3, 2016	2016
NCT03481660	https://clinicaltrials.gov/ct2/show/NCT03481660	March 29, 2018	2018
NCT00621140	https://clinicaltrials.gov/ct2/show/NCT00621140	February 22, 2008	2008
NCT00514904	https://clinicaltrials.gov/ct2/show/NCT00514904	August 10, 2007	2007
NCT02296138	https://clinicaltrials.gov/ct2/show/NCT02296138	November 20, 2014	2014
NCT01759030	https://clinicaltrials.gov/ct2/show/NCT01759030	January 2, 2013	2013
NCT00435591	https://clinicaltrials.gov/ct2/show/NCT00435591	February 15, 2007	2007
NCT02268045	https://clinicaltrials.gov/ct2/show/NCT02268045	October 20, 2014	2014
NCT01726413	https://clinicaltrials.gov/ct2/show/NCT01726413	November 14, 2012	2012
NCT02227251	https://clinicaltrials.gov/ct2/show/NCT02227251	August 28, 2014	2014
NCT00464815	https://clinicaltrials.gov/ct2/show/NCT00464815	April 24, 2007	2007
NCT02165215	https://clinicaltrials.gov/ct2/show/NCT02165215	June 17, 2014	2014
NCT02164864	https://clinicaltrials.gov/ct2/show/NCT02164864	June 17, 2014	2014
NCT02516592	https://clinicaltrials.gov/ct2/show/NCT02516592	August 6, 2015	2015
NCT02128932	https://clinicaltrials.gov/ct2/show/NCT02128932	May 1, 2014	2014
NCT02118584	https://clinicaltrials.gov/ct2/show/NCT02118584	April 21, 2014	2014
NCT02251938	https://clinicaltrials.gov/ct2/show/NCT02251938	September 29, 2014	2014
NCT02099721	https://clinicaltrials.gov/ct2/show/NCT02099721	March 31, 2014	2014
NCT02027896	https://clinicaltrials.gov/ct2/show/NCT02027896	January 6, 2014	2014
NCT02005666	https://clinicaltrials.gov/ct2/show/NCT02005666	December 9, 2013	2013
NCT01040325	https://clinicaltrials.gov/ct2/show/NCT01040325	December 29, 2009	2009
NCT02364999	https://clinicaltrials.gov/ct2/show/NCT02364999	February 18, 2015	2015
NCT02006069	https://clinicaltrials.gov/ct2/show/NCT02006069	December 9, 2013	2013
NCT01953913	https://clinicaltrials.gov/ct2/show/NCT01953913	October 1, 2013	2013
NCT01940471	https://clinicaltrials.gov/ct2/show/NCT01940471	September 12, 2013	2013
NCT01940341	https://clinicaltrials.gov/ct2/show/NCT01940341	September 12, 2013	2013
NCT02928406	https://clinicaltrials.gov/ct2/show/NCT02928406	October 10, 2016	2016
NCT01856478	https://clinicaltrials.gov/ct2/show/NCT01856478	May 17, 2013	2013
NCT02802345	https://clinicaltrials.gov/ct2/show/NCT02802345	June 16, 2016	2016
NCT01860066	https://clinicaltrials.gov/ct2/show/NCT01860066	May 22, 2013	2013
NCT02743806	https://clinicaltrials.gov/ct2/show/NCT02743806	April 19, 2016	2016
NCT00864383	https://clinicaltrials.gov/ct2/show/NCT00864383	March 18, 2009	2009
NCT00381342	https://clinicaltrials.gov/ct2/show/NCT00381342	September 27, 2006	2006
NCT01764633	https://clinicaltrials.gov/ct2/show/NCT01764633	January 9, 2013	2013
NCT00997035	https://clinicaltrials.gov/ct2/show/NCT00997035	October 16, 2009	2009
NCT02069704	https://clinicaltrials.gov/ct2/show/NCT02069704	February 24, 2014	2014
NCT01889433	https://clinicaltrials.gov/ct2/show/NCT01889433	June 28, 2013	2013
NCT01661101	https://clinicaltrials.gov/ct2/show/NCT01661101	August 9, 2012	2012
NCT01755143	https://clinicaltrials.gov/ct2/show/NCT01755143	December 24, 2012	2012
NCT01649557	https://clinicaltrials.gov/ct2/show/NCT01649557	July 25, 2012	2012
NCT01560637	https://clinicaltrials.gov/ct2/show/NCT01560637	March 22, 2012	2012
NCT01560624	https://clinicaltrials.gov/ct2/show/NCT01560624	March 22, 2012	2012
NCT01560052	https://clinicaltrials.gov/ct2/show/NCT01560052	March 21, 2012	2012
NCT01835431	https://clinicaltrials.gov/ct2/show/NCT01835431	April 19, 2013	2013
NCT01501799	https://clinicaltrials.gov/ct2/show/NCT01501799	December 29, 2011	2011
NCT01797965	https://clinicaltrials.gov/ct2/show/NCT01797965	February 25, 2013	2013
NCT01101334	https://clinicaltrials.gov/ct2/show/NCT01101334	April 9, 2010	2010
NCT01651403	https://clinicaltrials.gov/ct2/show/NCT01651403	July 27, 2012	2012
NCT01480479	https://clinicaltrials.gov/ct2/show/NCT01480479	November 29, 2011	2011
NCT01523587	https://clinicaltrials.gov/ct2/show/NCT01523587	February 1, 2012	2012
NCT01459809	https://clinicaltrials.gov/ct2/show/NCT01459809	October 26, 2011	2011
NCT01431274	https://clinicaltrials.gov/ct2/show/NCT01431274	September 9, 2011	2011
NCT01714817	https://clinicaltrials.gov/ct2/show/NCT01714817	October 26, 2012	2012
NCT01394952	https://clinicaltrials.gov/ct2/show/NCT01394952	July 15, 2011	2011
NCT01694186	https://clinicaltrials.gov/ct2/show/NCT01694186	September 27, 2012	2012
NCT01395745	https://clinicaltrials.gov/ct2/show/NCT01395745	July 18, 2011	2011
NCT03952559	https://clinicaltrials.gov/ct2/show/NCT03952559	May 16, 2019	2019
NCT01431287	https://clinicaltrials.gov/ct2/show/NCT01431287	September 9, 2011	2011
NCT01377012	https://clinicaltrials.gov/ct2/show/NCT01377012	June 20, 2011	2011
NCT00637572	https://clinicaltrials.gov/ct2/show/NCT00637572	March 18, 2008	2008
NCT01369095	https://clinicaltrials.gov/ct2/show/NCT01369095	June 8, 2011	2011
NCT01345669	https://clinicaltrials.gov/ct2/show/NCT01345669	May 2, 2011	2011
NCT01332019	https://clinicaltrials.gov/ct2/show/NCT01332019	April 8, 2011	2011
NCT03773978	https://clinicaltrials.gov/ct2/show/NCT03773978	December 12, 2018	2018
NCT03773965	https://clinicaltrials.gov/ct2/show/NCT03773965	December 12, 2018	2018
NCT01291511	https://clinicaltrials.gov/ct2/show/NCT01291511	February 8, 2011	2011
NCT01337154	https://clinicaltrials.gov/ct2/show/NCT01337154	April 18, 2011	2011
NCT01308437	https://clinicaltrials.gov/ct2/show/NCT01308437	March 4, 2011	2011
NCT01361555	https://clinicaltrials.gov/ct2/show/NCT01361555	May 27, 2011	2011
NCT03614676	https://clinicaltrials.gov/ct2/show/NCT03614676	August 3, 2018	2018
NCT03580356	https://clinicaltrials.gov/ct2/show/NCT03580356	July 9, 2018	2018
NCT01779856	https://clinicaltrials.gov/ct2/show/NCT01779856	January 30, 2013	2013
NCT01028495	https://clinicaltrials.gov/ct2/show/NCT01028495	December 9, 2009	2009
NCT01447394	https://clinicaltrials.gov/ct2/show/NCT01447394	October 6, 2011	2011
NCT01438489	https://clinicaltrials.gov/ct2/show/NCT01438489	September 22, 2011	2011
NCT01172808	https://clinicaltrials.gov/ct2/show/NCT01172808	July 30, 2010	2010
NCT01149655	https://clinicaltrials.gov/ct2/show/NCT01149655	June 23, 2010	2010
NCT01890265	https://clinicaltrials.gov/ct2/show/NCT01890265	July 1, 2013	2013
NCT01419197	https://clinicaltrials.gov/ct2/show/NCT01419197	August 18, 2011	2011
NCT01130246	https://clinicaltrials.gov/ct2/show/NCT01130246	May 25, 2010	2010
NCT01133990	https://clinicaltrials.gov/ct2/show/NCT01133990	May 31, 2010	2010
NCT01125566	https://clinicaltrials.gov/ct2/show/NCT01125566	May 18, 2010	2010
NCT01231620	https://clinicaltrials.gov/ct2/show/NCT01231620	November 1, 2010	2010
NCT03452137	https://clinicaltrials.gov/ct2/show/NCT03452137	March 2, 2018	2018
NCT01104792	https://clinicaltrials.gov/ct2/show/NCT01104792	April 15, 2010	2010
NCT00422227	https://clinicaltrials.gov/ct2/show/NCT00422227	January 15, 2007	2007
NCT01095003	https://clinicaltrials.gov/ct2/show/NCT01095003	March 29, 2010	2010
NCT01808092	https://clinicaltrials.gov/ct2/show/NCT01808092	March 11, 2013	2013
NCT00472953	https://clinicaltrials.gov/ct2/show/NCT00472953	May 14, 2007	2007
NCT01061736	https://clinicaltrials.gov/ct2/show/NCT01061736	February 3, 2010	2010
NCT01064284	https://clinicaltrials.gov/ct2/show/NCT01064284	February 8, 2010	2010
NCT01770379	https://clinicaltrials.gov/ct2/show/NCT01770379	January 17, 2013	2013
NCT00961662	https://clinicaltrials.gov/ct2/show/NCT00961662	August 19, 2009	2009
NCT01029886	https://clinicaltrials.gov/ct2/show/NCT01029886	December 10, 2009	2009
NCT01027949	https://clinicaltrials.gov/ct2/show/NCT01027949	December 9, 2009	2009
NCT01111552	https://clinicaltrials.gov/ct2/show/NCT01111552	April 27, 2010	2010
NCT01101945	https://clinicaltrials.gov/ct2/show/NCT01101945	April 12, 2010	2010
NCT00970424	https://clinicaltrials.gov/ct2/show/NCT00970424	September 2, 2009	2009
NCT03176238	https://clinicaltrials.gov/ct2/show/NCT03176238	June 5, 2017	2017
NCT00958776	https://clinicaltrials.gov/ct2/show/NCT00958776	August 13, 2009	2009
NCT00955747	https://clinicaltrials.gov/ct2/show/NCT00955747	August 10, 2009	2009
NCT00947557	https://clinicaltrials.gov/ct2/show/NCT00947557	July 28, 2009	2009
NCT00938730	https://clinicaltrials.gov/ct2/show/NCT00938730	July 14, 2009	2009
NCT00946985	https://clinicaltrials.gov/ct2/show/NCT00946985	July 27, 2009	2009
NCT00926068	https://clinicaltrials.gov/ct2/show/NCT00926068	June 23, 2009	2009
NCT00920582	https://clinicaltrials.gov/ct2/show/NCT00920582	June 15, 2009	2009
NCT00917384	https://clinicaltrials.gov/ct2/show/NCT00917384	June 10, 2009	2009
NCT00368069	https://clinicaltrials.gov/ct2/show/NCT00368069	August 24, 2006	2006
NCT03052608	https://clinicaltrials.gov/ct2/show/NCT03052608	February 14, 2017	2017
NCT03023020	https://clinicaltrials.gov/ct2/show/NCT03023020	January 18, 2017	2017
NCT00866970	https://clinicaltrials.gov/ct2/show/NCT00866970	March 23, 2009	2009
NCT00858871	https://clinicaltrials.gov/ct2/show/NCT00858871	March 10, 2009	2009
NCT00850239	https://clinicaltrials.gov/ct2/show/NCT00850239	February 24, 2009	2009
NCT01545050	https://clinicaltrials.gov/ct2/show/NCT01545050	March 6, 2012	2012
NCT01111539	https://clinicaltrials.gov/ct2/show/NCT01111539	April 27, 2010	2010
NCT00848549	https://clinicaltrials.gov/ct2/show/NCT00848549	February 20, 2009	2009
NCT00798161	https://clinicaltrials.gov/ct2/show/NCT00798161	November 25, 2008	2008
NCT00796614	https://clinicaltrials.gov/ct2/show/NCT00796614	November 24, 2008	2008
NCT02855164	https://clinicaltrials.gov/ct2/show/NCT02855164	August 4, 2016	2016
NCT01454739	https://clinicaltrials.gov/ct2/show/NCT01454739	October 19, 2011	2011
NCT00736099	https://clinicaltrials.gov/ct2/show/NCT00736099	August 15, 2008	2008
NCT00736151	https://clinicaltrials.gov/ct2/show/NCT00736151	August 15, 2008	2008
NCT02753699	https://clinicaltrials.gov/ct2/show/NCT02753699	April 28, 2016	2016
NCT00744497	https://clinicaltrials.gov/ct2/show/NCT00744497	September 1, 2008	2008
NCT00699998	https://clinicaltrials.gov/ct2/show/NCT00699998	June 18, 2008	2008
NCT00802841	https://clinicaltrials.gov/ct2/show/NCT00802841	December 5, 2008	2008
NCT00694707	https://clinicaltrials.gov/ct2/show/NCT00694707	June 10, 2008	2008
NCT00694928	https://clinicaltrials.gov/ct2/show/NCT00694928	June 11, 2008	2008
NCT00677053	https://clinicaltrials.gov/ct2/show/NCT00677053	May 13, 2008	2008
NCT00690638	https://clinicaltrials.gov/ct2/show/NCT00690638	June 4, 2008	2008
NCT00774930	https://clinicaltrials.gov/ct2/show/NCT00774930	October 17, 2008	2008
NCT00658528	https://clinicaltrials.gov/ct2/show/NCT00658528	April 15, 2008	2008
NCT00658775	https://clinicaltrials.gov/ct2/show/NCT00658775	April 15, 2008	2008
NCT00657150	https://clinicaltrials.gov/ct2/show/NCT00657150	April 14, 2008	2008
NCT00700310	https://clinicaltrials.gov/ct2/show/NCT00700310	June 18, 2008	2008
NCT00775138	https://clinicaltrials.gov/ct2/show/NCT00775138	October 17, 2008	2008
NCT00731549	https://clinicaltrials.gov/ct2/show/NCT00731549	August 11, 2008	2008
NCT00890305	https://clinicaltrials.gov/ct2/show/NCT00890305	April 29, 2009	2009
NCT00616330	https://clinicaltrials.gov/ct2/show/NCT00616330	February 15, 2008	2008
NCT00615433	https://clinicaltrials.gov/ct2/show/NCT00615433	February 14, 2008	2008
NCT00722137	https://clinicaltrials.gov/ct2/show/NCT00722137	July 25, 2008	2008
NCT00601250	https://clinicaltrials.gov/ct2/show/NCT00601250	January 28, 2008	2008
NCT00867516	https://clinicaltrials.gov/ct2/show/NCT00867516	March 23, 2009	2009
NCT00705783	https://clinicaltrials.gov/ct2/show/NCT00705783	June 26, 2008	2008
NCT02562443	https://clinicaltrials.gov/ct2/show/NCT02562443	September 29, 2015	2015
NCT00701714	https://clinicaltrials.gov/ct2/show/NCT00701714	June 19, 2008	2008
NCT00698932	https://clinicaltrials.gov/ct2/show/NCT00698932	June 17, 2008	2008
NCT01272232	https://clinicaltrials.gov/ct2/show/NCT01272232	January 7, 2011	2011
NCT00627640	https://clinicaltrials.gov/ct2/show/NCT00627640	March 3, 2008	2008
NCT00622284	https://clinicaltrials.gov/ct2/show/NCT00622284	February 25, 2008	2008
NCT00686959	https://clinicaltrials.gov/ct2/show/NCT00686959	May 30, 2008	2008
NCT00617552	https://clinicaltrials.gov/ct2/show/NCT00617552	February 18, 2008	2008
NCT00606502	https://clinicaltrials.gov/ct2/show/NCT00606502	February 4, 2008	2008
NCT00676338	https://clinicaltrials.gov/ct2/show/NCT00676338	May 13, 2008	2008
NCT00605683	https://clinicaltrials.gov/ct2/show/NCT00605683	January 31, 2008	2008
NCT00554229	https://clinicaltrials.gov/ct2/show/NCT00554229	November 6, 2007	2007
NCT00664183	https://clinicaltrials.gov/ct2/show/NCT00664183	April 22, 2008	2008
NCT00663260	https://clinicaltrials.gov/ct2/show/NCT00663260	April 22, 2008	2008
NCT00550238	https://clinicaltrials.gov/ct2/show/NCT00550238	October 29, 2007	2007
NCT00550173	https://clinicaltrials.gov/ct2/show/NCT00550173	October 29, 2007	2007
NCT00545740	https://clinicaltrials.gov/ct2/show/NCT00545740	October 17, 2007	2007
NCT00643734	https://clinicaltrials.gov/ct2/show/NCT00643734	March 26, 2008	2008
NCT00565708	https://clinicaltrials.gov/ct2/show/NCT00565708	November 30, 2007	2007
NCT00525577	https://clinicaltrials.gov/ct2/show/NCT00525577	September 6, 2007	2007
NCT00790920	https://clinicaltrials.gov/ct2/show/NCT00790920	November 14, 2008	2008
NCT00621855	https://clinicaltrials.gov/ct2/show/NCT00621855	February 22, 2008	2008
NCT00518713	https://clinicaltrials.gov/ct2/show/NCT00518713	August 21, 2007	2007
NCT02437318	https://clinicaltrials.gov/ct2/show/NCT02437318	May 7, 2015	2015
NCT00514527	https://clinicaltrials.gov/ct2/show/NCT00514527	August 10, 2007	2007
NCT01181128	https://clinicaltrials.gov/ct2/show/NCT01181128	August 13, 2010	2010
NCT00601523	https://clinicaltrials.gov/ct2/show/NCT00601523	January 28, 2008	2008
NCT00538863	https://clinicaltrials.gov/ct2/show/NCT00538863	October 3, 2007	2007
NCT00355355	https://clinicaltrials.gov/ct2/show/NCT00355355	July 21, 2006	2006
NCT00497809	https://clinicaltrials.gov/ct2/show/NCT00497809	July 9, 2007	2007
NCT00496769	https://clinicaltrials.gov/ct2/show/NCT00496769	July 4, 2007	2007
NCT00488631	https://clinicaltrials.gov/ct2/show/NCT00488631	June 20, 2007	2007
NCT00484198	https://clinicaltrials.gov/ct2/show/NCT00484198	June 8, 2007	2007
NCT00490035	https://clinicaltrials.gov/ct2/show/NCT00490035	June 22, 2007	2007
NCT00477672	https://clinicaltrials.gov/ct2/show/NCT00477672	May 24, 2007	2007
NCT00559871	https://clinicaltrials.gov/ct2/show/NCT00559871	November 16, 2007	2007
NCT00559585	https://clinicaltrials.gov/ct2/show/NCT00559585	November 16, 2007	2007
NCT00479401	https://clinicaltrials.gov/ct2/show/NCT00479401	May 28, 2007	2007
NCT00465491	https://clinicaltrials.gov/ct2/show/NCT00465491	April 25, 2007	2007
[truncated: 484 more rows]

## Sheet: After 2009_1640 records
NCT Number	url	Date first posted	Year first posted
NCT04002791	https://clinicaltrials.gov/ct2/show/NCT04002791	July 1, 2019	2019
NCT03997110	https://clinicaltrials.gov/ct2/show/NCT03997110	June 25, 2019	2019
NCT03995615	https://clinicaltrials.gov/ct2/show/NCT03995615	June 24, 2019	2019
NCT03991845	https://clinicaltrials.gov/ct2/show/NCT03991845	June 19, 2019	2019
NCT03987893	https://clinicaltrials.gov/ct2/show/NCT03987893	June 17, 2019	2019
NCT03982563	https://clinicaltrials.gov/ct2/show/NCT03982563	June 11, 2019	2019
NCT03977740	https://clinicaltrials.gov/ct2/show/NCT03977740	June 6, 2019	2019
NCT03975205	https://clinicaltrials.gov/ct2/show/NCT03975205	June 5, 2019	2019
NCT03969758	https://clinicaltrials.gov/ct2/show/NCT03969758	May 31, 2019	2019
NCT03966781	https://clinicaltrials.gov/ct2/show/NCT03966781	May 29, 2019	2019
NCT03966586	https://clinicaltrials.gov/ct2/show/NCT03966586	May 29, 2019	2019
NCT03923998	https://clinicaltrials.gov/ct2/show/NCT03923998	April 23, 2019	2019
NCT03920527	https://clinicaltrials.gov/ct2/show/NCT03920527	April 19, 2019	2019
NCT03918733	https://clinicaltrials.gov/ct2/show/NCT03918733	April 17, 2019	2019
NCT03916653	https://clinicaltrials.gov/ct2/show/NCT03916653	April 16, 2019	2019
NCT03911037	https://clinicaltrials.gov/ct2/show/NCT03911037	April 10, 2019	2019
NCT03909620	https://clinicaltrials.gov/ct2/show/NCT03909620	April 10, 2019	2019
NCT03909529	https://clinicaltrials.gov/ct2/show/NCT03909529	April 10, 2019	2019
NCT03906539	https://clinicaltrials.gov/ct2/show/NCT03906539	April 8, 2019	2019
NCT03905785	https://clinicaltrials.gov/ct2/show/NCT03905785	April 5, 2019	2019
NCT03905590	https://clinicaltrials.gov/ct2/show/NCT03905590	April 5, 2019	2019
NCT03899103	https://clinicaltrials.gov/ct2/show/NCT03899103	April 2, 2019	2019
NCT03899051	https://clinicaltrials.gov/ct2/show/NCT03899051	April 2, 2019	2019
NCT03888508	https://clinicaltrials.gov/ct2/show/NCT03888508	March 25, 2019	2019
NCT03886051	https://clinicaltrials.gov/ct2/show/NCT03886051	March 22, 2019	2019
NCT03883698	https://clinicaltrials.gov/ct2/show/NCT03883698	March 21, 2019	2019
NCT03882710	https://clinicaltrials.gov/ct2/show/NCT03882710	March 20, 2019	2019
NCT03882138	https://clinicaltrials.gov/ct2/show/NCT03882138	March 20, 2019	2019
NCT03876444	https://clinicaltrials.gov/ct2/show/NCT03876444	March 15, 2019	2019
NCT03871894	https://clinicaltrials.gov/ct2/show/NCT03871894	March 12, 2019	2019
NCT03869528	https://clinicaltrials.gov/ct2/show/NCT03869528	March 11, 2019	2019
NCT03866083	https://clinicaltrials.gov/ct2/show/NCT03866083	March 7, 2019	2019
NCT03862638	https://clinicaltrials.gov/ct2/show/NCT03862638	March 5, 2019	2019
NCT03856892	https://clinicaltrials.gov/ct2/show/NCT03856892	February 27, 2019	2019
NCT03856619	https://clinicaltrials.gov/ct2/show/NCT03856619	February 27, 2019	2019
NCT03854786	https://clinicaltrials.gov/ct2/show/NCT03854786	February 26, 2019	2019
NCT03853304	https://clinicaltrials.gov/ct2/show/NCT03853304	February 25, 2019	2019
NCT03853031	https://clinicaltrials.gov/ct2/show/NCT03853031	February 25, 2019	2019
NCT03844165	https://clinicaltrials.gov/ct2/show/NCT03844165	February 18, 2019	2019
NCT03840304	https://clinicaltrials.gov/ct2/show/NCT03840304	February 15, 2019	2019
NCT03839719	https://clinicaltrials.gov/ct2/show/NCT03839719	February 15, 2019	2019
NCT03833947	https://clinicaltrials.gov/ct2/show/NCT03833947	February 7, 2019	2019
NCT03833752	https://clinicaltrials.gov/ct2/show/NCT03833752	February 7, 2019	2019
NCT03829774	https://clinicaltrials.gov/ct2/show/NCT03829774	February 4, 2019	2019
NCT03827772	https://clinicaltrials.gov/ct2/show/NCT03827772	February 1, 2019	2019
NCT03827681	https://clinicaltrials.gov/ct2/show/NCT03827681	February 1, 2019	2019
NCT03822091	https://clinicaltrials.gov/ct2/show/NCT03822091	January 30, 2019	2019
NCT03813901	https://clinicaltrials.gov/ct2/show/NCT03813901	January 23, 2019	2019
NCT03813888	https://clinicaltrials.gov/ct2/show/NCT03813888	January 23, 2019	2019
NCT03812731	https://clinicaltrials.gov/ct2/show/NCT03812731	January 23, 2019	2019
NCT03812718	https://clinicaltrials.gov/ct2/show/NCT03812718	January 23, 2019	2019
NCT03807297	https://clinicaltrials.gov/ct2/show/NCT03807297	January 16, 2019	2019
NCT03807141	https://clinicaltrials.gov/ct2/show/NCT03807141	January 16, 2019	2019
NCT03803306	https://clinicaltrials.gov/ct2/show/NCT03803306	January 14, 2019	2019
NCT03799809	https://clinicaltrials.gov/ct2/show/NCT03799809	January 10, 2019	2019
NCT03794765	https://clinicaltrials.gov/ct2/show/NCT03794765	January 7, 2019	2019
NCT03793751	https://clinicaltrials.gov/ct2/show/NCT03793751	January 4, 2019	2019
NCT03792789	https://clinicaltrials.gov/ct2/show/NCT03792789	January 3, 2019	2019
NCT03790462	https://clinicaltrials.gov/ct2/show/NCT03790462	December 31, 2018	2018
NCT03788213	https://clinicaltrials.gov/ct2/show/NCT03788213	December 27, 2018	2018
NCT03787563	https://clinicaltrials.gov/ct2/show/NCT03787563	December 25, 2018	2018
NCT03784365	https://clinicaltrials.gov/ct2/show/NCT03784365	December 21, 2018	2018
NCT03773588	https://clinicaltrials.gov/ct2/show/NCT03773588	December 12, 2018	2018
NCT03766139	https://clinicaltrials.gov/ct2/show/NCT03766139	December 6, 2018	2018
NCT03765645	https://clinicaltrials.gov/ct2/show/NCT03765645	December 5, 2018	2018
NCT03759158	https://clinicaltrials.gov/ct2/show/NCT03759158	November 29, 2018	2018
NCT03754400	https://clinicaltrials.gov/ct2/show/NCT03754400	November 27, 2018	2018
NCT03750357	https://clinicaltrials.gov/ct2/show/NCT03750357	November 22, 2018	2018
NCT03745300	https://clinicaltrials.gov/ct2/show/NCT03745300	November 19, 2018	2018
NCT03741309	https://clinicaltrials.gov/ct2/show/NCT03741309	November 14, 2018	2018
NCT03740581	https://clinicaltrials.gov/ct2/show/NCT03740581	November 14, 2018	2018
NCT03738514	https://clinicaltrials.gov/ct2/show/NCT03738514	November 12, 2018	2018
NCT03733236	https://clinicaltrials.gov/ct2/show/NCT03733236	November 7, 2018	2018
NCT03731286	https://clinicaltrials.gov/ct2/show/NCT03731286	November 6, 2018	2018
NCT03730493	https://clinicaltrials.gov/ct2/show/NCT03730493	November 5, 2018	2018
NCT03722732	https://clinicaltrials.gov/ct2/show/NCT03722732	October 29, 2018	2018
NCT03717025	https://clinicaltrials.gov/ct2/show/NCT03717025	October 23, 2018	2018
NCT03716388	https://clinicaltrials.gov/ct2/show/NCT03716388	October 23, 2018	2018
NCT03715218	https://clinicaltrials.gov/ct2/show/NCT03715218	October 23, 2018	2018
NCT03706300	https://clinicaltrials.gov/ct2/show/NCT03706300	October 15, 2018	2018
NCT03705481	https://clinicaltrials.gov/ct2/show/NCT03705481	October 15, 2018	2018
NCT03705208	https://clinicaltrials.gov/ct2/show/NCT03705208	October 15, 2018	2018
NCT03703674	https://clinicaltrials.gov/ct2/show/NCT03703674	October 12, 2018	2018
NCT03702855	https://clinicaltrials.gov/ct2/show/NCT03702855	October 11, 2018	2018
NCT03702426	https://clinicaltrials.gov/ct2/show/NCT03702426	October 11, 2018	2018
NCT03696329	https://clinicaltrials.gov/ct2/show/NCT03696329	October 4, 2018	2018
NCT03677297	https://clinicaltrials.gov/ct2/show/NCT03677297	September 19, 2018	2018
NCT03671044	https://clinicaltrials.gov/ct2/show/NCT03671044	September 14, 2018	2018
NCT03669497	https://clinicaltrials.gov/ct2/show/NCT03669497	September 13, 2018	2018
NCT03669432	https://clinicaltrials.gov/ct2/show/NCT03669432	September 13, 2018	2018
NCT03668860	https://clinicaltrials.gov/ct2/show/NCT03668860	September 13, 2018	2018
NCT03668834	https://clinicaltrials.gov/ct2/show/NCT03668834	September 13, 2018	2018
NCT03667352	https://clinicaltrials.gov/ct2/show/NCT03667352	September 12, 2018	2018
NCT03659539	https://clinicaltrials.gov/ct2/show/NCT03659539	September 6, 2018	2018
NCT03658187	https://clinicaltrials.gov/ct2/show/NCT03658187	September 5, 2018	2018
NCT03656003	https://clinicaltrials.gov/ct2/show/NCT03656003	September 3, 2018	2018
NCT03654339	https://clinicaltrials.gov/ct2/show/NCT03654339	August 31, 2018	2018
NCT03651908	https://clinicaltrials.gov/ct2/show/NCT03651908	August 29, 2018	2018
NCT03645642	https://clinicaltrials.gov/ct2/show/NCT03645642	August 24, 2018	2018
NCT03639636	https://clinicaltrials.gov/ct2/show/NCT03639636	August 21, 2018	2018
NCT03638622	https://clinicaltrials.gov/ct2/show/NCT03638622	August 20, 2018	2018
NCT03633916	https://clinicaltrials.gov/ct2/show/NCT03633916	August 16, 2018	2018
NCT03633279	https://clinicaltrials.gov/ct2/show/NCT03633279	August 16, 2018	2018
NCT03630471	https://clinicaltrials.gov/ct2/show/NCT03630471	August 14, 2018	2018
NCT03629600	https://clinicaltrials.gov/ct2/show/NCT03629600	August 14, 2018	2018
NCT03616925	https://clinicaltrials.gov/ct2/show/NCT03616925	August 6, 2018	2018
NCT03615612	https://clinicaltrials.gov/ct2/show/NCT03615612	August 6, 2018	2018
NCT03614273	https://clinicaltrials.gov/ct2/show/NCT03614273	August 3, 2018	2018
NCT03613285	https://clinicaltrials.gov/ct2/show/NCT03613285	August 3, 2018	2018
NCT03610594	https://clinicaltrials.gov/ct2/show/NCT03610594	August 1, 2018	2018
NCT03604939	https://clinicaltrials.gov/ct2/show/NCT03604939	July 30, 2018	2018
NCT03604354	https://clinicaltrials.gov/ct2/show/NCT03604354	July 27, 2018	2018
NCT03603119	https://clinicaltrials.gov/ct2/show/NCT03603119	July 27, 2018	2018
NCT03599401	https://clinicaltrials.gov/ct2/show/NCT03599401	July 25, 2018	2018
NCT03591497	https://clinicaltrials.gov/ct2/show/NCT03591497	July 19, 2018	2018
NCT03590626	https://clinicaltrials.gov/ct2/show/NCT03590626	July 18, 2018	2018
NCT03590197	https://clinicaltrials.gov/ct2/show/NCT03590197	July 18, 2018	2018
NCT03587909	https://clinicaltrials.gov/ct2/show/NCT03587909	July 16, 2018	2018
NCT03584087	https://clinicaltrials.gov/ct2/show/NCT03584087	July 12, 2018	2018
NCT03579303	https://clinicaltrials.gov/ct2/show/NCT03579303	July 6, 2018	2018
NCT03578744	https://clinicaltrials.gov/ct2/show/NCT03578744	July 6, 2018	2018
NCT03573570	https://clinicaltrials.gov/ct2/show/NCT03573570	June 29, 2018	2018
NCT03569683	https://clinicaltrials.gov/ct2/show/NCT03569683	June 26, 2018	2018
NCT03567798	https://clinicaltrials.gov/ct2/show/NCT03567798	June 25, 2018	2018
NCT03566914	https://clinicaltrials.gov/ct2/show/NCT03566914	June 25, 2018	2018
NCT03566212	https://clinicaltrials.gov/ct2/show/NCT03566212	June 25, 2018	2018
NCT03565237	https://clinicaltrials.gov/ct2/show/NCT03565237	June 21, 2018	2018
NCT03564574	https://clinicaltrials.gov/ct2/show/NCT03564574	June 21, 2018	2018
NCT03564535	https://clinicaltrials.gov/ct2/show/NCT03564535	June 21, 2018	2018
NCT03563092	https://clinicaltrials.gov/ct2/show/NCT03563092	June 20, 2018	2018
NCT03561961	https://clinicaltrials.gov/ct2/show/NCT03561961	June 19, 2018	2018
NCT03556163	https://clinicaltrials.gov/ct2/show/NCT03556163	June 14, 2018	2018
NCT03555344	https://clinicaltrials.gov/ct2/show/NCT03555344	June 13, 2018	2018
NCT03552835	https://clinicaltrials.gov/ct2/show/NCT03552835	June 12, 2018	2018
NCT03543904	https://clinicaltrials.gov/ct2/show/NCT03543904	June 1, 2018	2018
NCT03540446	https://clinicaltrials.gov/ct2/show/NCT03540446	May 30, 2018	2018
NCT03533972	https://clinicaltrials.gov/ct2/show/NCT03533972	May 23, 2018	2018
NCT03533725	https://clinicaltrials.gov/ct2/show/NCT03533725	May 23, 2018	2018
NCT03526965	https://clinicaltrials.gov/ct2/show/NCT03526965	May 16, 2018	2018
NCT03526770	https://clinicaltrials.gov/ct2/show/NCT03526770	May 16, 2018	2018
NCT03521466	https://clinicaltrials.gov/ct2/show/NCT03521466	May 10, 2018	2018
NCT03520595	https://clinicaltrials.gov/ct2/show/NCT03520595	May 10, 2018	2018
NCT03519165	https://clinicaltrials.gov/ct2/show/NCT03519165	May 8, 2018	2018
NCT03519152	https://clinicaltrials.gov/ct2/show/NCT03519152	May 8, 2018	2018
NCT03516370	https://clinicaltrials.gov/ct2/show/NCT03516370	May 4, 2018	2018
NCT03514914	https://clinicaltrials.gov/ct2/show/NCT03514914	May 3, 2018	2018
NCT03513575	https://clinicaltrials.gov/ct2/show/NCT03513575	May 1, 2018	2018
NCT03512366	https://clinicaltrials.gov/ct2/show/NCT03512366	April 30, 2018	2018
NCT03511781	https://clinicaltrials.gov/ct2/show/NCT03511781	April 30, 2018	2018
NCT03511378	https://clinicaltrials.gov/ct2/show/NCT03511378	April 27, 2018	2018
NCT03511261	https://clinicaltrials.gov/ct2/show/NCT03511261	April 27, 2018	2018
NCT03510962	https://clinicaltrials.gov/ct2/show/NCT03510962	April 27, 2018	2018
NCT03509545	https://clinicaltrials.gov/ct2/show/NCT03509545	April 26, 2018	2018
NCT03500718	https://clinicaltrials.gov/ct2/show/NCT03500718	April 17, 2018	2018
NCT03498833	https://clinicaltrials.gov/ct2/show/NCT03498833	April 17, 2018	2018
NCT03488485	https://clinicaltrials.gov/ct2/show/NCT03488485	April 5, 2018	2018
NCT03481088	https://clinicaltrials.gov/ct2/show/NCT03481088	March 29, 2018	2018
NCT03481036	https://clinicaltrials.gov/ct2/show/NCT03481036	March 29, 2018	2018
NCT03480932	https://clinicaltrials.gov/ct2/show/NCT03480932	March 29, 2018	2018
NCT03474146	https://clinicaltrials.gov/ct2/show/NCT03474146	March 22, 2018	2018
NCT03472222	https://clinicaltrials.gov/ct2/show/NCT03472222	March 21, 2018	2018
NCT03467555	https://clinicaltrials.gov/ct2/show/NCT03467555	March 16, 2018	2018
NCT03464487	https://clinicaltrials.gov/ct2/show/NCT03464487	March 14, 2018	2018
NCT03459911	https://clinicaltrials.gov/ct2/show/NCT03459911	March 9, 2018	2018
NCT03449602	https://clinicaltrials.gov/ct2/show/NCT03449602	February 28, 2018	2018
NCT03448770	https://clinicaltrials.gov/ct2/show/NCT03448770	February 28, 2018	2018
NCT03445598	https://clinicaltrials.gov/ct2/show/NCT03445598	February 26, 2018	2018
NCT03438838	https://clinicaltrials.gov/ct2/show/NCT03438838	February 20, 2018	2018
NCT03437460	https://clinicaltrials.gov/ct2/show/NCT03437460	February 19, 2018	2018
NCT03436043	https://clinicaltrials.gov/ct2/show/NCT03436043	February 16, 2018	2018
NCT03435757	https://clinicaltrials.gov/ct2/show/NCT03435757	February 16, 2018	2018
NCT03435653	https://clinicaltrials.gov/ct2/show/NCT03435653	February 16, 2018	2018
NCT03433508	https://clinicaltrials.gov/ct2/show/NCT03433508	February 14, 2018	2018
NCT03430856	https://clinicaltrials.gov/ct2/show/NCT03430856	February 13, 2018	2018
NCT03429764	https://clinicaltrials.gov/ct2/show/NCT03429764	February 12, 2018	2018
NCT03429478	https://clinicaltrials.gov/ct2/show/NCT03429478	February 12, 2018	2018
NCT03428776	https://clinicaltrials.gov/ct2/show/NCT03428776	February 12, 2018	2018
NCT03420144	https://clinicaltrials.gov/ct2/show/NCT03420144	February 2, 2018	2018
NCT03415724	https://clinicaltrials.gov/ct2/show/NCT03415724	January 30, 2018	2018
NCT03415698	https://clinicaltrials.gov/ct2/show/NCT03415698	January 30, 2018	2018
NCT03414073	https://clinicaltrials.gov/ct2/show/NCT03414073	January 29, 2018	2018
NCT03412669	https://clinicaltrials.gov/ct2/show/NCT03412669	January 26, 2018	2018
NCT03403530	https://clinicaltrials.gov/ct2/show/NCT03403530	January 18, 2018	2018
NCT03397875	https://clinicaltrials.gov/ct2/show/NCT03397875	January 12, 2018	2018
NCT03396900	https://clinicaltrials.gov/ct2/show/NCT03396900	January 11, 2018	2018
NCT03386695	https://clinicaltrials.gov/ct2/show/NCT03386695	December 29, 2017	2017
NCT03386331	https://clinicaltrials.gov/ct2/show/NCT03386331	December 29, 2017	2017
NCT03379480	https://clinicaltrials.gov/ct2/show/NCT03379480	December 20, 2017	2017
NCT03378154	https://clinicaltrials.gov/ct2/show/NCT03378154	December 19, 2017	2017
NCT03371953	https://clinicaltrials.gov/ct2/show/NCT03371953	December 13, 2017	2017
NCT03368885	https://clinicaltrials.gov/ct2/show/NCT03368885	December 11, 2017	2017
NCT03365310	https://clinicaltrials.gov/ct2/show/NCT03365310	December 7, 2017	2017
NCT03351517	https://clinicaltrials.gov/ct2/show/NCT03351517	November 24, 2017	2017
NCT03343340	https://clinicaltrials.gov/ct2/show/NCT03343340	November 17, 2017	2017
NCT03342040	https://clinicaltrials.gov/ct2/show/NCT03342040	November 14, 2017	2017
NCT03338647	https://clinicaltrials.gov/ct2/show/NCT03338647	November 9, 2017	2017
NCT03332134	https://clinicaltrials.gov/ct2/show/NCT03332134	November 6, 2017	2017
NCT03328754	https://clinicaltrials.gov/ct2/show/NCT03328754	November 1, 2017	2017
NCT03308630	https://clinicaltrials.gov/ct2/show/NCT03308630	October 12, 2017	2017
NCT03307551	https://clinicaltrials.gov/ct2/show/NCT03307551	October 11, 2017	2017
NCT03304457	https://clinicaltrials.gov/ct2/show/NCT03304457	October 9, 2017	2017
NCT03296644	https://clinicaltrials.gov/ct2/show/NCT03296644	September 28, 2017	2017
NCT03295461	https://clinicaltrials.gov/ct2/show/NCT03295461	September 27, 2017	2017
NCT03295292	https://clinicaltrials.gov/ct2/show/NCT03295292	September 27, 2017	2017
NCT03293459	https://clinicaltrials.gov/ct2/show/NCT03293459	September 26, 2017	2017
NCT03289338	https://clinicaltrials.gov/ct2/show/NCT03289338	September 20, 2017	2017
NCT03274245	https://clinicaltrials.gov/ct2/show/NCT03274245	September 6, 2017	2017
NCT03271671	https://clinicaltrials.gov/ct2/show/NCT03271671	September 5, 2017	2017
NCT03265405	https://clinicaltrials.gov/ct2/show/NCT03265405	August 29, 2017	2017
NCT03256916	https://clinicaltrials.gov/ct2/show/NCT03256916	August 22, 2017	2017
NCT03250143	https://clinicaltrials.gov/ct2/show/NCT03250143	August 15, 2017	2017
NCT03247959	https://clinicaltrials.gov/ct2/show/NCT03247959	August 14, 2017	2017
NCT03237637	https://clinicaltrials.gov/ct2/show/NCT03237637	August 2, 2017	2017
NCT03236740	https://clinicaltrials.gov/ct2/show/NCT03236740	August 2, 2017	2017
NCT03234426	https://clinicaltrials.gov/ct2/show/NCT03234426	July 31, 2017	2017
NCT03230344	https://clinicaltrials.gov/ct2/show/NCT03230344	July 26, 2017	2017
NCT03230058	https://clinicaltrials.gov/ct2/show/NCT03230058	July 26, 2017	2017
NCT03229603	https://clinicaltrials.gov/ct2/show/NCT03229603	July 25, 2017	2017
NCT03228979	https://clinicaltrials.gov/ct2/show/NCT03228979	July 25, 2017	2017
NCT03228199	https://clinicaltrials.gov/ct2/show/NCT03228199	July 24, 2017	2017
NCT03221946	https://clinicaltrials.gov/ct2/show/NCT03221946	July 19, 2017	2017
NCT03220061	https://clinicaltrials.gov/ct2/show/NCT03220061	July 18, 2017	2017
NCT03219710	https://clinicaltrials.gov/ct2/show/NCT03219710	July 17, 2017	2017
NCT03216122	https://clinicaltrials.gov/ct2/show/NCT03216122	July 13, 2017	2017
NCT03215875	https://clinicaltrials.gov/ct2/show/NCT03215875	July 12, 2017	2017
NCT03214874	https://clinicaltrials.gov/ct2/show/NCT03214874	July 12, 2017	2017
NCT03207698	https://clinicaltrials.gov/ct2/show/NCT03207698	July 5, 2017	2017
NCT03200301	https://clinicaltrials.gov/ct2/show/NCT03200301	June 27, 2017	2017
NCT03198936	https://clinicaltrials.gov/ct2/show/NCT03198936	June 26, 2017	2017
NCT03195920	https://clinicaltrials.gov/ct2/show/NCT03195920	June 22, 2017	2017
NCT03191318	https://clinicaltrials.gov/ct2/show/NCT03191318	June 19, 2017	2017
NCT03171324	https://clinicaltrials.gov/ct2/show/NCT03171324	May 31, 2017	2017
NCT03170765	https://clinicaltrials.gov/ct2/show/NCT03170765	May 31, 2017	2017
NCT03170596	https://clinicaltrials.gov/ct2/show/NCT03170596	May 31, 2017	2017
NCT03169920	https://clinicaltrials.gov/ct2/show/NCT03169920	May 30, 2017	2017
NCT03169322	https://clinicaltrials.gov/ct2/show/NCT03169322	May 30, 2017	2017
NCT03167294	https://clinicaltrials.gov/ct2/show/NCT03167294	May 25, 2017	2017
NCT03163030	https://clinicaltrials.gov/ct2/show/NCT03163030	May 22, 2017	2017
NCT03162419	https://clinicaltrials.gov/ct2/show/NCT03162419	May 22, 2017	2017
NCT03161106	https://clinicaltrials.gov/ct2/show/NCT03161106	May 19, 2017	2017
NCT03155269	https://clinicaltrials.gov/ct2/show/NCT03155269	May 16, 2017	2017
NCT03151031	https://clinicaltrials.gov/ct2/show/NCT03151031	May 12, 2017	2017
NCT03150927	https://clinicaltrials.gov/ct2/show/NCT03150927	May 12, 2017	2017
NCT03150277	https://clinicaltrials.gov/ct2/show/NCT03150277	May 12, 2017	2017
NCT03146104	https://clinicaltrials.gov/ct2/show/NCT03146104	May 9, 2017	2017
NCT03145168	https://clinicaltrials.gov/ct2/show/NCT03145168	May 9, 2017	2017
NCT03144713	https://clinicaltrials.gov/ct2/show/NCT03144713	May 9, 2017	2017
NCT03143803	https://clinicaltrials.gov/ct2/show/NCT03143803	May 8, 2017	2017
NCT03140540	https://clinicaltrials.gov/ct2/show/NCT03140540	May 4, 2017	2017
NCT03139292	https://clinicaltrials.gov/ct2/show/NCT03139292	May 3, 2017	2017
NCT03137953	https://clinicaltrials.gov/ct2/show/NCT03137953	May 3, 2017	2017
NCT03133299	https://clinicaltrials.gov/ct2/show/NCT03133299	April 28, 2017	2017
NCT03133026	https://clinicaltrials.gov/ct2/show/NCT03133026	April 28, 2017	2017
NCT03130660	https://clinicaltrials.gov/ct2/show/NCT03130660	April 26, 2017	2017
NCT03127891	https://clinicaltrials.gov/ct2/show/NCT03127891	April 25, 2017	2017
NCT03125889	https://clinicaltrials.gov/ct2/show/NCT03125889	April 24, 2017	2017
NCT03125863	https://clinicaltrials.gov/ct2/show/NCT03125863	April 24, 2017	2017
NCT03123666	https://clinicaltrials.gov/ct2/show/NCT03123666	April 21, 2017	2017
NCT03123653	https://clinicaltrials.gov/ct2/show/NCT03123653	April 21, 2017	2017
NCT03121612	https://clinicaltrials.gov/ct2/show/NCT03121612	April 20, 2017	2017
NCT03120637	https://clinicaltrials.gov/ct2/show/NCT03120637	April 19, 2017	2017
NCT03120234	https://clinicaltrials.gov/ct2/show/NCT03120234	April 19, 2017	2017
NCT03115697	https://clinicaltrials.gov/ct2/show/NCT03115697	April 14, 2017	2017
NCT03115060	https://clinicaltrials.gov/ct2/show/NCT03115060	April 14, 2017	2017
NCT03110497	https://clinicaltrials.gov/ct2/show/NCT03110497	April 12, 2017	2017
NCT03109392	https://clinicaltrials.gov/ct2/show/NCT03109392	April 12, 2017	2017
NCT03109119	https://clinicaltrials.gov/ct2/show/NCT03109119	April 12, 2017	2017
NCT03106649	https://clinicaltrials.gov/ct2/show/NCT03106649	April 10, 2017	2017
NCT03101202	https://clinicaltrials.gov/ct2/show/NCT03101202	April 5, 2017	2017
NCT03099616	https://clinicaltrials.gov/ct2/show/NCT03099616	April 4, 2017	2017
NCT03089229	https://clinicaltrials.gov/ct2/show/NCT03089229	March 24, 2017	2017
NCT03088501	https://clinicaltrials.gov/ct2/show/NCT03088501	March 23, 2017	2017
NCT03086655	https://clinicaltrials.gov/ct2/show/NCT03086655	March 22, 2017	2017
NCT03081728	https://clinicaltrials.gov/ct2/show/NCT03081728	March 16, 2017	2017
NCT03075657	https://clinicaltrials.gov/ct2/show/NCT03075657	March 9, 2017	2017
NCT03066089	https://clinicaltrials.gov/ct2/show/NCT03066089	February 28, 2017	2017
NCT03062436	https://clinicaltrials.gov/ct2/show/NCT03062436	February 23, 2017	2017
NCT03058471	https://clinicaltrials.gov/ct2/show/NCT03058471	February 23, 2017	2017
NCT03053739	https://clinicaltrials.gov/ct2/show/NCT03053739	February 15, 2017	2017
NCT03052673	https://clinicaltrials.gov/ct2/show/NCT03052673	February 14, 2017	2017
NCT03044470	https://clinicaltrials.gov/ct2/show/NCT03044470	February 7, 2017	2017
NCT03044119	https://clinicaltrials.gov/ct2/show/NCT03044119	February 6, 2017	2017
NCT03043196	https://clinicaltrials.gov/ct2/show/NCT03043196	February 3, 2017	2017
NCT03040193	https://clinicaltrials.gov/ct2/show/NCT03040193	February 2, 2017	2017
NCT03039465	https://clinicaltrials.gov/ct2/show/NCT03039465	February 1, 2017	2017
NCT03037320	https://clinicaltrials.gov/ct2/show/NCT03037320	January 31, 2017	2017
NCT03035695	https://clinicaltrials.gov/ct2/show/NCT03035695	January 30, 2017	2017
NCT03026855	https://clinicaltrials.gov/ct2/show/NCT03026855	January 20, 2017	2017
NCT03026478	https://clinicaltrials.gov/ct2/show/NCT03026478	January 20, 2017	2017
NCT03022253	https://clinicaltrials.gov/ct2/show/NCT03022253	January 16, 2017	2017
NCT03016546	https://clinicaltrials.gov/ct2/show/NCT03016546	January 10, 2017	2017
NCT03013075	https://clinicaltrials.gov/ct2/show/NCT03013075	January 6, 2017	2017
NCT03013049	https://clinicaltrials.gov/ct2/show/NCT03013049	January 6, 2017	2017
NCT03011658	https://clinicaltrials.gov/ct2/show/NCT03011658	January 5, 2017	2017
NCT03010540	https://clinicaltrials.gov/ct2/show/NCT03010540	January 5, 2017	2017
NCT03005860	https://clinicaltrials.gov/ct2/show/NCT03005860	December 29, 2016	2016
NCT03005665	https://clinicaltrials.gov/ct2/show/NCT03005665	December 29, 2016	2016
NCT03004196	https://clinicaltrials.gov/ct2/show/NCT03004196	December 28, 2016	2016
NCT03003624	https://clinicaltrials.gov/ct2/show/NCT03003624	December 28, 2016	2016
NCT03001401	https://clinicaltrials.gov/ct2/show/NCT03001401	December 23, 2016	2016
NCT02987218	https://clinicaltrials.gov/ct2/show/NCT02987218	December 8, 2016	2016
NCT02985255	https://clinicaltrials.gov/ct2/show/NCT02985255	December 7, 2016	2016
NCT02985099	https://clinicaltrials.gov/ct2/show/NCT02985099	December 7, 2016	2016
NCT02981277	https://clinicaltrials.gov/ct2/show/NCT02981277	December 5, 2016	2016
NCT02981264	https://clinicaltrials.gov/ct2/show/NCT02981264	December 5, 2016	2016
NCT02979548	https://clinicaltrials.gov/ct2/show/NCT02979548	December 1, 2016	2016
NCT02971306	https://clinicaltrials.gov/ct2/show/NCT02971306	November 22, 2016	2016
NCT02969915	https://clinicaltrials.gov/ct2/show/NCT02969915	November 21, 2016	2016
NCT02964858	https://clinicaltrials.gov/ct2/show/NCT02964858	November 16, 2016	2016
NCT02953483	https://clinicaltrials.gov/ct2/show/NCT02953483	November 2, 2016	2016
NCT02951325	https://clinicaltrials.gov/ct2/show/NCT02951325	November 1, 2016	2016
NCT02948023	https://clinicaltrials.gov/ct2/show/NCT02948023	October 28, 2016	2016
NCT02946242	https://clinicaltrials.gov/ct2/show/NCT02946242	October 27, 2016	2016
NCT02937961	https://clinicaltrials.gov/ct2/show/NCT02937961	October 19, 2016	2016
NCT02937935	https://clinicaltrials.gov/ct2/show/NCT02937935	October 19, 2016	2016
NCT02936167	https://clinicaltrials.gov/ct2/show/NCT02936167	October 18, 2016	2016
NCT02935881	https://clinicaltrials.gov/ct2/show/NCT02935881	October 18, 2016	2016
NCT02931994	https://clinicaltrials.gov/ct2/show/NCT02931994	October 13, 2016	2016
NCT02930343	https://clinicaltrials.gov/ct2/show/NCT02930343	October 12, 2016	2016
NCT02929121	https://clinicaltrials.gov/ct2/show/NCT02929121	October 10, 2016	2016
NCT02925832	https://clinicaltrials.gov/ct2/show/NCT02925832	October 6, 2016	2016
NCT02925611	https://clinicaltrials.gov/ct2/show/NCT02925611	October 6, 2016	2016
NCT02920125	https://clinicaltrials.gov/ct2/show/NCT02920125	September 30, 2016	2016
NCT02918487	https://clinicaltrials.gov/ct2/show/NCT02918487	September 29, 2016	2016
NCT02916485	https://clinicaltrials.gov/ct2/show/NCT02916485	September 27, 2016	2016
NCT02913300	https://clinicaltrials.gov/ct2/show/NCT02913300	September 23, 2016	2016
NCT02912689	https://clinicaltrials.gov/ct2/show/NCT02912689	September 23, 2016	2016
NCT02910947	https://clinicaltrials.gov/ct2/show/NCT02910947	September 22, 2016	2016
NCT02907125	https://clinicaltrials.gov/ct2/show/NCT02907125	September 20, 2016	2016
NCT02903108	https://clinicaltrials.gov/ct2/show/NCT02903108	September 16, 2016	2016
NCT02899130	https://clinicaltrials.gov/ct2/show/NCT02899130	September 14, 2016	2016
NCT02896205	https://clinicaltrials.gov/ct2/show/NCT02896205	September 12, 2016	2016
NCT02891460	https://clinicaltrials.gov/ct2/show/NCT02891460	September 7, 2016	2016
NCT02883101	https://clinicaltrials.gov/ct2/show/NCT02883101	August 30, 2016	2016
NCT02879708	https://clinicaltrials.gov/ct2/show/NCT02879708	August 26, 2016	2016
NCT02877693	https://clinicaltrials.gov/ct2/show/NCT02877693	August 24, 2016	2016
NCT02877524	https://clinicaltrials.gov/ct2/show/NCT02877524	August 24, 2016	2016
NCT02877498	https://clinicaltrials.gov/ct2/show/NCT02877498	August 24, 2016	2016
NCT02876562	https://clinicaltrials.gov/ct2/show/NCT02876562	August 24, 2016	2016
NCT02875756	https://clinicaltrials.gov/ct2/show/NCT02875756	August 23, 2016	2016
NCT02868164	https://clinicaltrials.gov/ct2/show/NCT02868164	August 16, 2016	2016
NCT02868151	https://clinicaltrials.gov/ct2/show/NCT02868151	August 16, 2016	2016
NCT02867930	https://clinicaltrials.gov/ct2/show/NCT02867930	August 16, 2016	2016
NCT02867865	https://clinicaltrials.gov/ct2/show/NCT02867865	August 16, 2016	2016
NCT02866786	https://clinicaltrials.gov/ct2/show/NCT02866786	August 15, 2016	2016
NCT02851927	https://clinicaltrials.gov/ct2/show/NCT02851927	August 2, 2016	2016
NCT02847780	https://clinicaltrials.gov/ct2/show/NCT02847780	July 28, 2016	2016
NCT02845921	https://clinicaltrials.gov/ct2/show/NCT02845921	July 27, 2016	2016
NCT02830230	https://clinicaltrials.gov/ct2/show/NCT02830230	July 12, 2016	2016
NCT02827305	https://clinicaltrials.gov/ct2/show/NCT02827305	July 11, 2016	2016
NCT02827292	https://clinicaltrials.gov/ct2/show/NCT02827292	July 11, 2016	2016
NCT02824939	https://clinicaltrials.gov/ct2/show/NCT02824939	July 7, 2016	2016
NCT02818530	https://clinicaltrials.gov/ct2/show/NCT02818530	June 29, 2016	2016
NCT02816827	https://clinicaltrials.gov/ct2/show/NCT02816827	June 29, 2016	2016
NCT02815904	https://clinicaltrials.gov/ct2/show/NCT02815904	June 28, 2016	2016
NCT02814357	https://clinicaltrials.gov/ct2/show/NCT02814357	June 27, 2016	2016
NCT02807259	https://clinicaltrials.gov/ct2/show/NCT02807259	June 21, 2016	2016
NCT02803788	https://clinicaltrials.gov/ct2/show/NCT02803788	June 17, 2016	2016
NCT02803385	https://clinicaltrials.gov/ct2/show/NCT02803385	June 17, 2016	2016
NCT02800902	https://clinicaltrials.gov/ct2/show/NCT02800902	June 15, 2016	2016
NCT02795728	https://clinicaltrials.gov/ct2/show/NCT02795728	June 10, 2016	2016
NCT02788240	https://clinicaltrials.gov/ct2/show/NCT02788240	June 2, 2016	2016
NCT02786823	https://clinicaltrials.gov/ct2/show/NCT02786823	June 1, 2016	2016
NCT02785653	https://clinicaltrials.gov/ct2/show/NCT02785653	May 30, 2016	2016
NCT02783235	https://clinicaltrials.gov/ct2/show/NCT02783235	May 26, 2016	2016
NCT02782767	https://clinicaltrials.gov/ct2/show/NCT02782767	May 25, 2016	2016
NCT02781597	https://clinicaltrials.gov/ct2/show/NCT02781597	May 24, 2016	2016
NCT02778308	https://clinicaltrials.gov/ct2/show/NCT02778308	May 19, 2016	2016
NCT02776189	https://clinicaltrials.gov/ct2/show/NCT02776189	May 18, 2016	2016
NCT02775266	https://clinicaltrials.gov/ct2/show/NCT02775266	May 17, 2016	2016
NCT02773485	https://clinicaltrials.gov/ct2/show/NCT02773485	May 16, 2016	2016
NCT02771925	https://clinicaltrials.gov/ct2/show/NCT02771925	May 13, 2016	2016
NCT02771873	https://clinicaltrials.gov/ct2/show/NCT02771873	May 13, 2016	2016
NCT02767310	https://clinicaltrials.gov/ct2/show/NCT02767310	May 10, 2016	2016
NCT02757222	https://clinicaltrials.gov/ct2/show/NCT02757222	May 2, 2016	2016
NCT02757170	https://clinicaltrials.gov/ct2/show/NCT02757170	May 2, 2016	2016
NCT02748707	https://clinicaltrials.gov/ct2/show/NCT02748707	April 22, 2016	2016
NCT02748005	https://clinicaltrials.gov/ct2/show/NCT02748005	April 22, 2016	2016
NCT02745288	https://clinicaltrials.gov/ct2/show/NCT02745288	April 20, 2016	2016
NCT02744131	https://clinicaltrials.gov/ct2/show/NCT02744131	April 20, 2016	2016
NCT02742857	https://clinicaltrials.gov/ct2/show/NCT02742857	April 19, 2016	2016
NCT02739581	https://clinicaltrials.gov/ct2/show/NCT02739581	April 15, 2016	2016
NCT02739178	https://clinicaltrials.gov/ct2/show/NCT02739178	April 15, 2016	2016
NCT02738541	https://clinicaltrials.gov/ct2/show/NCT02738541	April 14, 2016	2016
NCT02738515	https://clinicaltrials.gov/ct2/show/NCT02738515	April 14, 2016	2016
NCT02736604	https://clinicaltrials.gov/ct2/show/NCT02736604	April 13, 2016	2016
NCT02731586	https://clinicaltrials.gov/ct2/show/NCT02731586	April 7, 2016	2016
NCT02725502	https://clinicaltrials.gov/ct2/show/NCT02725502	April 1, 2016	2016
NCT02721264	https://clinicaltrials.gov/ct2/show/NCT02721264	March 29, 2016	2016
NCT02721173	https://clinicaltrials.gov/ct2/show/NCT02721173	March 29, 2016	2016
NCT02719210	https://clinicaltrials.gov/ct2/show/NCT02719210	March 25, 2016	2016
NCT02718079	https://clinicaltrials.gov/ct2/show/NCT02718079	March 24, 2016	2016
NCT02716558	https://clinicaltrials.gov/ct2/show/NCT02716558	March 23, 2016	2016
NCT02715973	https://clinicaltrials.gov/ct2/show/NCT02715973	March 22, 2016	2016
NCT02713685	https://clinicaltrials.gov/ct2/show/NCT02713685	March 21, 2016	2016
NCT02713191	https://clinicaltrials.gov/ct2/show/NCT02713191	March 18, 2016	2016
NCT02708030	https://clinicaltrials.gov/ct2/show/NCT02708030	March 15, 2016	2016
NCT02705768	https://clinicaltrials.gov/ct2/show/NCT02705768	March 11, 2016	2016
NCT02704078	https://clinicaltrials.gov/ct2/show/NCT02704078	March 9, 2016	2016
NCT02703064	https://clinicaltrials.gov/ct2/show/NCT02703064	March 9, 2016	2016
NCT02703025	https://clinicaltrials.gov/ct2/show/NCT02703025	March 9, 2016	2016
NCT02702947	https://clinicaltrials.gov/ct2/show/NCT02702947	March 9, 2016	2016
NCT02702882	https://clinicaltrials.gov/ct2/show/NCT02702882	March 9, 2016	2016
NCT02701179	https://clinicaltrials.gov/ct2/show/NCT02701179	March 8, 2016	2016
NCT02697825	https://clinicaltrials.gov/ct2/show/NCT02697825	March 3, 2016	2016
NCT02693392	https://clinicaltrials.gov/ct2/show/NCT02693392	February 26, 2016	2016
NCT02691585	https://clinicaltrials.gov/ct2/show/NCT02691585	February 25, 2016	2016
NCT02689245	https://clinicaltrials.gov/ct2/show/NCT02689245	February 23, 2016	2016
NCT02686476	https://clinicaltrials.gov/ct2/show/NCT02686476	February 19, 2016	2016
NCT02686385	https://clinicaltrials.gov/ct2/show/NCT02686385	February 19, 2016	2016
NCT02683759	https://clinicaltrials.gov/ct2/show/NCT02683759	February 17, 2016	2016
NCT02683733	https://clinicaltrials.gov/ct2/show/NCT02683733	February 17, 2016	2016
NCT02681939	https://clinicaltrials.gov/ct2/show/NCT02681939	February 15, 2016	2016
NCT02679443	https://clinicaltrials.gov/ct2/show/NCT02679443	February 10, 2016	2016
NCT02671786	https://clinicaltrials.gov/ct2/show/NCT02671786	February 2, 2016	2016
NCT02658422	https://clinicaltrials.gov/ct2/show/NCT02658422	January 18, 2016	2016
NCT02655939	https://clinicaltrials.gov/ct2/show/NCT02655939	January 14, 2016	2016
NCT02653534	https://clinicaltrials.gov/ct2/show/NCT02653534	January 12, 2016	2016
NCT02649335	https://clinicaltrials.gov/ct2/show/NCT02649335	January 7, 2016	2016
NCT02645669	https://clinicaltrials.gov/ct2/show/NCT02645669	January 5, 2016	2016
NCT02645656	https://clinicaltrials.gov/ct2/show/NCT02645656	January 5, 2016	2016
NCT02645565	https://clinicaltrials.gov/ct2/show/NCT02645565	January 1, 2016	2016
NCT02645227	https://clinicaltrials.gov/ct2/show/NCT02645227	January 1, 2016	2016
NCT02644499	https://clinicaltrials.gov/ct2/show/NCT02644499	December 31, 2015	2015
NCT02643277	https://clinicaltrials.gov/ct2/show/NCT02643277	December 31, 2015	2015
NCT02642003	https://clinicaltrials.gov/ct2/show/NCT02642003	December 30, 2015	2015
NCT02639572	https://clinicaltrials.gov/ct2/show/NCT02639572	December 24, 2015	2015
NCT02638740	https://clinicaltrials.gov/ct2/show/NCT02638740	December 23, 2015	2015
NCT02636114	https://clinicaltrials.gov/ct2/show/NCT02636114	December 21, 2015	2015
NCT02635529	https://clinicaltrials.gov/ct2/show/NCT02635529	December 21, 2015	2015
NCT02632968	https://clinicaltrials.gov/ct2/show/NCT02632968	December 17, 2015	2015
NCT02631343	https://clinicaltrials.gov/ct2/show/NCT02631343	December 16, 2015	2015
NCT02626117	https://clinicaltrials.gov/ct2/show/NCT02626117	December 10, 2015	2015
NCT02618226	https://clinicaltrials.gov/ct2/show/NCT02618226	December 1, 2015	2015
NCT02612792	https://clinicaltrials.gov/ct2/show/NCT02612792	November 24, 2015	2015
NCT02610881	https://clinicaltrials.gov/ct2/show/NCT02610881	November 20, 2015	2015
NCT02609061	https://clinicaltrials.gov/ct2/show/NCT02609061	November 20, 2015	2015
NCT02598102	https://clinicaltrials.gov/ct2/show/NCT02598102	November 5, 2015	2015
NCT02593136	https://clinicaltrials.gov/ct2/show/NCT02593136	October 30, 2015	2015
NCT02583698	https://clinicaltrials.gov/ct2/show/NCT02583698	October 22, 2015	2015
NCT02583282	https://clinicaltrials.gov/ct2/show/NCT02583282	October 22, 2015	2015
NCT02580331	https://clinicaltrials.gov/ct2/show/NCT02580331	October 20, 2015	2015
NCT02568527	https://clinicaltrials.gov/ct2/show/NCT02568527	October 6, 2015	2015
NCT02562209	https://clinicaltrials.gov/ct2/show/NCT02562209	September 29, 2015	2015
NCT02546804	https://clinicaltrials.gov/ct2/show/NCT02546804	September 11, 2015	2015
NCT02545413	https://clinicaltrials.gov/ct2/show/NCT02545413	September 10, 2015	2015
NCT02545244	https://clinicaltrials.gov/ct2/show/NCT02545244	September 9, 2015	2015
NCT02543528	https://clinicaltrials.gov/ct2/show/NCT02543528	September 7, 2015	2015
NCT02542865	https://clinicaltrials.gov/ct2/show/NCT02542865	September 7, 2015	2015
NCT02541409	https://clinicaltrials.gov/ct2/show/NCT02541409	September 4, 2015	2015
NCT02540642	https://clinicaltrials.gov/ct2/show/NCT02540642	September 4, 2015	2015
NCT02518152	https://clinicaltrials.gov/ct2/show/NCT02518152	August 7, 2015	2015
NCT02513888	https://clinicaltrials.gov/ct2/show/NCT02513888	August 3, 2015	2015
NCT02513875	https://clinicaltrials.gov/ct2/show/NCT02513875	August 3, 2015	2015
NCT02513433	https://clinicaltrials.gov/ct2/show/NCT02513433	July 31, 2015	2015
NCT02512549	https://clinicaltrials.gov/ct2/show/NCT02512549	July 31, 2015	2015
NCT02502812	https://clinicaltrials.gov/ct2/show/NCT02502812	July 20, 2015	2015
NCT02500277	https://clinicaltrials.gov/ct2/show/NCT02500277	July 16, 2015	2015
NCT02492503	https://clinicaltrials.gov/ct2/show/NCT02492503	July 8, 2015	2015
NCT02491645	https://clinicaltrials.gov/ct2/show/NCT02491645	July 8, 2015	2015
NCT02487862	https://clinicaltrials.gov/ct2/show/NCT02487862	July 2, 2015	2015
NCT02484014	https://clinicaltrials.gov/ct2/show/NCT02484014	June 29, 2015	2015
NCT02473796	https://clinicaltrials.gov/ct2/show/NCT02473796	June 17, 2015	2015
NCT02473341	https://clinicaltrials.gov/ct2/show/NCT02473341	June 16, 2015	2015
NCT02472808	https://clinicaltrials.gov/ct2/show/NCT02472808	June 16, 2015	2015
NCT02472522	https://clinicaltrials.gov/ct2/show/NCT02472522	June 16, 2015	2015
NCT02468089	https://clinicaltrials.gov/ct2/show/NCT02468089	June 10, 2015	2015
NCT02468063	https://clinicaltrials.gov/ct2/show/NCT02468063	June 10, 2015	2015
NCT02467348	https://clinicaltrials.gov/ct2/show/NCT02467348	June 10, 2015	2015
NCT02462642	https://clinicaltrials.gov/ct2/show/NCT02462642	June 4, 2015	2015
NCT02460744	https://clinicaltrials.gov/ct2/show/NCT02460744	June 2, 2015	2015
NCT02460510	https://clinicaltrials.gov/ct2/show/NCT02460510	June 2, 2015	2015
NCT02459431	https://clinicaltrials.gov/ct2/show/NCT02459431	June 2, 2015	2015
NCT02459223	https://clinicaltrials.gov/ct2/show/NCT02459223	June 2, 2015	2015
NCT02457923	https://clinicaltrials.gov/ct2/show/NCT02457923	May 29, 2015	2015
NCT02456896	https://clinicaltrials.gov/ct2/show/NCT02456896	May 29, 2015	2015
NCT02455778	https://clinicaltrials.gov/ct2/show/NCT02455778	May 28, 2015	2015
NCT02454764	https://clinicaltrials.gov/ct2/show/NCT02454764	May 27, 2015	2015
NCT02448511	https://clinicaltrials.gov/ct2/show/NCT02448511	May 19, 2015	2015
NCT02446782	https://clinicaltrials.gov/ct2/show/NCT02446782	May 18, 2015	2015
NCT02446067	https://clinicaltrials.gov/ct2/show/NCT02446067	May 15, 2015	2015
NCT02440009	https://clinicaltrials.gov/ct2/show/NCT02440009	May 12, 2015	2015
NCT02435693	https://clinicaltrials.gov/ct2/show/NCT02435693	May 6, 2015	2015
NCT02428127	https://clinicaltrials.gov/ct2/show/NCT02428127	April 28, 2015	2015
NCT02427139	https://clinicaltrials.gov/ct2/show/NCT02427139	April 27, 2015	2015
NCT02424812	https://clinicaltrials.gov/ct2/show/NCT02424812	April 23, 2015	2015
NCT02424565	https://clinicaltrials.gov/ct2/show/NCT02424565	April 23, 2015	2015
NCT02424006	https://clinicaltrials.gov/ct2/show/NCT02424006	April 22, 2015	2015
NCT02417506	https://clinicaltrials.gov/ct2/show/NCT02417506	April 15, 2015	2015
NCT02416245	https://clinicaltrials.gov/ct2/show/NCT02416245	April 14, 2015	2015
NCT02413268	https://clinicaltrials.gov/ct2/show/NCT02413268	April 9, 2015	2015
NCT02412007	https://clinicaltrials.gov/ct2/show/NCT02412007	April 8, 2015	2015
NCT02409940	https://clinicaltrials.gov/ct2/show/NCT02409940	April 7, 2015	2015
NCT02408731	https://clinicaltrials.gov/ct2/show/NCT02408731	April 3, 2015	2015
NCT02408601	https://clinicaltrials.gov/ct2/show/NCT02408601	April 3, 2015	2015
NCT02405897	https://clinicaltrials.gov/ct2/show/NCT02405897	April 1, 2015	2015
NCT02399904	https://clinicaltrials.gov/ct2/show/NCT02399904	March 26, 2015	2015
NCT02397369	https://clinicaltrials.gov/ct2/show/NCT02397369	March 24, 2015	2015
NCT02394808	https://clinicaltrials.gov/ct2/show/NCT02394808	March 20, 2015	2015
NCT02390687	https://clinicaltrials.gov/ct2/show/NCT02390687	March 17, 2015	2015
NCT02381769	https://clinicaltrials.gov/ct2/show/NCT02381769	March 6, 2015	2015
NCT02381431	https://clinicaltrials.gov/ct2/show/NCT02381431	March 6, 2015	2015
NCT02380248	https://clinicaltrials.gov/ct2/show/NCT02380248	March 5, 2015	2015
NCT02372851	https://clinicaltrials.gov/ct2/show/NCT02372851	February 26, 2015	2015
NCT02357771	https://clinicaltrials.gov/ct2/show/NCT02357771	February 6, 2015	2015
NCT02354638	https://clinicaltrials.gov/ct2/show/NCT02354638	February 3, 2015	2015
NCT02350023	https://clinicaltrials.gov/ct2/show/NCT02350023	January 29, 2015	2015
NCT02345187	https://clinicaltrials.gov/ct2/show/NCT02345187	January 26, 2015	2015
NCT02330432	https://clinicaltrials.gov/ct2/show/NCT02330432	January 5, 2015	2015
NCT02329353	https://clinicaltrials.gov/ct2/show/NCT02329353	December 31, 2014	2014
NCT02328053	https://clinicaltrials.gov/ct2/show/NCT02328053	December 31, 2014	2014
NCT02322671	https://clinicaltrials.gov/ct2/show/NCT02322671	December 23, 2014	2014
NCT02322658	https://clinicaltrials.gov/ct2/show/NCT02322658	December 23, 2014	2014
NCT02322645	https://clinicaltrials.gov/ct2/show/NCT02322645	December 23, 2014	2014
NCT02322632	https://clinicaltrials.gov/ct2/show/NCT02322632	December 23, 2014	2014
NCT02320747	https://clinicaltrials.gov/ct2/show/NCT02320747	December 19, 2014	2014
NCT02319330	https://clinicaltrials.gov/ct2/show/NCT02319330	December 18, 2014	2014
NCT02318446	https://clinicaltrials.gov/ct2/show/NCT02318446	December 17, 2014	2014
NCT02316418	https://clinicaltrials.gov/ct2/show/NCT02316418	December 12, 2014	2014
NCT02310932	https://clinicaltrials.gov/ct2/show/NCT02310932	December 8, 2014	2014
NCT02303223	https://clinicaltrials.gov/ct2/show/NCT02303223	November 27, 2014	2014
NCT02302105	https://clinicaltrials.gov/ct2/show/NCT02302105	November 26, 2014	2014
NCT02301871	https://clinicaltrials.gov/ct2/show/NCT02301871	November 26, 2014	2014
NCT02297854	https://clinicaltrials.gov/ct2/show/NCT02297854	November 21, 2014	2014
NCT02296762	https://clinicaltrials.gov/ct2/show/NCT02296762	November 20, 2014	2014
NCT02296749	https://clinicaltrials.gov/ct2/show/NCT02296749	November 20, 2014	2014
NCT02296723	https://clinicaltrials.gov/ct2/show/NCT02296723	November 20, 2014	2014
NCT02292069	https://clinicaltrials.gov/ct2/show/NCT02292069	November 17, 2014	2014
NCT02291367	https://clinicaltrials.gov/ct2/show/NCT02291367	November 14, 2014	2014
NCT02291341	https://clinicaltrials.gov/ct2/show/NCT02291341	November 14, 2014	2014
NCT02287077	https://clinicaltrials.gov/ct2/show/NCT02287077	November 10, 2014	2014
NCT02265484	https://clinicaltrials.gov/ct2/show/NCT02265484	October 16, 2014	2014
NCT02265328	https://clinicaltrials.gov/ct2/show/NCT02265328	October 15, 2014	2014
NCT02265276	https://clinicaltrials.gov/ct2/show/NCT02265276	October 15, 2014	2014
NCT02263352	https://clinicaltrials.gov/ct2/show/NCT02263352	October 13, 2014	2014
NCT02260713	https://clinicaltrials.gov/ct2/show/NCT02260713	October 9, 2014	2014
NCT02259647	https://clinicaltrials.gov/ct2/show/NCT02259647	October 8, 2014	2014
NCT02254460	https://clinicaltrials.gov/ct2/show/NCT02254460	October 1, 2014	2014
NCT02254447	https://clinicaltrials.gov/ct2/show/NCT02254447	October 1, 2014	2014
NCT02249741	https://clinicaltrials.gov/ct2/show/NCT02249741	September 26, 2014	2014
NCT02249455	https://clinicaltrials.gov/ct2/show/NCT02249455	September 25, 2014	2014
NCT02248792	https://clinicaltrials.gov/ct2/show/NCT02248792	September 25, 2014	2014
NCT02245776	https://clinicaltrials.gov/ct2/show/NCT02245776	September 22, 2014	2014
NCT02245724	https://clinicaltrials.gov/ct2/show/NCT02245724	September 22, 2014	2014
NCT02245711	https://clinicaltrials.gov/ct2/show/NCT02245711	September 22, 2014	2014
NCT02245698	https://clinicaltrials.gov/ct2/show/NCT02245698	September 19, 2014	2014
NCT02243644	https://clinicaltrials.gov/ct2/show/NCT02243644	September 18, 2014	2014
NCT02242071	https://clinicaltrials.gov/ct2/show/NCT02242071	September 16, 2014	2014
NCT02241928	https://clinicaltrials.gov/ct2/show/NCT02241928	September 16, 2014	2014
NCT02241434	https://clinicaltrials.gov/ct2/show/NCT02241434	September 16, 2014	2014
NCT02241395	https://clinicaltrials.gov/ct2/show/NCT02241395	September 16, 2014	2014
NCT02241330	https://clinicaltrials.gov/ct2/show/NCT02241330	September 16, 2014	2014
NCT02240771	https://clinicaltrials.gov/ct2/show/NCT02240771	September 16, 2014	2014
NCT02240550	https://clinicaltrials.gov/ct2/show/NCT02240550	September 15, 2014	2014
NCT02238912	https://clinicaltrials.gov/ct2/show/NCT02238912	September 12, 2014	2014
NCT02232295	https://clinicaltrials.gov/ct2/show/NCT02232295	September 5, 2014	2014
NCT02231333	https://clinicaltrials.gov/ct2/show/NCT02231333	September 4, 2014	2014
NCT02222935	https://clinicaltrials.gov/ct2/show/NCT02222935	August 22, 2014	2014
NCT02218918	https://clinicaltrials.gov/ct2/show/NCT02218918	August 18, 2014	2014
NCT02218905	https://clinicaltrials.gov/ct2/show/NCT02218905	August 18, 2014	2014
NCT02218528	https://clinicaltrials.gov/ct2/show/NCT02218528	August 18, 2014	2014
NCT02207101	https://clinicaltrials.gov/ct2/show/NCT02207101	August 1, 2014	2014
NCT02206789	https://clinicaltrials.gov/ct2/show/NCT02206789	August 1, 2014	2014
NCT02203812	https://clinicaltrials.gov/ct2/show/NCT02203812	July 30, 2014	2014
NCT02203227	https://clinicaltrials.gov/ct2/show/NCT02203227	July 29, 2014	2014
NCT02201784	https://clinicaltrials.gov/ct2/show/NCT02201784	July 28, 2014	2014
NCT02201316	https://clinicaltrials.gov/ct2/show/NCT02201316	July 28, 2014	2014
NCT02201225	https://clinicaltrials.gov/ct2/show/NCT02201225	July 28, 2014	2014
NCT02197494	https://clinicaltrials.gov/ct2/show/NCT02197494	July 22, 2014	2014
NCT02197442	https://clinicaltrials.gov/ct2/show/NCT02197442	July 22, 2014	2014
NCT02192476	https://clinicaltrials.gov/ct2/show/NCT02192476	July 16, 2014	2014
NCT02187978	https://clinicaltrials.gov/ct2/show/NCT02187978	July 11, 2014	2014
NCT02186028	https://clinicaltrials.gov/ct2/show/NCT02186028	July 10, 2014	2014
NCT02185664	https://clinicaltrials.gov/ct2/show/NCT02185664	July 9, 2014	2014
NCT02177942	https://clinicaltrials.gov/ct2/show/NCT02177942	June 30, 2014	2014
NCT02174757	https://clinicaltrials.gov/ct2/show/NCT02174757	June 26, 2014	2014
NCT02173288	https://clinicaltrials.gov/ct2/show/NCT02173288	June 24, 2014	2014
NCT02173041	https://clinicaltrials.gov/ct2/show/NCT02173041	June 24, 2014	2014
NCT02161900	https://clinicaltrials.gov/ct2/show/NCT02161900	June 12, 2014	2014
NCT02160600	https://clinicaltrials.gov/ct2/show/NCT02160600	June 10, 2014	2014
NCT02154594	https://clinicaltrials.gov/ct2/show/NCT02154594	June 3, 2014	2014
NCT02154152	https://clinicaltrials.gov/ct2/show/NCT02154152	June 3, 2014	2014
NCT02152150	https://clinicaltrials.gov/ct2/show/NCT02152150	June 2, 2014	2014
NCT02149758	https://clinicaltrials.gov/ct2/show/NCT02149758	May 29, 2014	2014
NCT02148952	https://clinicaltrials.gov/ct2/show/NCT02148952	May 29, 2014	2014
NCT02147366	https://clinicaltrials.gov/ct2/show/NCT02147366	May 26, 2014	2014
NCT02145897	https://clinicaltrials.gov/ct2/show/NCT02145897	May 23, 2014	2014
NCT02145429	https://clinicaltrials.gov/ct2/show/NCT02145429	May 22, 2014	2014
NCT02144636	https://clinicaltrials.gov/ct2/show/NCT02144636	May 22, 2014	2014
NCT02139605	https://clinicaltrials.gov/ct2/show/NCT02139605	May 15, 2014	2014
NCT02136082	https://clinicaltrials.gov/ct2/show/NCT02136082	May 12, 2014	2014
NCT02135380	https://clinicaltrials.gov/ct2/show/NCT02135380	May 9, 2014	2014
NCT02123875	https://clinicaltrials.gov/ct2/show/NCT02123875	April 28, 2014	2014
NCT02121665	https://clinicaltrials.gov/ct2/show/NCT02121665	April 23, 2014	2014
NCT02120872	https://clinicaltrials.gov/ct2/show/NCT02120872	April 23, 2014	2014
NCT02119520	https://clinicaltrials.gov/ct2/show/NCT02119520	April 21, 2014	2014
NCT02119325	https://clinicaltrials.gov/ct2/show/NCT02119325	April 21, 2014	2014
NCT02115711	https://clinicaltrials.gov/ct2/show/NCT02115711	April 16, 2014	2014
NCT02107469	https://clinicaltrials.gov/ct2/show/NCT02107469	April 8, 2014	2014
NCT02104232	https://clinicaltrials.gov/ct2/show/NCT02104232	April 4, 2014	2014
NCT02103868	https://clinicaltrials.gov/ct2/show/NCT02103868	April 4, 2014	2014
NCT02101697	https://clinicaltrials.gov/ct2/show/NCT02101697	April 2, 2014	2014
NCT02100202	https://clinicaltrials.gov/ct2/show/NCT02100202	March 31, 2014	2014
NCT02097342	https://clinicaltrials.gov/ct2/show/NCT02097342	March 27, 2014	2014
NCT02094924	https://clinicaltrials.gov/ct2/show/NCT02094924	March 24, 2014	2014
NCT02085681	https://clinicaltrials.gov/ct2/show/NCT02085681	March 13, 2014	2014
NCT02081976	https://clinicaltrials.gov/ct2/show/NCT02081976	March 7, 2014	2014
NCT02081677	https://clinicaltrials.gov/ct2/show/NCT02081677	March 7, 2014	2014
NCT02065778	https://clinicaltrials.gov/ct2/show/NCT02065778	February 19, 2014	2014
NCT02050776	https://clinicaltrials.gov/ct2/show/NCT02050776	January 31, 2014	2014
NCT02048761	https://clinicaltrials.gov/ct2/show/NCT02048761	January 29, 2014	2014
NCT02041793	https://clinicaltrials.gov/ct2/show/NCT02041793	January 22, 2014	2014
NCT02040350	https://clinicaltrials.gov/ct2/show/NCT02040350	January 20, 2014	2014
NCT02033226	https://clinicaltrials.gov/ct2/show/NCT02033226	January 10, 2014	2014
NCT02032615	https://clinicaltrials.gov/ct2/show/NCT02032615	January 10, 2014	2014
NCT02030041	https://clinicaltrials.gov/ct2/show/NCT02030041	January 8, 2014	2014
NCT02028429	https://clinicaltrials.gov/ct2/show/NCT02028429	January 7, 2014	2014
NCT02028104	https://clinicaltrials.gov/ct2/show/NCT02028104	January 6, 2014	2014
NCT02027740	https://clinicaltrials.gov/ct2/show/NCT02027740	January 6, 2014	2014
NCT02027467	https://clinicaltrials.gov/ct2/show/NCT02027467	January 6, 2014	2014
NCT02027246	https://clinicaltrials.gov/ct2/show/NCT02027246	January 6, 2014	2014
NCT02025790	https://clinicaltrials.gov/ct2/show/NCT02025790	January 1, 2014	2014
NCT02025660	https://clinicaltrials.gov/ct2/show/NCT02025660	January 1, 2014	2014
NCT02022111	https://clinicaltrials.gov/ct2/show/NCT02022111	December 27, 2013	2013
NCT02020668	https://clinicaltrials.gov/ct2/show/NCT02020668	December 25, 2013	2013
NCT02016638	https://clinicaltrials.gov/ct2/show/NCT02016638	December 20, 2013	2013
NCT02016157	https://clinicaltrials.gov/ct2/show/NCT02016157	December 19, 2013	2013
NCT02015403	https://clinicaltrials.gov/ct2/show/NCT02015403	December 19, 2013	2013
NCT02015325	https://clinicaltrials.gov/ct2/show/NCT02015325	December 19, 2013	2013
NCT02014532	https://clinicaltrials.gov/ct2/show/NCT02014532	December 18, 2013	2013
NCT02013323	https://clinicaltrials.gov/ct2/show/NCT02013323	December 17, 2013	2013
NCT02009124	https://clinicaltrials.gov/ct2/show/NCT02009124	December 11, 2013	2013
NCT02008175	https://clinicaltrials.gov/ct2/show/NCT02008175	December 11, 2013	2013
NCT02006602	https://clinicaltrials.gov/ct2/show/NCT02006602	December 10, 2013	2013
NCT02006589	https://clinicaltrials.gov/ct2/show/NCT02006589	December 10, 2013	2013
NCT02005653	https://clinicaltrials.gov/ct2/show/NCT02005653	December 9, 2013	2013
NCT02004912	https://clinicaltrials.gov/ct2/show/NCT02004912	December 9, 2013	2013
NCT02002039	https://clinicaltrials.gov/ct2/show/NCT02002039	December 5, 2013	2013
NCT01999543	https://clinicaltrials.gov/ct2/show/NCT01999543	December 3, 2013	2013
NCT01997853	https://clinicaltrials.gov/ct2/show/NCT01997853	November 28, 2013	2013
NCT01997814	https://clinicaltrials.gov/ct2/show/NCT01997814	November 28, 2013	2013
NCT01996501	https://clinicaltrials.gov/ct2/show/NCT01996501	November 27, 2013	2013
NCT01996488	https://clinicaltrials.gov/ct2/show/NCT01996488	November 27, 2013	2013
NCT01996475	https://clinicaltrials.gov/ct2/show/NCT01996475	November 27, 2013	2013
NCT01996462	https://clinicaltrials.gov/ct2/show/NCT01996462	November 27, 2013	2013
NCT01996241	https://clinicaltrials.gov/ct2/show/NCT01996241	November 27, 2013	2013
NCT01995890	https://clinicaltrials.gov/ct2/show/NCT01995890	November 27, 2013	2013
NCT01995552	https://clinicaltrials.gov/ct2/show/NCT01995552	November 26, 2013	2013
NCT01994304	https://clinicaltrials.gov/ct2/show/NCT01994304	November 25, 2013	2013
NCT01990586	https://clinicaltrials.gov/ct2/show/NCT01990586	November 21, 2013	2013
NCT01990378	https://clinicaltrials.gov/ct2/show/NCT01990378	November 21, 2013	2013
NCT01985633	https://clinicaltrials.gov/ct2/show/NCT01985633	November 15, 2013	2013
NCT01984814	https://clinicaltrials.gov/ct2/show/NCT01984814	November 15, 2013	2013
NCT01983163	https://clinicaltrials.gov/ct2/show/NCT01983163	November 13, 2013	2013
NCT01978821	https://clinicaltrials.gov/ct2/show/NCT01978821	November 8, 2013	2013
NCT01977118	https://clinicaltrials.gov/ct2/show/NCT01977118	November 6, 2013	2013
NCT01974973	https://clinicaltrials.gov/ct2/show/NCT01974973	November 4, 2013	2013
NCT01958554	https://clinicaltrials.gov/ct2/show/NCT01958554	October 9, 2013	2013
NCT01958255	https://clinicaltrials.gov/ct2/show/NCT01958255	October 9, 2013	2013
NCT01958177	https://clinicaltrials.gov/ct2/show/NCT01958177	October 9, 2013	2013
NCT01956656	https://clinicaltrials.gov/ct2/show/NCT01956656	October 8, 2013	2013
NCT01955824	https://clinicaltrials.gov/ct2/show/NCT01955824	October 8, 2013	2013
NCT01955655	https://clinicaltrials.gov/ct2/show/NCT01955655	October 7, 2013	2013
NCT01955447	https://clinicaltrials.gov/ct2/show/NCT01955447	October 7, 2013	2013
NCT01954225	https://clinicaltrials.gov/ct2/show/NCT01954225	October 1, 2013	2013
NCT01950611	https://clinicaltrials.gov/ct2/show/NCT01950611	September 25, 2013	2013
NCT01947062	https://clinicaltrials.gov/ct2/show/NCT01947062	September 20, 2013	2013
NCT01946360	https://clinicaltrials.gov/ct2/show/NCT01946360	September 19, 2013	2013
NCT01943877	https://clinicaltrials.gov/ct2/show/NCT01943877	September 17, 2013	2013
NCT01943123	https://clinicaltrials.gov/ct2/show/NCT01943123	September 16, 2013	2013
NCT01939691	https://clinicaltrials.gov/ct2/show/NCT01939691	September 11, 2013	2013
NCT01933555	https://clinicaltrials.gov/ct2/show/NCT01933555	September 2, 2013	2013
NCT01931514	https://clinicaltrials.gov/ct2/show/NCT01931514	August 29, 2013	2013
NCT01931501	https://clinicaltrials.gov/ct2/show/NCT01931501	August 29, 2013	2013
NCT01931020	https://clinicaltrials.gov/ct2/show/NCT01931020	August 29, 2013	2013
NCT01928069	https://clinicaltrials.gov/ct2/show/NCT01928069	August 23, 2013	2013
NCT01928056	https://clinicaltrials.gov/ct2/show/NCT01928056	August 23, 2013	2013
NCT01924104	https://clinicaltrials.gov/ct2/show/NCT01924104	August 16, 2013	2013
NCT01917695	https://clinicaltrials.gov/ct2/show/NCT01917695	August 7, 2013	2013
NCT01917604	https://clinicaltrials.gov/ct2/show/NCT01917604	August 6, 2013	2013
NCT01914913	https://clinicaltrials.gov/ct2/show/NCT01914913	August 2, 2013	2013
NCT01913275	https://clinicaltrials.gov/ct2/show/NCT01913275	August 1, 2013	2013
NCT01908868	https://clinicaltrials.gov/ct2/show/NCT01908868	July 26, 2013	2013
NCT01908400	https://clinicaltrials.gov/ct2/show/NCT01908400	July 25, 2013	2013
NCT01906138	https://clinicaltrials.gov/ct2/show/NCT01906138	July 23, 2013	2013
NCT01902511	https://clinicaltrials.gov/ct2/show/NCT01902511	July 18, 2013	2013
NCT01901744	https://clinicaltrials.gov/ct2/show/NCT01901744	July 17, 2013	2013
NCT01901666	https://clinicaltrials.gov/ct2/show/NCT01901666	July 17, 2013	2013
NCT01899898	https://clinicaltrials.gov/ct2/show/NCT01899898	July 16, 2013	2013
NCT01888757	https://clinicaltrials.gov/ct2/show/NCT01888757	June 28, 2013	2013
NCT01888731	https://clinicaltrials.gov/ct2/show/NCT01888731	June 28, 2013	2013
NCT01888718	https://clinicaltrials.gov/ct2/show/NCT01888718	June 28, 2013	2013
NCT01888263	https://clinicaltrials.gov/ct2/show/NCT01888263	June 27, 2013	2013
NCT01888250	https://clinicaltrials.gov/ct2/show/NCT01888250	June 27, 2013	2013
NCT01888224	https://clinicaltrials.gov/ct2/show/NCT01888224	June 27, 2013	2013
NCT01885845	https://clinicaltrials.gov/ct2/show/NCT01885845	June 25, 2013	2013
NCT01884909	https://clinicaltrials.gov/ct2/show/NCT01884909	June 24, 2013	2013
NCT01884896	https://clinicaltrials.gov/ct2/show/NCT01884896	June 24, 2013	2013
NCT01884857	https://clinicaltrials.gov/ct2/show/NCT01884857	June 24, 2013	2013
NCT01883661	https://clinicaltrials.gov/ct2/show/NCT01883661	June 21, 2013	2013
NCT01880333	https://clinicaltrials.gov/ct2/show/NCT01880333	June 18, 2013	2013
NCT01877759	https://clinicaltrials.gov/ct2/show/NCT01877759	June 14, 2013	2013
NCT01876017	https://clinicaltrials.gov/ct2/show/NCT01876017	June 12, 2013	2013
NCT01870362	https://clinicaltrials.gov/ct2/show/NCT01870362	June 6, 2013	2013
NCT01870128	https://clinicaltrials.gov/ct2/show/NCT01870128	June 5, 2013	2013
NCT01864473	https://clinicaltrials.gov/ct2/show/NCT01864473	May 29, 2013	2013
NCT01858571	https://clinicaltrials.gov/ct2/show/NCT01858571	May 21, 2013	2013
NCT01857479	https://clinicaltrials.gov/ct2/show/NCT01857479	May 20, 2013	2013
NCT01852630	https://clinicaltrials.gov/ct2/show/NCT01852630	May 14, 2013	2013
NCT01847417	https://clinicaltrials.gov/ct2/show/NCT01847417	May 6, 2013	2013
NCT01847404	https://clinicaltrials.gov/ct2/show/NCT01847404	May 6, 2013	2013
NCT01845545	https://clinicaltrials.gov/ct2/show/NCT01845545	May 3, 2013	2013
NCT01841879	https://clinicaltrials.gov/ct2/show/NCT01841879	April 29, 2013	2013
NCT01836562	https://clinicaltrials.gov/ct2/show/NCT01836562	April 22, 2013	2013
NCT01836224	https://clinicaltrials.gov/ct2/show/NCT01836224	April 19, 2013	2013
NCT01834664	https://clinicaltrials.gov/ct2/show/NCT01834664	April 18, 2013	2013
NCT01834079	https://clinicaltrials.gov/ct2/show/NCT01834079	April 17, 2013	2013
NCT01834066	https://clinicaltrials.gov/ct2/show/NCT01834066	April 17, 2013	2013
NCT01834053	https://clinicaltrials.gov/ct2/show/NCT01834053	April 17, 2013	2013
NCT01834040	https://clinicaltrials.gov/ct2/show/NCT01834040	April 17, 2013	2013
NCT01833975	https://clinicaltrials.gov/ct2/show/NCT01833975	April 17, 2013	2013
NCT01832454	https://clinicaltrials.gov/ct2/show/NCT01832454	April 16, 2013	2013
NCT01832441	https://clinicaltrials.gov/ct2/show/NCT01832441	April 16, 2013	2013
NCT01832428	https://clinicaltrials.gov/ct2/show/NCT01832428	April 16, 2013	2013
NCT01831700	https://clinicaltrials.gov/ct2/show/NCT01831700	April 15, 2013	2013
NCT01831687	https://clinicaltrials.gov/ct2/show/NCT01831687	April 15, 2013	2013
NCT01831674	https://clinicaltrials.gov/ct2/show/NCT01831674	April 15, 2013	2013
NCT01831661	https://clinicaltrials.gov/ct2/show/NCT01831661	April 15, 2013	2013
NCT01828437	https://clinicaltrials.gov/ct2/show/NCT01828437	April 10, 2013	2013
NCT01827995	https://clinicaltrials.gov/ct2/show/NCT01827995	April 10, 2013	2013
NCT01827878	https://clinicaltrials.gov/ct2/show/NCT01827878	April 10, 2013	2013
NCT01827865	https://clinicaltrials.gov/ct2/show/NCT01827865	April 10, 2013	2013
NCT01823887	https://clinicaltrials.gov/ct2/show/NCT01823887	April 4, 2013	2013
NCT01820208	https://clinicaltrials.gov/ct2/show/NCT01820208	March 28, 2013	2013
NCT01820052	https://clinicaltrials.gov/ct2/show/NCT01820052	March 28, 2013	2013
NCT01816906	https://clinicaltrials.gov/ct2/show/NCT01816906	March 22, 2013	2013
NCT01814735	https://clinicaltrials.gov/ct2/show/NCT01814735	March 20, 2013	2013
NCT01805258	https://clinicaltrials.gov/ct2/show/NCT01805258	March 6, 2013	2013
NCT01800240	https://clinicaltrials.gov/ct2/show/NCT01800240	February 27, 2013	2013
NCT01800227	https://clinicaltrials.gov/ct2/show/NCT01800227	February 27, 2013	2013
NCT01798940	https://clinicaltrials.gov/ct2/show/NCT01798940	February 26, 2013	2013
NCT01797952	https://clinicaltrials.gov/ct2/show/NCT01797952	February 25, 2013	2013
NCT01797666	https://clinicaltrials.gov/ct2/show/NCT01797666	February 22, 2013	2013
NCT01794897	https://clinicaltrials.gov/ct2/show/NCT01794897	February 20, 2013	2013
NCT01785420	https://clinicaltrials.gov/ct2/show/NCT01785420	February 7, 2013	2013
NCT01772485	https://clinicaltrials.gov/ct2/show/NCT01772485	January 21, 2013	2013
NCT01769950	https://clinicaltrials.gov/ct2/show/NCT01769950	January 17, 2013	2013
NCT01766323	https://clinicaltrials.gov/ct2/show/NCT01766323	January 11, 2013	2013
NCT01760798	https://clinicaltrials.gov/ct2/show/NCT01760798	January 4, 2013	2013
NCT01760278	https://clinicaltrials.gov/ct2/show/NCT01760278	January 4, 2013	2013
NCT01759823	https://clinicaltrials.gov/ct2/show/NCT01759823	January 3, 2013	2013
NCT01758822	https://clinicaltrials.gov/ct2/show/NCT01758822	January 1, 2013	2013
NCT01758146	https://clinicaltrials.gov/ct2/show/NCT01758146	January 1, 2013	2013
NCT01757782	https://clinicaltrials.gov/ct2/show/NCT01757782	December 31, 2012	2012
NCT01753843	https://clinicaltrials.gov/ct2/show/NCT01753843	December 20, 2012	2012
NCT01749228	https://clinicaltrials.gov/ct2/show/NCT01749228	December 13, 2012	2012
NCT01748526	https://clinicaltrials.gov/ct2/show/NCT01748526	December 12, 2012	2012
NCT01746719	https://clinicaltrials.gov/ct2/show/NCT01746719	December 11, 2012	2012
NCT01744873	https://clinicaltrials.gov/ct2/show/NCT01744873	December 7, 2012	2012
NCT01743742	https://clinicaltrials.gov/ct2/show/NCT01743742	December 6, 2012	2012
NCT01741623	https://clinicaltrials.gov/ct2/show/NCT01741623	December 5, 2012	2012
NCT01735877	https://clinicaltrials.gov/ct2/show/NCT01735877	November 28, 2012	2012
NCT01735383	https://clinicaltrials.gov/ct2/show/NCT01735383	November 28, 2012	2012
NCT01735370	https://clinicaltrials.gov/ct2/show/NCT01735370	November 28, 2012	2012
NCT01735344	https://clinicaltrials.gov/ct2/show/NCT01735344	November 28, 2012	2012
NCT01735318	https://clinicaltrials.gov/ct2/show/NCT01735318	November 28, 2012	2012
NCT01732224	https://clinicaltrials.gov/ct2/show/NCT01732224	November 22, 2012	2012
NCT01730183	https://clinicaltrials.gov/ct2/show/NCT01730183	November 21, 2012	2012
NCT01726556	https://clinicaltrials.gov/ct2/show/NCT01726556	November 15, 2012	2012
NCT01722747	https://clinicaltrials.gov/ct2/show/NCT01722747	November 7, 2012	2012
NCT01722201	https://clinicaltrials.gov/ct2/show/NCT01722201	November 6, 2012	2012
NCT01722110	https://clinicaltrials.gov/ct2/show/NCT01722110	November 6, 2012	2012
NCT01717235	https://clinicaltrials.gov/ct2/show/NCT01717235	October 30, 2012	2012
NCT01717222	https://clinicaltrials.gov/ct2/show/NCT01717222	October 30, 2012	2012
NCT01714856	https://clinicaltrials.gov/ct2/show/NCT01714856	October 26, 2012	2012
NCT01713465	https://clinicaltrials.gov/ct2/show/NCT01713465	October 24, 2012	2012
NCT01712568	https://clinicaltrials.gov/ct2/show/NCT01712568	October 23, 2012	2012
NCT01699919	https://clinicaltrials.gov/ct2/show/NCT01699919	October 4, 2012	2012
NCT01698788	https://clinicaltrials.gov/ct2/show/NCT01698788	October 3, 2012	2012
NCT01698749	https://clinicaltrials.gov/ct2/show/NCT01698749	October 3, 2012	2012
NCT01694797	https://clinicaltrials.gov/ct2/show/NCT01694797	September 27, 2012	2012
NCT01694173	https://clinicaltrials.gov/ct2/show/NCT01694173	September 27, 2012	2012
NCT01694017	https://clinicaltrials.gov/ct2/show/NCT01694017	September 26, 2012	2012
NCT01691469	https://clinicaltrials.gov/ct2/show/NCT01691469	September 24, 2012	2012
NCT01691456	https://clinicaltrials.gov/ct2/show/NCT01691456	September 24, 2012	2012
NCT01686750	https://clinicaltrials.gov/ct2/show/NCT01686750	September 18, 2012	2012
NCT01680679	https://clinicaltrials.gov/ct2/show/NCT01680679	September 7, 2012	2012
NCT01677871	https://clinicaltrials.gov/ct2/show/NCT01677871	September 3, 2012	2012
NCT01677364	https://clinicaltrials.gov/ct2/show/NCT01677364	September 3, 2012	2012
NCT01676597	https://clinicaltrials.gov/ct2/show/NCT01676597	August 31, 2012	2012
NCT01674517	https://clinicaltrials.gov/ct2/show/NCT01674517	August 29, 2012	2012
NCT01674504	https://clinicaltrials.gov/ct2/show/NCT01674504	August 29, 2012	2012
NCT01673997	https://clinicaltrials.gov/ct2/show/NCT01673997	August 28, 2012	2012
NCT01671722	https://clinicaltrials.gov/ct2/show/NCT01671722	August 23, 2012	2012
NCT01671709	https://clinicaltrials.gov/ct2/show/NCT01671709	August 23, 2012	2012
NCT01671384	https://clinicaltrials.gov/ct2/show/NCT01671384	August 23, 2012	2012
NCT01669122	https://clinicaltrials.gov/ct2/show/NCT01669122	August 20, 2012	2012
NCT01668862	https://clinicaltrials.gov/ct2/show/NCT01668862	August 20, 2012	2012
NCT01664819	https://clinicaltrials.gov/ct2/show/NCT01664819	August 14, 2012	2012
NCT01664689	https://clinicaltrials.gov/ct2/show/NCT01664689	August 14, 2012	2012
NCT01661296	https://clinicaltrials.gov/ct2/show/NCT01661296	August 9, 2012	2012
NCT01660958	https://clinicaltrials.gov/ct2/show/NCT01660958	August 9, 2012	2012
NCT01659346	https://clinicaltrials.gov/ct2/show/NCT01659346	August 7, 2012	2012
NCT01654718	https://clinicaltrials.gov/ct2/show/NCT01654718	August 1, 2012	2012
NCT01654705	https://clinicaltrials.gov/ct2/show/NCT01654705	August 1, 2012	2012
NCT01649037	https://clinicaltrials.gov/ct2/show/NCT01649037	July 25, 2012	2012
NCT01646710	https://clinicaltrials.gov/ct2/show/NCT01646710	July 20, 2012	2012
NCT01645423	https://clinicaltrials.gov/ct2/show/NCT01645423	July 20, 2012	2012
NCT01645410	https://clinicaltrials.gov/ct2/show/NCT01645410	July 20, 2012	2012
NCT01645384	https://clinicaltrials.gov/ct2/show/NCT01645384	July 20, 2012	2012
NCT01645163	https://clinicaltrials.gov/ct2/show/NCT01645163	July 20, 2012	2012
NCT01645072	https://clinicaltrials.gov/ct2/show/NCT01645072	July 20, 2012	2012
NCT01644461	https://clinicaltrials.gov/ct2/show/NCT01644461	July 19, 2012	2012
NCT01644448	https://clinicaltrials.gov/ct2/show/NCT01644448	July 19, 2012	2012
NCT01644435	https://clinicaltrials.gov/ct2/show/NCT01644435	July 19, 2012	2012
NCT01644422	https://clinicaltrials.gov/ct2/show/NCT01644422	July 19, 2012	2012
NCT01643629	https://clinicaltrials.gov/ct2/show/NCT01643629	July 18, 2012	2012
NCT01641549	https://clinicaltrials.gov/ct2/show/NCT01641549	July 17, 2012	2012
NCT01639807	https://clinicaltrials.gov/ct2/show/NCT01639807	July 13, 2012	2012
NCT01638208	https://clinicaltrials.gov/ct2/show/NCT01638208	July 11, 2012	2012
NCT01637454	https://clinicaltrials.gov/ct2/show/NCT01637454	July 11, 2012	2012
NCT01635777	https://clinicaltrials.gov/ct2/show/NCT01635777	July 10, 2012	2012
NCT01634399	https://clinicaltrials.gov/ct2/show/NCT01634399	July 6, 2012	2012
NCT01634386	https://clinicaltrials.gov/ct2/show/NCT01634386	July 6, 2012	2012
NCT01634373	https://clinicaltrials.gov/ct2/show/NCT01634373	July 6, 2012	2012
NCT01631890	https://clinicaltrials.gov/ct2/show/NCT01631890	June 29, 2012	2012
NCT01631877	https://clinicaltrials.gov/ct2/show/NCT01631877	June 29, 2012	2012
NCT01630954	https://clinicaltrials.gov/ct2/show/NCT01630954	June 28, 2012	2012
NCT01630915	https://clinicaltrials.gov/ct2/show/NCT01630915	June 28, 2012	2012
NCT01630902	https://clinicaltrials.gov/ct2/show/NCT01630902	June 28, 2012	2012
NCT01630655	https://clinicaltrials.gov/ct2/show/NCT01630655	June 28, 2012	2012
NCT01630642	https://clinicaltrials.gov/ct2/show/NCT01630642	June 28, 2012	2012
NCT01627886	https://clinicaltrials.gov/ct2/show/NCT01627886	June 26, 2012	2012
NCT01627847	https://clinicaltrials.gov/ct2/show/NCT01627847	June 26, 2012	2012
NCT01627834	https://clinicaltrials.gov/ct2/show/NCT01627834	June 26, 2012	2012
NCT01625949	https://clinicaltrials.gov/ct2/show/NCT01625949	June 22, 2012	2012
NCT01621763	https://clinicaltrials.gov/ct2/show/NCT01621763	June 18, 2012	2012
NCT01621750	https://clinicaltrials.gov/ct2/show/NCT01621750	June 18, 2012	2012
NCT01621321	https://clinicaltrials.gov/ct2/show/NCT01621321	June 18, 2012	2012
NCT01618825	https://clinicaltrials.gov/ct2/show/NCT01618825	June 13, 2012	2012
NCT01618799	https://clinicaltrials.gov/ct2/show/NCT01618799	June 13, 2012	2012
NCT01618760	https://clinicaltrials.gov/ct2/show/NCT01618760	June 13, 2012	2012
NCT01616693	https://clinicaltrials.gov/ct2/show/NCT01616693	June 12, 2012	2012
NCT01615757	https://clinicaltrials.gov/ct2/show/NCT01615757	June 11, 2012	2012
NCT01608451	https://clinicaltrials.gov/ct2/show/NCT01608451	May 31, 2012	2012
NCT01603186	https://clinicaltrials.gov/ct2/show/NCT01603186	May 22, 2012	2012
NCT01603173	https://clinicaltrials.gov/ct2/show/NCT01603173	May 22, 2012	2012
NCT01603134	https://clinicaltrials.gov/ct2/show/NCT01603134	May 22, 2012	2012
NCT01600287	https://clinicaltrials.gov/ct2/show/NCT01600287	May 17, 2012	2012
NCT01597700	https://clinicaltrials.gov/ct2/show/NCT01597700	May 14, 2012	2012
NCT01593943	https://clinicaltrials.gov/ct2/show/NCT01593943	May 8, 2012	2012
NCT01593306	https://clinicaltrials.gov/ct2/show/NCT01593306	May 8, 2012	2012
NCT01592994	https://clinicaltrials.gov/ct2/show/NCT01592994	May 7, 2012	2012
NCT01583959	https://clinicaltrials.gov/ct2/show/NCT01583959	April 24, 2012	2012
NCT01581788	https://clinicaltrials.gov/ct2/show/NCT01581788	April 20, 2012	2012
NCT01581775	https://clinicaltrials.gov/ct2/show/NCT01581775	April 20, 2012	2012
NCT01579448	https://clinicaltrials.gov/ct2/show/NCT01579448	April 18, 2012	2012
NCT01578265	https://clinicaltrials.gov/ct2/show/NCT01578265	April 16, 2012	2012
NCT01578252	https://clinicaltrials.gov/ct2/show/NCT01578252	April 16, 2012	2012
NCT01577914	https://clinicaltrials.gov/ct2/show/NCT01577914	April 16, 2012	2012
NCT01575639	https://clinicaltrials.gov/ct2/show/NCT01575639	April 11, 2012	2012
NCT01571505	https://clinicaltrials.gov/ct2/show/NCT01571505	April 5, 2012	2012
NCT01567501	https://clinicaltrials.gov/ct2/show/NCT01567501	March 30, 2012	2012
NCT01566552	https://clinicaltrials.gov/ct2/show/NCT01566552	March 29, 2012	2012
NCT01566487	https://clinicaltrials.gov/ct2/show/NCT01566487	March 29, 2012	2012
NCT01564888	https://clinicaltrials.gov/ct2/show/NCT01564888	March 28, 2012	2012
NCT01563380	https://clinicaltrials.gov/ct2/show/NCT01563380	March 27, 2012	2012
NCT01561300	https://clinicaltrials.gov/ct2/show/NCT01561300	March 23, 2012	2012
NCT01557439	https://clinicaltrials.gov/ct2/show/NCT01557439	March 19, 2012	2012
NCT01554293	https://clinicaltrials.gov/ct2/show/NCT01554293	March 14, 2012	2012
NCT01553981	https://clinicaltrials.gov/ct2/show/NCT01553981	March 14, 2012	2012
NCT01549288	https://clinicaltrials.gov/ct2/show/NCT01549288	March 9, 2012	2012
NCT01546402	https://clinicaltrials.gov/ct2/show/NCT01546402	March 7, 2012	2012
NCT01536678	https://clinicaltrials.gov/ct2/show/NCT01536678	February 22, 2012	2012
NCT01528540	https://clinicaltrials.gov/ct2/show/NCT01528540	February 8, 2012	2012
NCT01527760	https://clinicaltrials.gov/ct2/show/NCT01527760	February 7, 2012	2012
NCT01526395	https://clinicaltrials.gov/ct2/show/NCT01526395	February 3, 2012	2012
NCT01523119	https://clinicaltrials.gov/ct2/show/NCT01523119	February 1, 2012	2012
NCT01523093	https://clinicaltrials.gov/ct2/show/NCT01523093	February 1, 2012	2012
NCT01523080	https://clinicaltrials.gov/ct2/show/NCT01523080	February 1, 2012	2012
NCT01520675	https://clinicaltrials.gov/ct2/show/NCT01520675	January 30, 2012	2012
NCT01517022	https://clinicaltrials.gov/ct2/show/NCT01517022	January 25, 2012	2012
NCT01513668	https://clinicaltrials.gov/ct2/show/NCT01513668	January 20, 2012	2012
NCT01513057	https://clinicaltrials.gov/ct2/show/NCT01513057	January 20, 2012	2012
NCT01513044	https://clinicaltrials.gov/ct2/show/NCT01513044	January 20, 2012	2012
NCT01512459	https://clinicaltrials.gov/ct2/show/NCT01512459	January 19, 2012	2012
NCT01511718	https://clinicaltrials.gov/ct2/show/NCT01511718	January 19, 2012	2012
NCT01511705	https://clinicaltrials.gov/ct2/show/NCT01511705	January 19, 2012	2012
NCT01507519	https://clinicaltrials.gov/ct2/show/NCT01507519	January 11, 2012	2012
NCT01506076	https://clinicaltrials.gov/ct2/show/NCT01506076	January 9, 2012	2012
NCT01506063	https://clinicaltrials.gov/ct2/show/NCT01506063	January 9, 2012	2012
NCT01506011	https://clinicaltrials.gov/ct2/show/NCT01506011	January 9, 2012	2012
NCT01505998	https://clinicaltrials.gov/ct2/show/NCT01505998	January 9, 2012	2012
NCT01504516	https://clinicaltrials.gov/ct2/show/NCT01504516	January 5, 2012	2012
NCT01504503	https://clinicaltrials.gov/ct2/show/NCT01504503	January 5, 2012	2012
NCT01503450	https://clinicaltrials.gov/ct2/show/NCT01503450	January 4, 2012	2012
NCT01503437	https://clinicaltrials.gov/ct2/show/NCT01503437	January 4, 2012	2012
NCT01503424	https://clinicaltrials.gov/ct2/show/NCT01503424	January 4, 2012	2012
NCT01503398	https://clinicaltrials.gov/ct2/show/NCT01503398	January 4, 2012	2012
NCT01503320	https://clinicaltrials.gov/ct2/show/NCT01503320	January 4, 2012	2012
NCT01490944	https://clinicaltrials.gov/ct2/show/NCT01490944	December 13, 2011	2011
NCT01488825	https://clinicaltrials.gov/ct2/show/NCT01488825	December 8, 2011	2011
NCT01480544	https://clinicaltrials.gov/ct2/show/NCT01480544	November 29, 2011	2011
NCT01480011	https://clinicaltrials.gov/ct2/show/NCT01480011	November 28, 2011	2011
NCT01472289	https://clinicaltrials.gov/ct2/show/NCT01472289	November 16, 2011	2011
NCT01468519	https://clinicaltrials.gov/ct2/show/NCT01468519	November 9, 2011	2011
NCT01462422	https://clinicaltrials.gov/ct2/show/NCT01462422	October 31, 2011	2011
NCT01454609	https://clinicaltrials.gov/ct2/show/NCT01454609	October 19, 2011	2011
NCT01449253	https://clinicaltrials.gov/ct2/show/NCT01449253	October 10, 2011	2011
NCT01446523	https://clinicaltrials.gov/ct2/show/NCT01446523	October 5, 2011	2011
NCT01443247	https://clinicaltrials.gov/ct2/show/NCT01443247	September 29, 2011	2011
NCT01440621	https://clinicaltrials.gov/ct2/show/NCT01440621	September 26, 2011	2011
NCT01438450	https://clinicaltrials.gov/ct2/show/NCT01438450	September 22, 2011	2011
NCT01438437	https://clinicaltrials.gov/ct2/show/NCT01438437	September 22, 2011	2011
NCT01436916	https://clinicaltrials.gov/ct2/show/NCT01436916	September 20, 2011	2011
NCT01430923	https://clinicaltrials.gov/ct2/show/NCT01430923	September 9, 2011	2011
NCT01429766	https://clinicaltrials.gov/ct2/show/NCT01429766	September 7, 2011	2011
NCT01429506	https://clinicaltrials.gov/ct2/show/NCT01429506	September 7, 2011	2011
NCT01424735	https://clinicaltrials.gov/ct2/show/NCT01424735	August 29, 2011	2011
NCT01419366	https://clinicaltrials.gov/ct2/show/NCT01419366	August 18, 2011	2011
NCT01419340	https://clinicaltrials.gov/ct2/show/NCT01419340	August 18, 2011	2011
NCT01418612	https://clinicaltrials.gov/ct2/show/NCT01418612	August 17, 2011	2011
NCT01418599	https://clinicaltrials.gov/ct2/show/NCT01418599	August 17, 2011	2011
NCT01418586	https://clinicaltrials.gov/ct2/show/NCT01418586	August 17, 2011	2011
NCT01418443	https://clinicaltrials.gov/ct2/show/NCT01418443	August 17, 2011	2011
NCT01418417	https://clinicaltrials.gov/ct2/show/NCT01418417	August 17, 2011	2011
NCT01415557	https://clinicaltrials.gov/ct2/show/NCT01415557	August 12, 2011	2011
NCT01412567	https://clinicaltrials.gov/ct2/show/NCT01412567	August 9, 2011	2011
NCT01404429	https://clinicaltrials.gov/ct2/show/NCT01404429	July 28, 2011	2011
NCT01402024	https://clinicaltrials.gov/ct2/show/NCT01402024	July 26, 2011	2011
NCT01401088	https://clinicaltrials.gov/ct2/show/NCT01401088	July 25, 2011	2011
NCT01398007	https://clinicaltrials.gov/ct2/show/NCT01398007	July 20, 2011	2011
NCT01396616	https://clinicaltrials.gov/ct2/show/NCT01396616	July 19, 2011	2011
NCT01394861	https://clinicaltrials.gov/ct2/show/NCT01394861	July 15, 2011	2011
NCT01391065	https://clinicaltrials.gov/ct2/show/NCT01391065	July 11, 2011	2011
NCT01387841	https://clinicaltrials.gov/ct2/show/NCT01387841	July 6, 2011	2011
NCT01385878	https://clinicaltrials.gov/ct2/show/NCT01385878	June 30, 2011	2011
NCT01385852	https://clinicaltrials.gov/ct2/show/NCT01385852	June 30, 2011	2011
NCT01384578	https://clinicaltrials.gov/ct2/show/NCT01384578	June 29, 2011	2011
NCT01384565	https://clinicaltrials.gov/ct2/show/NCT01384565	June 29, 2011	2011
NCT01383460	https://clinicaltrials.gov/ct2/show/NCT01383460	June 28, 2011	2011
NCT01383070	https://clinicaltrials.gov/ct2/show/NCT01383070	June 28, 2011	2011
NCT01378312	https://clinicaltrials.gov/ct2/show/NCT01378312	June 22, 2011	2011
NCT01376232	https://clinicaltrials.gov/ct2/show/NCT01376232	June 20, 2011	2011
NCT01373853	https://clinicaltrials.gov/ct2/show/NCT01373853	June 15, 2011	2011
NCT01373359	https://clinicaltrials.gov/ct2/show/NCT01373359	June 14, 2011	2011
NCT01367015	https://clinicaltrials.gov/ct2/show/NCT01367015	June 6, 2011	2011
NCT01364948	https://clinicaltrials.gov/ct2/show/NCT01364948	June 3, 2011	2011
NCT01361542	https://clinicaltrials.gov/ct2/show/NCT01361542	May 27, 2011	2011
NCT01356355	https://clinicaltrials.gov/ct2/show/NCT01356355	May 19, 2011	2011
NCT01356121	https://clinicaltrials.gov/ct2/show/NCT01356121	May 19, 2011	2011
NCT01355341	https://clinicaltrials.gov/ct2/show/NCT01355341	May 18, 2011	2011
NCT01352299	https://clinicaltrials.gov/ct2/show/NCT01352299	May 11, 2011	2011
NCT01352130	https://clinicaltrials.gov/ct2/show/NCT01352130	May 11, 2011	2011
NCT01346566	https://clinicaltrials.gov/ct2/show/NCT01346566	May 3, 2011	2011
NCT01341951	https://clinicaltrials.gov/ct2/show/NCT01341951	April 26, 2011	2011
NCT01338324	https://clinicaltrials.gov/ct2/show/NCT01338324	April 19, 2011	2011
NCT01337778	https://clinicaltrials.gov/ct2/show/NCT01337778	April 19, 2011	2011
NCT01332747	https://clinicaltrials.gov/ct2/show/NCT01332747	April 11, 2011	2011
NCT01328483	https://clinicaltrials.gov/ct2/show/NCT01328483	April 4, 2011	2011
NCT01321827	https://clinicaltrials.gov/ct2/show/NCT01321827	March 24, 2011	2011
NCT01321645	https://clinicaltrials.gov/ct2/show/NCT01321645	March 23, 2011	2011
NCT01321632	https://clinicaltrials.gov/ct2/show/NCT01321632	March 23, 2011	2011
NCT01310621	https://clinicaltrials.gov/ct2/show/NCT01310621	March 8, 2011	2011
NCT01306500	https://clinicaltrials.gov/ct2/show/NCT01306500	March 2, 2011	2011
NCT01306318	https://clinicaltrials.gov/ct2/show/NCT01306318	March 1, 2011	2011
NCT01301222	https://clinicaltrials.gov/ct2/show/NCT01301222	February 23, 2011	2011
NCT01297153	https://clinicaltrials.gov/ct2/show/NCT01297153	February 16, 2011	2011
NCT01291095	https://clinicaltrials.gov/ct2/show/NCT01291095	February 8, 2011	2011
NCT01290003	https://clinicaltrials.gov/ct2/show/NCT01290003	February 4, 2011	2011
NCT01283932	https://clinicaltrials.gov/ct2/show/NCT01283932	January 26, 2011	2011
NCT01283919	https://clinicaltrials.gov/ct2/show/NCT01283919	January 26, 2011	2011
NCT01283867	https://clinicaltrials.gov/ct2/show/NCT01283867	January 26, 2011	2011
NCT01283841	https://clinicaltrials.gov/ct2/show/NCT01283841	January 26, 2011	2011
NCT01283308	https://clinicaltrials.gov/ct2/show/NCT01283308	January 25, 2011	2011
NCT01283061	https://clinicaltrials.gov/ct2/show/NCT01283061	January 25, 2011	2011
NCT01279434	https://clinicaltrials.gov/ct2/show/NCT01279434	January 19, 2011	2011
NCT01279135	https://clinicaltrials.gov/ct2/show/NCT01279135	January 19, 2011	2011
NCT01278329	https://clinicaltrials.gov/ct2/show/NCT01278329	January 17, 2011	2011
NCT01276730	https://clinicaltrials.gov/ct2/show/NCT01276730	January 13, 2011	2011
NCT01275950	https://clinicaltrials.gov/ct2/show/NCT01275950	January 13, 2011	2011
NCT01275768	https://clinicaltrials.gov/ct2/show/NCT01275768	January 12, 2011	2011
NCT01272089	https://clinicaltrials.gov/ct2/show/NCT01272089	January 7, 2011	2011
NCT01270308	https://clinicaltrials.gov/ct2/show/NCT01270308	January 5, 2011	2011
NCT01269281	https://clinicaltrials.gov/ct2/show/NCT01269281	January 4, 2011	2011
NCT01267669	https://clinicaltrials.gov/ct2/show/NCT01267669	December 28, 2010	2010
NCT01267396	https://clinicaltrials.gov/ct2/show/NCT01267396	December 28, 2010	2010
NCT01267383	https://clinicaltrials.gov/ct2/show/NCT01267383	December 28, 2010	2010
NCT01265355	https://clinicaltrials.gov/ct2/show/NCT01265355	December 23, 2010	2010
NCT01260610	https://clinicaltrials.gov/ct2/show/NCT01260610	December 15, 2010	2010
NCT01259544	https://clinicaltrials.gov/ct2/show/NCT01259544	December 14, 2010	2010
NCT01259349	https://clinicaltrials.gov/ct2/show/NCT01259349	December 14, 2010	2010
NCT01259336	https://clinicaltrials.gov/ct2/show/NCT01259336	December 14, 2010	2010
NCT01257906	https://clinicaltrials.gov/ct2/show/NCT01257906	December 10, 2010	2010
NCT01250249	https://clinicaltrials.gov/ct2/show/NCT01250249	November 30, 2010	2010
NCT01245036	https://clinicaltrials.gov/ct2/show/NCT01245036	November 22, 2010	2010
NCT01242592	https://clinicaltrials.gov/ct2/show/NCT01242592	November 17, 2010	2010
NCT01235819	https://clinicaltrials.gov/ct2/show/NCT01235819	November 8, 2010	2010
NCT01222910	https://clinicaltrials.gov/ct2/show/NCT01222910	October 18, 2010	2010
NCT01222897	https://clinicaltrials.gov/ct2/show/NCT01222897	October 18, 2010	2010
NCT01222884	https://clinicaltrials.gov/ct2/show/NCT01222884	October 18, 2010	2010
NCT01218724	https://clinicaltrials.gov/ct2/show/NCT01218724	October 11, 2010	2010
NCT01218698	https://clinicaltrials.gov/ct2/show/NCT01218698	October 11, 2010	2010
NCT01218568	https://clinicaltrials.gov/ct2/show/NCT01218568	October 11, 2010	2010
NCT01218230	https://clinicaltrials.gov/ct2/show/NCT01218230	October 11, 2010	2010
NCT01218022	https://clinicaltrials.gov/ct2/show/NCT01218022	October 8, 2010	2010
NCT01217801	https://clinicaltrials.gov/ct2/show/NCT01217801	October 8, 2010	2010
NCT01217190	https://clinicaltrials.gov/ct2/show/NCT01217190	October 8, 2010	2010
NCT01214785	https://clinicaltrials.gov/ct2/show/NCT01214785	October 5, 2010	2010
NCT01212250	https://clinicaltrials.gov/ct2/show/NCT01212250	September 30, 2010	2010
NCT01209338	https://clinicaltrials.gov/ct2/show/NCT01209338	September 27, 2010	2010
NCT01202383	https://clinicaltrials.gov/ct2/show/NCT01202383	September 15, 2010	2010
NCT01200732	https://clinicaltrials.gov/ct2/show/NCT01200732	September 14, 2010	2010
NCT01196507	https://clinicaltrials.gov/ct2/show/NCT01196507	September 8, 2010	2010
NCT01196481	https://clinicaltrials.gov/ct2/show/NCT01196481	September 8, 2010	2010
NCT01191463	https://clinicaltrials.gov/ct2/show/NCT01191463	August 30, 2010	2010
NCT01191138	https://clinicaltrials.gov/ct2/show/NCT01191138	August 30, 2010	2010
NCT01187264	https://clinicaltrials.gov/ct2/show/NCT01187264	August 24, 2010	2010
NCT01186679	https://clinicaltrials.gov/ct2/show/NCT01186679	August 23, 2010	2010
NCT01182831	https://clinicaltrials.gov/ct2/show/NCT01182831	August 17, 2010	2010
NCT01179074	https://clinicaltrials.gov/ct2/show/NCT01179074	August 11, 2010	2010
NCT01178372	https://clinicaltrials.gov/ct2/show/NCT01178372	August 10, 2010	2010
NCT01177293	https://clinicaltrials.gov/ct2/show/NCT01177293	August 6, 2010	2010
NCT01175538	https://clinicaltrials.gov/ct2/show/NCT01175538	August 5, 2010	2010
NCT01166100	https://clinicaltrials.gov/ct2/show/NCT01166100	July 20, 2010	2010
NCT01166087	https://clinicaltrials.gov/ct2/show/NCT01166087	July 20, 2010	2010
NCT01165528	https://clinicaltrials.gov/ct2/show/NCT01165528	July 20, 2010	2010
NCT01164826	https://clinicaltrials.gov/ct2/show/NCT01164826	July 19, 2010	2010
NCT01164813	https://clinicaltrials.gov/ct2/show/NCT01164813	July 19, 2010	2010
NCT01164800	https://clinicaltrials.gov/ct2/show/NCT01164800	July 19, 2010	2010
NCT01164787	https://clinicaltrials.gov/ct2/show/NCT01164787	July 19, 2010	2010
NCT01164774	https://clinicaltrials.gov/ct2/show/NCT01164774	July 19, 2010	2010
NCT01164761	https://clinicaltrials.gov/ct2/show/NCT01164761	July 19, 2010	2010
NCT01160133	https://clinicaltrials.gov/ct2/show/NCT01160133	July 12, 2010	2010
NCT01160068	https://clinicaltrials.gov/ct2/show/NCT01160068	July 12, 2010	2010
NCT01160042	https://clinicaltrials.gov/ct2/show/NCT01160042	July 12, 2010	2010
NCT01159886	https://clinicaltrials.gov/ct2/show/NCT01159886	July 12, 2010	2010
NCT01159756	https://clinicaltrials.gov/ct2/show/NCT01159756	July 9, 2010	2010
NCT01154959	https://clinicaltrials.gov/ct2/show/NCT01154959	July 1, 2010	2010
NCT01151839	https://clinicaltrials.gov/ct2/show/NCT01151839	June 29, 2010	2010
NCT01149577	https://clinicaltrials.gov/ct2/show/NCT01149577	June 23, 2010	2010
NCT01145781	https://clinicaltrials.gov/ct2/show/NCT01145781	June 17, 2010	2010
NCT01143584	https://clinicaltrials.gov/ct2/show/NCT01143584	June 14, 2010	2010
NCT01138865	https://clinicaltrials.gov/ct2/show/NCT01138865	June 8, 2010	2010
NCT01138826	https://clinicaltrials.gov/ct2/show/NCT01138826	June 7, 2010	2010
NCT01138176	https://clinicaltrials.gov/ct2/show/NCT01138176	June 7, 2010	2010
NCT01136538	https://clinicaltrials.gov/ct2/show/NCT01136538	June 3, 2010	2010
NCT01136525	https://clinicaltrials.gov/ct2/show/NCT01136525	June 3, 2010	2010
NCT01133496	https://clinicaltrials.gov/ct2/show/NCT01133496	May 28, 2010	2010
NCT01133483	https://clinicaltrials.gov/ct2/show/NCT01133483	May 28, 2010	2010
NCT01133470	https://clinicaltrials.gov/ct2/show/NCT01133470	May 28, 2010	2010
NCT01132222	https://clinicaltrials.gov/ct2/show/NCT01132222	May 27, 2010	2010
NCT01132196	https://clinicaltrials.gov/ct2/show/NCT01132196	May 27, 2010	2010
NCT01132183	https://clinicaltrials.gov/ct2/show/NCT01132183	May 27, 2010	2010
NCT01132170	https://clinicaltrials.gov/ct2/show/NCT01132170	May 27, 2010	2010
NCT01132040	https://clinicaltrials.gov/ct2/show/NCT01132040	May 27, 2010	2010
NCT01132027	https://clinicaltrials.gov/ct2/show/NCT01132027	May 27, 2010	2010
NCT01131988	https://clinicaltrials.gov/ct2/show/NCT01131988	May 27, 2010	2010
NCT01131780	https://clinicaltrials.gov/ct2/show/NCT01131780	May 27, 2010	2010
NCT01131767	https://clinicaltrials.gov/ct2/show/NCT01131767	May 27, 2010	2010
NCT01131728	https://clinicaltrials.gov/ct2/show/NCT01131728	May 27, 2010	2010
NCT01129843	https://clinicaltrials.gov/ct2/show/NCT01129843	May 25, 2010	2010
NCT01125345	https://clinicaltrials.gov/ct2/show/NCT01125345	May 18, 2010	2010
NCT01124929	https://clinicaltrials.gov/ct2/show/NCT01124929	May 18, 2010	2010
NCT01124409	https://clinicaltrials.gov/ct2/show/NCT01124409	May 17, 2010	2010
NCT01120015	https://clinicaltrials.gov/ct2/show/NCT01120015	May 10, 2010	2010
NCT01118897	https://clinicaltrials.gov/ct2/show/NCT01118897	May 7, 2010	2010
NCT01117402	https://clinicaltrials.gov/ct2/show/NCT01117402	May 5, 2010	2010
NCT01117337	https://clinicaltrials.gov/ct2/show/NCT01117337	May 5, 2010	2010
NCT01115023	https://clinicaltrials.gov/ct2/show/NCT01115023	May 3, 2010	2010
NCT01110447	https://clinicaltrials.gov/ct2/show/NCT01110447	April 26, 2010	2010
NCT01108302	https://clinicaltrials.gov/ct2/show/NCT01108302	April 21, 2010	2010
NCT01105884	https://clinicaltrials.gov/ct2/show/NCT01105884	April 19, 2010	2010
NCT01095640	https://clinicaltrials.gov/ct2/show/NCT01095640	March 30, 2010	2010
NCT01089192	https://clinicaltrials.gov/ct2/show/NCT01089192	March 18, 2010	2010
NCT01089179	https://clinicaltrials.gov/ct2/show/NCT01089179	March 18, 2010	2010
NCT01089166	https://clinicaltrials.gov/ct2/show/NCT01089166	March 18, 2010	2010
NCT01083290	https://clinicaltrials.gov/ct2/show/NCT01083290	March 9, 2010	2010
NCT01080586	https://clinicaltrials.gov/ct2/show/NCT01080586	March 4, 2010	2010
NCT01080560	https://clinicaltrials.gov/ct2/show/NCT01080560	March 4, 2010	2010
NCT01080534	https://clinicaltrials.gov/ct2/show/NCT01080534	March 4, 2010	2010
NCT01080482	https://clinicaltrials.gov/ct2/show/NCT01080482	March 4, 2010	2010
NCT01080469	https://clinicaltrials.gov/ct2/show/NCT01080469	March 4, 2010	2010
NCT01080456	https://clinicaltrials.gov/ct2/show/NCT01080456	March 4, 2010	2010
NCT01080443	https://clinicaltrials.gov/ct2/show/NCT01080443	March 4, 2010	2010
NCT01080417	https://clinicaltrials.gov/ct2/show/NCT01080417	March 4, 2010	2010
NCT01079078	https://clinicaltrials.gov/ct2/show/NCT01079078	March 2, 2010	2010
NCT01079065	https://clinicaltrials.gov/ct2/show/NCT01079065	March 2, 2010	2010
NCT01079052	https://clinicaltrials.gov/ct2/show/NCT01079052	March 2, 2010	2010
NCT01074645	https://clinicaltrials.gov/ct2/show/NCT01074645	February 24, 2010	2010
NCT01073709	https://clinicaltrials.gov/ct2/show/NCT01073709	February 23, 2010	2010
NCT01069562	https://clinicaltrials.gov/ct2/show/NCT01069562	February 17, 2010	2010
NCT01061580	https://clinicaltrials.gov/ct2/show/NCT01061580	February 3, 2010	2010
NCT01056627	https://clinicaltrials.gov/ct2/show/NCT01056627	January 26, 2010	2010
NCT01055938	https://clinicaltrials.gov/ct2/show/NCT01055938	January 26, 2010	2010
NCT01055470	https://clinicaltrials.gov/ct2/show/NCT01055470	January 25, 2010	2010
NCT01055041	https://clinicaltrials.gov/ct2/show/NCT01055041	January 25, 2010	2010
NCT01053338	https://clinicaltrials.gov/ct2/show/NCT01053338	January 21, 2010	2010
NCT01053208	https://clinicaltrials.gov/ct2/show/NCT01053208	January 21, 2010	2010
NCT01052792	https://clinicaltrials.gov/ct2/show/NCT01052792	January 20, 2010	2010
NCT01052181	https://clinicaltrials.gov/ct2/show/NCT01052181	January 20, 2010	2010
NCT01052129	https://clinicaltrials.gov/ct2/show/NCT01052129	January 20, 2010	2010
NCT01045837	https://clinicaltrials.gov/ct2/show/NCT01045837	January 11, 2010	2010
NCT01045642	https://clinicaltrials.gov/ct2/show/NCT01045642	January 11, 2010	2010
NCT01045434	https://clinicaltrials.gov/ct2/show/NCT01045434	January 11, 2010	2010
NCT03914339	https://clinicaltrials.gov/ct2/show/NCT03914339	April 15, 2019	2019
NCT03764956	https://clinicaltrials.gov/ct2/show/NCT03764956	December 5, 2018	2018
NCT03727126	https://clinicaltrials.gov/ct2/show/NCT03727126	November 1, 2018	2018
NCT03576157	https://clinicaltrials.gov/ct2/show/NCT03576157	July 3, 2018	2018
NCT03495622	https://clinicaltrials.gov/ct2/show/NCT03495622	April 12, 2018	2018
NCT03484507	https://clinicaltrials.gov/ct2/show/NCT03484507	March 30, 2018	2018
NCT03483987	https://clinicaltrials.gov/ct2/show/NCT03483987	March 30, 2018	2018
NCT03477292	https://clinicaltrials.gov/ct2/show/NCT03477292	March 26, 2018	2018
NCT03424889	https://clinicaltrials.gov/ct2/show/NCT03424889	February 7, 2018	2018
NCT03391310	https://clinicaltrials.gov/ct2/show/NCT03391310	January 5, 2018	2018
NCT03388944	https://clinicaltrials.gov/ct2/show/NCT03388944	January 3, 2018	2018
NCT03363022	https://clinicaltrials.gov/ct2/show/NCT03363022	December 5, 2017	2017
NCT03322358	https://clinicaltrials.gov/ct2/show/NCT03322358	October 26, 2017	2017
NCT03308383	https://clinicaltrials.gov/ct2/show/NCT03308383	October 12, 2017	2017
NCT03202966	https://clinicaltrials.gov/ct2/show/NCT03202966	June 29, 2017	2017
NCT03145714	https://clinicaltrials.gov/ct2/show/NCT03145714	May 9, 2017	2017
NCT02817022	https://clinicaltrials.gov/ct2/show/NCT02817022	June 29, 2016	2016
NCT02813668	https://clinicaltrials.gov/ct2/show/NCT02813668	June 27, 2016	2016
NCT02794337	https://clinicaltrials.gov/ct2/show/NCT02794337	June 9, 2016	2016
NCT02681653	https://clinicaltrials.gov/ct2/show/NCT02681653	February 12, 2016	2016
NCT02648893	https://clinicaltrials.gov/ct2/show/NCT02648893	January 7, 2016	2016
NCT02515006	https://clinicaltrials.gov/ct2/show/NCT02515006	August 4, 2015	2015
NCT02512952	https://clinicaltrials.gov/ct2/show/NCT02512952	July 31, 2015	2015
NCT02451033	https://clinicaltrials.gov/ct2/show/NCT02451033	May 21, 2015	2015
NCT02256332	https://clinicaltrials.gov/ct2/show/NCT02256332	October 3, 2014	2014
NCT02185482	https://clinicaltrials.gov/ct2/show/NCT02185482	July 9, 2014	2014
NCT02148094	https://clinicaltrials.gov/ct2/show/NCT02148094	May 28, 2014	2014
NCT02124473	https://clinicaltrials.gov/ct2/show/NCT02124473	April 28, 2014	2014
NCT02118454	https://clinicaltrials.gov/ct2/show/NCT02118454	April 21, 2014	2014
NCT02116647	https://clinicaltrials.gov/ct2/show/NCT02116647	April 17, 2014	2014
NCT02023411	https://clinicaltrials.gov/ct2/show/NCT02023411	December 30, 2013	2013
NCT01974518	https://clinicaltrials.gov/ct2/show/NCT01974518	November 1, 2013	2013
NCT01942902	https://clinicaltrials.gov/ct2/show/NCT01942902	September 16, 2013	2013
NCT01912677	https://clinicaltrials.gov/ct2/show/NCT01912677	July 31, 2013	2013
NCT01905735	https://clinicaltrials.gov/ct2/show/NCT01905735	July 23, 2013	2013
NCT01801410	https://clinicaltrials.gov/ct2/show/NCT01801410	February 28, 2013	2013
NCT01764425	https://clinicaltrials.gov/ct2/show/NCT01764425	January 9, 2013	2013
NCT01733888	https://clinicaltrials.gov/ct2/show/NCT01733888	November 27, 2012	2012
NCT01722578	https://clinicaltrials.gov/ct2/show/NCT01722578	November 7, 2012	2012
NCT01698723	https://clinicaltrials.gov/ct2/show/NCT01698723	October 3, 2012	2012
NCT01656200	https://clinicaltrials.gov/ct2/show/NCT01656200	August 2, 2012	2012
NCT01527084	https://clinicaltrials.gov/ct2/show/NCT01527084	February 6, 2012	2012
NCT01478997	https://clinicaltrials.gov/ct2/show/NCT01478997	November 24, 2011	2011
NCT01437020	https://clinicaltrials.gov/ct2/show/NCT01437020	September 20, 2011	2011
NCT01418547	https://clinicaltrials.gov/ct2/show/NCT01418547	August 17, 2011	2011
NCT01418534	https://clinicaltrials.gov/ct2/show/NCT01418534	August 17, 2011	2011
NCT01232920	https://clinicaltrials.gov/ct2/show/NCT01232920	November 2, 2010	2010
NCT01214473	https://clinicaltrials.gov/ct2/show/NCT01214473	October 5, 2010	2010
NCT01190995	https://clinicaltrials.gov/ct2/show/NCT01190995	August 30, 2010	2010
NCT01062308	https://clinicaltrials.gov/ct2/show/NCT01062308	February 4, 2010	2010
NCT03937050	https://clinicaltrials.gov/ct2/show/NCT03937050	May 3, 2019	2019
NCT03193736	https://clinicaltrials.gov/ct2/show/NCT03193736	June 21, 2017	2017
NCT03078842	https://clinicaltrials.gov/ct2/show/NCT03078842	March 13, 2017	2017
NCT02587806	https://clinicaltrials.gov/ct2/show/NCT02587806	October 27, 2015	2015
NCT02561143	https://clinicaltrials.gov/ct2/show/NCT02561143	September 25, 2015	2015
NCT02350855	https://clinicaltrials.gov/ct2/show/NCT02350855	January 30, 2015	2015
NCT02059863	https://clinicaltrials.gov/ct2/show/NCT02059863	February 11, 2014	2014
NCT03383757	https://clinicaltrials.gov/ct2/show/NCT03383757	December 26, 2017	2017
NCT01570946	https://clinicaltrials.gov/ct2/show/NCT01570946	April 4, 2012	2012
NCT02731638	https://clinicaltrials.gov/ct2/show/NCT02731638	April 7, 2016	2016
NCT02570321	https://clinicaltrials.gov/ct2/show/NCT02570321	October 7, 2015	2015
NCT02023437	https://clinicaltrials.gov/ct2/show/NCT02023437	December 30, 2013	2013
NCT01992263	https://clinicaltrials.gov/ct2/show/NCT01992263	November 25, 2013	2013
NCT01971177	https://clinicaltrials.gov/ct2/show/NCT01971177	October 29, 2013	2013
NCT01783067	https://clinicaltrials.gov/ct2/show/NCT01783067	February 4, 2013	2013
NCT03960944	https://clinicaltrials.gov/ct2/show/NCT03960944	May 23, 2019	2019
NCT03682042	https://clinicaltrials.gov/ct2/show/NCT03682042	September 24, 2018	2018
NCT03681314	https://clinicaltrials.gov/ct2/show/NCT03681314	September 24, 2018	2018
NCT03657394	https://clinicaltrials.gov/ct2/show/NCT03657394	September 5, 2018	2018
NCT03262805	https://clinicaltrials.gov/ct2/show/NCT03262805	August 25, 2017	2017
NCT02989402	https://clinicaltrials.gov/ct2/show/NCT02989402	December 12, 2016	2016
NCT02940561	https://clinicaltrials.gov/ct2/show/NCT02940561	October 21, 2016	2016
NCT02835157	https://clinicaltrials.gov/ct2/show/NCT02835157	July 15, 2016	2016
NCT02810366	https://clinicaltrials.gov/ct2/show/NCT02810366	June 23, 2016	2016
NCT02606344	https://clinicaltrials.gov/ct2/show/NCT02606344	November 17, 2015	2015
NCT02409095	https://clinicaltrials.gov/ct2/show/NCT02409095	April 6, 2015	2015
NCT02380989	https://clinicaltrials.gov/ct2/show/NCT02380989	March 5, 2015	2015
NCT02301390	https://clinicaltrials.gov/ct2/show/NCT02301390	November 25, 2014	2014
NCT02279368	https://clinicaltrials.gov/ct2/show/NCT02279368	October 31, 2014	2014
NCT02233764	https://clinicaltrials.gov/ct2/show/NCT02233764	September 8, 2014	2014
NCT02074137	https://clinicaltrials.gov/ct2/show/NCT02074137	February 28, 2014	2014
NCT01760629	https://clinicaltrials.gov/ct2/show/NCT01760629	January 4, 2013	2013
NCT01595334	https://clinicaltrials.gov/ct2/show/NCT01595334	May 10, 2012	2012
NCT01536106	https://clinicaltrials.gov/ct2/show/NCT01536106	February 20, 2012	2012
NCT01470287	https://clinicaltrials.gov/ct2/show/NCT01470287	November 11, 2011	2011
NCT01435876	https://clinicaltrials.gov/ct2/show/NCT01435876	September 19, 2011	2011
NCT01365494	https://clinicaltrials.gov/ct2/show/NCT01365494	June 3, 2011	2011
NCT01349829	https://clinicaltrials.gov/ct2/show/NCT01349829	May 9, 2011	2011
NCT01349062	https://clinicaltrials.gov/ct2/show/NCT01349062	May 6, 2011	2011
NCT01305109	https://clinicaltrials.gov/ct2/show/NCT01305109	February 28, 2011	2011
NCT01190982	https://clinicaltrials.gov/ct2/show/NCT01190982	August 30, 2010	2010
NCT03700034	https://clinicaltrials.gov/ct2/show/NCT03700034	October 9, 2018	2018
NCT01681017	https://clinicaltrials.gov/ct2/show/NCT01681017	September 7, 2012	2012
NCT01635166	https://clinicaltrials.gov/ct2/show/NCT01635166	July 9, 2012	2012
NCT02556294	https://clinicaltrials.gov/ct2/show/NCT02556294	September 22, 2015	2015
NCT03923010	https://clinicaltrials.gov/ct2/show/NCT03923010	April 22, 2019	2019
NCT03777865	https://clinicaltrials.gov/ct2/show/NCT03777865	December 17, 2018	2018
NCT03715205	https://clinicaltrials.gov/ct2/show/NCT03715205	October 23, 2018	2018
NCT03658369	https://clinicaltrials.gov/ct2/show/NCT03658369	September 5, 2018	2018
NCT03262792	https://clinicaltrials.gov/ct2/show/NCT03262792	August 25, 2017	2017
NCT03235388	https://clinicaltrials.gov/ct2/show/NCT03235388	August 1, 2017	2017
NCT03005509	https://clinicaltrials.gov/ct2/show/NCT03005509	December 29, 2016	2016
NCT04002830	https://clinicaltrials.gov/ct2/show/NCT04002830	July 1, 2019	2019
NCT03625206	https://clinicaltrials.gov/ct2/show/NCT03625206	August 10, 2018	2018
NCT01685385	https://clinicaltrials.gov/ct2/show/NCT01685385	September 14, 2012	2012
NCT02798848	https://clinicaltrials.gov/ct2/show/NCT02798848	June 14, 2016	2016
NCT02670772	https://clinicaltrials.gov/ct2/show/NCT02670772	February 2, 2016	2016
NCT01547715	https://clinicaltrials.gov/ct2/show/NCT01547715	March 8, 2012	2012
NCT01546662	https://clinicaltrials.gov/ct2/show/NCT01546662	March 7, 2012	2012
NCT01426139	https://clinicaltrials.gov/ct2/show/NCT01426139	August 31, 2011	2011
NCT01305226	https://clinicaltrials.gov/ct2/show/NCT01305226	February 28, 2011	2011
NCT01300312	https://clinicaltrials.gov/ct2/show/NCT01300312	February 21, 2011	2011
NCT03996200	https://clinicaltrials.gov/ct2/show/NCT03996200	June 24, 2019	2019
NCT01117298	https://clinicaltrials.gov/ct2/show/NCT01117298	May 5, 2010	2010
NCT03374553	https://clinicaltrials.gov/ct2/show/NCT03374553	December 15, 2017	2017
NCT02570152	https://clinicaltrials.gov/ct2/show/NCT02570152	October 7, 2015	2015
NCT01464918	https://clinicaltrials.gov/ct2/show/NCT01464918	November 4, 2011	2011
NCT01299324	https://clinicaltrials.gov/ct2/show/NCT01299324	February 18, 2011	2011
NCT01762410	https://clinicaltrials.gov/ct2/show/NCT01762410	January 7, 2013	2013
NCT01503814	https://clinicaltrials.gov/ct2/show/NCT01503814	January 4, 2012	2012
NCT01489917	https://clinicaltrials.gov/ct2/show/NCT01489917	December 12, 2011	2011
NCT01266122	https://clinicaltrials.gov/ct2/show/NCT01266122	December 24, 2010	2010
NCT02479087	https://clinicaltrials.gov/ct2/show/NCT02479087	June 23, 2015	2015
NCT03853551	https://clinicaltrials.gov/ct2/show/NCT03853551	February 25, 2019	2019
NCT03571945	https://clinicaltrials.gov/ct2/show/NCT03571945	June 28, 2018	2018
NCT03284229	https://clinicaltrials.gov/ct2/show/NCT03284229	September 15, 2017	2017
NCT02664103	https://clinicaltrials.gov/ct2/show/NCT02664103	January 26, 2016	2016
NCT02425670	https://clinicaltrials.gov/ct2/show/NCT02425670	April 24, 2015	2015
NCT02103322	https://clinicaltrials.gov/ct2/show/NCT02103322	April 3, 2014	2014
NCT01501773	https://clinicaltrials.gov/ct2/show/NCT01501773	December 29, 2011	2011
NCT01453738	https://clinicaltrials.gov/ct2/show/NCT01453738	October 18, 2011	2011
NCT03363841	https://clinicaltrials.gov/ct2/show/NCT03363841	December 6, 2017	2017
NCT01779336	https://clinicaltrials.gov/ct2/show/NCT01779336	January 30, 2013	2013
NCT02408484	https://clinicaltrials.gov/ct2/show/NCT02408484	April 3, 2015	2015
NCT02825862	https://clinicaltrials.gov/ct2/show/NCT02825862	July 7, 2016	2016
NCT01911494	https://clinicaltrials.gov/ct2/show/NCT01911494	July 30, 2013	2013
NCT02944682	https://clinicaltrials.gov/ct2/show/NCT02944682	October 26, 2016	2016
NCT02899936	https://clinicaltrials.gov/ct2/show/NCT02899936	September 14, 2016	2016
NCT03993535	https://clinicaltrials.gov/ct2/show/NCT03993535	June 20, 2019	2019
NCT02805257	https://clinicaltrials.gov/ct2/show/NCT02805257	June 17, 2016	2016
NCT01883193	https://clinicaltrials.gov/ct2/show/NCT01883193	June 21, 2013	2013
NCT02125331	https://clinicaltrials.gov/ct2/show/NCT02125331	April 29, 2014	2014
NCT01494961	https://clinicaltrials.gov/ct2/show/NCT01494961	December 19, 2011	2011
NCT03853655	https://clinicaltrials.gov/ct2/show/NCT03853655	February 25, 2019	2019
NCT03563742	https://clinicaltrials.gov/ct2/show/NCT03563742	June 20, 2018	2018
NCT03280147	https://clinicaltrials.gov/ct2/show/NCT03280147	September 12, 2017	2017
NCT02419742	https://clinicaltrials.gov/ct2/show/NCT02419742	April 17, 2015	2015
NCT02189005	https://clinicaltrials.gov/ct2/show/NCT02189005	July 14, 2014	2014
NCT02133690	https://clinicaltrials.gov/ct2/show/NCT02133690	May 8, 2014	2014
NCT01386840	https://clinicaltrials.gov/ct2/show/NCT01386840	July 1, 2011	2011
NCT02906007	https://clinicaltrials.gov/ct2/show/NCT02906007	September 19, 2016	2016
NCT02477124	https://clinicaltrials.gov/ct2/show/NCT02477124	June 22, 2015	2015
NCT02312362	https://clinicaltrials.gov/ct2/show/NCT02312362	December 9, 2014	2014
NCT03998436	https://clinicaltrials.gov/ct2/show/NCT03998436	June 26, 2019	2019
NCT03878914	https://clinicaltrials.gov/ct2/show/NCT03878914	March 18, 2019	2019
NCT03768960	https://clinicaltrials.gov/ct2/show/NCT03768960	December 7, 2018	2018
NCT03733925	https://clinicaltrials.gov/ct2/show/NCT03733925	November 7, 2018	2018
NCT03746587	https://clinicaltrials.gov/ct2/show/NCT03746587	November 19, 2018	2018
NCT03583944	https://clinicaltrials.gov/ct2/show/NCT03583944	July 12, 2018	2018
NCT03641560	https://clinicaltrials.gov/ct2/show/NCT03641560	August 22, 2018	2018
NCT03564938	https://clinicaltrials.gov/ct2/show/NCT03564938	June 21, 2018	2018
NCT03573960	https://clinicaltrials.gov/ct2/show/NCT03573960	June 29, 2018	2018
NCT02388542	https://clinicaltrials.gov/ct2/show/NCT02388542	March 17, 2015	2015
NCT03529123	https://clinicaltrials.gov/ct2/show/NCT03529123	May 18, 2018	2018
NCT03482765	https://clinicaltrials.gov/ct2/show/NCT03482765	March 29, 2018	2018
NCT03472053	https://clinicaltrials.gov/ct2/show/NCT03472053	March 21, 2018	2018
NCT03444766	https://clinicaltrials.gov/ct2/show/NCT03444766	February 23, 2018	2018
NCT03449342	https://clinicaltrials.gov/ct2/show/NCT03449342	February 28, 2018	2018
NCT03405064	https://clinicaltrials.gov/ct2/show/NCT03405064	January 19, 2018	2018
NCT03474055	https://clinicaltrials.gov/ct2/show/NCT03474055	March 22, 2018	2018
NCT03548337	https://clinicaltrials.gov/ct2/show/NCT03548337	June 7, 2018	2018
NCT03190330	https://clinicaltrials.gov/ct2/show/NCT03190330	June 16, 2017	2017
NCT03172780	https://clinicaltrials.gov/ct2/show/NCT03172780	June 1, 2017	2017
NCT03164317	https://clinicaltrials.gov/ct2/show/NCT03164317	May 23, 2017	2017
NCT03109249	https://clinicaltrials.gov/ct2/show/NCT03109249	April 12, 2017	2017
NCT03152903	https://clinicaltrials.gov/ct2/show/NCT03152903	May 15, 2017	2017
NCT03074331	https://clinicaltrials.gov/ct2/show/NCT03074331	March 8, 2017	2017
NCT03056742	https://clinicaltrials.gov/ct2/show/NCT03056742	February 17, 2017	2017
NCT02941367	https://clinicaltrials.gov/ct2/show/NCT02941367	October 21, 2016	2016
NCT02987751	https://clinicaltrials.gov/ct2/show/NCT02987751	December 9, 2016	2016
NCT02821650	https://clinicaltrials.gov/ct2/show/NCT02821650	July 1, 2016	2016
NCT01099722	https://clinicaltrials.gov/ct2/show/NCT01099722	April 7, 2010	2010
NCT02746991	https://clinicaltrials.gov/ct2/show/NCT02746991	April 21, 2016	2016
NCT02726009	https://clinicaltrials.gov/ct2/show/NCT02726009	April 1, 2016	2016
NCT02658734	https://clinicaltrials.gov/ct2/show/NCT02658734	January 20, 2016	2016
NCT02635438	https://clinicaltrials.gov/ct2/show/NCT02635438	December 18, 2015	2015
NCT02584816	https://clinicaltrials.gov/ct2/show/NCT02584816	October 23, 2015	2015
NCT02523027	https://clinicaltrials.gov/ct2/show/NCT02523027	August 14, 2015	2015
NCT02480062	https://clinicaltrials.gov/ct2/show/NCT02480062	June 24, 2015	2015
NCT02445586	https://clinicaltrials.gov/ct2/show/NCT02445586	May 15, 2015	2015
NCT01685216	https://clinicaltrials.gov/ct2/show/NCT01685216	September 14, 2012	2012
NCT02301962	https://clinicaltrials.gov/ct2/show/NCT02301962	November 26, 2014	2014
NCT02296775	https://clinicaltrials.gov/ct2/show/NCT02296775	November 20, 2014	2014
NCT02432053	https://clinicaltrials.gov/ct2/show/NCT02432053	May 1, 2015	2015
NCT02260544	https://clinicaltrials.gov/ct2/show/NCT02260544	October 9, 2014	2014
NCT02256657	https://clinicaltrials.gov/ct2/show/NCT02256657	October 3, 2014	2014
NCT02236793	https://clinicaltrials.gov/ct2/show/NCT02236793	September 11, 2014	2014
NCT02136927	https://clinicaltrials.gov/ct2/show/NCT02136927	May 13, 2014	2014
NCT02187757	https://clinicaltrials.gov/ct2/show/NCT02187757	July 11, 2014	2014
NCT02121002	https://clinicaltrials.gov/ct2/show/NCT02121002	April 23, 2014	2014
NCT02115997	https://clinicaltrials.gov/ct2/show/NCT02115997	April 16, 2014	2014
NCT02074514	https://clinicaltrials.gov/ct2/show/NCT02074514	February 28, 2014	2014
NCT02034877	https://clinicaltrials.gov/ct2/show/NCT02034877	January 14, 2014	2014
NCT02056275	https://clinicaltrials.gov/ct2/show/NCT02056275	February 5, 2014	2014
NCT01995539	https://clinicaltrials.gov/ct2/show/NCT01995539	November 26, 2013	2013
NCT01916317	https://clinicaltrials.gov/ct2/show/NCT01916317	August 5, 2013	2013
NCT01884337	https://clinicaltrials.gov/ct2/show/NCT01884337	June 24, 2013	2013
NCT01903018	https://clinicaltrials.gov/ct2/show/NCT01903018	July 19, 2013	2013
NCT01641770	https://clinicaltrials.gov/ct2/show/NCT01641770	July 17, 2012	2012
NCT01591200	https://clinicaltrials.gov/ct2/show/NCT01591200	May 3, 2012	2012
NCT01559545	https://clinicaltrials.gov/ct2/show/NCT01559545	March 21, 2012	2012
NCT01495000	https://clinicaltrials.gov/ct2/show/NCT01495000	December 19, 2011	2011
NCT01484574	https://clinicaltrials.gov/ct2/show/NCT01484574	December 2, 2011	2011
NCT01430507	https://clinicaltrials.gov/ct2/show/NCT01430507	September 8, 2011	2011
NCT01406717	https://clinicaltrials.gov/ct2/show/NCT01406717	August 1, 2011	2011
NCT01373567	https://clinicaltrials.gov/ct2/show/NCT01373567	June 15, 2011	2011
NCT01207700	https://clinicaltrials.gov/ct2/show/NCT01207700	September 23, 2010	2010
NCT01212328	https://clinicaltrials.gov/ct2/show/NCT01212328	September 30, 2010	2010
NCT02387385	https://clinicaltrials.gov/ct2/show/NCT02387385	March 13, 2015	2015
NCT01172444	https://clinicaltrials.gov/ct2/show/NCT01172444	July 29, 2010	2010
NCT01100112	https://clinicaltrials.gov/ct2/show/NCT01100112	April 8, 2010	2010
NCT01160198	https://clinicaltrials.gov/ct2/show/NCT01160198	July 12, 2010	2010
NCT01238107	https://clinicaltrials.gov/ct2/show/NCT01238107	November 10, 2010	2010
NCT02041702	https://clinicaltrials.gov/ct2/show/NCT02041702	January 22, 2014	2014
NCT02795988	https://clinicaltrials.gov/ct2/show/NCT02795988	June 10, 2016	2016
NCT03969212	https://clinicaltrials.gov/ct2/show/NCT03969212	May 31, 2019	2019
NCT03963232	https://clinicaltrials.gov/ct2/show/NCT03963232	May 24, 2019	2019
NCT03954834	https://clinicaltrials.gov/ct2/show/NCT03954834	May 17, 2019	2019
NCT03843125	https://clinicaltrials.gov/ct2/show/NCT03843125	February 15, 2019	2019
NCT03830866	https://clinicaltrials.gov/ct2/show/NCT03830866	February 5, 2019	2019
NCT03800134	https://clinicaltrials.gov/ct2/show/NCT03800134	January 11, 2019	2019
NCT03997123	https://clinicaltrials.gov/ct2/show/NCT03997123	June 25, 2019	2019
NCT03786380	https://clinicaltrials.gov/ct2/show/NCT03786380	December 25, 2018	2018
NCT03778957	https://clinicaltrials.gov/ct2/show/NCT03778957	December 18, 2018	2018
NCT03775486	https://clinicaltrials.gov/ct2/show/NCT03775486	December 14, 2018	2018
NCT03689374	https://clinicaltrials.gov/ct2/show/NCT03689374	September 28, 2018	2018
NCT03670810	https://clinicaltrials.gov/ct2/show/NCT03670810	September 14, 2018	2018
NCT03682068	https://clinicaltrials.gov/ct2/show/NCT03682068	September 24, 2018	2018
NCT03616964	https://clinicaltrials.gov/ct2/show/NCT03616964	August 6, 2018	2018
NCT03703297	https://clinicaltrials.gov/ct2/show/NCT03703297	October 11, 2018	2018
NCT03574597	https://clinicaltrials.gov/ct2/show/NCT03574597	July 2, 2018	2018
NCT03782532	https://clinicaltrials.gov/ct2/show/NCT03782532	December 20, 2018	2018
NCT03552757	https://clinicaltrials.gov/ct2/show/NCT03552757	June 12, 2018	2018
NCT03548935	https://clinicaltrials.gov/ct2/show/NCT03548935	June 7, 2018	2018
NCT03524092	https://clinicaltrials.gov/ct2/show/NCT03524092	May 14, 2018	2018
NCT03519945	https://clinicaltrials.gov/ct2/show/NCT03519945	May 9, 2018	2018
NCT03518086	https://clinicaltrials.gov/ct2/show/NCT03518086	May 8, 2018	2018
NCT03519971	https://clinicaltrials.gov/ct2/show/NCT03519971	May 9, 2018	2018
NCT03505723	https://clinicaltrials.gov/ct2/show/NCT03505723	April 23, 2018	2018
NCT03254446	https://clinicaltrials.gov/ct2/show/NCT03254446	August 18, 2017	2017
NCT03466411	https://clinicaltrials.gov/ct2/show/NCT03466411	March 15, 2018	2018
NCT03496298	https://clinicaltrials.gov/ct2/show/NCT03496298	April 12, 2018	2018
NCT03528681	https://clinicaltrials.gov/ct2/show/NCT03528681	May 18, 2018	2018
NCT03615924	https://clinicaltrials.gov/ct2/show/NCT03615924	August 6, 2018	2018
NCT03420781	https://clinicaltrials.gov/ct2/show/NCT03420781	February 2, 2018	2018
NCT03383146	https://clinicaltrials.gov/ct2/show/NCT03383146	December 26, 2017	2017
NCT03381196	https://clinicaltrials.gov/ct2/show/NCT03381196	December 21, 2017	2017
NCT03376321	https://clinicaltrials.gov/ct2/show/NCT03376321	December 18, 2017	2017
NCT03556358	https://clinicaltrials.gov/ct2/show/NCT03556358	June 14, 2018	2018
NCT03354429	https://clinicaltrials.gov/ct2/show/NCT03354429	November 28, 2017	2017
NCT03333109	https://clinicaltrials.gov/ct2/show/NCT03333109	November 6, 2017	2017
NCT03334396	https://clinicaltrials.gov/ct2/show/NCT03334396	November 7, 2017	2017
NCT03521154	https://clinicaltrials.gov/ct2/show/NCT03521154	May 10, 2018	2018
NCT02648217	https://clinicaltrials.gov/ct2/show/NCT02648217	January 6, 2016	2016
NCT03334435	https://clinicaltrials.gov/ct2/show/NCT03334435	November 7, 2017	2017
NCT03299244	https://clinicaltrials.gov/ct2/show/NCT03299244	October 3, 2017	2017
NCT03298451	https://clinicaltrials.gov/ct2/show/NCT03298451	October 2, 2017	2017
NCT03296163	https://clinicaltrials.gov/ct2/show/NCT03296163	September 28, 2017	2017
NCT01208922	https://clinicaltrials.gov/ct2/show/NCT01208922	September 24, 2010	2010
NCT03313180	https://clinicaltrials.gov/ct2/show/NCT03313180	October 18, 2017	2017
NCT03285308	https://clinicaltrials.gov/ct2/show/NCT03285308	September 18, 2017	2017
NCT03345342	https://clinicaltrials.gov/ct2/show/NCT03345342	November 17, 2017	2017
NCT03706690	https://clinicaltrials.gov/ct2/show/NCT03706690	October 16, 2018	2018
NCT03214380	https://clinicaltrials.gov/ct2/show/NCT03214380	July 11, 2017	2017
NCT03203447	https://clinicaltrials.gov/ct2/show/NCT03203447	June 29, 2017	2017
NCT03201445	https://clinicaltrials.gov/ct2/show/NCT03201445	June 28, 2017	2017
NCT03199053	https://clinicaltrials.gov/ct2/show/NCT03199053	June 26, 2017	2017
NCT03191786	https://clinicaltrials.gov/ct2/show/NCT03191786	June 19, 2017	2017
NCT03155997	https://clinicaltrials.gov/ct2/show/NCT03155997	May 16, 2017	2017
NCT03151551	https://clinicaltrials.gov/ct2/show/NCT03151551	May 12, 2017	2017
NCT03136484	https://clinicaltrials.gov/ct2/show/NCT03136484	May 2, 2017	2017
NCT03214367	https://clinicaltrials.gov/ct2/show/NCT03214367	July 11, 2017	2017
NCT03125902	https://clinicaltrials.gov/ct2/show/NCT03125902	April 24, 2017	2017
NCT03110562	https://clinicaltrials.gov/ct2/show/NCT03110562	April 12, 2017	2017
NCT03071692	https://clinicaltrials.gov/ct2/show/NCT03071692	March 7, 2017	2017
NCT03057977	https://clinicaltrials.gov/ct2/show/NCT03057977	February 20, 2017	2017
NCT03057951	https://clinicaltrials.gov/ct2/show/NCT03057951	February 20, 2017	2017
NCT03053063	https://clinicaltrials.gov/ct2/show/NCT03053063	February 14, 2017	2017
NCT03036150	https://clinicaltrials.gov/ct2/show/NCT03036150	January 30, 2017	2017
NCT03036124	https://clinicaltrials.gov/ct2/show/NCT03036124	January 30, 2017	2017
NCT03066804	https://clinicaltrials.gov/ct2/show/NCT03066804	February 28, 2017	2017
NCT03028740	https://clinicaltrials.gov/ct2/show/NCT03028740	January 23, 2017	2017
NCT03025308	https://clinicaltrials.gov/ct2/show/NCT03025308	January 19, 2017	2017
NCT03098030	https://clinicaltrials.gov/ct2/show/NCT03098030	March 31, 2017	2017
NCT03021187	https://clinicaltrials.gov/ct2/show/NCT03021187	January 13, 2017	2017
NCT02762838	https://clinicaltrials.gov/ct2/show/NCT02762838	May 5, 2016	2016
NCT02993406	https://clinicaltrials.gov/ct2/show/NCT02993406	December 15, 2016	2016
NCT03191799	https://clinicaltrials.gov/ct2/show/NCT03191799	June 19, 2017	2017
NCT03053050	https://clinicaltrials.gov/ct2/show/NCT03053050	February 14, 2017	2017
NCT02964247	https://clinicaltrials.gov/ct2/show/NCT02964247	November 16, 2016	2016
NCT02963766	https://clinicaltrials.gov/ct2/show/NCT02963766	November 15, 2016	2016
NCT01701232	https://clinicaltrials.gov/ct2/show/NCT01701232	October 5, 2012	2012
NCT02924727	https://clinicaltrials.gov/ct2/show/NCT02924727	October 5, 2016	2016
NCT01735175	https://clinicaltrials.gov/ct2/show/NCT01735175	November 28, 2012	2012
NCT02906917	https://clinicaltrials.gov/ct2/show/NCT02906917	September 20, 2016	2016
NCT02889796	https://clinicaltrials.gov/ct2/show/NCT02889796	September 7, 2016	2016
NCT02886728	https://clinicaltrials.gov/ct2/show/NCT02886728	September 1, 2016	2016
NCT03337724	https://clinicaltrials.gov/ct2/show/NCT03337724	November 9, 2017	2017
NCT02932150	https://clinicaltrials.gov/ct2/show/NCT02932150	October 13, 2016	2016
NCT02823821	https://clinicaltrials.gov/ct2/show/NCT02823821	July 6, 2016	2016
NCT02832544	https://clinicaltrials.gov/ct2/show/NCT02832544	July 14, 2016	2016
NCT02773368	https://clinicaltrials.gov/ct2/show/NCT02773368	May 16, 2016	2016
NCT02819726	https://clinicaltrials.gov/ct2/show/NCT02819726	June 30, 2016	2016
NCT02747043	https://clinicaltrials.gov/ct2/show/NCT02747043	April 21, 2016	2016
NCT02730377	https://clinicaltrials.gov/ct2/show/NCT02730377	April 6, 2016	2016
NCT03170518	https://clinicaltrials.gov/ct2/show/NCT03170518	May 31, 2017	2017
NCT02763566	https://clinicaltrials.gov/ct2/show/NCT02763566	May 5, 2016	2016
NCT02692716	https://clinicaltrials.gov/ct2/show/NCT02692716	February 26, 2016	2016
NCT03150589	https://clinicaltrials.gov/ct2/show/NCT03150589	May 12, 2017	2017
NCT02667327	https://clinicaltrials.gov/ct2/show/NCT02667327	January 28, 2016	2016
NCT02670915	https://clinicaltrials.gov/ct2/show/NCT02670915	February 2, 2016	2016
NCT02648204	https://clinicaltrials.gov/ct2/show/NCT02648204	January 6, 2016	2016
NCT02629692	https://clinicaltrials.gov/ct2/show/NCT02629692	December 14, 2015	2015
NCT03811561	https://clinicaltrials.gov/ct2/show/NCT03811561	January 21, 2019	2019
NCT02607865	https://clinicaltrials.gov/ct2/show/NCT02607865	November 18, 2015	2015
NCT02770807	https://clinicaltrials.gov/ct2/show/NCT02770807	May 12, 2016	2016
NCT02597933	https://clinicaltrials.gov/ct2/show/NCT02597933	November 5, 2015	2015
NCT01436890	https://clinicaltrials.gov/ct2/show/NCT01436890	September 20, 2011	2011
NCT02980874	https://clinicaltrials.gov/ct2/show/NCT02980874	December 2, 2016	2016
NCT02582242	https://clinicaltrials.gov/ct2/show/NCT02582242	October 21, 2015	2015
NCT02940626	https://clinicaltrials.gov/ct2/show/NCT02940626	October 21, 2016	2016
NCT02501161	https://clinicaltrials.gov/ct2/show/NCT02501161	July 17, 2015	2015
NCT02500706	https://clinicaltrials.gov/ct2/show/NCT02500706	July 16, 2015	2015
NCT02913326	https://clinicaltrials.gov/ct2/show/NCT02913326	September 23, 2016	2016
NCT02472964	https://clinicaltrials.gov/ct2/show/NCT02472964	June 16, 2015	2015
NCT02491437	https://clinicaltrials.gov/ct2/show/NCT02491437	July 8, 2015	2015
NCT03563053	https://clinicaltrials.gov/ct2/show/NCT03563053	June 20, 2018	2018
NCT02453685	https://clinicaltrials.gov/ct2/show/NCT02453685	May 25, 2015	2015
NCT02790034	https://clinicaltrials.gov/ct2/show/NCT02790034	June 3, 2016	2016
NCT03481660	https://clinicaltrials.gov/ct2/show/NCT03481660	March 29, 2018	2018
NCT02296138	https://clinicaltrials.gov/ct2/show/NCT02296138	November 20, 2014	2014
NCT01759030	https://clinicaltrials.gov/ct2/show/NCT01759030	January 2, 2013	2013
NCT02268045	https://clinicaltrials.gov/ct2/show/NCT02268045	October 20, 2014	2014
NCT01726413	https://clinicaltrials.gov/ct2/show/NCT01726413	November 14, 2012	2012
NCT02227251	https://clinicaltrials.gov/ct2/show/NCT02227251	August 28, 2014	2014
NCT02165215	https://clinicaltrials.gov/ct2/show/NCT02165215	June 17, 2014	2014
NCT02164864	https://clinicaltrials.gov/ct2/show/NCT02164864	June 17, 2014	2014
NCT02516592	https://clinicaltrials.gov/ct2/show/NCT02516592	August 6, 2015	2015
NCT02128932	https://clinicaltrials.gov/ct2/show/NCT02128932	May 1, 2014	2014
NCT02118584	https://clinicaltrials.gov/ct2/show/NCT02118584	April 21, 2014	2014
NCT02251938	https://clinicaltrials.gov/ct2/show/NCT02251938	September 29, 2014	2014
NCT02099721	https://clinicaltrials.gov/ct2/show/NCT02099721	March 31, 2014	2014
NCT02027896	https://clinicaltrials.gov/ct2/show/NCT02027896	January 6, 2014	2014
NCT02005666	https://clinicaltrials.gov/ct2/show/NCT02005666	December 9, 2013	2013
NCT02364999	https://clinicaltrials.gov/ct2/show/NCT02364999	February 18, 2015	2015
NCT02006069	https://clinicaltrials.gov/ct2/show/NCT02006069	December 9, 2013	2013
NCT01953913	https://clinicaltrials.gov/ct2/show/NCT01953913	October 1, 2013	2013
NCT01940471	https://clinicaltrials.gov/ct2/show/NCT01940471	September 12, 2013	2013
NCT01940341	https://clinicaltrials.gov/ct2/show/NCT01940341	September 12, 2013	2013
NCT02928406	https://clinicaltrials.gov/ct2/show/NCT02928406	October 10, 2016	2016
NCT01856478	https://clinicaltrials.gov/ct2/show/NCT01856478	May 17, 2013	2013
NCT02802345	https://clinicaltrials.gov/ct2/show/NCT02802345	June 16, 2016	2016
NCT01860066	https://clinicaltrials.gov/ct2/show/NCT01860066	May 22, 2013	2013
NCT02743806	https://clinicaltrials.gov/ct2/show/NCT02743806	April 19, 2016	2016
NCT01764633	https://clinicaltrials.gov/ct2/show/NCT01764633	January 9, 2013	2013
NCT02069704	https://clinicaltrials.gov/ct2/show/NCT02069704	February 24, 2014	2014
NCT01889433	https://clinicaltrials.gov/ct2/show/NCT01889433	June 28, 2013	2013
NCT01661101	https://clinicaltrials.gov/ct2/show/NCT01661101	August 9, 2012	2012
NCT01755143	https://clinicaltrials.gov/ct2/show/NCT01755143	December 24, 2012	2012
NCT01649557	https://clinicaltrials.gov/ct2/show/NCT01649557	July 25, 2012	2012
NCT01560637	https://clinicaltrials.gov/ct2/show/NCT01560637	March 22, 2012	2012
NCT01560624	https://clinicaltrials.gov/ct2/show/NCT01560624	March 22, 2012	2012
NCT01560052	https://clinicaltrials.gov/ct2/show/NCT01560052	March 21, 2012	2012
NCT01835431	https://clinicaltrials.gov/ct2/show/NCT01835431	April 19, 2013	2013
NCT01501799	https://clinicaltrials.gov/ct2/show/NCT01501799	December 29, 2011	2011
NCT01797965	https://clinicaltrials.gov/ct2/show/NCT01797965	February 25, 2013	2013
NCT01101334	https://clinicaltrials.gov/ct2/show/NCT01101334	April 9, 2010	2010
NCT01651403	https://clinicaltrials.gov/ct2/show/NCT01651403	July 27, 2012	2012
NCT01480479	https://clinicaltrials.gov/ct2/show/NCT01480479	November 29, 2011	2011
NCT01523587	https://clinicaltrials.gov/ct2/show/NCT01523587	February 1, 2012	2012
NCT01459809	https://clinicaltrials.gov/ct2/show/NCT01459809	October 26, 2011	2011
NCT01431274	https://clinicaltrials.gov/ct2/show/NCT01431274	September 9, 2011	2011
NCT01714817	https://clinicaltrials.gov/ct2/show/NCT01714817	October 26, 2012	2012
NCT01394952	https://clinicaltrials.gov/ct2/show/NCT01394952	July 15, 2011	2011
NCT01694186	https://clinicaltrials.gov/ct2/show/NCT01694186	September 27, 2012	2012
NCT01395745	https://clinicaltrials.gov/ct2/show/NCT01395745	July 18, 2011	2011
NCT03952559	https://clinicaltrials.gov/ct2/show/NCT03952559	May 16, 2019	2019
NCT01431287	https://clinicaltrials.gov/ct2/show/NCT01431287	September 9, 2011	2011
NCT01377012	https://clinicaltrials.gov/ct2/show/NCT01377012	June 20, 2011	2011
NCT01369095	https://clinicaltrials.gov/ct2/show/NCT01369095	June 8, 2011	2011
NCT01345669	https://clinicaltrials.gov/ct2/show/NCT01345669	May 2, 2011	2011
NCT01332019	https://clinicaltrials.gov/ct2/show/NCT01332019	April 8, 2011	2011
NCT03773978	https://clinicaltrials.gov/ct2/show/NCT03773978	December 12, 2018	2018
NCT03773965	https://clinicaltrials.gov/ct2/show/NCT03773965	December 12, 2018	2018
NCT01291511	https://clinicaltrials.gov/ct2/show/NCT01291511	February 8, 2011	2011
NCT01337154	https://clinicaltrials.gov/ct2/show/NCT01337154	April 18, 2011	2011
NCT01308437	https://clinicaltrials.gov/ct2/show/NCT01308437	March 4, 2011	2011
NCT01361555	https://clinicaltrials.gov/ct2/show/NCT01361555	May 27, 2011	2011
NCT03614676	https://clinicaltrials.gov/ct2/show/NCT03614676	August 3, 2018	2018
NCT03580356	https://clinicaltrials.gov/ct2/show/NCT03580356	July 9, 2018	2018
NCT01779856	https://clinicaltrials.gov/ct2/show/NCT01779856	January 30, 2013	2013
NCT01447394	https://clinicaltrials.gov/ct2/show/NCT01447394	October 6, 2011	2011
NCT01438489	https://clinicaltrials.gov/ct2/show/NCT01438489	September 22, 2011	2011
NCT01172808	https://clinicaltrials.gov/ct2/show/NCT01172808	July 30, 2010	2010
NCT01149655	https://clinicaltrials.gov/ct2/show/NCT01149655	June 23, 2010	2010
NCT01890265	https://clinicaltrials.gov/ct2/show/NCT01890265	July 1, 2013	2013
NCT01419197	https://clinicaltrials.gov/ct2/show/NCT01419197	August 18, 2011	2011
NCT01130246	https://clinicaltrials.gov/ct2/show/NCT01130246	May 25, 2010	2010
NCT01133990	https://clinicaltrials.gov/ct2/show/NCT01133990	May 31, 2010	2010
NCT01125566	https://clinicaltrials.gov/ct2/show/NCT01125566	May 18, 2010	2010
NCT01231620	https://clinicaltrials.gov/ct2/show/NCT01231620	November 1, 2010	2010
NCT03452137	https://clinicaltrials.gov/ct2/show/NCT03452137	March 2, 2018	2018
NCT01104792	https://clinicaltrials.gov/ct2/show/NCT01104792	April 15, 2010	2010
NCT01095003	https://clinicaltrials.gov/ct2/show/NCT01095003	March 29, 2010	2010
NCT01808092	https://clinicaltrials.gov/ct2/show/NCT01808092	March 11, 2013	2013
NCT01061736	https://clinicaltrials.gov/ct2/show/NCT01061736	February 3, 2010	2010
NCT01064284	https://clinicaltrials.gov/ct2/show/NCT01064284	February 8, 2010	2010
NCT01770379	https://clinicaltrials.gov/ct2/show/NCT01770379	January 17, 2013	2013
NCT01111552	https://clinicaltrials.gov/ct2/show/NCT01111552	April 27, 2010	2010
NCT01101945	https://clinicaltrials.gov/ct2/show/NCT01101945	April 12, 2010	2010
NCT03176238	https://clinicaltrials.gov/ct2/show/NCT03176238	June 5, 2017	2017
NCT03052608	https://clinicaltrials.gov/ct2/show/NCT03052608	February 14, 2017	2017
NCT03023020	https://clinicaltrials.gov/ct2/show/NCT03023020	January 18, 2017	2017
NCT01545050	https://clinicaltrials.gov/ct2/show/NCT01545050	March 6, 2012	2012
NCT01111539	https://clinicaltrials.gov/ct2/show/NCT01111539	April 27, 2010	2010
NCT02855164	https://clinicaltrials.gov/ct2/show/NCT02855164	August 4, 2016	2016
NCT01454739	https://clinicaltrials.gov/ct2/show/NCT01454739	October 19, 2011	2011
NCT02753699	https://clinicaltrials.gov/ct2/show/NCT02753699	April 28, 2016	2016
NCT02562443	https://clinicaltrials.gov/ct2/show/NCT02562443	September 29, 2015	2015
NCT01272232	https://clinicaltrials.gov/ct2/show/NCT01272232	January 7, 2011	2011
NCT02437318	https://clinicaltrials.gov/ct2/show/NCT02437318	May 7, 2015	2015
NCT01181128	https://clinicaltrials.gov/ct2/show/NCT01181128	August 13, 2010	2010
NCT01085136	https://clinicaltrials.gov/ct2/show/NCT01085136	March 11, 2010	2010
NCT02278120	https://clinicaltrials.gov/ct2/show/NCT02278120	October 29, 2014	2014
NCT01051349	https://clinicaltrials.gov/ct2/show/NCT01051349	January 18, 2010	2010
NCT01172548	https://clinicaltrials.gov/ct2/show/NCT01172548	July 29, 2010	2010
NCT02038036	https://clinicaltrials.gov/ct2/show/NCT02038036	January 16, 2014	2014
NCT01751126	https://clinicaltrials.gov/ct2/show/NCT01751126	December 17, 2012	2012
NCT01625390	https://clinicaltrials.gov/ct2/show/NCT01625390	June 21, 2012	2012
NCT01587144	https://clinicaltrials.gov/ct2/show/NCT01587144	April 30, 2012	2012
NCT02765503	https://clinicaltrials.gov/ct2/show/NCT02765503	May 6, 2016	2016
NCT01376167	https://clinicaltrials.gov/ct2/show/NCT01376167	June 20, 2011	2011
NCT02267226	https://clinicaltrials.gov/ct2/show/NCT02267226	October 17, 2014	2014
NCT01559311	https://clinicaltrials.gov/ct2/show/NCT01559311	March 21, 2012	2012
NCT02616562	https://clinicaltrials.gov/ct2/show/NCT02616562	November 30, 2015	2015
NCT02453308	https://clinicaltrials.gov/ct2/show/NCT02453308	May 25, 2015	2015
NCT01764022	https://clinicaltrials.gov/ct2/show/NCT01764022	January 9, 2013	2013
NCT01763645	https://clinicaltrials.gov/ct2/show/NCT01763645	January 9, 2013	2013
NCT02205359	https://clinicaltrials.gov/ct2/show/NCT02205359	July 31, 2014	2014
NCT02004873	https://clinicaltrials.gov/ct2/show/NCT02004873	December 9, 2013	2013
NCT01973829	https://clinicaltrials.gov/ct2/show/NCT01973829	November 1, 2013	2013
NCT01872234	https://clinicaltrials.gov/ct2/show/NCT01872234	June 7, 2013	2013
NCT01853163	https://clinicaltrials.gov/ct2/show/NCT01853163	May 14, 2013	2013
NCT01712438	https://clinicaltrials.gov/ct2/show/NCT01712438	October 23, 2012	2012
NCT01424566	https://clinicaltrials.gov/ct2/show/NCT01424566	August 29, 2011	2011
NCT01410227	https://clinicaltrials.gov/ct2/show/NCT01410227	August 5, 2011	2011
NCT01111565	https://clinicaltrials.gov/ct2/show/NCT01111565	April 27, 2010	2010
NCT01602952	https://clinicaltrials.gov/ct2/show/NCT01602952	May 21, 2012	2012
NCT03775460	https://clinicaltrials.gov/ct2/show/NCT03775460	December 14, 2018	2018
NCT02856308	https://clinicaltrials.gov/ct2/show/NCT02856308	August 4, 2016	2016
NCT03580044	https://clinicaltrials.gov/ct2/show/NCT03580044	July 9, 2018	2018
NCT02409290	https://clinicaltrials.gov/ct2/show/NCT02409290	April 6, 2015	2015
NCT01427738	https://clinicaltrials.gov/ct2/show/NCT01427738	September 2, 2011	2011
NCT03887520	https://clinicaltrials.gov/ct2/show/NCT03887520	March 25, 2019	2019
NCT03880292	https://clinicaltrials.gov/ct2/show/NCT03880292	March 19, 2019	2019
NCT03778229	https://clinicaltrials.gov/ct2/show/NCT03778229	December 18, 2018	2018
NCT03530254	https://clinicaltrials.gov/ct2/show/NCT03530254	May 21, 2018	2018
NCT01084096	https://clinicaltrials.gov/ct2/show/NCT01084096	March 10, 2010	2010
NCT01073488	https://clinicaltrials.gov/ct2/show/NCT01073488	February 23, 2010	2010
NCT03447938	https://clinicaltrials.gov/ct2/show/NCT03447938	February 27, 2018	2018
NCT02437201	https://clinicaltrials.gov/ct2/show/NCT02437201	May 7, 2015	2015
NCT03095287	https://clinicaltrials.gov/ct2/show/NCT03095287	March 29, 2017	2017
NCT02263079	https://clinicaltrials.gov/ct2/show/NCT02263079	October 13, 2014	2014
NCT02104947	https://clinicaltrials.gov/ct2/show/NCT02104947	April 7, 2014	2014
NCT02042898	https://clinicaltrials.gov/ct2/show/NCT02042898	January 23, 2014	2014
NCT01992549	https://clinicaltrials.gov/ct2/show/NCT01992549	November 25, 2013	2013
NCT01410890	https://clinicaltrials.gov/ct2/show/NCT01410890	August 5, 2011	2011
NCT01365546	https://clinicaltrials.gov/ct2/show/NCT01365546	June 3, 2011	2011
NCT01889953	https://clinicaltrials.gov/ct2/show/NCT01889953	July 1, 2013	2013
NCT01794793	https://clinicaltrials.gov/ct2/show/NCT01794793	February 20, 2013	2013
NCT01751022	https://clinicaltrials.gov/ct2/show/NCT01751022	December 17, 2012	2012
NCT01721876	https://clinicaltrials.gov/ct2/show/NCT01721876	November 6, 2012	2012
NCT01410331	https://clinicaltrials.gov/ct2/show/NCT01410331	August 5, 2011	2011
NCT01516307	https://clinicaltrials.gov/ct2/show/NCT01516307	January 24, 2012	2012
NCT01510652	https://clinicaltrials.gov/ct2/show/NCT01510652	January 16, 2012	2012
NCT01459328	https://clinicaltrials.gov/ct2/show/NCT01459328	October 25, 2011	2011
NCT01369433	https://clinicaltrials.gov/ct2/show/NCT01369433	June 9, 2011	2011
NCT01206764	https://clinicaltrials.gov/ct2/show/NCT01206764	September 22, 2010	2010
NCT01338415	https://clinicaltrials.gov/ct2/show/NCT01338415	April 19, 2011	2011
NCT03896685	https://clinicaltrials.gov/ct2/show/NCT03896685	April 1, 2019	2019
NCT03130114	https://clinicaltrials.gov/ct2/show/NCT03130114	April 26, 2017	2017
NCT01061151	https://clinicaltrials.gov/ct2/show/NCT01061151	February 2, 2010	2010
NCT02173821	https://clinicaltrials.gov/ct2/show/NCT02173821	June 25, 2014	2014
NCT03761225	https://clinicaltrials.gov/ct2/show/NCT03761225	December 3, 2018	2018
NCT03141060	https://clinicaltrials.gov/ct2/show/NCT03141060	May 4, 2017	2017
NCT01513122	https://clinicaltrials.gov/ct2/show/NCT01513122	January 20, 2012	2012
NCT02829775	https://clinicaltrials.gov/ct2/show/NCT02829775	July 12, 2016	2016
NCT02762851	https://clinicaltrials.gov/ct2/show/NCT02762851	May 5, 2016	2016
NCT01810198	https://clinicaltrials.gov/ct2/show/NCT01810198	March 13, 2013	2013
NCT03766295	https://clinicaltrials.gov/ct2/show/NCT03766295	December 6, 2018	2018
NCT01574339	https://clinicaltrials.gov/ct2/show/NCT01574339	April 10, 2012	2012
NCT03421340	https://clinicaltrials.gov/ct2/show/NCT03421340	February 5, 2018	2018
NCT03811535	https://clinicaltrials.gov/ct2/show/NCT03811535	January 21, 2019	2019
NCT03805100	https://clinicaltrials.gov/ct2/show/NCT03805100	January 15, 2019	2019
NCT01646437	https://clinicaltrials.gov/ct2/show/NCT01646437	July 20, 2012	2012
NCT03431571	https://clinicaltrials.gov/ct2/show/NCT03431571	February 13, 2018	2018
NCT03395639	https://clinicaltrials.gov/ct2/show/NCT03395639	January 10, 2018	2018
NCT01511367	https://clinicaltrials.gov/ct2/show/NCT01511367	January 18, 2012	2012
NCT01494038	https://clinicaltrials.gov/ct2/show/NCT01494038	December 16, 2011	2011
NCT03048422	https://clinicaltrials.gov/ct2/show/NCT03048422	February 9, 2017	2017
NCT03017872	https://clinicaltrials.gov/ct2/show/NCT03017872	January 11, 2017	2017
NCT02465203	https://clinicaltrials.gov/ct2/show/NCT02465203	June 8, 2015	2015
NCT02398981	https://clinicaltrials.gov/ct2/show/NCT02398981	March 26, 2015	2015
NCT01554397	https://clinicaltrials.gov/ct2/show/NCT01554397	March 15, 2012	2012
NCT02085408	https://clinicaltrials.gov/ct2/show/NCT02085408	March 12, 2014	2014
NCT01917513	https://clinicaltrials.gov/ct2/show/NCT01917513	August 6, 2013	2013
NCT01774019	https://clinicaltrials.gov/ct2/show/NCT01774019	January 23, 2013	2013
NCT01087099	https://clinicaltrials.gov/ct2/show/NCT01087099	March 15, 2010	2010
NCT01737788	https://clinicaltrials.gov/ct2/show/NCT01737788	November 30, 2012	2012
NCT01735916	https://clinicaltrials.gov/ct2/show/NCT01735916	November 28, 2012	2012
NCT01711294	https://clinicaltrials.gov/ct2/show/NCT01711294	October 22, 2012	2012
NCT01506401	https://clinicaltrials.gov/ct2/show/NCT01506401	January 10, 2012	2012
NCT01479283	https://clinicaltrials.gov/ct2/show/NCT01479283	November 24, 2011	2011
NCT01475825	https://clinicaltrials.gov/ct2/show/NCT01475825	November 21, 2011	2011
NCT01450449	https://clinicaltrials.gov/ct2/show/NCT01450449	October 12, 2011	2011
NCT01449162	https://clinicaltrials.gov/ct2/show/NCT01449162	October 10, 2011	2011
NCT01350856	https://clinicaltrials.gov/ct2/show/NCT01350856	May 10, 2011	2011
NCT01286779	https://clinicaltrials.gov/ct2/show/NCT01286779	January 31, 2011	2011
NCT01266811	https://clinicaltrials.gov/ct2/show/NCT01266811	December 24, 2010	2010
NCT01246882	https://clinicaltrials.gov/ct2/show/NCT01246882	November 23, 2010	2010
NCT01233258	https://clinicaltrials.gov/ct2/show/NCT01233258	November 3, 2010	2010
NCT01123707	https://clinicaltrials.gov/ct2/show/NCT01123707	May 14, 2010	2010
NCT01080209	https://clinicaltrials.gov/ct2/show/NCT01080209	March 4, 2010	2010
NCT01074944	https://clinicaltrials.gov/ct2/show/NCT01074944	February 24, 2010	2010
NCT01069315	https://clinicaltrials.gov/ct2/show/NCT01069315	February 17, 2010	2010

## Sheet: Upto 2009_843 records
NCT Number	url	Date first posted	Year first posted
NCT01040390	https://clinicaltrials.gov/ct2/show/NCT01040390	December 29, 2009	2009
NCT01040195	https://clinicaltrials.gov/ct2/show/NCT01040195	December 29, 2009	2009
NCT01039142	https://clinicaltrials.gov/ct2/show/NCT01039142	December 24, 2009	2009
NCT01038648	https://clinicaltrials.gov/ct2/show/NCT01038648	December 24, 2009	2009
NCT01036932	https://clinicaltrials.gov/ct2/show/NCT01036932	December 21, 2009	2009
NCT01032005	https://clinicaltrials.gov/ct2/show/NCT01032005	December 15, 2009	2009
NCT01031745	https://clinicaltrials.gov/ct2/show/NCT01031745	December 15, 2009	2009
NCT01023113	https://clinicaltrials.gov/ct2/show/NCT01023113	December 2, 2009	2009
NCT01022632	https://clinicaltrials.gov/ct2/show/NCT01022632	December 1, 2009	2009
NCT01022463	https://clinicaltrials.gov/ct2/show/NCT01022463	December 1, 2009	2009
NCT01018888	https://clinicaltrials.gov/ct2/show/NCT01018888	November 25, 2009	2009
NCT01012778	https://clinicaltrials.gov/ct2/show/NCT01012778	November 13, 2009	2009
NCT01010490	https://clinicaltrials.gov/ct2/show/NCT01010490	November 10, 2009	2009
NCT01006811	https://clinicaltrials.gov/ct2/show/NCT01006811	November 3, 2009	2009
NCT01001637	https://clinicaltrials.gov/ct2/show/NCT01001637	October 26, 2009	2009
NCT01000779	https://clinicaltrials.gov/ct2/show/NCT01000779	October 23, 2009	2009
NCT00999921	https://clinicaltrials.gov/ct2/show/NCT00999921	October 22, 2009	2009
NCT00987740	https://clinicaltrials.gov/ct2/show/NCT00987740	October 1, 2009	2009
NCT00986076	https://clinicaltrials.gov/ct2/show/NCT00986076	September 29, 2009	2009
NCT00981825	https://clinicaltrials.gov/ct2/show/NCT00981825	September 22, 2009	2009
NCT00980421	https://clinicaltrials.gov/ct2/show/NCT00980421	September 21, 2009	2009
NCT00979433	https://clinicaltrials.gov/ct2/show/NCT00979433	September 18, 2009	2009
NCT00976430	https://clinicaltrials.gov/ct2/show/NCT00976430	September 14, 2009	2009
NCT00974766	https://clinicaltrials.gov/ct2/show/NCT00974766	September 10, 2009	2009
NCT00966056	https://clinicaltrials.gov/ct2/show/NCT00966056	August 26, 2009	2009
NCT00964184	https://clinicaltrials.gov/ct2/show/NCT00964184	August 24, 2009	2009
NCT00963716	https://clinicaltrials.gov/ct2/show/NCT00963716	August 21, 2009	2009
NCT00956839	https://clinicaltrials.gov/ct2/show/NCT00956839	August 11, 2009	2009
NCT00951847	https://clinicaltrials.gov/ct2/show/NCT00951847	August 4, 2009	2009
NCT00951600	https://clinicaltrials.gov/ct2/show/NCT00951600	August 4, 2009	2009
NCT00949104	https://clinicaltrials.gov/ct2/show/NCT00949104	July 30, 2009	2009
NCT00947765	https://clinicaltrials.gov/ct2/show/NCT00947765	July 28, 2009	2009
NCT00947336	https://clinicaltrials.gov/ct2/show/NCT00947336	July 28, 2009	2009
NCT00943553	https://clinicaltrials.gov/ct2/show/NCT00943553	July 22, 2009	2009
NCT00940368	https://clinicaltrials.gov/ct2/show/NCT00940368	July 16, 2009	2009
NCT00940251	https://clinicaltrials.gov/ct2/show/NCT00940251	July 15, 2009	2009
NCT00940238	https://clinicaltrials.gov/ct2/show/NCT00940238	July 15, 2009	2009
NCT00939926	https://clinicaltrials.gov/ct2/show/NCT00939926	July 15, 2009	2009
NCT00939835	https://clinicaltrials.gov/ct2/show/NCT00939835	July 15, 2009	2009
NCT00939614	https://clinicaltrials.gov/ct2/show/NCT00939614	July 15, 2009	2009
NCT00939562	https://clinicaltrials.gov/ct2/show/NCT00939562	July 15, 2009	2009
NCT00939536	https://clinicaltrials.gov/ct2/show/NCT00939536	July 15, 2009	2009
NCT00939497	https://clinicaltrials.gov/ct2/show/NCT00939497	July 15, 2009	2009
NCT00939458	https://clinicaltrials.gov/ct2/show/NCT00939458	July 15, 2009	2009
NCT00939367	https://clinicaltrials.gov/ct2/show/NCT00939367	July 15, 2009	2009
NCT00926341	https://clinicaltrials.gov/ct2/show/NCT00926341	June 23, 2009	2009
NCT00922389	https://clinicaltrials.gov/ct2/show/NCT00922389	June 17, 2009	2009
NCT00922194	https://clinicaltrials.gov/ct2/show/NCT00922194	June 17, 2009	2009
NCT00917436	https://clinicaltrials.gov/ct2/show/NCT00917436	June 10, 2009	2009
NCT00911378	https://clinicaltrials.gov/ct2/show/NCT00911378	June 1, 2009	2009
NCT00909324	https://clinicaltrials.gov/ct2/show/NCT00909324	May 28, 2009	2009
NCT00905996	https://clinicaltrials.gov/ct2/show/NCT00905996	May 21, 2009	2009
NCT00902967	https://clinicaltrials.gov/ct2/show/NCT00902967	May 15, 2009	2009
NCT00900874	https://clinicaltrials.gov/ct2/show/NCT00900874	May 13, 2009	2009
NCT00896155	https://clinicaltrials.gov/ct2/show/NCT00896155	May 11, 2009	2009
NCT00893256	https://clinicaltrials.gov/ct2/show/NCT00893256	May 5, 2009	2009
NCT00890838	https://clinicaltrials.gov/ct2/show/NCT00890838	April 30, 2009	2009
NCT00890123	https://clinicaltrials.gov/ct2/show/NCT00890123	April 29, 2009	2009
NCT00889525	https://clinicaltrials.gov/ct2/show/NCT00889525	April 29, 2009	2009
NCT00889018	https://clinicaltrials.gov/ct2/show/NCT00889018	April 28, 2009	2009
NCT00888784	https://clinicaltrials.gov/ct2/show/NCT00888784	April 28, 2009	2009
NCT00879788	https://clinicaltrials.gov/ct2/show/NCT00879788	April 10, 2009	2009
NCT00879476	https://clinicaltrials.gov/ct2/show/NCT00879476	April 10, 2009	2009
NCT00877357	https://clinicaltrials.gov/ct2/show/NCT00877357	April 7, 2009	2009
NCT00876018	https://clinicaltrials.gov/ct2/show/NCT00876018	April 6, 2009	2009
NCT00875030	https://clinicaltrials.gov/ct2/show/NCT00875030	April 3, 2009	2009
NCT00872924	https://clinicaltrials.gov/ct2/show/NCT00872924	March 31, 2009	2009
NCT00872781	https://clinicaltrials.gov/ct2/show/NCT00872781	March 31, 2009	2009
NCT00872274	https://clinicaltrials.gov/ct2/show/NCT00872274	March 31, 2009	2009
NCT00872235	https://clinicaltrials.gov/ct2/show/NCT00872235	March 31, 2009	2009
NCT00862355	https://clinicaltrials.gov/ct2/show/NCT00862355	March 16, 2009	2009
NCT00860769	https://clinicaltrials.gov/ct2/show/NCT00860769	March 12, 2009	2009
NCT00860119	https://clinicaltrials.gov/ct2/show/NCT00860119	March 11, 2009	2009
NCT00859807	https://clinicaltrials.gov/ct2/show/NCT00859807	March 11, 2009	2009
NCT00859404	https://clinicaltrials.gov/ct2/show/NCT00859404	March 11, 2009	2009
NCT00856141	https://clinicaltrials.gov/ct2/show/NCT00856141	March 5, 2009	2009
NCT00855985	https://clinicaltrials.gov/ct2/show/NCT00855985	March 5, 2009	2009
NCT00855491	https://clinicaltrials.gov/ct2/show/NCT00855491	March 4, 2009	2009
NCT00847717	https://clinicaltrials.gov/ct2/show/NCT00847717	February 19, 2009	2009
NCT00840918	https://clinicaltrials.gov/ct2/show/NCT00840918	February 11, 2009	2009
NCT00838149	https://clinicaltrials.gov/ct2/show/NCT00838149	February 6, 2009	2009
NCT00836940	https://clinicaltrials.gov/ct2/show/NCT00836940	February 4, 2009	2009
NCT00832143	https://clinicaltrials.gov/ct2/show/NCT00832143	January 29, 2009	2009
NCT00824564	https://clinicaltrials.gov/ct2/show/NCT00824564	January 16, 2009	2009
NCT00821223	https://clinicaltrials.gov/ct2/show/NCT00821223	January 13, 2009	2009
NCT00819455	https://clinicaltrials.gov/ct2/show/NCT00819455	January 9, 2009	2009
NCT00811616	https://clinicaltrials.gov/ct2/show/NCT00811616	December 19, 2008	2008
NCT00810680	https://clinicaltrials.gov/ct2/show/NCT00810680	December 18, 2008	2008
NCT00808379	https://clinicaltrials.gov/ct2/show/NCT00808379	December 15, 2008	2008
NCT00804011	https://clinicaltrials.gov/ct2/show/NCT00804011	December 8, 2008	2008
NCT00801606	https://clinicaltrials.gov/ct2/show/NCT00801606	December 3, 2008	2008
NCT00796341	https://clinicaltrials.gov/ct2/show/NCT00796341	November 24, 2008	2008
NCT00779805	https://clinicaltrials.gov/ct2/show/NCT00779805	October 24, 2008	2008
NCT00778583	https://clinicaltrials.gov/ct2/show/NCT00778583	October 23, 2008	2008
NCT00778037	https://clinicaltrials.gov/ct2/show/NCT00778037	October 23, 2008	2008
NCT00776789	https://clinicaltrials.gov/ct2/show/NCT00776789	October 21, 2008	2008
NCT00775827	https://clinicaltrials.gov/ct2/show/NCT00775827	October 20, 2008	2008
NCT00775372	https://clinicaltrials.gov/ct2/show/NCT00775372	October 20, 2008	2008
NCT00775255	https://clinicaltrials.gov/ct2/show/NCT00775255	October 20, 2008	2008
NCT00774189	https://clinicaltrials.gov/ct2/show/NCT00774189	October 17, 2008	2008
NCT00772824	https://clinicaltrials.gov/ct2/show/NCT00772824	October 15, 2008	2008
NCT00772057	https://clinicaltrials.gov/ct2/show/NCT00772057	October 15, 2008	2008
NCT00766805	https://clinicaltrials.gov/ct2/show/NCT00766805	October 6, 2008	2008
NCT00762788	https://clinicaltrials.gov/ct2/show/NCT00762788	September 30, 2008	2008
NCT00761995	https://clinicaltrials.gov/ct2/show/NCT00761995	September 30, 2008	2008
NCT00758823	https://clinicaltrials.gov/ct2/show/NCT00758823	September 25, 2008	2008
NCT00757926	https://clinicaltrials.gov/ct2/show/NCT00757926	September 23, 2008	2008
NCT00753831	https://clinicaltrials.gov/ct2/show/NCT00753831	September 17, 2008	2008
NCT00750503	https://clinicaltrials.gov/ct2/show/NCT00750503	September 10, 2008	2008
NCT00747357	https://clinicaltrials.gov/ct2/show/NCT00747357	September 5, 2008	2008
NCT00741143	https://clinicaltrials.gov/ct2/show/NCT00741143	August 26, 2008	2008
NCT00739856	https://clinicaltrials.gov/ct2/show/NCT00739856	August 22, 2008	2008
NCT00739271	https://clinicaltrials.gov/ct2/show/NCT00739271	August 21, 2008	2008
NCT00738660	https://clinicaltrials.gov/ct2/show/NCT00738660	August 20, 2008	2008
NCT00732732	https://clinicaltrials.gov/ct2/show/NCT00732732	August 12, 2008	2008
NCT00727896	https://clinicaltrials.gov/ct2/show/NCT00727896	August 4, 2008	2008
NCT00717080	https://clinicaltrials.gov/ct2/show/NCT00717080	July 16, 2008	2008
NCT00715286	https://clinicaltrials.gov/ct2/show/NCT00715286	July 15, 2008	2008
NCT00709007	https://clinicaltrials.gov/ct2/show/NCT00709007	July 3, 2008	2008
NCT00704899	https://clinicaltrials.gov/ct2/show/NCT00704899	June 25, 2008	2008
NCT00703872	https://clinicaltrials.gov/ct2/show/NCT00703872	June 24, 2008	2008
NCT00702871	https://clinicaltrials.gov/ct2/show/NCT00702871	June 20, 2008	2008
NCT00698425	https://clinicaltrials.gov/ct2/show/NCT00698425	June 17, 2008	2008
NCT00698386	https://clinicaltrials.gov/ct2/show/NCT00698386	June 17, 2008	2008
NCT00698334	https://clinicaltrials.gov/ct2/show/NCT00698334	June 17, 2008	2008
NCT00698022	https://clinicaltrials.gov/ct2/show/NCT00698022	June 16, 2008	2008
NCT00694616	https://clinicaltrials.gov/ct2/show/NCT00694616	June 10, 2008	2008
NCT00692224	https://clinicaltrials.gov/ct2/show/NCT00692224	June 6, 2008	2008
NCT00687375	https://clinicaltrials.gov/ct2/show/NCT00687375	May 30, 2008	2008
NCT00683527	https://clinicaltrials.gov/ct2/show/NCT00683527	May 23, 2008	2008
NCT00681733	https://clinicaltrials.gov/ct2/show/NCT00681733	May 21, 2008	2008
NCT00656214	https://clinicaltrials.gov/ct2/show/NCT00656214	April 10, 2008	2008
NCT00655421	https://clinicaltrials.gov/ct2/show/NCT00655421	April 9, 2008	2008
NCT00653874	https://clinicaltrials.gov/ct2/show/NCT00653874	April 7, 2008	2008
NCT00652613	https://clinicaltrials.gov/ct2/show/NCT00652613	April 4, 2008	2008
NCT00644241	https://clinicaltrials.gov/ct2/show/NCT00644241	March 26, 2008	2008
NCT00641862	https://clinicaltrials.gov/ct2/show/NCT00641862	March 24, 2008	2008
NCT00629031	https://clinicaltrials.gov/ct2/show/NCT00629031	March 5, 2008	2008
NCT00628719	https://clinicaltrials.gov/ct2/show/NCT00628719	March 5, 2008	2008
NCT00624143	https://clinicaltrials.gov/ct2/show/NCT00624143	February 26, 2008	2008
NCT00621348	https://clinicaltrials.gov/ct2/show/NCT00621348	February 22, 2008	2008
NCT00618020	https://clinicaltrials.gov/ct2/show/NCT00618020	February 18, 2008	2008
NCT00617266	https://clinicaltrials.gov/ct2/show/NCT00617266	February 15, 2008	2008
NCT00610324	https://clinicaltrials.gov/ct2/show/NCT00610324	February 7, 2008	2008
NCT00610077	https://clinicaltrials.gov/ct2/show/NCT00610077	February 7, 2008	2008
NCT00606762	https://clinicaltrials.gov/ct2/show/NCT00606762	February 5, 2008	2008
NCT00597688	https://clinicaltrials.gov/ct2/show/NCT00597688	January 18, 2008	2008
NCT00565955	https://clinicaltrials.gov/ct2/show/NCT00565955	November 30, 2007	2007
NCT00554567	https://clinicaltrials.gov/ct2/show/NCT00554567	November 7, 2007	2007
NCT00553072	https://clinicaltrials.gov/ct2/show/NCT00553072	November 5, 2007	2007
NCT00548054	https://clinicaltrials.gov/ct2/show/NCT00548054	October 23, 2007	2007
NCT00536133	https://clinicaltrials.gov/ct2/show/NCT00536133	September 27, 2007	2007
NCT00534183	https://clinicaltrials.gov/ct2/show/NCT00534183	September 24, 2007	2007
NCT00534170	https://clinicaltrials.gov/ct2/show/NCT00534170	September 24, 2007	2007
NCT00522405	https://clinicaltrials.gov/ct2/show/NCT00522405	August 29, 2007	2007
NCT00517959	https://clinicaltrials.gov/ct2/show/NCT00517959	August 17, 2007	2007
NCT00514566	https://clinicaltrials.gov/ct2/show/NCT00514566	August 10, 2007	2007
NCT00511394	https://clinicaltrials.gov/ct2/show/NCT00511394	August 3, 2007	2007
NCT00511004	https://clinicaltrials.gov/ct2/show/NCT00511004	August 3, 2007	2007
NCT00510991	https://clinicaltrials.gov/ct2/show/NCT00510991	August 3, 2007	2007
NCT00507000	https://clinicaltrials.gov/ct2/show/NCT00507000	July 25, 2007	2007
NCT00502008	https://clinicaltrials.gov/ct2/show/NCT00502008	July 17, 2007	2007
NCT00497601	https://clinicaltrials.gov/ct2/show/NCT00497601	July 6, 2007	2007
NCT00497549	https://clinicaltrials.gov/ct2/show/NCT00497549	July 6, 2007	2007
NCT00495963	https://clinicaltrials.gov/ct2/show/NCT00495963	July 3, 2007	2007
NCT00495690	https://clinicaltrials.gov/ct2/show/NCT00495690	July 3, 2007	2007
NCT00490932	https://clinicaltrials.gov/ct2/show/NCT00490932	June 25, 2007	2007
NCT00486382	https://clinicaltrials.gov/ct2/show/NCT00486382	June 14, 2007	2007
NCT00483964	https://clinicaltrials.gov/ct2/show/NCT00483964	June 8, 2007	2007
NCT00479271	https://clinicaltrials.gov/ct2/show/NCT00479271	May 28, 2007	2007
NCT00476151	https://clinicaltrials.gov/ct2/show/NCT00476151	May 21, 2007	2007
NCT00475904	https://clinicaltrials.gov/ct2/show/NCT00475904	May 21, 2007	2007
NCT00470314	https://clinicaltrials.gov/ct2/show/NCT00470314	May 7, 2007	2007
NCT00468429	https://clinicaltrials.gov/ct2/show/NCT00468429	May 2, 2007	2007
NCT00467909	https://clinicaltrials.gov/ct2/show/NCT00467909	May 1, 2007	2007
NCT00457353	https://clinicaltrials.gov/ct2/show/NCT00457353	April 6, 2007	2007
NCT00455442	https://clinicaltrials.gov/ct2/show/NCT00455442	April 3, 2007	2007
NCT00455234	https://clinicaltrials.gov/ct2/show/NCT00455234	April 3, 2007	2007
NCT00449267	https://clinicaltrials.gov/ct2/show/NCT00449267	March 20, 2007	2007
NCT00449098	https://clinicaltrials.gov/ct2/show/NCT00449098	March 19, 2007	2007
NCT00448929	https://clinicaltrials.gov/ct2/show/NCT00448929	March 19, 2007	2007
NCT00448422	https://clinicaltrials.gov/ct2/show/NCT00448422	March 16, 2007	2007
NCT00447746	https://clinicaltrials.gov/ct2/show/NCT00447746	March 15, 2007	2007
NCT00446407	https://clinicaltrials.gov/ct2/show/NCT00446407	March 12, 2007	2007
NCT00439660	https://clinicaltrials.gov/ct2/show/NCT00439660	February 26, 2007	2007
NCT00430664	https://clinicaltrials.gov/ct2/show/NCT00430664	February 2, 2007	2007
NCT00428662	https://clinicaltrials.gov/ct2/show/NCT00428662	January 30, 2007	2007
NCT00422266	https://clinicaltrials.gov/ct2/show/NCT00422266	January 15, 2007	2007
NCT00421629	https://clinicaltrials.gov/ct2/show/NCT00421629	January 12, 2007	2007
NCT00421291	https://clinicaltrials.gov/ct2/show/NCT00421291	January 11, 2007	2007
NCT00419549	https://clinicaltrials.gov/ct2/show/NCT00419549	January 8, 2007	2007
NCT00419133	https://clinicaltrials.gov/ct2/show/NCT00419133	January 8, 2007	2007
NCT00415883	https://clinicaltrials.gov/ct2/show/NCT00415883	December 25, 2006	2006
NCT00415402	https://clinicaltrials.gov/ct2/show/NCT00415402	December 22, 2006	2006
NCT00413426	https://clinicaltrials.gov/ct2/show/NCT00413426	December 19, 2006	2006
NCT00410501	https://clinicaltrials.gov/ct2/show/NCT00410501	December 13, 2006	2006
NCT00409864	https://clinicaltrials.gov/ct2/show/NCT00409864	December 11, 2006	2006
NCT00407394	https://clinicaltrials.gov/ct2/show/NCT00407394	December 5, 2006	2006
NCT00403026	https://clinicaltrials.gov/ct2/show/NCT00403026	November 23, 2006	2006
NCT00401440	https://clinicaltrials.gov/ct2/show/NCT00401440	November 20, 2006	2006
NCT00399269	https://clinicaltrials.gov/ct2/show/NCT00399269	November 14, 2006	2006
NCT00399204	https://clinicaltrials.gov/ct2/show/NCT00399204	November 14, 2006	2006
NCT00396851	https://clinicaltrials.gov/ct2/show/NCT00396851	November 8, 2006	2006
NCT00396526	https://clinicaltrials.gov/ct2/show/NCT00396526	November 7, 2006	2006
NCT00396500	https://clinicaltrials.gov/ct2/show/NCT00396500	November 7, 2006	2006
NCT00395941	https://clinicaltrials.gov/ct2/show/NCT00395941	November 6, 2006	2006
NCT00391183	https://clinicaltrials.gov/ct2/show/NCT00391183	October 23, 2006	2006
NCT00380614	https://clinicaltrials.gov/ct2/show/NCT00380614	September 26, 2006	2006
NCT00376012	https://clinicaltrials.gov/ct2/show/NCT00376012	September 14, 2006	2006
NCT00375583	https://clinicaltrials.gov/ct2/show/NCT00375583	September 13, 2006	2006
NCT00375375	https://clinicaltrials.gov/ct2/show/NCT00375375	September 13, 2006	2006
NCT00370825	https://clinicaltrials.gov/ct2/show/NCT00370825	September 1, 2006	2006
NCT00355966	https://clinicaltrials.gov/ct2/show/NCT00355966	July 25, 2006	2006
NCT00355680	https://clinicaltrials.gov/ct2/show/NCT00355680	July 24, 2006	2006
NCT00355303	https://clinicaltrials.gov/ct2/show/NCT00355303	July 21, 2006	2006
NCT00353561	https://clinicaltrials.gov/ct2/show/NCT00353561	July 18, 2006	2006
NCT00351702	https://clinicaltrials.gov/ct2/show/NCT00351702	July 13, 2006	2006
NCT00351429	https://clinicaltrials.gov/ct2/show/NCT00351429	July 12, 2006	2006
NCT00347542	https://clinicaltrials.gov/ct2/show/NCT00347542	July 4, 2006	2006
NCT00333944	https://clinicaltrials.gov/ct2/show/NCT00333944	June 6, 2006	2006
NCT00332657	https://clinicaltrials.gov/ct2/show/NCT00332657	June 2, 2006	2006
NCT00332306	https://clinicaltrials.gov/ct2/show/NCT00332306	June 1, 2006	2006
NCT00320853	https://clinicaltrials.gov/ct2/show/NCT00320853	May 3, 2006	2006
NCT00319358	https://clinicaltrials.gov/ct2/show/NCT00319358	April 27, 2006	2006
NCT00314483	https://clinicaltrials.gov/ct2/show/NCT00314483	April 14, 2006	2006
NCT00312299	https://clinicaltrials.gov/ct2/show/NCT00312299	April 10, 2006	2006
NCT00310505	https://clinicaltrials.gov/ct2/show/NCT00310505	April 4, 2006	2006
NCT00289224	https://clinicaltrials.gov/ct2/show/NCT00289224	February 9, 2006	2006
NCT00280111	https://clinicaltrials.gov/ct2/show/NCT00280111	January 20, 2006	2006
NCT00279240	https://clinicaltrials.gov/ct2/show/NCT00279240	January 19, 2006	2006
NCT00278746	https://clinicaltrials.gov/ct2/show/NCT00278746	January 18, 2006	2006
NCT00278681	https://clinicaltrials.gov/ct2/show/NCT00278681	January 18, 2006	2006
NCT00276991	https://clinicaltrials.gov/ct2/show/NCT00276991	January 13, 2006	2006
NCT00272142	https://clinicaltrials.gov/ct2/show/NCT00272142	January 4, 2006	2006
NCT00272116	https://clinicaltrials.gov/ct2/show/NCT00272116	January 4, 2006	2006
NCT00271778	https://clinicaltrials.gov/ct2/show/NCT00271778	January 4, 2006	2006
NCT00263393	https://clinicaltrials.gov/ct2/show/NCT00263393	December 8, 2005	2005
NCT00259337	https://clinicaltrials.gov/ct2/show/NCT00259337	November 29, 2005	2005
NCT00257374	https://clinicaltrials.gov/ct2/show/NCT00257374	November 22, 2005	2005
NCT00255385	https://clinicaltrials.gov/ct2/show/NCT00255385	November 18, 2005	2005
NCT00237848	https://clinicaltrials.gov/ct2/show/NCT00237848	October 12, 2005	2005
NCT00222547	https://clinicaltrials.gov/ct2/show/NCT00222547	September 22, 2005	2005
NCT00218686	https://clinicaltrials.gov/ct2/show/NCT00218686	September 22, 2005	2005
NCT00216268	https://clinicaltrials.gov/ct2/show/NCT00216268	September 22, 2005	2005
NCT00213161	https://clinicaltrials.gov/ct2/show/NCT00213161	September 21, 2005	2005
NCT00198887	https://clinicaltrials.gov/ct2/show/NCT00198887	September 20, 2005	2005
NCT00198848	https://clinicaltrials.gov/ct2/show/NCT00198848	September 20, 2005	2005
NCT00198835	https://clinicaltrials.gov/ct2/show/NCT00198835	September 20, 2005	2005
NCT00198653	https://clinicaltrials.gov/ct2/show/NCT00198653	September 20, 2005	2005
NCT00193843	https://clinicaltrials.gov/ct2/show/NCT00193843	September 19, 2005	2005
NCT00193830	https://clinicaltrials.gov/ct2/show/NCT00193830	September 19, 2005	2005
NCT00193817	https://clinicaltrials.gov/ct2/show/NCT00193817	September 19, 2005	2005
NCT00193791	https://clinicaltrials.gov/ct2/show/NCT00193791	September 19, 2005	2005
NCT00193778	https://clinicaltrials.gov/ct2/show/NCT00193778	September 19, 2005	2005
NCT00193726	https://clinicaltrials.gov/ct2/show/NCT00193726	September 19, 2005	2005
NCT00189397	https://clinicaltrials.gov/ct2/show/NCT00189397	September 19, 2005	2005
NCT00170534	https://clinicaltrials.gov/ct2/show/NCT00170534	September 15, 2005	2005
NCT00147862	https://clinicaltrials.gov/ct2/show/NCT00147862	September 7, 2005	2005
NCT00128817	https://clinicaltrials.gov/ct2/show/NCT00128817	August 10, 2005	2005
NCT00128362	https://clinicaltrials.gov/ct2/show/NCT00128362	August 9, 2005	2005
NCT00125008	https://clinicaltrials.gov/ct2/show/NCT00125008	July 29, 2005	2005
NCT00123669	https://clinicaltrials.gov/ct2/show/NCT00123669	July 25, 2005	2005
NCT00119197	https://clinicaltrials.gov/ct2/show/NCT00119197	July 13, 2005	2005
NCT00114868	https://clinicaltrials.gov/ct2/show/NCT00114868	June 20, 2005	2005
NCT00097123	https://clinicaltrials.gov/ct2/show/NCT00097123	November 18, 2004	2004
NCT00090506	https://clinicaltrials.gov/ct2/show/NCT00090506	August 27, 2004	2004
NCT00061321	https://clinicaltrials.gov/ct2/show/NCT00061321	May 28, 2003	2003
NCT01030627	https://clinicaltrials.gov/ct2/show/NCT01030627	December 11, 2009	2009
NCT00827931	https://clinicaltrials.gov/ct2/show/NCT00827931	January 23, 2009	2009
NCT00696969	https://clinicaltrials.gov/ct2/show/NCT00696969	June 13, 2008	2008
NCT00666133	https://clinicaltrials.gov/ct2/show/NCT00666133	April 24, 2008	2008
NCT00557362	https://clinicaltrials.gov/ct2/show/NCT00557362	November 14, 2007	2007
NCT00405301	https://clinicaltrials.gov/ct2/show/NCT00405301	November 30, 2006	2006
NCT00371995	https://clinicaltrials.gov/ct2/show/NCT00371995	September 6, 2006	2006
NCT00370968	https://clinicaltrials.gov/ct2/show/NCT00370968	September 1, 2006	2006
NCT00341328	https://clinicaltrials.gov/ct2/show/NCT00341328	June 21, 2006	2006
NCT00898521	https://clinicaltrials.gov/ct2/show/NCT00898521	May 12, 2009	2009
NCT00791466	https://clinicaltrials.gov/ct2/show/NCT00791466	November 14, 2008	2008
NCT00318721	https://clinicaltrials.gov/ct2/show/NCT00318721	April 27, 2006	2006
NCT01003587	https://clinicaltrials.gov/ct2/show/NCT01003587	October 29, 2009	2009
NCT00657670	https://clinicaltrials.gov/ct2/show/NCT00657670	April 14, 2008	2008
NCT00651586	https://clinicaltrials.gov/ct2/show/NCT00651586	April 3, 2008	2008
NCT00651573	https://clinicaltrials.gov/ct2/show/NCT00651573	April 3, 2008	2008
NCT00624975	https://clinicaltrials.gov/ct2/show/NCT00624975	February 28, 2008	2008
NCT00576459	https://clinicaltrials.gov/ct2/show/NCT00576459	December 19, 2007	2007
NCT00518089	https://clinicaltrials.gov/ct2/show/NCT00518089	August 20, 2007	2007
NCT00310661	https://clinicaltrials.gov/ct2/show/NCT00310661	April 4, 2006	2006
NCT00282919	https://clinicaltrials.gov/ct2/show/NCT00282919	January 27, 2006	2006
NCT00915369	https://clinicaltrials.gov/ct2/show/NCT00915369	June 8, 2009	2009
NCT00674908	https://clinicaltrials.gov/ct2/show/NCT00674908	May 8, 2008	2008
NCT00537537	https://clinicaltrials.gov/ct2/show/NCT00537537	October 1, 2007	2007
NCT00518596	https://clinicaltrials.gov/ct2/show/NCT00518596	August 21, 2007	2007
NCT00473668	https://clinicaltrials.gov/ct2/show/NCT00473668	May 15, 2007	2007
NCT00441259	https://clinicaltrials.gov/ct2/show/NCT00441259	February 28, 2007	2007
NCT00408018	https://clinicaltrials.gov/ct2/show/NCT00408018	December 5, 2006	2006
NCT00381394	https://clinicaltrials.gov/ct2/show/NCT00381394	September 27, 2006	2006
NCT00347386	https://clinicaltrials.gov/ct2/show/NCT00347386	July 4, 2006	2006
NCT00260351	https://clinicaltrials.gov/ct2/show/NCT00260351	December 1, 2005	2005
NCT00191789	https://clinicaltrials.gov/ct2/show/NCT00191789	September 19, 2005	2005
NCT00160277	https://clinicaltrials.gov/ct2/show/NCT00160277	September 12, 2005	2005
NCT00996736	https://clinicaltrials.gov/ct2/show/NCT00996736	October 16, 2009	2009
NCT00299195	https://clinicaltrials.gov/ct2/show/NCT00299195	March 6, 2006	2006
NCT00883870	https://clinicaltrials.gov/ct2/show/NCT00883870	April 20, 2009	2009
NCT00883727	https://clinicaltrials.gov/ct2/show/NCT00883727	April 20, 2009	2009
NCT00843986	https://clinicaltrials.gov/ct2/show/NCT00843986	February 13, 2009	2009
NCT00814710	https://clinicaltrials.gov/ct2/show/NCT00814710	December 25, 2008	2008
NCT00617812	https://clinicaltrials.gov/ct2/show/NCT00617812	February 18, 2008	2008
NCT00344032	https://clinicaltrials.gov/ct2/show/NCT00344032	June 26, 2006	2006
NCT00327730	https://clinicaltrials.gov/ct2/show/NCT00327730	May 18, 2006	2006
NCT00316147	https://clinicaltrials.gov/ct2/show/NCT00316147	April 20, 2006	2006
NCT00289172	https://clinicaltrials.gov/ct2/show/NCT00289172	February 9, 2006	2006
NCT00216346	https://clinicaltrials.gov/ct2/show/NCT00216346	September 22, 2005	2005
NCT00639184	https://clinicaltrials.gov/ct2/show/NCT00639184	March 20, 2008	2008
NCT00529451	https://clinicaltrials.gov/ct2/show/NCT00529451	September 14, 2007	2007
NCT00198601	https://clinicaltrials.gov/ct2/show/NCT00198601	September 20, 2005	2005
NCT00781573	https://clinicaltrials.gov/ct2/show/NCT00781573	October 29, 2008	2008
NCT00432341	https://clinicaltrials.gov/ct2/show/NCT00432341	February 7, 2007	2007
NCT00407498	https://clinicaltrials.gov/ct2/show/NCT00407498	December 5, 2006	2006
NCT00340379	https://clinicaltrials.gov/ct2/show/NCT00340379	June 21, 2006	2006
NCT00111943	https://clinicaltrials.gov/ct2/show/NCT00111943	May 27, 2005	2005
NCT00882063	https://clinicaltrials.gov/ct2/show/NCT00882063	April 16, 2009	2009
NCT00840190	https://clinicaltrials.gov/ct2/show/NCT00840190	February 10, 2009	2009
NCT00753064	https://clinicaltrials.gov/ct2/show/NCT00753064	September 16, 2008	2008
NCT00592527	https://clinicaltrials.gov/ct2/show/NCT00592527	January 14, 2008	2008
NCT00548067	https://clinicaltrials.gov/ct2/show/NCT00548067	October 23, 2007	2007
NCT00195481	https://clinicaltrials.gov/ct2/show/NCT00195481	September 19, 2005	2005
NCT00984802	https://clinicaltrials.gov/ct2/show/NCT00984802	September 25, 2009	2009
NCT00606489	https://clinicaltrials.gov/ct2/show/NCT00606489	February 4, 2008	2008
NCT00362050	https://clinicaltrials.gov/ct2/show/NCT00362050	August 9, 2006	2006
NCT00324168	https://clinicaltrials.gov/ct2/show/NCT00324168	May 10, 2006	2006
NCT00018954	https://clinicaltrials.gov/ct2/show/NCT00018954	June 12, 2003	2003
NCT00860210	https://clinicaltrials.gov/ct2/show/NCT00860210	March 12, 2009	2009
NCT00908778	https://clinicaltrials.gov/ct2/show/NCT00908778	May 27, 2009	2009
NCT00153777	https://clinicaltrials.gov/ct2/show/NCT00153777	September 12, 2005	2005
NCT00737152	https://clinicaltrials.gov/ct2/show/NCT00737152	August 18, 2008	2008
NCT00899054	https://clinicaltrials.gov/ct2/show/NCT00899054	May 12, 2009	2009
NCT00661115	https://clinicaltrials.gov/ct2/show/NCT00661115	April 18, 2008	2008
NCT00631943	https://clinicaltrials.gov/ct2/show/NCT00631943	March 10, 2008	2008
NCT00500409	https://clinicaltrials.gov/ct2/show/NCT00500409	July 12, 2007	2007
NCT00019409	https://clinicaltrials.gov/ct2/show/NCT00019409	February 27, 2004	2004
NCT00357552	https://clinicaltrials.gov/ct2/show/NCT00357552	July 27, 2006	2006
NCT00122746	https://clinicaltrials.gov/ct2/show/NCT00122746	July 22, 2005	2005
NCT00807326	https://clinicaltrials.gov/ct2/show/NCT00807326	December 11, 2008	2008
NCT00710060	https://clinicaltrials.gov/ct2/show/NCT00710060	July 3, 2008	2008
NCT00440999	https://clinicaltrials.gov/ct2/show/NCT00440999	February 27, 2007	2007
NCT00918879	https://clinicaltrials.gov/ct2/show/NCT00918879	June 11, 2009	2009
NCT00923702	https://clinicaltrials.gov/ct2/show/NCT00923702	June 18, 2009	2009
NCT00936780	https://clinicaltrials.gov/ct2/show/NCT00936780	July 10, 2009	2009
NCT00898287	https://clinicaltrials.gov/ct2/show/NCT00898287	May 12, 2009	2009
NCT00704509	https://clinicaltrials.gov/ct2/show/NCT00704509	June 25, 2008	2008
NCT00680940	https://clinicaltrials.gov/ct2/show/NCT00680940	May 20, 2008	2008
NCT00776165	https://clinicaltrials.gov/ct2/show/NCT00776165	October 21, 2008	2008
NCT00669565	https://clinicaltrials.gov/ct2/show/NCT00669565	April 30, 2008	2008
NCT00690937	https://clinicaltrials.gov/ct2/show/NCT00690937	June 5, 2008	2008
NCT00604955	https://clinicaltrials.gov/ct2/show/NCT00604955	January 30, 2008	2008
NCT00517712	https://clinicaltrials.gov/ct2/show/NCT00517712	August 17, 2007	2007
NCT00494533	https://clinicaltrials.gov/ct2/show/NCT00494533	June 29, 2007	2007
NCT00093275	https://clinicaltrials.gov/ct2/show/NCT00093275	October 7, 2004	2004
NCT00481117	https://clinicaltrials.gov/ct2/show/NCT00481117	June 1, 2007	2007
NCT00482027	https://clinicaltrials.gov/ct2/show/NCT00482027	June 4, 2007	2007
NCT00435487	https://clinicaltrials.gov/ct2/show/NCT00435487	February 15, 2007	2007
NCT00445328	https://clinicaltrials.gov/ct2/show/NCT00445328	March 8, 2007	2007
NCT00438607	https://clinicaltrials.gov/ct2/show/NCT00438607	February 22, 2007	2007
NCT00360607	https://clinicaltrials.gov/ct2/show/NCT00360607	August 4, 2006	2006
NCT00265226	https://clinicaltrials.gov/ct2/show/NCT00265226	December 14, 2005	2005
NCT00235898	https://clinicaltrials.gov/ct2/show/NCT00235898	October 12, 2005	2005
NCT00163410	https://clinicaltrials.gov/ct2/show/NCT00163410	September 14, 2005	2005
NCT00537329	https://clinicaltrials.gov/ct2/show/NCT00537329	October 1, 2007	2007
NCT00357357	https://clinicaltrials.gov/ct2/show/NCT00357357	July 27, 2006	2006
NCT00074841	https://clinicaltrials.gov/ct2/show/NCT00074841	December 24, 2003	2003
NCT00527319	https://clinicaltrials.gov/ct2/show/NCT00527319	September 10, 2007	2007
NCT00569062	https://clinicaltrials.gov/ct2/show/NCT00569062	December 6, 2007	2007
NCT00338273	https://clinicaltrials.gov/ct2/show/NCT00338273	June 20, 2006	2006
NCT00621140	https://clinicaltrials.gov/ct2/show/NCT00621140	February 22, 2008	2008
NCT00514904	https://clinicaltrials.gov/ct2/show/NCT00514904	August 10, 2007	2007
NCT00435591	https://clinicaltrials.gov/ct2/show/NCT00435591	February 15, 2007	2007
NCT00464815	https://clinicaltrials.gov/ct2/show/NCT00464815	April 24, 2007	2007
NCT01040325	https://clinicaltrials.gov/ct2/show/NCT01040325	December 29, 2009	2009
NCT00864383	https://clinicaltrials.gov/ct2/show/NCT00864383	March 18, 2009	2009
NCT00381342	https://clinicaltrials.gov/ct2/show/NCT00381342	September 27, 2006	2006
NCT00997035	https://clinicaltrials.gov/ct2/show/NCT00997035	October 16, 2009	2009
NCT00637572	https://clinicaltrials.gov/ct2/show/NCT00637572	March 18, 2008	2008
NCT01028495	https://clinicaltrials.gov/ct2/show/NCT01028495	December 9, 2009	2009
NCT00422227	https://clinicaltrials.gov/ct2/show/NCT00422227	January 15, 2007	2007
NCT00472953	https://clinicaltrials.gov/ct2/show/NCT00472953	May 14, 2007	2007
NCT00961662	https://clinicaltrials.gov/ct2/show/NCT00961662	August 19, 2009	2009
NCT01029886	https://clinicaltrials.gov/ct2/show/NCT01029886	December 10, 2009	2009
NCT01027949	https://clinicaltrials.gov/ct2/show/NCT01027949	December 9, 2009	2009
NCT00970424	https://clinicaltrials.gov/ct2/show/NCT00970424	September 2, 2009	2009
NCT00958776	https://clinicaltrials.gov/ct2/show/NCT00958776	August 13, 2009	2009
NCT00955747	https://clinicaltrials.gov/ct2/show/NCT00955747	August 10, 2009	2009
NCT00947557	https://clinicaltrials.gov/ct2/show/NCT00947557	July 28, 2009	2009
NCT00938730	https://clinicaltrials.gov/ct2/show/NCT00938730	July 14, 2009	2009
NCT00946985	https://clinicaltrials.gov/ct2/show/NCT00946985	July 27, 2009	2009
NCT00926068	https://clinicaltrials.gov/ct2/show/NCT00926068	June 23, 2009	2009
NCT00920582	https://clinicaltrials.gov/ct2/show/NCT00920582	June 15, 2009	2009
NCT00917384	https://clinicaltrials.gov/ct2/show/NCT00917384	June 10, 2009	2009
NCT00368069	https://clinicaltrials.gov/ct2/show/NCT00368069	August 24, 2006	2006
NCT00866970	https://clinicaltrials.gov/ct2/show/NCT00866970	March 23, 2009	2009
NCT00858871	https://clinicaltrials.gov/ct2/show/NCT00858871	March 10, 2009	2009
NCT00850239	https://clinicaltrials.gov/ct2/show/NCT00850239	February 24, 2009	2009
NCT00848549	https://clinicaltrials.gov/ct2/show/NCT00848549	February 20, 2009	2009
NCT00798161	https://clinicaltrials.gov/ct2/show/NCT00798161	November 25, 2008	2008
NCT00796614	https://clinicaltrials.gov/ct2/show/NCT00796614	November 24, 2008	2008
NCT00736099	https://clinicaltrials.gov/ct2/show/NCT00736099	August 15, 2008	2008
NCT00736151	https://clinicaltrials.gov/ct2/show/NCT00736151	August 15, 2008	2008
NCT00744497	https://clinicaltrials.gov/ct2/show/NCT00744497	September 1, 2008	2008
NCT00699998	https://clinicaltrials.gov/ct2/show/NCT00699998	June 18, 2008	2008
NCT00802841	https://clinicaltrials.gov/ct2/show/NCT00802841	December 5, 2008	2008
NCT00694707	https://clinicaltrials.gov/ct2/show/NCT00694707	June 10, 2008	2008
NCT00694928	https://clinicaltrials.gov/ct2/show/NCT00694928	June 11, 2008	2008
NCT00677053	https://clinicaltrials.gov/ct2/show/NCT00677053	May 13, 2008	2008
NCT00690638	https://clinicaltrials.gov/ct2/show/NCT00690638	June 4, 2008	2008
NCT00774930	https://clinicaltrials.gov/ct2/show/NCT00774930	October 17, 2008	2008
NCT00658528	https://clinicaltrials.gov/ct2/show/NCT00658528	April 15, 2008	2008
NCT00658775	https://clinicaltrials.gov/ct2/show/NCT00658775	April 15, 2008	2008
NCT00657150	https://clinicaltrials.gov/ct2/show/NCT00657150	April 14, 2008	2008
NCT00700310	https://clinicaltrials.gov/ct2/show/NCT00700310	June 18, 2008	2008
NCT00775138	https://clinicaltrials.gov/ct2/show/NCT00775138	October 17, 2008	2008
NCT00731549	https://clinicaltrials.gov/ct2/show/NCT00731549	August 11, 2008	2008
NCT00890305	https://clinicaltrials.gov/ct2/show/NCT00890305	April 29, 2009	2009
NCT00616330	https://clinicaltrials.gov/ct2/show/NCT00616330	February 15, 2008	2008
NCT00615433	https://clinicaltrials.gov/ct2/show/NCT00615433	February 14, 2008	2008
NCT00722137	https://clinicaltrials.gov/ct2/show/NCT00722137	July 25, 2008	2008
NCT00601250	https://clinicaltrials.gov/ct2/show/NCT00601250	January 28, 2008	2008
NCT00867516	https://clinicaltrials.gov/ct2/show/NCT00867516	March 23, 2009	2009
NCT00705783	https://clinicaltrials.gov/ct2/show/NCT00705783	June 26, 2008	2008
NCT00701714	https://clinicaltrials.gov/ct2/show/NCT00701714	June 19, 2008	2008
NCT00698932	https://clinicaltrials.gov/ct2/show/NCT00698932	June 17, 2008	2008
NCT00627640	https://clinicaltrials.gov/ct2/show/NCT00627640	March 3, 2008	2008
NCT00622284	https://clinicaltrials.gov/ct2/show/NCT00622284	February 25, 2008	2008
NCT00686959	https://clinicaltrials.gov/ct2/show/NCT00686959	May 30, 2008	2008
NCT00617552	https://clinicaltrials.gov/ct2/show/NCT00617552	February 18, 2008	2008
NCT00606502	https://clinicaltrials.gov/ct2/show/NCT00606502	February 4, 2008	2008
NCT00676338	https://clinicaltrials.gov/ct2/show/NCT00676338	May 13, 2008	2008
NCT00605683	https://clinicaltrials.gov/ct2/show/NCT00605683	January 31, 2008	2008
NCT00554229	https://clinicaltrials.gov/ct2/show/NCT00554229	November 6, 2007	2007
NCT00664183	https://clinicaltrials.gov/ct2/show/NCT00664183	April 22, 2008	2008
NCT00663260	https://clinicaltrials.gov/ct2/show/NCT00663260	April 22, 2008	2008
NCT00550238	https://clinicaltrials.gov/ct2/show/NCT00550238	October 29, 2007	2007
NCT00550173	https://clinicaltrials.gov/ct2/show/NCT00550173	October 29, 2007	2007
NCT00545740	https://clinicaltrials.gov/ct2/show/NCT00545740	October 17, 2007	2007
NCT00643734	https://clinicaltrials.gov/ct2/show/NCT00643734	March 26, 2008	2008
NCT00565708	https://clinicaltrials.gov/ct2/show/NCT00565708	November 30, 2007	2007
NCT00525577	https://clinicaltrials.gov/ct2/show/NCT00525577	September 6, 2007	2007
NCT00790920	https://clinicaltrials.gov/ct2/show/NCT00790920	November 14, 2008	2008
NCT00621855	https://clinicaltrials.gov/ct2/show/NCT00621855	February 22, 2008	2008
NCT00518713	https://clinicaltrials.gov/ct2/show/NCT00518713	August 21, 2007	2007
NCT00514527	https://clinicaltrials.gov/ct2/show/NCT00514527	August 10, 2007	2007
NCT00601523	https://clinicaltrials.gov/ct2/show/NCT00601523	January 28, 2008	2008
NCT00538863	https://clinicaltrials.gov/ct2/show/NCT00538863	October 3, 2007	2007
NCT00355355	https://clinicaltrials.gov/ct2/show/NCT00355355	July 21, 2006	2006
NCT00497809	https://clinicaltrials.gov/ct2/show/NCT00497809	July 9, 2007	2007
NCT00496769	https://clinicaltrials.gov/ct2/show/NCT00496769	July 4, 2007	2007
NCT00488631	https://clinicaltrials.gov/ct2/show/NCT00488631	June 20, 2007	2007
NCT00484198	https://clinicaltrials.gov/ct2/show/NCT00484198	June 8, 2007	2007
NCT00490035	https://clinicaltrials.gov/ct2/show/NCT00490035	June 22, 2007	2007
NCT00477672	https://clinicaltrials.gov/ct2/show/NCT00477672	May 24, 2007	2007
NCT00559871	https://clinicaltrials.gov/ct2/show/NCT00559871	November 16, 2007	2007
NCT00559585	https://clinicaltrials.gov/ct2/show/NCT00559585	November 16, 2007	2007
NCT00479401	https://clinicaltrials.gov/ct2/show/NCT00479401	May 28, 2007	2007
NCT00465491	https://clinicaltrials.gov/ct2/show/NCT00465491	April 25, 2007	2007
NCT00463567	https://clinicaltrials.gov/ct2/show/NCT00463567	April 20, 2007	2007
NCT00487539	https://clinicaltrials.gov/ct2/show/NCT00487539	June 18, 2007	2007
NCT00457002	https://clinicaltrials.gov/ct2/show/NCT00457002	April 5, 2007	2007
NCT00533377	https://clinicaltrials.gov/ct2/show/NCT00533377	September 21, 2007	2007
NCT00694135	https://clinicaltrials.gov/ct2/show/NCT00694135	June 10, 2008	2008
NCT00463294	https://clinicaltrials.gov/ct2/show/NCT00463294	April 20, 2007	2007
NCT00445679	https://clinicaltrials.gov/ct2/show/NCT00445679	March 9, 2007	2007
NCT00452569	https://clinicaltrials.gov/ct2/show/NCT00452569	March 27, 2007	2007
NCT00518323	https://clinicaltrials.gov/ct2/show/NCT00518323	August 20, 2007	2007
NCT00672386	https://clinicaltrials.gov/ct2/show/NCT00672386	May 6, 2008	2008
NCT00511459	https://clinicaltrials.gov/ct2/show/NCT00511459	August 3, 2007	2007
NCT00660179	https://clinicaltrials.gov/ct2/show/NCT00660179	April 17, 2008	2008
NCT00430677	https://clinicaltrials.gov/ct2/show/NCT00430677	February 2, 2007	2007
NCT00500331	https://clinicaltrials.gov/ct2/show/NCT00500331	July 12, 2007	2007
NCT00644449	https://clinicaltrials.gov/ct2/show/NCT00644449	March 26, 2008	2008
NCT00643227	https://clinicaltrials.gov/ct2/show/NCT00643227	March 26, 2008	2008
NCT00490971	https://clinicaltrials.gov/ct2/show/NCT00490971	June 25, 2007	2007
NCT00412984	https://clinicaltrials.gov/ct2/show/NCT00412984	December 19, 2006	2006
NCT00412776	https://clinicaltrials.gov/ct2/show/NCT00412776	December 18, 2006	2006
NCT00415194	https://clinicaltrials.gov/ct2/show/NCT00415194	December 22, 2006	2006
NCT00410410	https://clinicaltrials.gov/ct2/show/NCT00410410	December 12, 2006	2006
NCT00624351	https://clinicaltrials.gov/ct2/show/NCT00624351	February 27, 2008	2008
NCT00431561	https://clinicaltrials.gov/ct2/show/NCT00431561	February 6, 2007	2007
NCT00475852	https://clinicaltrials.gov/ct2/show/NCT00475852	May 21, 2007	2007
NCT00611026	https://clinicaltrials.gov/ct2/show/NCT00611026	February 8, 2008	2008
NCT00404742	https://clinicaltrials.gov/ct2/show/NCT00404742	November 29, 2006	2006
NCT00404612	https://clinicaltrials.gov/ct2/show/NCT00404612	November 29, 2006	2006
NCT00599911	https://clinicaltrials.gov/ct2/show/NCT00599911	January 24, 2008	2008
NCT00466167	https://clinicaltrials.gov/ct2/show/NCT00466167	April 27, 2007	2007
NCT00391872	https://clinicaltrials.gov/ct2/show/NCT00391872	October 25, 2006	2006
NCT01012037	https://clinicaltrials.gov/ct2/show/NCT01012037	November 11, 2009	2009
NCT00596492	https://clinicaltrials.gov/ct2/show/NCT00596492	January 17, 2008	2008
NCT00389519	https://clinicaltrials.gov/ct2/show/NCT00389519	October 19, 2006	2006
NCT00589914	https://clinicaltrials.gov/ct2/show/NCT00589914	January 10, 2008	2008
NCT00387088	https://clinicaltrials.gov/ct2/show/NCT00387088	October 12, 2006	2006
NCT00391222	https://clinicaltrials.gov/ct2/show/NCT00391222	October 23, 2006	2006
NCT00385697	https://clinicaltrials.gov/ct2/show/NCT00385697	October 11, 2006	2006
NCT00384176	https://clinicaltrials.gov/ct2/show/NCT00384176	October 5, 2006	2006
NCT00412373	https://clinicaltrials.gov/ct2/show/NCT00412373	December 18, 2006	2006
NCT00577460	https://clinicaltrials.gov/ct2/show/NCT00577460	December 20, 2007	2007
NCT00402272	https://clinicaltrials.gov/ct2/show/NCT00402272	November 22, 2006	2006
NCT00558311	https://clinicaltrials.gov/ct2/show/NCT00558311	November 14, 2007	2007
NCT00362323	https://clinicaltrials.gov/ct2/show/NCT00362323	August 10, 2006	2006
NCT00362232	https://clinicaltrials.gov/ct2/show/NCT00362232	August 9, 2006	2006
NCT00358215	https://clinicaltrials.gov/ct2/show/NCT00358215	July 31, 2006	2006
NCT00549718	https://clinicaltrials.gov/ct2/show/NCT00549718	October 26, 2007	2007
NCT00353587	https://clinicaltrials.gov/ct2/show/NCT00353587	July 18, 2006	2006
NCT00424476	https://clinicaltrials.gov/ct2/show/NCT00424476	January 19, 2007	2007
NCT00542919	https://clinicaltrials.gov/ct2/show/NCT00542919	October 12, 2007	2007
NCT00949910	https://clinicaltrials.gov/ct2/show/NCT00949910	July 31, 2009	2009
NCT00537381	https://clinicaltrials.gov/ct2/show/NCT00537381	October 1, 2007	2007
NCT00340704	https://clinicaltrials.gov/ct2/show/NCT00340704	June 21, 2006	2006
NCT00338286	https://clinicaltrials.gov/ct2/show/NCT00338286	June 20, 2006	2006
NCT00530166	https://clinicaltrials.gov/ct2/show/NCT00530166	September 17, 2007	2007
NCT00410202	https://clinicaltrials.gov/ct2/show/NCT00410202	December 12, 2006	2006
NCT00523042	https://clinicaltrials.gov/ct2/show/NCT00523042	August 30, 2007	2007
NCT00363415	https://clinicaltrials.gov/ct2/show/NCT00363415	August 15, 2006	2006
NCT00329238	https://clinicaltrials.gov/ct2/show/NCT00329238	May 24, 2006	2006
NCT00327015	https://clinicaltrials.gov/ct2/show/NCT00327015	May 17, 2006	2006
NCT00325780	https://clinicaltrials.gov/ct2/show/NCT00325780	May 15, 2006	2006
NCT00325403	https://clinicaltrials.gov/ct2/show/NCT00325403	May 12, 2006	2006
NCT00509106	https://clinicaltrials.gov/ct2/show/NCT00509106	July 31, 2007	2007
NCT00504881	https://clinicaltrials.gov/ct2/show/NCT00504881	July 20, 2007	2007
NCT00348309	https://clinicaltrials.gov/ct2/show/NCT00348309	July 4, 2006	2006
NCT00312806	https://clinicaltrials.gov/ct2/show/NCT00312806	April 11, 2006	2006
NCT00314184	https://clinicaltrials.gov/ct2/show/NCT00314184	April 13, 2006	2006
NCT00312845	https://clinicaltrials.gov/ct2/show/NCT00312845	April 11, 2006	2006
NCT00483548	https://clinicaltrials.gov/ct2/show/NCT00483548	June 7, 2007	2007
NCT01001702	https://clinicaltrials.gov/ct2/show/NCT01001702	October 27, 2009	2009
NCT00300950	https://clinicaltrials.gov/ct2/show/NCT00300950	March 10, 2006	2006
NCT00297115	https://clinicaltrials.gov/ct2/show/NCT00297115	February 28, 2006	2006
NCT00295633	https://clinicaltrials.gov/ct2/show/NCT00295633	February 24, 2006	2006
NCT00477295	https://clinicaltrials.gov/ct2/show/NCT00477295	May 23, 2007	2007
NCT00294996	https://clinicaltrials.gov/ct2/show/NCT00294996	February 22, 2006	2006
NCT00291330	https://clinicaltrials.gov/ct2/show/NCT00291330	February 14, 2006	2006
NCT00316082	https://clinicaltrials.gov/ct2/show/NCT00316082	April 20, 2006	2006
NCT00354094	https://clinicaltrials.gov/ct2/show/NCT00354094	July 20, 2006	2006
NCT00457626	https://clinicaltrials.gov/ct2/show/NCT00457626	April 6, 2007	2007
NCT00448305	https://clinicaltrials.gov/ct2/show/NCT00448305	March 16, 2007	2007
NCT00262600	https://clinicaltrials.gov/ct2/show/NCT00262600	December 7, 2005	2005
NCT00444925	https://clinicaltrials.gov/ct2/show/NCT00444925	March 8, 2007	2007
NCT00332917	https://clinicaltrials.gov/ct2/show/NCT00332917	June 2, 2006	2006
NCT00261443	https://clinicaltrials.gov/ct2/show/NCT00261443	December 5, 2005	2005
NCT00440193	https://clinicaltrials.gov/ct2/show/NCT00440193	February 26, 2007	2007
NCT00259870	https://clinicaltrials.gov/ct2/show/NCT00259870	December 1, 2005	2005
NCT00265382	https://clinicaltrials.gov/ct2/show/NCT00265382	December 14, 2005	2005
NCT00257192	https://clinicaltrials.gov/ct2/show/NCT00257192	November 22, 2005	2005
NCT00256750	https://clinicaltrials.gov/ct2/show/NCT00256750	November 22, 2005	2005
NCT00249249	https://clinicaltrials.gov/ct2/show/NCT00249249	November 7, 2005	2005
NCT00251693	https://clinicaltrials.gov/ct2/show/NCT00251693	November 10, 2005	2005
NCT00254202	https://clinicaltrials.gov/ct2/show/NCT00254202	November 15, 2005	2005
NCT00312377	https://clinicaltrials.gov/ct2/show/NCT00312377	April 10, 2006	2006
NCT00163449	https://clinicaltrials.gov/ct2/show/NCT00163449	September 14, 2005	2005
NCT00157339	https://clinicaltrials.gov/ct2/show/NCT00157339	September 12, 2005	2005
NCT00153062	https://clinicaltrials.gov/ct2/show/NCT00153062	September 12, 2005	2005
NCT00150800	https://clinicaltrials.gov/ct2/show/NCT00150800	September 8, 2005	2005
NCT00232180	https://clinicaltrials.gov/ct2/show/NCT00232180	October 4, 2005	2005
NCT00406653	https://clinicaltrials.gov/ct2/show/NCT00406653	December 4, 2006	2006
NCT00163436	https://clinicaltrials.gov/ct2/show/NCT00163436	September 14, 2005	2005
NCT00404885	https://clinicaltrials.gov/ct2/show/NCT00404885	November 29, 2006	2006
NCT00141323	https://clinicaltrials.gov/ct2/show/NCT00141323	September 1, 2005	2005
NCT00151892	https://clinicaltrials.gov/ct2/show/NCT00151892	September 9, 2005	2005
NCT00151775	https://clinicaltrials.gov/ct2/show/NCT00151775	September 9, 2005	2005
NCT00395512	https://clinicaltrials.gov/ct2/show/NCT00395512	November 3, 2006	2006
NCT00143234	https://clinicaltrials.gov/ct2/show/NCT00143234	September 2, 2005	2005
NCT00280566	https://clinicaltrials.gov/ct2/show/NCT00280566	January 23, 2006	2006
NCT00279201	https://clinicaltrials.gov/ct2/show/NCT00279201	January 19, 2006	2006
NCT00206219	https://clinicaltrials.gov/ct2/show/NCT00206219	September 21, 2005	2005
NCT00383188	https://clinicaltrials.gov/ct2/show/NCT00383188	October 2, 2006	2006
NCT00269516	https://clinicaltrials.gov/ct2/show/NCT00269516	December 23, 2005	2005
NCT00125138	https://clinicaltrials.gov/ct2/show/NCT00125138	July 29, 2005	2005
NCT00814216	https://clinicaltrials.gov/ct2/show/NCT00814216	December 24, 2008	2008
NCT00348894	https://clinicaltrials.gov/ct2/show/NCT00348894	July 6, 2006	2006
NCT00223977	https://clinicaltrials.gov/ct2/show/NCT00223977	September 22, 2005	2005
NCT00113308	https://clinicaltrials.gov/ct2/show/NCT00113308	June 8, 2005	2005
NCT00661362	https://clinicaltrials.gov/ct2/show/NCT00661362	April 18, 2008	2008
NCT00660881	https://clinicaltrials.gov/ct2/show/NCT00660881	April 17, 2008	2008
NCT00332020	https://clinicaltrials.gov/ct2/show/NCT00332020	May 31, 2006	2006
NCT00105144	https://clinicaltrials.gov/ct2/show/NCT00105144	March 8, 2005	2005
NCT00125320	https://clinicaltrials.gov/ct2/show/NCT00125320	August 1, 2005	2005
NCT00624780	https://clinicaltrials.gov/ct2/show/NCT00624780	February 27, 2008	2008
NCT00615550	https://clinicaltrials.gov/ct2/show/NCT00615550	February 14, 2008	2008
NCT00596830	https://clinicaltrials.gov/ct2/show/NCT00596830	January 17, 2008	2008
NCT00596583	https://clinicaltrials.gov/ct2/show/NCT00596583	January 17, 2008	2008
NCT00589693	https://clinicaltrials.gov/ct2/show/NCT00589693	January 10, 2008	2008
NCT00097669	https://clinicaltrials.gov/ct2/show/NCT00097669	November 25, 2004	2004
NCT00580125	https://clinicaltrials.gov/ct2/show/NCT00580125	December 24, 2007	2007
NCT00573131	https://clinicaltrials.gov/ct2/show/NCT00573131	December 13, 2007	2007
NCT00570739	https://clinicaltrials.gov/ct2/show/NCT00570739	December 11, 2007	2007
NCT00280059	https://clinicaltrials.gov/ct2/show/NCT00280059	January 20, 2006	2006
NCT00106808	https://clinicaltrials.gov/ct2/show/NCT00106808	April 1, 2005	2005
NCT00548808	https://clinicaltrials.gov/ct2/show/NCT00548808	October 24, 2007	2007
NCT00677716	https://clinicaltrials.gov/ct2/show/NCT00677716	May 14, 2008	2008
NCT00542880	https://clinicaltrials.gov/ct2/show/NCT00542880	October 12, 2007	2007
NCT00254904	https://clinicaltrials.gov/ct2/show/NCT00254904	November 17, 2005	2005
NCT00089804	https://clinicaltrials.gov/ct2/show/NCT00089804	August 17, 2004	2004
NCT00524043	https://clinicaltrials.gov/ct2/show/NCT00524043	September 3, 2007	2007
NCT00147615	https://clinicaltrials.gov/ct2/show/NCT00147615	September 7, 2005	2005
NCT00502801	https://clinicaltrials.gov/ct2/show/NCT00502801	July 18, 2007	2007
NCT00099437	https://clinicaltrials.gov/ct2/show/NCT00099437	December 14, 2004	2004
NCT00496938	https://clinicaltrials.gov/ct2/show/NCT00496938	July 6, 2007	2007
NCT00495469	https://clinicaltrials.gov/ct2/show/NCT00495469	July 3, 2007	2007
NCT00494013	https://clinicaltrials.gov/ct2/show/NCT00494013	June 29, 2007	2007
NCT00488774	https://clinicaltrials.gov/ct2/show/NCT00488774	June 20, 2007	2007
NCT00088530	https://clinicaltrials.gov/ct2/show/NCT00088530	July 29, 2004	2004
NCT00124891	https://clinicaltrials.gov/ct2/show/NCT00124891	July 28, 2005	2005
NCT00478192	https://clinicaltrials.gov/ct2/show/NCT00478192	May 24, 2007	2007
NCT00471146	https://clinicaltrials.gov/ct2/show/NCT00471146	May 9, 2007	2007
NCT00469586	https://clinicaltrials.gov/ct2/show/NCT00469586	May 4, 2007	2007
NCT00113815	https://clinicaltrials.gov/ct2/show/NCT00113815	June 13, 2005	2005
NCT00452530	https://clinicaltrials.gov/ct2/show/NCT00452530	March 27, 2007	2007
NCT00077857	https://clinicaltrials.gov/ct2/show/NCT00077857	February 16, 2004	2004
NCT00108433	https://clinicaltrials.gov/ct2/show/NCT00108433	April 18, 2005	2005
NCT00430716	https://clinicaltrials.gov/ct2/show/NCT00430716	February 2, 2007	2007
NCT00425919	https://clinicaltrials.gov/ct2/show/NCT00425919	January 23, 2007	2007
NCT00423319	https://clinicaltrials.gov/ct2/show/NCT00423319	January 18, 2007	2007
NCT00420641	https://clinicaltrials.gov/ct2/show/NCT00420641	January 11, 2007	2007
NCT00411385	https://clinicaltrials.gov/ct2/show/NCT00411385	December 14, 2006	2006
NCT00373113	https://clinicaltrials.gov/ct2/show/NCT00373113	September 7, 2006	2006
NCT00364351	https://clinicaltrials.gov/ct2/show/NCT00364351	August 15, 2006	2006
NCT00356109	https://clinicaltrials.gov/ct2/show/NCT00356109	July 25, 2006	2006
NCT00089986	https://clinicaltrials.gov/ct2/show/NCT00089986	August 23, 2004	2004
NCT00344370	https://clinicaltrials.gov/ct2/show/NCT00344370	June 26, 2006	2006
NCT00343980	https://clinicaltrials.gov/ct2/show/NCT00343980	June 23, 2006	2006
NCT00335374	https://clinicaltrials.gov/ct2/show/NCT00335374	June 9, 2006	2006
NCT00335166	https://clinicaltrials.gov/ct2/show/NCT00335166	June 9, 2006	2006
NCT00334282	https://clinicaltrials.gov/ct2/show/NCT00334282	June 7, 2006	2006
NCT00332202	https://clinicaltrials.gov/ct2/show/NCT00332202	June 1, 2006	2006
NCT00331851	https://clinicaltrials.gov/ct2/show/NCT00331851	May 31, 2006	2006
NCT00087711	https://clinicaltrials.gov/ct2/show/NCT00087711	July 16, 2004	2004
NCT00318461	https://clinicaltrials.gov/ct2/show/NCT00318461	April 26, 2006	2006
NCT00313820	https://clinicaltrials.gov/ct2/show/NCT00313820	April 12, 2006	2006
NCT00309751	https://clinicaltrials.gov/ct2/show/NCT00309751	April 3, 2006	2006
NCT00022672	https://clinicaltrials.gov/ct2/show/NCT00022672	January 27, 2003	2003
NCT00264667	https://clinicaltrials.gov/ct2/show/NCT00264667	December 13, 2005	2005
NCT00254891	https://clinicaltrials.gov/ct2/show/NCT00254891	November 17, 2005	2005
NCT00251719	https://clinicaltrials.gov/ct2/show/NCT00251719	November 10, 2005	2005
NCT00240643	https://clinicaltrials.gov/ct2/show/NCT00240643	October 18, 2005	2005
NCT00230971	https://clinicaltrials.gov/ct2/show/NCT00230971	October 3, 2005	2005
NCT00191854	https://clinicaltrials.gov/ct2/show/NCT00191854	September 19, 2005	2005
NCT00190840	https://clinicaltrials.gov/ct2/show/NCT00190840	September 19, 2005	2005
NCT00175825	https://clinicaltrials.gov/ct2/show/NCT00175825	September 15, 2005	2005
NCT00163098	https://clinicaltrials.gov/ct2/show/NCT00163098	September 13, 2005	2005
NCT00154427	https://clinicaltrials.gov/ct2/show/NCT00154427	September 12, 2005	2005
NCT00152516	https://clinicaltrials.gov/ct2/show/NCT00152516	September 9, 2005	2005
NCT00141102	https://clinicaltrials.gov/ct2/show/NCT00141102	September 1, 2005	2005
NCT00127634	https://clinicaltrials.gov/ct2/show/NCT00127634	August 8, 2005	2005
NCT01041404	https://clinicaltrials.gov/ct2/show/NCT01041404	December 31, 2009	2009
NCT00045760	https://clinicaltrials.gov/ct2/show/NCT00045760	September 10, 2002	2002
NCT00102804	https://clinicaltrials.gov/ct2/show/NCT00102804	February 2, 2005	2005
NCT00099294	https://clinicaltrials.gov/ct2/show/NCT00099294	December 10, 2004	2004
NCT00946569	https://clinicaltrials.gov/ct2/show/NCT00946569	July 27, 2009	2009
NCT00093002	https://clinicaltrials.gov/ct2/show/NCT00093002	September 29, 2004	2004
NCT00785928	https://clinicaltrials.gov/ct2/show/NCT00785928	November 5, 2008	2008
NCT00763815	https://clinicaltrials.gov/ct2/show/NCT00763815	October 1, 2008	2008
NCT00709852	https://clinicaltrials.gov/ct2/show/NCT00709852	July 3, 2008	2008
NCT00699582	https://clinicaltrials.gov/ct2/show/NCT00699582	June 18, 2008	2008
NCT00644293	https://clinicaltrials.gov/ct2/show/NCT00644293	March 26, 2008	2008
NCT00643149	https://clinicaltrials.gov/ct2/show/NCT00643149	March 26, 2008	2008
NCT00642278	https://clinicaltrials.gov/ct2/show/NCT00642278	March 25, 2008	2008
NCT00605280	https://clinicaltrials.gov/ct2/show/NCT00605280	January 31, 2008	2008
NCT00489164	https://clinicaltrials.gov/ct2/show/NCT00489164	June 21, 2007	2007
NCT00575588	https://clinicaltrials.gov/ct2/show/NCT00575588	December 18, 2007	2007
NCT00551135	https://clinicaltrials.gov/ct2/show/NCT00551135	October 30, 2007	2007
NCT00546637	https://clinicaltrials.gov/ct2/show/NCT00546637	October 19, 2007	2007
NCT00542009	https://clinicaltrials.gov/ct2/show/NCT00542009	October 10, 2007	2007
NCT00488319	https://clinicaltrials.gov/ct2/show/NCT00488319	June 20, 2007	2007
NCT00469092	https://clinicaltrials.gov/ct2/show/NCT00469092	May 4, 2007	2007
NCT00448058	https://clinicaltrials.gov/ct2/show/NCT00448058	March 15, 2007	2007
NCT00437112	https://clinicaltrials.gov/ct2/show/NCT00437112	February 19, 2007	2007
NCT00431353	https://clinicaltrials.gov/ct2/show/NCT00431353	February 5, 2007	2007
NCT00430781	https://clinicaltrials.gov/ct2/show/NCT00430781	February 2, 2007	2007
NCT00034268	https://clinicaltrials.gov/ct2/show/NCT00034268	April 25, 2002	2002
NCT00410072	https://clinicaltrials.gov/ct2/show/NCT00410072	December 12, 2006	2006
NCT00366249	https://clinicaltrials.gov/ct2/show/NCT00366249	August 21, 2006	2006
NCT00355849	https://clinicaltrials.gov/ct2/show/NCT00355849	July 25, 2006	2006
NCT00346034	https://clinicaltrials.gov/ct2/show/NCT00346034	June 29, 2006	2006
NCT00333866	https://clinicaltrials.gov/ct2/show/NCT00333866	June 6, 2006	2006
NCT00330473	https://clinicaltrials.gov/ct2/show/NCT00330473	May 26, 2006	2006
NCT00318422	https://clinicaltrials.gov/ct2/show/NCT00318422	April 26, 2006	2006
NCT00261352	https://clinicaltrials.gov/ct2/show/NCT00261352	December 5, 2005	2005
NCT00252876	https://clinicaltrials.gov/ct2/show/NCT00252876	November 15, 2005	2005
NCT00242801	https://clinicaltrials.gov/ct2/show/NCT00242801	October 21, 2005	2005
NCT00242775	https://clinicaltrials.gov/ct2/show/NCT00242775	October 21, 2005	2005
NCT00229723	https://clinicaltrials.gov/ct2/show/NCT00229723	September 30, 2005	2005
NCT00206115	https://clinicaltrials.gov/ct2/show/NCT00206115	September 21, 2005	2005
NCT00184665	https://clinicaltrials.gov/ct2/show/NCT00184665	September 16, 2005	2005
NCT00150397	https://clinicaltrials.gov/ct2/show/NCT00150397	September 8, 2005	2005
NCT00102726	https://clinicaltrials.gov/ct2/show/NCT00102726	February 2, 2005	2005
NCT00074581	https://clinicaltrials.gov/ct2/show/NCT00074581	December 17, 2003	2003
NCT00065507	https://clinicaltrials.gov/ct2/show/NCT00065507	July 29, 2003	2003
NCT00061802	https://clinicaltrials.gov/ct2/show/NCT00061802	June 5, 2003	2003
NCT00553631	https://clinicaltrials.gov/ct2/show/NCT00553631	November 5, 2007	2007
NCT00044421	https://clinicaltrials.gov/ct2/show/NCT00044421	August 30, 2002	2002
NCT00038103	https://clinicaltrials.gov/ct2/show/NCT00038103	May 30, 2002	2002
NCT01029340	https://clinicaltrials.gov/ct2/show/NCT01029340	December 9, 2009	2009
NCT01014208	https://clinicaltrials.gov/ct2/show/NCT01014208	November 16, 2009	2009
NCT00943072	https://clinicaltrials.gov/ct2/show/NCT00943072	July 21, 2009	2009
NCT00716859	https://clinicaltrials.gov/ct2/show/NCT00716859	July 16, 2008	2008
NCT00683969	https://clinicaltrials.gov/ct2/show/NCT00683969	May 26, 2008	2008
NCT00667251	https://clinicaltrials.gov/ct2/show/NCT00667251	April 28, 2008	2008
NCT00643409	https://clinicaltrials.gov/ct2/show/NCT00643409	March 26, 2008	2008
NCT00562965	https://clinicaltrials.gov/ct2/show/NCT00562965	November 26, 2007	2007
NCT00537238	https://clinicaltrials.gov/ct2/show/NCT00537238	October 1, 2007	2007
NCT00428090	https://clinicaltrials.gov/ct2/show/NCT00428090	January 29, 2007	2007
NCT00427934	https://clinicaltrials.gov/ct2/show/NCT00427934	January 29, 2007	2007
NCT00426660	https://clinicaltrials.gov/ct2/show/NCT00426660	January 25, 2007	2007
NCT00324363	https://clinicaltrials.gov/ct2/show/NCT00324363	May 11, 2006	2006
NCT00402428	https://clinicaltrials.gov/ct2/show/NCT00402428	November 22, 2006	2006
NCT00402168	https://clinicaltrials.gov/ct2/show/NCT00402168	November 22, 2006	2006
NCT00391209	https://clinicaltrials.gov/ct2/show/NCT00391209	October 23, 2006	2006
NCT00356525	https://clinicaltrials.gov/ct2/show/NCT00356525	July 26, 2006	2006
NCT00325364	https://clinicaltrials.gov/ct2/show/NCT00325364	May 12, 2006	2006
NCT00295815	https://clinicaltrials.gov/ct2/show/NCT00295815	February 24, 2006	2006
NCT00269048	https://clinicaltrials.gov/ct2/show/NCT00269048	December 23, 2005	2005
NCT00264537	https://clinicaltrials.gov/ct2/show/NCT00264537	December 13, 2005	2005
NCT00251953	https://clinicaltrials.gov/ct2/show/NCT00251953	November 11, 2005	2005
NCT00159874	https://clinicaltrials.gov/ct2/show/NCT00159874	September 12, 2005	2005
NCT00133874	https://clinicaltrials.gov/ct2/show/NCT00133874	August 24, 2005	2005
NCT00132678	https://clinicaltrials.gov/ct2/show/NCT00132678	August 22, 2005	2005
NCT00113165	https://clinicaltrials.gov/ct2/show/NCT00113165	June 7, 2005	2005
NCT00089999	https://clinicaltrials.gov/ct2/show/NCT00089999	August 23, 2004	2004
NCT00104416	https://clinicaltrials.gov/ct2/show/NCT00104416	March 1, 2005	2005
NCT00090519	https://clinicaltrials.gov/ct2/show/NCT00090519	August 31, 2004	2004
NCT00044408	https://clinicaltrials.gov/ct2/show/NCT00044408	August 30, 2002	2002
NCT00815997	https://clinicaltrials.gov/ct2/show/NCT00815997	December 31, 2008	2008
NCT00263484	https://clinicaltrials.gov/ct2/show/NCT00263484	December 8, 2005	2005
NCT00133848	https://clinicaltrials.gov/ct2/show/NCT00133848	August 24, 2005	2005
NCT00449644	https://clinicaltrials.gov/ct2/show/NCT00449644	March 20, 2007	2007
NCT00799864	https://clinicaltrials.gov/ct2/show/NCT00799864	December 1, 2008	2008
NCT00835419	https://clinicaltrials.gov/ct2/show/NCT00835419	February 3, 2009	2009
NCT00136708	https://clinicaltrials.gov/ct2/show/NCT00136708	August 29, 2005	2005
NCT00123591	https://clinicaltrials.gov/ct2/show/NCT00123591	July 25, 2005	2005
NCT01024036	https://clinicaltrials.gov/ct2/show/NCT01024036	December 2, 2009	2009
NCT00997347	https://clinicaltrials.gov/ct2/show/NCT00997347	October 19, 2009	2009
NCT00931463	https://clinicaltrials.gov/ct2/show/NCT00931463	July 2, 2009	2009
NCT00867048	https://clinicaltrials.gov/ct2/show/NCT00867048	March 23, 2009	2009
NCT00371566	https://clinicaltrials.gov/ct2/show/NCT00371566	September 4, 2006	2006
NCT00786838	https://clinicaltrials.gov/ct2/show/NCT00786838	November 6, 2008	2008
NCT00652470	https://clinicaltrials.gov/ct2/show/NCT00652470	April 3, 2008	2008
NCT00558636	https://clinicaltrials.gov/ct2/show/NCT00558636	November 15, 2007	2007
NCT00543725	https://clinicaltrials.gov/ct2/show/NCT00543725	October 15, 2007	2007
NCT00482014	https://clinicaltrials.gov/ct2/show/NCT00482014	June 4, 2007	2007
NCT00458276	https://clinicaltrials.gov/ct2/show/NCT00458276	April 10, 2007	2007
NCT00431236	https://clinicaltrials.gov/ct2/show/NCT00431236	February 5, 2007	2007
NCT00428480	https://clinicaltrials.gov/ct2/show/NCT00428480	January 30, 2007	2007
NCT00410761	https://clinicaltrials.gov/ct2/show/NCT00410761	December 13, 2006	2006
NCT00399035	https://clinicaltrials.gov/ct2/show/NCT00399035	November 14, 2006	2006
NCT00382395	https://clinicaltrials.gov/ct2/show/NCT00382395	September 29, 2006	2006
NCT00370331	https://clinicaltrials.gov/ct2/show/NCT00370331	August 31, 2006	2006
NCT00271167	https://clinicaltrials.gov/ct2/show/NCT00271167	December 30, 2005	2005
NCT00263588	https://clinicaltrials.gov/ct2/show/NCT00263588	December 9, 2005	2005
NCT00244725	https://clinicaltrials.gov/ct2/show/NCT00244725	October 27, 2005	2005
NCT00244140	https://clinicaltrials.gov/ct2/show/NCT00244140	October 26, 2005	2005
NCT00159913	https://clinicaltrials.gov/ct2/show/NCT00159913	September 12, 2005	2005
NCT00147589	https://clinicaltrials.gov/ct2/show/NCT00147589	September 7, 2005	2005
NCT00116831	https://clinicaltrials.gov/ct2/show/NCT00116831	July 1, 2005	2005
NCT00094328	https://clinicaltrials.gov/ct2/show/NCT00094328	October 18, 2004	2004
NCT00090324	https://clinicaltrials.gov/ct2/show/NCT00090324	August 30, 2004	2004
NCT00073385	https://clinicaltrials.gov/ct2/show/NCT00073385	November 21, 2003	2003
NCT00076024	https://clinicaltrials.gov/ct2/show/NCT00076024	January 14, 2004	2004
NCT00575016	https://clinicaltrials.gov/ct2/show/NCT00575016	December 17, 2007	2007
NCT00713427	https://clinicaltrials.gov/ct2/show/NCT00713427	July 11, 2008	2008
NCT00734747	https://clinicaltrials.gov/ct2/show/NCT00734747	August 14, 2008	2008
NCT00110110	https://clinicaltrials.gov/ct2/show/NCT00110110	May 4, 2005	2005
NCT00802802	https://clinicaltrials.gov/ct2/show/NCT00802802	December 5, 2008	2008
NCT00307151	https://clinicaltrials.gov/ct2/show/NCT00307151	March 27, 2006	2006
NCT00002476	https://clinicaltrials.gov/ct2/show/NCT00002476	June 9, 2004	2004
NCT00500604	https://clinicaltrials.gov/ct2/show/NCT00500604	July 12, 2007	2007
NCT00191100	https://clinicaltrials.gov/ct2/show/NCT00191100	September 19, 2005	2005
NCT00665197	https://clinicaltrials.gov/ct2/show/NCT00665197	April 23, 2008	2008
NCT00622648	https://clinicaltrials.gov/ct2/show/NCT00622648	February 25, 2008	2008
NCT00610272	https://clinicaltrials.gov/ct2/show/NCT00610272	February 7, 2008	2008
NCT00576823	https://clinicaltrials.gov/ct2/show/NCT00576823	December 19, 2007	2007
NCT00403260	https://clinicaltrials.gov/ct2/show/NCT00403260	November 23, 2006	2006
NCT00864331	https://clinicaltrials.gov/ct2/show/NCT00864331	March 18, 2009	2009
NCT00191464	https://clinicaltrials.gov/ct2/show/NCT00191464	September 19, 2005	2005
NCT00122772	https://clinicaltrials.gov/ct2/show/NCT00122772	July 22, 2005	2005
NCT00927251	https://clinicaltrials.gov/ct2/show/NCT00927251	June 24, 2009	2009
NCT00851903	https://clinicaltrials.gov/ct2/show/NCT00851903	February 26, 2009	2009
NCT00564681	https://clinicaltrials.gov/ct2/show/NCT00564681	November 28, 2007	2007
NCT00751114	https://clinicaltrials.gov/ct2/show/NCT00751114	September 11, 2008	2008
NCT00735137	https://clinicaltrials.gov/ct2/show/NCT00735137	August 14, 2008	2008
NCT00714597	https://clinicaltrials.gov/ct2/show/NCT00714597	July 14, 2008	2008
NCT00697099	https://clinicaltrials.gov/ct2/show/NCT00697099	June 13, 2008	2008
NCT00689611	https://clinicaltrials.gov/ct2/show/NCT00689611	June 3, 2008	2008
NCT00685373	https://clinicaltrials.gov/ct2/show/NCT00685373	May 28, 2008	2008
NCT00624338	https://clinicaltrials.gov/ct2/show/NCT00624338	February 27, 2008	2008
NCT00621504	https://clinicaltrials.gov/ct2/show/NCT00621504	February 22, 2008	2008
NCT00446511	https://clinicaltrials.gov/ct2/show/NCT00446511	March 13, 2007	2007
NCT00435162	https://clinicaltrials.gov/ct2/show/NCT00435162	February 14, 2007	2007
NCT00433836	https://clinicaltrials.gov/ct2/show/NCT00433836	February 12, 2007	2007
NCT00553410	https://clinicaltrials.gov/ct2/show/NCT00553410	November 5, 2007	2007
NCT00549939	https://clinicaltrials.gov/ct2/show/NCT00549939	October 26, 2007	2007
NCT00487708	https://clinicaltrials.gov/ct2/show/NCT00487708	June 19, 2007	2007
NCT00482950	https://clinicaltrials.gov/ct2/show/NCT00482950	June 6, 2007	2007
NCT00327444	https://clinicaltrials.gov/ct2/show/NCT00327444	May 18, 2006	2006
NCT00465985	https://clinicaltrials.gov/ct2/show/NCT00465985	April 27, 2007	2007
NCT00464061	https://clinicaltrials.gov/ct2/show/NCT00464061	April 20, 2007	2007
NCT00432614	https://clinicaltrials.gov/ct2/show/NCT00432614	February 8, 2007	2007
NCT00417209	https://clinicaltrials.gov/ct2/show/NCT00417209	December 29, 2006	2006
NCT00417079	https://clinicaltrials.gov/ct2/show/NCT00417079	December 29, 2006	2006
NCT00405418	https://clinicaltrials.gov/ct2/show/NCT00405418	November 30, 2006	2006
NCT00402103	https://clinicaltrials.gov/ct2/show/NCT00402103	November 22, 2006	2006
NCT00396877	https://clinicaltrials.gov/ct2/show/NCT00396877	November 8, 2006	2006
NCT00389441	https://clinicaltrials.gov/ct2/show/NCT00389441	October 18, 2006	2006
NCT00191282	https://clinicaltrials.gov/ct2/show/NCT00191282	September 19, 2005	2005
NCT00168298	https://clinicaltrials.gov/ct2/show/NCT00168298	September 15, 2005	2005
NCT00366834	https://clinicaltrials.gov/ct2/show/NCT00366834	August 21, 2006	2006
NCT00345618	https://clinicaltrials.gov/ct2/show/NCT00345618	June 28, 2006	2006
NCT00335738	https://clinicaltrials.gov/ct2/show/NCT00335738	June 12, 2006	2006
NCT00335452	https://clinicaltrials.gov/ct2/show/NCT00335452	June 9, 2006	2006
NCT00333814	https://clinicaltrials.gov/ct2/show/NCT00333814	June 6, 2006	2006
NCT00328627	https://clinicaltrials.gov/ct2/show/NCT00328627	May 22, 2006	2006
NCT00317395	https://clinicaltrials.gov/ct2/show/NCT00317395	April 24, 2006	2006
NCT00293540	https://clinicaltrials.gov/ct2/show/NCT00293540	February 17, 2006	2006
NCT00286494	https://clinicaltrials.gov/ct2/show/NCT00286494	February 3, 2006	2006
NCT00286468	https://clinicaltrials.gov/ct2/show/NCT00286468	February 3, 2006	2006
NCT00286455	https://clinicaltrials.gov/ct2/show/NCT00286455	February 3, 2006	2006
NCT00286442	https://clinicaltrials.gov/ct2/show/NCT00286442	February 3, 2006	2006
NCT00286429	https://clinicaltrials.gov/ct2/show/NCT00286429	February 3, 2006	2006
NCT00283062	https://clinicaltrials.gov/ct2/show/NCT00283062	January 27, 2006	2006
NCT00263042	https://clinicaltrials.gov/ct2/show/NCT00263042	December 7, 2005	2005
NCT00227305	https://clinicaltrials.gov/ct2/show/NCT00227305	September 28, 2005	2005
NCT00180310	https://clinicaltrials.gov/ct2/show/NCT00180310	September 16, 2005	2005
NCT00174785	https://clinicaltrials.gov/ct2/show/NCT00174785	September 15, 2005	2005
NCT00168337	https://clinicaltrials.gov/ct2/show/NCT00168337	September 15, 2005	2005
NCT00163527	https://clinicaltrials.gov/ct2/show/NCT00163527	September 14, 2005	2005
NCT00142298	https://clinicaltrials.gov/ct2/show/NCT00142298	September 2, 2005	2005
NCT00123565	https://clinicaltrials.gov/ct2/show/NCT00123565	July 25, 2005	2005
NCT00101998	https://clinicaltrials.gov/ct2/show/NCT00101998	January 19, 2005	2005
NCT00077805	https://clinicaltrials.gov/ct2/show/NCT00077805	February 16, 2004	2004
NCT00077792	https://clinicaltrials.gov/ct2/show/NCT00077792	February 16, 2004	2004
NCT00077753	https://clinicaltrials.gov/ct2/show/NCT00077753	February 16, 2004	2004
NCT00076336	https://clinicaltrials.gov/ct2/show/NCT00076336	January 22, 2004	2004
NCT00071188	https://clinicaltrials.gov/ct2/show/NCT00071188	October 16, 2003	2003
NCT00069784	https://clinicaltrials.gov/ct2/show/NCT00069784	October 6, 2003	2003
NCT00068952	https://clinicaltrials.gov/ct2/show/NCT00068952	September 16, 2003	2003
NCT00066703	https://clinicaltrials.gov/ct2/show/NCT00066703	August 7, 2003	2003
NCT00021255	https://clinicaltrials.gov/ct2/show/NCT00021255	January 27, 2003	2003
NCT00034125	https://clinicaltrials.gov/ct2/show/NCT00034125	April 24, 2002	2002

## Sheet: Regulatory filter 581
NCT Number	Phases	Date first posted
NCT03997110	Phase 3	June 25, 2019
NCT03975205	Early Phase 1	June 5, 2019
NCT03969758	Phase 3	May 31, 2019
NCT03923998	Early Phase 1	April 23, 2019
NCT03920527	Phase 3	April 19, 2019
NCT03911037	Phase 2|Phase 3	April 10, 2019
NCT03899103	Phase 3	April 2, 2019
NCT03883698	Phase 3	March 21, 2019
NCT03882710	Phase 2	March 20, 2019
NCT03876444	Phase 2|Phase 3	March 15, 2019
NCT03822091	Phase 3	January 30, 2019
NCT03807297	Phase 2	January 16, 2019
NCT03807141	Phase 2|Phase 3	January 16, 2019
NCT03799809	Phase 2|Phase 3	January 10, 2019
NCT03794765	Phase 2	January 7, 2019
NCT03784365	Phase 3	December 21, 2018
NCT03766139	Early Phase 1	December 6, 2018
NCT03745300	Phase 2|Phase 3	November 19, 2018
NCT03741309	Phase 2	November 14, 2018
NCT03738514	Phase 2	November 12, 2018
NCT03716388	Phase 3	October 23, 2018
NCT03671044	Phase 3	September 14, 2018
NCT03638622	Phase 1|Phase 2	August 20, 2018
NCT03629600	Phase 2|Phase 3	August 14, 2018
NCT03616925	Phase 3	August 6, 2018
NCT03533972	Phase 1|Phase 2	May 23, 2018
NCT03519165	Phase 2	May 8, 2018
NCT03519152	Phase 1|Phase 2	May 8, 2018
NCT03516370	Phase 1|Phase 2	May 4, 2018
NCT03511261	Phase 2	April 27, 2018
NCT03480932	Phase 2|Phase 3	March 29, 2018
NCT03430856	Phase 2|Phase 3	February 13, 2018
NCT03420144	Phase 2|Phase 3	February 2, 2018
NCT03415698	Phase 2|Phase 3	January 30, 2018
NCT03396900	Phase 2	January 11, 2018
NCT03338647	Phase 3	November 9, 2017
NCT03289338	Phase 2|Phase 3	September 20, 2017
NCT03256916	Phase 3	August 22, 2017
NCT03250143	Phase 1|Phase 2	August 15, 2017
NCT03237637	Phase 3	August 2, 2017
NCT03230058	Phase 2|Phase 3	July 26, 2017
NCT03219710	Phase 3	July 17, 2017
NCT03207698	Phase 2|Phase 3	July 5, 2017
NCT03133299	Phase 2|Phase 3	April 28, 2017
NCT03109392	Phase 2|Phase 3	April 12, 2017
NCT03089229	Phase 1|Phase 2	March 24, 2017
NCT03043196	Phase 2|Phase 3	February 3, 2017
NCT03026478	Phase 2	January 20, 2017
NCT03022253	Phase 3	January 16, 2017
NCT03004196	Phase 1|Phase 2	December 28, 2016
NCT03003624	Phase 3	December 28, 2016
NCT02985255	Phase 2	December 7, 2016
NCT02985099	Phase 2|Phase 3	December 7, 2016
NCT02979548	Phase 3	December 1, 2016
NCT02964858	Phase 3	November 16, 2016
NCT02935881	Phase 3	October 18, 2016
NCT02929121	Phase 3	October 10, 2016
NCT02920125	Phase 3	September 30, 2016
NCT02903108	Phase 2|Phase 3	September 16, 2016
NCT02896205	Phase 3	September 12, 2016
NCT02875756	Phase 2|Phase 3	August 23, 2016
NCT02868151	Phase 2|Phase 3	August 16, 2016
NCT02867865	Phase 2|Phase 3	August 16, 2016
NCT02800902	Phase 2|Phase 3	June 15, 2016
NCT02786823	Phase 2|Phase 3	June 1, 2016
NCT02781597	Phase 3	May 24, 2016
NCT02773485	Phase 3	May 16, 2016
NCT02757222	Phase 1|Phase 2	May 2, 2016
NCT02748707	Phase 2	April 22, 2016
NCT02738541	Phase 2	April 14, 2016
NCT02738515	Phase 2|Phase 3	April 14, 2016
NCT02731586	Early Phase 1	April 7, 2016
NCT02716558	Phase 3	March 23, 2016
NCT02713191	Phase 2|Phase 3	March 18, 2016
NCT02683759	Phase 3	February 17, 2016
NCT02683733	Phase 3	February 17, 2016
NCT02681939	Phase 2	February 15, 2016
NCT02649335	Phase 3	January 7, 2016
NCT02645669	Phase 2	January 5, 2016
NCT02645656	Phase 2	January 5, 2016
NCT02645227	Phase 2|Phase 3	January 1, 2016
NCT02642003	Phase 3	December 30, 2015
NCT02639572	Phase 2	December 24, 2015
NCT02612792	Phase 2|Phase 3	November 24, 2015
NCT02609061	Phase 2|Phase 3	November 20, 2015
NCT02598102	Phase 2	November 5, 2015
NCT02580331	Phase 2|Phase 3	October 20, 2015
NCT02545413	Phase 3	September 10, 2015
NCT02545244	Phase 3	September 9, 2015
NCT02541409	Phase 2	September 4, 2015
NCT02518152	Phase 2|Phase 3	August 7, 2015
NCT02492503	Phase 1|Phase 2	July 8, 2015
NCT02473341	Phase 3	June 16, 2015
NCT02460744	Phase 2	June 2, 2015
NCT02440009	Phase 2|Phase 3	May 12, 2015
NCT02413268	Phase 3	April 9, 2015
NCT02408601	Phase 2|Phase 3	April 3, 2015
NCT02390687	Phase 3	March 17, 2015
NCT02357771	Phase 3	February 6, 2015
NCT02330432	Phase 2|Phase 3	January 5, 2015
NCT02329353	Phase 3	December 31, 2014
NCT02318446	Phase 3	December 17, 2014
NCT02265328	Phase 2	October 15, 2014
NCT02265276	Phase 3	October 15, 2014
NCT02260713	Phase 1|Phase 2	October 9, 2014
NCT02243644	Phase 3	September 18, 2014
NCT02240771	Phase 2|Phase 3	September 16, 2014
NCT02238912	Phase 2	September 12, 2014
NCT02222935	Early Phase 1	August 22, 2014
NCT02218905	Early Phase 1	August 18, 2014
NCT02203812	Phase 3	July 30, 2014
NCT02174757	Phase 3	June 26, 2014
NCT02173288	Phase 2|Phase 3	June 24, 2014
NCT02161900	Phase 2|Phase 3	June 12, 2014
NCT02154152	Phase 3	June 3, 2014
NCT02145897	Phase 1|Phase 2	May 23, 2014
NCT02135380	Phase 1|Phase 2	May 9, 2014
NCT02121665	Phase 3	April 23, 2014
NCT02120872	Phase 2	April 23, 2014
NCT02119520	Phase 2	April 21, 2014
NCT02081976	Phase 2	March 7, 2014
NCT02048761	Phase 2	January 29, 2014
NCT02033226	Phase 3	January 10, 2014
NCT02030041	Phase 3	January 8, 2014
NCT02028429	Phase 1|Phase 2	January 7, 2014
NCT02025660	Phase 2|Phase 3	January 1, 2014
NCT02020668	Phase 2	December 25, 2013
NCT02013323	Phase 2	December 17, 2013
NCT02009124	Phase 2	December 11, 2013
NCT02002039	Phase 2|Phase 3	December 5, 2013
NCT01985633	Phase 1|Phase 2	November 15, 2013
NCT01984814	Phase 2	November 15, 2013
NCT01983163	Phase 2	November 13, 2013
NCT01977118	Phase 2|Phase 3	November 6, 2013
NCT01958554	Phase 2	October 9, 2013
NCT01958177	Phase 1|Phase 2	October 9, 2013
NCT01955824	Phase 2|Phase 3	October 8, 2013
NCT01950611	Phase 2	September 25, 2013
NCT01947062	Phase 3	September 20, 2013
NCT01933555	Phase 2	September 2, 2013
NCT01924104	Phase 3	August 16, 2013
NCT01917695	Phase 3	August 7, 2013
NCT01914913	Phase 1|Phase 2	August 2, 2013
NCT01908400	Phase 1|Phase 2	July 25, 2013
NCT01899898	Phase 2|Phase 3	July 16, 2013
NCT01883661	Phase 1|Phase 2	June 21, 2013
NCT01880333	Phase 2|Phase 3	June 18, 2013
NCT01877759	Phase 1|Phase 2	June 14, 2013
NCT01876017	Phase 1|Phase 2	June 12, 2013
NCT01870362	Phase 3	June 6, 2013
NCT01870128	Phase 3	June 5, 2013
NCT01858571	Phase 3	May 21, 2013
NCT01857479	Phase 2|Phase 3	May 20, 2013
NCT01836562	Phase 1|Phase 2	April 22, 2013
NCT01834664	Phase 1|Phase 2	April 18, 2013
NCT01834079	Phase 1|Phase 2	April 17, 2013
NCT01834066	Phase 1|Phase 2	April 17, 2013
NCT01834053	Phase 1|Phase 2	April 17, 2013
NCT01834040	Phase 1|Phase 2	April 17, 2013
NCT01833975	Phase 1|Phase 2	April 17, 2013
NCT01832454	Phase 2|Phase 3	April 16, 2013
NCT01832441	Phase 1|Phase 2	April 16, 2013
NCT01832428	Phase 1|Phase 2	April 16, 2013
NCT01828437	Phase 3	April 10, 2013
NCT01823887	Phase 1|Phase 2	April 4, 2013
NCT01820052	Phase 3	March 28, 2013
NCT01805258	Phase 3	March 6, 2013
NCT01797952	Phase 3	February 25, 2013
NCT01785420	Phase 3	February 7, 2013
NCT01766323	Phase 3	January 11, 2013
NCT01759823	Phase 2|Phase 3	January 3, 2013
NCT01758146	Phase 3	January 1, 2013
NCT01735877	Phase 3	November 28, 2012
NCT01730183	Phase 1|Phase 2	November 21, 2012
NCT01694173	Phase 2|Phase 3	September 27, 2012
NCT01671384	Phase 3	August 23, 2012
NCT01669122	Phase 2	August 20, 2012
NCT01668862	Phase 1|Phase 2	August 20, 2012
NCT01645072	Phase 3	July 20, 2012
NCT01644461	Phase 1|Phase 2	July 19, 2012
NCT01644448	Phase 1|Phase 2	July 19, 2012
NCT01644435	Phase 1|Phase 2	July 19, 2012
NCT01644422	Phase 1|Phase 2	July 19, 2012
NCT01643629	Phase 1|Phase 2	July 18, 2012
NCT01641549	Phase 3	July 17, 2012
NCT01637454	Phase 3	July 11, 2012
NCT01635777	Phase 2	July 10, 2012
NCT01631890	Phase 3	June 29, 2012
NCT01621321	Phase 2|Phase 3	June 18, 2012
NCT01615757	Phase 3	June 11, 2012
NCT01608451	Phase 3	May 31, 2012
NCT01593943	Phase 3	May 8, 2012
NCT01593306	Phase 3	May 8, 2012
NCT01592994	Phase 2	May 7, 2012
NCT01575639	Phase 3	April 11, 2012
NCT01553981	Phase 3	March 14, 2012
NCT01549288	Phase 2|Phase 3	March 9, 2012
NCT01517022	Phase 3	January 25, 2012
NCT01490944	Phase 2	December 13, 2011
NCT01488825	Phase 2	December 8, 2011
NCT01480011	Phase 2	November 28, 2011
NCT01472289	Phase 1|Phase 2	November 16, 2011
NCT01454609	Phase 2	October 19, 2011
NCT01440621	Phase 3	September 26, 2011
NCT01438450	Phase 2|Phase 3	September 22, 2011
NCT01429766	Phase 2	September 7, 2011
NCT01402024	Phase 3	July 26, 2011
NCT01398007	Phase 2	July 20, 2011
NCT01394861	Early Phase 1	July 15, 2011
NCT01391065	Phase 1|Phase 2	July 11, 2011
NCT01387841	Phase 2	July 6, 2011
NCT01384578	Phase 3	June 29, 2011
NCT01384565	Phase 3	June 29, 2011
NCT01383460	Phase 3	June 28, 2011
NCT01373853	Phase 3	June 15, 2011
NCT01373359	Phase 3	June 14, 2011
NCT01356355	Phase 2	May 19, 2011
NCT01355341	Phase 2	May 18, 2011
NCT01346566	Phase 3	May 3, 2011
NCT01338324	Phase 2|Phase 3	April 19, 2011
NCT01337778	Phase 2	April 19, 2011
NCT01332747	Phase 2	April 11, 2011
NCT01321827	Phase 2|Phase 3	March 24, 2011
NCT01291095	Phase 2	February 8, 2011
NCT01279135	Phase 3	January 19, 2011
NCT01276730	Phase 2	January 13, 2011
NCT01275768	Phase 1|Phase 2	January 12, 2011
NCT01265355	Phase 2|Phase 3	December 23, 2010
NCT01259544	Phase 2	December 14, 2010
NCT01259349	Phase 3	December 14, 2010
NCT01250249	Phase 3	November 30, 2010
NCT01242592	Phase 2	November 17, 2010
NCT01222884	Phase 3	October 18, 2010
NCT01217190	Phase 3	October 8, 2010
NCT01202383	Phase 3	September 15, 2010
NCT01200732	Phase 2	September 14, 2010
NCT01186679	Phase 1|Phase 2	August 23, 2010
NCT01154959	Phase 3	July 1, 2010
NCT01138865	Phase 2|Phase 3	June 8, 2010
NCT01138176	Phase 1|Phase 2	June 7, 2010
NCT01124929	Phase 3	May 18, 2010
NCT01124409	Phase 3	May 17, 2010
NCT01118897	Phase 1|Phase 2	May 7, 2010
NCT01117402	Phase 2	May 5, 2010
NCT01110447	Phase 2|Phase 3	April 26, 2010
NCT01061580	Phase 1|Phase 2	February 3, 2010
NCT01045837	Phase 2|Phase 3	January 11, 2010
NCT03484507	Phase 2	March 30, 2018
NCT02794337	Phase 2|Phase 3	June 9, 2016
NCT02512952	Phase 2|Phase 3	July 31, 2015
NCT02451033	Phase 2|Phase 3	May 21, 2015
NCT02148094	Early Phase 1	May 28, 2014
NCT02124473	Phase 2	April 28, 2014
NCT02023411	Phase 2	December 30, 2013
NCT01974518	Phase 3	November 1, 2013
NCT01905735	Phase 2	July 23, 2013
NCT01801410	Phase 3	February 28, 2013
NCT01698723	Phase 2	October 3, 2012
NCT01478997	Phase 1|Phase 2	November 24, 2011
NCT01437020	Phase 1|Phase 2	September 20, 2011
NCT01232920	Phase 3	November 2, 2010
NCT01214473	Phase 2|Phase 3	October 5, 2010
NCT01190995	Phase 3	August 30, 2010
NCT01062308	Phase 3	February 4, 2010
NCT02587806	Phase 1|Phase 2	October 27, 2015
NCT02350855	Phase 2	January 30, 2015
NCT02731638	Phase 3	April 7, 2016
NCT03657394	Phase 3	September 5, 2018
NCT02380989	Phase 2	March 5, 2015
NCT01536106	Phase 1|Phase 2	February 20, 2012
NCT01470287	Phase 3	November 11, 2011
NCT01349062	Phase 3	May 6, 2011
NCT01305109	Phase 3	February 28, 2011
NCT01190982	Phase 2	August 30, 2010
NCT02670772	Phase 3	February 2, 2016
NCT01547715	Phase 3	March 8, 2012
NCT01305226	Phase 3	February 28, 2011
NCT01300312	Phase 3	February 21, 2011
NCT01117298	Phase 3	May 5, 2010
NCT02664103	Phase 2	January 26, 2016
NCT02425670	Phase 2	April 24, 2015
NCT02103322	Phase 2|Phase 3	April 3, 2014
NCT01501773	Phase 2	December 29, 2011
NCT01453738	Phase 2	October 18, 2011
NCT03363841	Phase 3	December 6, 2017
NCT02408484	Phase 3	April 3, 2015
NCT02805257	Phase 2	June 17, 2016
NCT03563742	Phase 3	June 20, 2018
NCT03280147	Phase 3	September 12, 2017
NCT02189005	Phase 3	July 14, 2014
NCT02133690	Phase 3	May 8, 2014
NCT02906007	Phase 1|Phase 2	September 19, 2016
NCT03998436	Phase 3	June 26, 2019
NCT03746587	Phase 2	November 19, 2018
NCT03529123	Phase 3	May 18, 2018
NCT03472053	Phase 2	March 21, 2018
NCT03405064	Phase 3	January 19, 2018
NCT03474055	Phase 2|Phase 3	March 22, 2018
NCT03172780	Phase 3	June 1, 2017
NCT03152903	Phase 2|Phase 3	May 15, 2017
NCT03074331	Phase 3	March 8, 2017
NCT03056742	Phase 2	February 17, 2017
NCT01099722	Phase 3	April 7, 2010
NCT02746991	Phase 3	April 21, 2016
NCT02635438	Phase 3	December 18, 2015
NCT02584816	Phase 3	October 23, 2015
NCT02523027	Phase 2|Phase 3	August 14, 2015
NCT01685216	Phase 1|Phase 2	September 14, 2012
NCT02296775	Phase 1|Phase 2	November 20, 2014
NCT02236793	Phase 3	September 11, 2014
NCT02187757	Phase 3	July 11, 2014
NCT02121002	Phase 3	April 23, 2014
NCT02074514	Phase 3	February 28, 2014
NCT01916317	Phase 3	August 5, 2013
NCT01903018	Phase 2	July 19, 2013
NCT01641770	Phase 3	July 17, 2012
NCT01591200	Phase 2	May 3, 2012
NCT01559545	Phase 2	March 21, 2012
NCT01495000	Phase 3	December 19, 2011
NCT01484574	Phase 2	December 2, 2011
NCT01430507	Phase 2	September 8, 2011
NCT01406717	Phase 3	August 1, 2011
NCT01172444	Phase 3	July 29, 2010
NCT01100112	Phase 3	April 8, 2010
NCT01160198	Phase 3	July 12, 2010
NCT01238107	Phase 2	November 10, 2010
NCT02795988	Phase 1|Phase 2	June 10, 2016
NCT03969212	Phase 3	May 31, 2019
NCT03963232	Phase 3	May 24, 2019
NCT03954834	Phase 3	May 17, 2019
NCT03843125	Phase 3	February 15, 2019
NCT03830866	Phase 3	February 5, 2019
NCT03800134	Phase 3	January 11, 2019
NCT03997123	Phase 3	June 25, 2019
NCT03786380	Phase 3	December 25, 2018
NCT03778957	Phase 3	December 18, 2018
NCT03775486	Phase 2	December 14, 2018
NCT03689374	Phase 3	September 28, 2018
NCT03670810	Phase 3	September 14, 2018
NCT03682068	Phase 3	September 24, 2018
NCT03616964	Phase 3	August 6, 2018
NCT03703297	Phase 3	October 11, 2018
NCT03574597	Phase 3	July 2, 2018
NCT03782532	Phase 3	December 20, 2018
NCT03552757	Phase 3	June 12, 2018
NCT03548935	Phase 3	June 7, 2018
NCT03524092	Phase 3	May 14, 2018
NCT03519945	Phase 3	May 9, 2018
NCT03518086	Phase 3	May 8, 2018
NCT03519971	Phase 3	May 9, 2018
NCT03505723	Phase 3	April 23, 2018
NCT03254446	Phase 3	August 18, 2017
NCT03466411	Phase 2|Phase 3	March 15, 2018
NCT03496298	Phase 3	April 12, 2018
NCT03528681	Phase 3	May 18, 2018
NCT03615924	Phase 3	August 6, 2018
NCT03420781	Phase 3	February 2, 2018
NCT03383146	Phase 3	December 26, 2017
NCT03381196	Phase 3	December 21, 2017
NCT03376321	Phase 3	December 18, 2017
NCT03556358	Phase 3	June 14, 2018
NCT03354429	Phase 3	November 28, 2017
NCT03333109	Phase 3	November 6, 2017
NCT03334396	Phase 3	November 7, 2017
NCT03521154	Phase 3	May 10, 2018
NCT02648217	Phase 3	January 6, 2016
NCT03334435	Phase 3	November 7, 2017
NCT03299244	Phase 3	October 3, 2017
NCT03298451	Phase 3	October 2, 2017
NCT03296163	Phase 3	September 28, 2017
NCT01208922	Phase 3	September 24, 2010
NCT03313180	Phase 3	October 18, 2017
NCT03285308	Phase 3	September 18, 2017
NCT03345342	Phase 3	November 17, 2017
NCT03706690	Phase 3	October 16, 2018
NCT03214380	Phase 3	July 11, 2017
NCT03203447	Phase 3	June 29, 2017
NCT03201445	Phase 2	June 28, 2017
NCT03199053	Phase 3	June 26, 2017
NCT03191786	Phase 3	June 19, 2017
NCT03155997	Phase 3	May 16, 2017
NCT03136484	Phase 3	May 2, 2017
NCT03214367	Phase 3	July 11, 2017
NCT03125902	Phase 3	April 24, 2017
NCT03110562	Phase 3	April 12, 2017
NCT03071692	Phase 3	March 7, 2017
NCT03057977	Phase 3	February 20, 2017
NCT03057951	Phase 3	February 20, 2017
NCT03053063	Phase 3	February 14, 2017
NCT03036150	Phase 3	January 30, 2017
NCT03036124	Phase 3	January 30, 2017
NCT03066804	Phase 3	February 28, 2017
NCT03028740	Phase 3	January 23, 2017
NCT03025308	Phase 3	January 19, 2017
NCT03098030	Phase 2|Phase 3	March 31, 2017
NCT03021187	Phase 3	January 13, 2017
NCT02762838	Phase 3	May 5, 2016
NCT02993406	Phase 3	December 15, 2016
NCT03191799	Phase 3	June 19, 2017
NCT03053050	Phase 3	February 14, 2017
NCT02964247	Phase 3	November 16, 2016
NCT02963766	Phase 3	November 15, 2016
NCT01701232	Phase 3	October 5, 2012
NCT02924727	Phase 3	October 5, 2016
NCT01735175	Phase 3	November 28, 2012
NCT02906917	Phase 3	September 20, 2016
NCT02889796	Phase 3	September 7, 2016
NCT02886728	Phase 3	September 1, 2016
NCT03337724	Phase 2|Phase 3	November 9, 2017
NCT02932150	Phase 2	October 13, 2016
NCT02832544	Phase 3	July 14, 2016
NCT02773368	Phase 3	May 16, 2016
NCT02747043	Phase 3	April 21, 2016
NCT03170518	Phase 3	May 31, 2017
NCT02763566	Phase 3	May 5, 2016
NCT02692716	Phase 3	February 26, 2016
NCT03150589	Phase 3	May 12, 2017
NCT02667327	Phase 3	January 28, 2016
NCT02670915	Phase 3	February 2, 2016
NCT02648204	Phase 3	January 6, 2016
NCT02629692	Phase 1|Phase 2	December 14, 2015
NCT03811561	Phase 3	January 21, 2019
NCT02607865	Phase 3	November 18, 2015
NCT02770807	Phase 3	May 12, 2016
NCT02597933	Phase 3	November 5, 2015
NCT01436890	Phase 2	September 20, 2011
NCT02980874	Phase 3	December 2, 2016
NCT02940626	Phase 2	October 21, 2016
NCT02501161	Phase 3	July 17, 2015
NCT02500706	Phase 3	July 16, 2015
NCT02913326	Phase 3	September 23, 2016
NCT02472964	Phase 3	June 16, 2015
NCT02491437	Phase 3	July 8, 2015
NCT03563053	Phase 3	June 20, 2018
NCT02790034	Phase 2|Phase 3	June 3, 2016
NCT03481660	Phase 3	March 29, 2018
NCT02296138	Phase 3	November 20, 2014
NCT01759030	Phase 3	January 2, 2013
NCT02268045	Phase 3	October 20, 2014
NCT01726413	Phase 2	November 14, 2012
NCT02227251	Phase 2	August 28, 2014
NCT02165215	Phase 3	June 17, 2014
NCT02164864	Phase 3	June 17, 2014
NCT02128932	Phase 3	May 1, 2014
NCT02118584	Phase 3	April 21, 2014
NCT02251938	Phase 3	September 29, 2014
NCT02005666	Phase 3	December 9, 2013
NCT02364999	Phase 3	February 18, 2015
NCT01953913	Phase 3	October 1, 2013
NCT01940471	Phase 3	September 12, 2013
NCT01940341	Phase 3	September 12, 2013
NCT02928406	Phase 3	October 10, 2016
NCT01856478	Phase 3	May 17, 2013
NCT02802345	Phase 3	June 16, 2016
NCT01860066	Phase 3	May 22, 2013
NCT01764633	Phase 3	January 9, 2013
NCT01889433	Phase 3	June 28, 2013
NCT01661101	Phase 3	August 9, 2012
NCT01649557	Phase 2	July 25, 2012
NCT01560637	Phase 3	March 22, 2012
NCT01560624	Phase 3	March 22, 2012
NCT01835431	Phase 3	April 19, 2013
NCT01797965	Phase 3	February 25, 2013
NCT01101334	Phase 2	April 9, 2010
NCT01651403	Phase 3	July 27, 2012
NCT01480479	Phase 3	November 29, 2011
NCT01523587	Phase 3	February 1, 2012
NCT01459809	Phase 3	October 26, 2011
NCT01431274	Phase 3	September 9, 2011
NCT01714817	Phase 3	October 26, 2012
NCT01394952	Phase 3	July 15, 2011
NCT01694186	Phase 3	September 27, 2012
NCT01395745	Phase 3	July 18, 2011
NCT03952559	Phase 3	May 16, 2019
NCT01431287	Phase 3	September 9, 2011
NCT01377012	Phase 3	June 20, 2011
NCT01369095	Phase 2	June 8, 2011
NCT01345669	Phase 3	May 2, 2011
NCT01332019	Phase 3	April 8, 2011
NCT03773978	Phase 3	December 12, 2018
NCT03773965	Phase 3	December 12, 2018
NCT01291511	Phase 3	February 8, 2011
NCT01337154	Phase 2	April 18, 2011
NCT01308437	Phase 3	March 4, 2011
NCT01361555	Phase 2	May 27, 2011
NCT03580356	Phase 3	July 9, 2018
NCT01447394	Phase 3	October 6, 2011
NCT01438489	Phase 2	September 22, 2011
NCT01172808	Phase 3	July 30, 2010
NCT01149655	Phase 3	June 23, 2010
NCT01890265	Phase 2	July 1, 2013
NCT01419197	Phase 3	August 18, 2011
NCT01130246	Phase 3	May 25, 2010
NCT01133990	Phase 1|Phase 2	May 31, 2010
NCT01125566	Phase 3	May 18, 2010
NCT01231620	Phase 3	November 1, 2010
NCT03452137	Phase 3	March 2, 2018
NCT01104792	Phase 3	April 15, 2010
NCT01095003	Phase 3	March 29, 2010
NCT01808092	Phase 3	March 11, 2013
NCT01061736	Phase 2|Phase 3	February 3, 2010
NCT01770379	Phase 3	January 17, 2013
NCT01111552	Phase 3	April 27, 2010
NCT01101945	Phase 2	April 12, 2010
NCT03176238	Phase 3	June 5, 2017
NCT03052608	Phase 3	February 14, 2017
NCT01545050	Phase 2	March 6, 2012
NCT01111539	Phase 3	April 27, 2010
NCT02855164	Phase 2	August 4, 2016
NCT01454739	Phase 3	October 19, 2011
NCT02753699	Phase 3	April 28, 2016
NCT02562443	Phase 3	September 29, 2015
NCT01272232	Phase 3	January 7, 2011
NCT02437318	Phase 3	May 7, 2015
NCT01181128	Phase 3	August 13, 2010
NCT01085136	Phase 3	March 11, 2010
NCT02278120	Phase 3	October 29, 2014
NCT01051349	Phase 2	January 18, 2010
NCT01172548	Phase 2	July 29, 2010
NCT02038036	Phase 3	January 16, 2014
NCT01751126	Phase 3	December 17, 2012
NCT01625390	Phase 2|Phase 3	June 21, 2012
NCT01587144	Phase 2	April 30, 2012
NCT02765503	Phase 3	May 6, 2016
NCT01376167	Phase 2	June 20, 2011
NCT02267226	Phase 3	October 17, 2014
NCT02616562	Phase 2	November 30, 2015
NCT02453308	Phase 2|Phase 3	May 25, 2015
NCT01764022	Phase 3	January 9, 2013
NCT01763645	Phase 3	January 9, 2013
NCT01872234	Phase 3	June 7, 2013
NCT01712438	Phase 3	October 23, 2012
NCT01424566	Phase 3	August 29, 2011
NCT01410227	Phase 3	August 5, 2011
NCT01111565	Phase 3	April 27, 2010
NCT01602952	Phase 1|Phase 2	May 21, 2012
NCT03580044	Phase 3	July 9, 2018
NCT02409290	Phase 3	April 6, 2015
NCT01427738	Phase 3	September 2, 2011
NCT03778229	Phase 2	December 18, 2018
NCT01084096	Phase 3	March 10, 2010
NCT03095287	Phase 2	March 29, 2017
NCT02263079	Phase 3	October 13, 2014
NCT02104947	Phase 3	April 7, 2014
NCT01992549	Phase 3	November 25, 2013
NCT01365546	Phase 3	June 3, 2011
NCT01721876	Phase 3	November 6, 2012
NCT01410331	Phase 2	August 5, 2011
NCT01516307	Phase 2	January 24, 2012
NCT01459328	Phase 3	October 25, 2011
NCT01338415	Phase 3	April 19, 2011
NCT03896685	Phase 3	April 1, 2019
NCT03130114	Phase 3	April 26, 2017
NCT01061151	Phase 3	February 2, 2010
NCT02173821	Phase 3	June 25, 2014
NCT03761225	Phase 3	December 3, 2018
NCT03141060	Phase 1|Phase 2	May 4, 2017
NCT02829775	Phase 2|Phase 3	July 12, 2016
NCT03766295	Phase 3	December 6, 2018
NCT01574339	Phase 3	April 10, 2012
NCT03811535	Phase 3	January 21, 2019
NCT03805100	Phase 3	January 15, 2019
NCT01646437	Phase 3	July 20, 2012
NCT03395639	Phase 3	January 10, 2018
NCT01511367	Phase 3	January 18, 2012
NCT03048422	Phase 3	February 9, 2017
NCT02465203	Phase 3	June 8, 2015
NCT01554397	Phase 2|Phase 3	March 15, 2012
NCT02085408	Phase 3	March 12, 2014
NCT01506401	Phase 3	January 10, 2012
NCT01479283	Phase 3	November 24, 2011
NCT01475825	Phase 3	November 21, 2011
NCT01450449	Phase 3	October 12, 2011
NCT01449162	Phase 3	October 10, 2011
NCT01286779	Phase 3	January 31, 2011
NCT01266811	Phase 3	December 24, 2010
NCT01246882	Phase 3	November 23, 2010
NCT01233258	Phase 3	November 3, 2010
NCT01123707	Phase 3	May 14, 2010
NCT01080209	Phase 2	March 4, 2010
NCT01074944	Phase 3	February 24, 2010

## Sheet: Trials picked up by fuzz_434 records
NCT Number	CTRI ID	Phases
NCT03923998	CTRI/2009/091/000486	Early Phase 1
NCT03911037	CTRI/2019/05/019387	Phase 2|Phase 3
NCT03899103	CTRI/2019/04/018517	Phase 3
NCT03883698	CTRI/2019/03/018011	Phase 3
NCT03882710	CTRI/2010/091/000438	Phase 2
NCT03822091	CTRI/2011/09/002032	Phase 3
NCT03807297	CTRI/2018/07/014944	Phase 2
NCT03807141	CTRI/2017/12/010898	Phase 2|Phase 3
NCT03794765	CTRI/2019/03/018196	Phase 2
NCT03784365	CTRI/2019/06/019819	Phase 3
NCT03745300	CTRI/2016/05/006960	Phase 2|Phase 3
NCT03738514	CTRI/2018/05/014136	Phase 2
NCT03671044	CTRI/2018/06/014390	Phase 3
NCT03629600	CTRI/2014/11/005191	Phase 2|Phase 3
NCT03519165	CTRI/2016/04/006873	Phase 2
NCT03519152	CTRI/2008/091/000216	Phase 1|Phase 2
NCT03516370	CTRI/2019/03/018148	Phase 1|Phase 2
NCT03511261	CTRI/2015/07/006001	Phase 2
NCT03480932	CTRI/2012/04/002540	Phase 2|Phase 3
NCT03430856	CTRI/2017/11/010560	Phase 2|Phase 3
NCT03420144	CTRI/2013/07/003851	Phase 2|Phase 3
NCT03415698	CTRI/2019/05/019387	Phase 2|Phase 3
NCT03396900	CTRI/2018/11/016450	Phase 2
NCT03338647	CTRI/2009/091/000085	Phase 3
NCT03256916	CTRI/2017/08/009265	Phase 3
NCT03250143	CTRI/2017/08/009213	Phase 1|Phase 2
NCT03230058	CTRI/2010/091/003041	Phase 2|Phase 3
NCT03219710	CTRI/2017/07/009092	Phase 3
NCT03207698	CTRI/2018/03/012621	Phase 2|Phase 3
NCT03089229	CTRI/2018/02/011983	Phase 1|Phase 2
NCT03043196	CTRI/2015/06/005910	Phase 2|Phase 3
NCT03026478	CTRI/2017/11/010321	Phase 2
NCT03022253	CTRI/2017/01/007660	Phase 3
NCT02985255	CTRI/2015/11/006396	Phase 2
NCT02964858	CTRI/2016/11/007485	Phase 3
NCT02929121	CTRI/2017/08/009312	Phase 3
NCT02920125	CTRI/2017/08/009571	Phase 3
NCT02896205	CTRI/2018/05/013619	Phase 3
NCT02867865	CTRI/2016/08/007199	Phase 2|Phase 3
NCT02800902	CTRI/2017/11/010370	Phase 2|Phase 3
NCT02786823	CTRI/2018/10/016153	Phase 2|Phase 3
NCT02781597	CTRI/2019/05/019337	Phase 3
NCT02773485	CTRI/2016/08/007156	Phase 3
NCT02748707	CTRI/2012/07/002828	Phase 2
NCT02731586	CTRI/2018/02/011734	Early Phase 1
NCT02716558	CTRI/2015/06/005872	Phase 3
NCT02683733	CTRI/2009/091/000693	Phase 3
NCT02681939	CTRI/2016/02/006647	Phase 2
NCT02645656	CTRI/2013/05/003609	Phase 2
NCT02645227	CTRI/2016/10/007417	Phase 2|Phase 3
NCT02639572	CTRI/2012/05/002628	Phase 2
NCT02612792	CTRI/2017/08/009386	Phase 2|Phase 3
NCT02609061	CTRI/2017/11/010370	Phase 2|Phase 3
NCT02580331	CTRI/2019/03/018282	Phase 2|Phase 3
NCT02545413	CTRI/2008/091/000078	Phase 3
NCT02518152	CTRI/2017/11/010370	Phase 2|Phase 3
NCT02492503	CTRI/2010/091/000170	Phase 1|Phase 2
NCT02460744	CTRI/2018/04/013174	Phase 2
NCT02408601	CTRI/2015/06/005872	Phase 2|Phase 3
NCT02390687	CTRI/2017/11/010432	Phase 3
NCT02330432	CTRI/2016/09/007246	Phase 2|Phase 3
NCT02329353	CTRI/2018/12/016565	Phase 3
NCT02265328	CTRI/2014/11/005196	Phase 2
NCT02265276	CTRI/2017/11/010511	Phase 3
NCT02260713	CTRI/2014/01/004316	Phase 1|Phase 2
NCT02243644	CTRI/2010/091/000045	Phase 3
NCT02238912	CTRI/2012/01/002362	Phase 2
NCT02222935	CTRI/2014/09/005047	Early Phase 1
NCT02218905	CTRI/2014/08/004869	Early Phase 1
NCT02203812	CTRI/2017/10/010213	Phase 3
NCT02174757	CTRI/2014/11/005215	Phase 3
NCT02121665	CTRI/2009/091/000006	Phase 3
NCT02120872	CTRI/2018/04/012987	Phase 2
NCT02119520	CTRI/2016/10/007417	Phase 2
NCT02048761	CTRI/2018/08/015285	Phase 2
NCT02033226	CTRI/2019/04/018718	Phase 3
NCT02030041	CTRI/2017/10/010185	Phase 3
NCT02028429	CTRI/2015/01/005464	Phase 1|Phase 2
NCT02013323	CTRI/2018/11/016422	Phase 2
NCT02009124	CTRI/2014/01/004316	Phase 2
NCT02002039	CTRI/2018/04/013331	Phase 2|Phase 3
NCT01985633	CTRI/2011/07/001891	Phase 1|Phase 2
NCT01983163	CTRI/2010/091/002944	Phase 2
NCT01899898	CTRI/2009/091/000053	Phase 2|Phase 3
NCT01883661	CTRI/2009/091/000690	Phase 1|Phase 2
NCT01880333	CTRI/2009/091/000053	Phase 2|Phase 3
NCT01877759	CTRI/2012/04/002560	Phase 1|Phase 2
NCT01876017	CTRI/2008/091/000257	Phase 1|Phase 2
NCT01870362	CTRI/2009/091/000006	Phase 3
NCT01858571	CTRI/2013/06/003734	Phase 3
NCT01836562	CTRI/2011/091/000159	Phase 1|Phase 2
NCT01834664	CTRI/2011/091/000159	Phase 1|Phase 2
NCT01834079	CTRI/2011/091/000159	Phase 1|Phase 2
NCT01834066	CTRI/2011/091/000159	Phase 1|Phase 2
NCT01834040	CTRI/2018/01/011526	Phase 1|Phase 2
NCT01833975	CTRI/2011/091/000159	Phase 1|Phase 2
NCT01832454	CTRI/2011/091/000159	Phase 2|Phase 3
NCT01832441	CTRI/2011/091/000159	Phase 1|Phase 2
NCT01832428	CTRI/2013/10/004105	Phase 1|Phase 2
NCT01828437	CTRI/2017/12/010742	Phase 3
NCT01823887	CTRI/2012/05/002681	Phase 1|Phase 2
NCT01797952	CTRI/2013/02/003393	Phase 3
NCT01785420	CTRI/2013/12/004263	Phase 3
NCT01730183	CTRI/2009/091/000613	Phase 1|Phase 2
NCT01671384	CTRI/2008/091/000228	Phase 3
NCT01668862	CTRI/2012/04/002611	Phase 1|Phase 2
NCT01645072	CTRI/2017/12/010898	Phase 3
NCT01644461	CTRI/2012/05/002627	Phase 1|Phase 2
NCT01644448	CTRI/2012/04/002549	Phase 1|Phase 2
NCT01644435	CTRI/2012/06/002732	Phase 1|Phase 2
NCT01644422	CTRI/2012/04/002613	Phase 1|Phase 2
NCT01643629	CTRI/2012/04/002613	Phase 1|Phase 2
NCT01641549	CTRI/2017/10/010159	Phase 3
NCT01635777	CTRI/2018/05/014015	Phase 2
NCT01621321	CTRI/2009/091/000387	Phase 2|Phase 3
NCT01615757	CTRI/2012/11/003104	Phase 3
NCT01608451	CTRI/2012/07/002802	Phase 3
NCT01593306	CTRI/2010/091/000194	Phase 3
NCT01549288	CTRI/2009/091/000053	Phase 2|Phase 3
NCT01517022	CTRI/2012/11/003097	Phase 3
NCT01490944	CTRI/2011/12/002217	Phase 2
NCT01480011	CTRI/2011/11/002140	Phase 2
NCT01472289	CTRI/2017/02/007836	Phase 1|Phase 2
NCT01454609	CTRI/2010/091/002829	Phase 2
NCT01429766	CTRI/2012/08/002870	Phase 2
NCT01398007	CTRI/2018/10/016198	Phase 2
NCT01387841	CTRI/2018/10/015927	Phase 2
NCT01384578	CTRI/2015/10/006236	Phase 3
NCT01383460	CTRI/2017/11/010420	Phase 3
NCT01373853	CTRI/2015/12/006464	Phase 3
NCT01355341	CTRI/2009/091/000946	Phase 2
NCT01332747	CTRI/2011/06/001825	Phase 2
NCT01321827	CTRI/2019/05/019139	Phase 2|Phase 3
NCT01291095	CTRI/2018/03/012422	Phase 2
NCT01279135	CTRI/2012/12/003249	Phase 3
NCT01265355	CTRI/2010/091/003002	Phase 2|Phase 3
NCT01250249	CTRI/2009/091/000897	Phase 3
NCT01222884	CTRI/2010/091/000417	Phase 3
NCT01154959	CTRI/2011/05/001745	Phase 3
NCT01118897	CTRI/2016/08/007129	Phase 1|Phase 2
NCT01117402	CTRI/2016/05/006924	Phase 2
NCT01110447	CTRI/2008/091/000268	Phase 2|Phase 3
NCT01045837	CTRI/2017/08/009517	Phase 2|Phase 3
NCT02794337	CTRI/2016/08/007161	Phase 2|Phase 3
NCT02512952	CTRI/2017/03/007992	Phase 2|Phase 3
NCT01905735	CTRI/2018/05/013762	Phase 2
NCT01801410	CTRI/2013/07/003859	Phase 3
NCT01698723	CTRI/2017/11/010373	Phase 2
NCT01478997	CTRI/2011/07/001911	Phase 1|Phase 2
NCT01437020	CTRI/2017/02/007773	Phase 1|Phase 2
NCT01232920	CTRI/2017/09/009699	Phase 3
NCT02587806	CTRI/2008/091/000046	Phase 1|Phase 2
NCT01536106	CTRI/2008/091/000046	Phase 1|Phase 2
NCT01470287	CTRI/2011/11/002118	Phase 3
NCT01305109	CTRI/2010/091/000102	Phase 3
NCT01190982	CTRI/2009/091/000262	Phase 2
NCT01547715	CTRI/2012/02/002452	Phase 3
NCT01305226	CTRI/2010/091/001273	Phase 3
NCT01300312	CTRI/2010/091/002934	Phase 3
NCT02664103	CTRI/2016/01/006485	Phase 2
NCT02425670	CTRI/2008/091/000046	Phase 2
NCT02103322	CTRI/2014/02/004385	Phase 2|Phase 3
NCT01501773	CTRI/2008/091/000046	Phase 2
NCT01453738	CTRI/2011/07/001891	Phase 2
NCT03363841	CTRI/2018/05/013668	Phase 3
NCT02408484	CTRI/2013/09/003953	Phase 3
NCT03563742	CTRI/2018/09/015645	Phase 3
NCT03280147	CTRI/2017/09/009743	Phase 3
NCT02189005	CTRI/2014/09/005016	Phase 3
NCT02133690	CTRI/2013/05/003667	Phase 3
NCT02906007	CTRI/2017/12/010751	Phase 1|Phase 2
NCT03998436	CTRI/2018/11/016295	Phase 3
NCT03746587	CTRI/2017/12/011025	Phase 2
NCT03529123	CTRI/2018/05/013853	Phase 3
NCT03472053	CTRI/2018/01/011152	Phase 2
NCT03405064	CTRI/2017/06/008843	Phase 3
NCT03474055	CTRI/2017/10/010104	Phase 2|Phase 3
NCT03172780	CTRI/2017/04/008304	Phase 3
NCT03152903	CTRI/2017/03/008266	Phase 2|Phase 3
NCT03074331	CTRI/2017/02/007798	Phase 3
NCT03056742	CTRI/2011/11/002107	Phase 2
NCT01099722	CTRI/2009/091/001015	Phase 3
NCT02746991	CTRI/2014/12/005337	Phase 3
NCT02635438	CTRI/2016/01/006515	Phase 3
NCT02584816	CTRI/2015/07/006034	Phase 3
NCT02523027	CTRI/2015/10/00633	Phase 2|Phase 3
NCT01685216	CTRI/2012/05/002666	Phase 1|Phase 2
NCT02296775	CTRI/2014/09/004954	Phase 1|Phase 2
NCT02236793	CTRI/2015/01/005410	Phase 3
NCT02187757	CTRI/2014/10/005077	Phase 3
NCT02121002	CTRI/2014/03/004474	Phase 3
NCT02074514	CTRI/2014/02/004403	Phase 3
NCT01916317	CTRI/2014/11/005228	Phase 3
NCT01903018	CTRI/2012/07/002783	Phase 2
NCT01641770	CTRI/2010/091/001396	Phase 3
NCT01591200	CTRI/2012/04/002560	Phase 2
NCT01559545	CTRI/2012/02/002445	Phase 2
NCT01495000	CTRI/2011/12/002257	Phase 3
NCT01484574	CTRI/2011/11/002107	Phase 2
NCT01430507	CTRI/2011/09/001990	Phase 2
NCT01406717	CTRI/2009/091/000947	Phase 3
NCT01172444	CTRI/2010/091/000360	Phase 3
NCT01100112	CTRI/2010/091/000068	Phase 3
NCT01160198	CTRI/2011/11/002109	Phase 3
NCT01238107	CTRI/2011/05/001757	Phase 2
NCT02795988	CTRI/2019/04/018775	Phase 1|Phase 2
NCT03963232	CTRI/2019/06/019798	Phase 3
NCT03954834	CTRI/2014/01/004315	Phase 3
NCT03843125	CTRI/2019/04/018378	Phase 3
NCT03830866	CTRI/2019/04/018479	Phase 3
NCT03800134	CTRI/2019/06/019634	Phase 3
NCT03786380	CTRI/2019/03/018304	Phase 3
NCT03778957	CTRI/2019/03/018124	Phase 3
NCT03775486	CTRI/2019/04/018443	Phase 2
NCT03689374	CTRI/2018/10/015916	Phase 3
NCT03670810	CTRI/2019/05/019167	Phase 3
NCT03682068	CTRI/2019/04/018443	Phase 3
NCT03616964	CTRI/2019/04/018378	Phase 3
NCT03703297	CTRI/2019/01/017034	Phase 3
NCT03574597	CTRI/2018/10/016193	Phase 3
NCT03782532	CTRI/2019/01/016928	Phase 3
NCT03552757	CTRI/2018/06/014512	Phase 3
NCT03548935	CTRI/2018/06/014512	Phase 3
NCT03524092	CTRI/2018/10/016047	Phase 3
NCT03518086	CTRI/2018/10/016047	Phase 3
NCT03519971	CTRI/2018/07/014783	Phase 3
NCT03254446	CTRI/2017/11/010555	Phase 3
NCT03466411	CTRI/2019/06/019738	Phase 2|Phase 3
NCT03496298	CTRI/2018/07/015083	Phase 3
NCT03420781	CTRI/2019/03/018304	Phase 3
NCT03383146	CTRI/2019/03/018304	Phase 3
NCT03381196	CTRI/2018/10/015893	Phase 3
NCT03376321	CTRI/2018/10/015893	Phase 3
NCT03556358	CTRI/2019/01/017029	Phase 3
NCT03354429	CTRI/2018/01/011307	Phase 3
NCT03333109	CTRI/2018/02/012059	Phase 3
NCT03334396	CTRI/2018/02/011983	Phase 3
NCT03521154	CTRI/2018/10/016042	Phase 3
NCT02648217	CTRI/2015/12/006437	Phase 3
NCT03334435	CTRI/2018/02/011972	Phase 3
NCT03299244	CTRI/2018/08/015242	Phase 3
NCT03298451	CTRI/2018/01/011353	Phase 3
NCT03296163	CTRI/2018/02/012091	Phase 3
NCT01208922	CTRI/2010/091/000144	Phase 3
NCT03313180	CTRI/2018/03/012529	Phase 3
NCT03285308	CTRI/2019/03/018304	Phase 3
NCT03345342	CTRI/2018/07/015058	Phase 3
NCT03706690	CTRI/2019/02/017798	Phase 3
NCT03214380	CTRI/2010/091/000071	Phase 3
NCT03203447	CTRI/2016/09/007269	Phase 3
NCT03201445	CTRI/2018/07/014719	Phase 2
NCT03199053	CTRI/2011/09/001983	Phase 3
NCT03191786	CTRI/2017/11/010690	Phase 3
NCT03155997	CTRI/2017/10/010017	Phase 3
NCT03136484	CTRI/2010/091/006067	Phase 3
[truncated: 179 more rows]

## Sheet: Trials picked up by tfidf_441 records
NCT Number	CTRI ID	Phases
[truncated: 441 more rows]

[truncated: 2 more sheets: Trials picked up by both fuzz and tfidf_304 records, Predicted to be true by model_288 records]
