# Supplementary material for: Hidden duplicates: 10s or 100s of Indian trials, registered with ClinicalTrials.gov, have not been registered in India, as required by law
Source: PLoS One. 2020 Jun 19;15(6):e0234925. doi: 10.1371/journal.pone.0234925 (PMC7304601; doi:10.1371/journal.pone.0234925)
Supplement: S8 Table — We manually examined 25 pairs each from the sets that fuzz and tfidf identified, and 25 from the set that both algorithms identified, to determine whether or not the pairs appeared to be truly correct. (XLS) [file pone.0234925.s011.xls]

## Sheet: Cover_note
S11 Table. A manual assessment of six fields from a sample of 75 CTG-CTRI pairs that the model predicted were correct. There were 25 pairs each from the sets that fuzz and tfidf identified, and 25 from the set that both algorithms identified.

## Sheet: 3 lists of 25 samples each
	A sample of 25 pairs each, chosen at random, from the matches picked up by (a) Fuzz and (b) Tfidf, and predicted to be correct. (c) A sample of 25 trials picked up by both Fuzz and Tfidf, and predicted to be correct.
	(a) Fuzz				(b) Tfidf				(c) Common
	CTRI ID	NCT Number	Phase listed in CTG		CTRI ID	NCT Number	Phase listed in CTG		CTRI ID	NCT Number	Phase listed in CTG
	CTRI/2017/08/009386	NCT02612792	Phase 2|Phase 3		CTRI/2017/12/010783	NCT02227251	Phase 2		CTRI/2018/03/012529	NCT03313180	Phase 3
	CTRI/2010/091/000144	NCT01208922	Phase 3		CTRI/2018/05/013845	NCT03170518	Phase 3		CTRI/2017/01/007738	NCT02790034	Phase 2|Phase 3
	CTRI/2011/07/001891	NCT01985633	Phase 1|Phase 2		CTRI/2018/12/016581	NCT03025308	Phase 3		CTRI/2018/10/016193	NCT03574597	Phase 3
	CTRI/2009/091/000946	NCT01355341	Phase 2		CTRI/2018/03/012421	NCT03191799	Phase 3		CTRI/2011/09/001993	NCT01436890	Phase 2
	CTRI/2013/07/003851	NCT03420144	Phase 2|Phase 3		CTRI/2016/06/007016	NCT02437318	Phase 3		CTRI/2013/02/003347	NCT01726413	Phase 2
	CTRI/2018/10/016198	NCT01398007	Phase 2		CTRI/2017/06/008848	NCT01870128	Phase 3		CTRI/2016/09/007301	NCT02616562	Phase 2
	CTRI/2015/11/006379	NCT02005666	Phase 3		CTRI/2015/01/005464	NCT02028429	Phase 1|Phase 2		CTRI/2013/06/003774	NCT01554397	Phase 2|Phase 3
	CTRI/2017/11/010690	NCT03191786	Phase 3		CTRI/2013/07/003859	NCT01801410	Phase 3		CTRI/2017/08/009196	NCT02928406	Phase 3
	CTRI/2012/01/002362	NCT02238912	Phase 2		CTRI/2019/05/019337	NCT02781597	Phase 3		CTRI/2019/05/019369	NCT03811535	Phase 3
	CTRI/2017/08/009311	NCT02278120	Phase 3		CTRI/2019/04/018378	NCT03843125	Phase 3		CTRI/2014/02/004416	NCT01345669	Phase 3
	CTRI/2013/12/004263	NCT01785420	Phase 3		CTRI/2017/10/010104	NCT03474055	Phase 2|Phase 3		CTRI/2011/091/000159	NCT01834664	Phase 1|Phase 2
	CTRI/2017/11/010561	NCT01266811	Phase 3		CTRI/2011/12/002229	NCT01332019	Phase 3		CTRI/2010/091/000045	NCT02243644	Phase 3
	CTRI/2011/091/000159	NCT01832454	Phase 2|Phase 3		CTRI/2019/04/018443	NCT03775486	Phase 2		CTRI/2014/07/004736	NCT03773965	Phase 3
	CTRI/2016/05/006960	NCT03745300	Phase 2|Phase 3		CTRI/2011/11/002177	NCT01410331	Phase 2		CTRI/2017/09/009693	NCT02409290	Phase 3
	CTRI/2011/10/002093	NCT01395745	Phase 3		CTRI/2012/03/002511	NCT01376167	Phase 2		CTRI/2016/01/006485	NCT02664103	Phase 2
	CTRI/2018/02/011734	NCT02731586	Early Phase 1		CTRI/2014/07/004742	NCT01759030	Phase 3		CTRI/2017/12/010742	NCT01828437	Phase 3
	CTRI/2019/02/017732	NCT03563053	Phase 3		CTRI/2010/091/000045	NCT02243644	Phase 3		CTRI/2017/12/011012	NCT03098030	Phase 2|Phase 3
	CTRI/2012/09/002994	NCT01523587	Phase 3		CTRI/2018/10/016047	NCT03518086	Phase 3		CTRI/2012/07/002828	NCT02748707	Phase 2
	CTRI/2017/07/009123	NCT01172548	Phase 2		CTRI/2013/06/003734	NCT01858571	Phase 3		CTRI/2018/06/014520	NCT03048422	Phase 3
	CTRI/2018/01/011298	NCT03141060	Phase 1|Phase 2		CTRI/2014/05/004626	NCT02648204	Phase 3		CTRI/2017/12/010898	NCT01645072	Phase 3
	CTRI/2019/02/017798	NCT03706690	Phase 3		CTRI/2012/11/003115	NCT01124409	Phase 3		CTRI/2014/05/004626	NCT02648204	Phase 3
	CTRI/2014/01/004316	NCT02009124	Phase 2		CTRI/2017/01/007727	NCT02802345	Phase 3		CTRI/2017/11/010420	NCT01383460	Phase 3
	CTRI/2017/08/009196	NCT02928406	Phase 3		CTRI/2010/091/000610	NCT03671044	Phase 3		CTRI/2017/06/008843	NCT03405064	Phase 3
	CTRI/2008/091/000257	NCT01876017	Phase 1|Phase 2		CTRI/2016/09/007269	NCT03203447	Phase 3		CTRI/2014/11/005215	NCT02174757	Phase 3
	CTRI/2011/11/002118	NCT01470287	Phase 3		CTRI/2019/04/018361	NCT03395639	Phase 3		CTRI/2015/06/005872	NCT02716558	Phase 3

## Sheet: Results
Manual checking predicted that (a) 12, (b) 18 and (c) 17 matches picked up by fuzz, by tfidf and by both, respectively were correct matches.
Fuzz		CTRI ID		Tfidf		CTRI ID		Common		CTRI ID
		CTRI/2008/091/000257				CTRI/2010/091/000045			1	CTRI/2010/091/000438
	1	CTRI/2009/091/000946				CTRI/2010/091/000610			1	CTRI/2011/09/001993
	1	CTRI/2010/091/000144			1	CTRI/2011/11/002177				CTRI/2011/091/000159
		CTRI/2011/07/001891			1	CTRI/2011/12/002229			1	CTRI/2012/07/002828
		CTRI/2011/091/000159			1	CTRI/2012/03/002511			1	CTRI/2013/02/003347
		CTRI/2011/10/002093				CTRI/2012/11/003115			1	CTRI/2013/06/003774
	1	CTRI/2011/11/002118			1	CTRI/2013/06/003734			1	CTRI/2014/02/004416
	1	CTRI/2012/01/002362			1	CTRI/2013/07/003859				CTRI/2014/07/004736
	1	CTRI/2012/09/002994			1	CTRI/2014/05/004626				CTRI/2014/11/005191
		CTRI/2013/07/003851			1	CTRI/2014/07/004742			1	CTRI/2014/11/005215
	1	CTRI/2013/12/004263				CTRI/2015/01/005464				CTRI/2015/06/005872
		CTRI/2014/01/004316			1	CTRI/2016/06/007016			1	CTRI/2016/01/006485
	1	CTRI/2015/11/006379				CTRI/2016/09/007269			1	CTRI/2016/09/007301
		CTRI/2016/05/006960			1	CTRI/2017/01/007727			1	CTRI/2017/01/007738
		CTRI/2017/07/009123				CTRI/2017/06/008848			1	CTRI/2017/06/008843
	1	CTRI/2017/08/009196			1	CTRI/2017/10/010104			1	CTRI/2017/09/009693
		CTRI/2017/08/009311			1	CTRI/2017/12/010783				CTRI/2017/11/010420
		CTRI/2017/08/009386			1	CTRI/2018/03/012421				CTRI/2017/12/010742
		CTRI/2017/11/010561			1	CTRI/2018/05/013845				CTRI/2017/12/010898
	1	CTRI/2017/11/010690			1	CTRI/2018/10/016047			1	CTRI/2017/12/011012
	1	CTRI/2018/01/011298			1	CTRI/2018/12/016581			1	CTRI/2018/03/012529
		CTRI/2018/02/011734			1	CTRI/2019/04/018361			1	CTRI/2018/06/014520
		CTRI/2018/10/016198			1	CTRI/2019/04/018378			1	CTRI/2018/10/016193
	1	CTRI/2019/02/017732			1	CTRI/2019/04/018443			1	CTRI/2019/05/019369
	1	CTRI/2019/02/017798				CTRI/2019/05/019337				CTRI/2019/05/019387
	12				18				17
	48	%			72	%			68	%

## Sheet: 25 fuzz samples_manual inspection
A sample of 25 pairs identified by fuzz
	CTRI ID	Type of study	Sponsor	Condition	Intervention	Sites	Phase/study design	NCT Number	Other comments
	CTRI/2017/08/009386	Interventional Interventional	Saraswati Dental College Lucknow Government Dental College and Research Institute, Bangalore	Chronic periodontitis patients with grade II furcation involvement in mandibular teeth Furcation Defects	Beta Tricalcium phosphate and Platelet rich fibrin Grade II Furcation treatment Procedure: Open flap debridement (OFD) Procedure: OFD with Platelet rich fibrin (PRF) Procedure: OFD with Platelet rich fibrin (PRF)+1.2% Atorvastatin (Drug) in gel form	Sraswati Dental College, Lucknow Government Dental College and Research Institute Bangalore	N/A 2, 3	NCT02612792
1	CTRI/2010/091/000144	Interventional Interventional	Dr Falk Pharma GmbH Dr. Falk Pharma GmbH	Travellers Diarrhoea Travellers Diarrhoea	Ciprofloxacin 500 mg Rifamycin SV-MMX® 400 mg Rifamycin SV-MMX® Ciprofloxacin	22 in India Largely overlapping	3 3	NCT01208922
	CTRI/2011/07/001891	Interventional Interventional	Stempeutics Research Pvt Ltd Aditya K Aggarwal / Postgraduate Institute of Medical Education and Research	Osteoarthritis of knee joint Osteoarthritis, Knee	Allogeneic mesenchymal stem cells Placebo Biological: Mesenchymal stem cell suspension Biological: PRP	Lucknow, Mumbai, Udupi, Bangalore, Pune Department of Orthopaedics Postgraduate Institute of Medical Education & Research Recruiting Chandigarh	2 1 2	NCT01985633
1	CTRI/2009/091/000946	Interventional Interventional	AMAI CHARITABLE TRUSTS ACE HOSPITAL PUNE Amai Charitable Trust	RENAL CALCULI or Kidney stones RENAL CALCULI	HERBMED PLUS 500 MG PLACEBO Drug: HERBMED PLUS	AMAI CHARIRABLE TRUSTS ACE HOSPITAL, Pune AMAI Charitable Trust's ACE Hospital Pune	2 2	NCT01355341
	CTRI/2013/07/003851	Interventional Interventional	GB Pant Hospital PGI, Chandigarh	Liver cirrhosis patients with minimal hepatic encephalopathy Cirrhosis, Liver	Normal diet Nutritional therapy Drug: Standard Medical Therapy Drug: Growth Hormone	G. B. Pant Hospital New Delhi,DELHI PGI, Chandigarh	3 2, 3	NCT03420144	Different years. 2013 vs 2018
	CTRI/2018/10/016198	Interventional Interventional	Padminee Krishnan (self-funded). Part of SRM Dental College and Hospital Government Dental College and Hospital, India	Other specified anxiety disorders Anxiety Fear	Camouflage syringe Camouflage syringe	SRM Dental College and Hospital,TAMIL NADU Government Dental College and Hospital Nagpur	NA 2	NCT01398007	Registered prospectively in 2018 Completed by 2015
1	CTRI/2015/11/006379	Interventional Interventional	Cadila Healthcare Limited Cadila Healthcare Limited	Acne vulgaris Acne vulgaris	Clindamycin Phosphate 1.2% / Benzoyl Peroxide 5% Gel of Cadila Healthcare Limited, India. DUAC® Gel of Stiefel Laboratories, USA Placebo Drug: Clindamycin Phosphate 1.2% / Benzoyl Peroxide 5% Gel Drug: DUAC® Gel Drug: Placebo	23 in India Heavily overlapping	3 3	NCT02005666
1	CTRI/2017/11/010690	Interventional Interventional	F HoffmannLa Roche Ltd F HoffmannLa Roche Ltd	Patients with locally advanced or metastatic Non Small Cell Lung Cancer with poor performance status Non Small Cell Lung Cancer	Atezolizumab Vinorelbine [oral or intravenous] or Gemcitabine Drug: Atezolizumab (MPDL3280A), an engineered anti-PD-L1 antibody Drug: Vinorelbine Drug: Gemcitabine	16 in India Heavily overlapping	3 3	NCT03191786
1	CTRI/2012/01/002362	Interventional Interventional	national institute of siddha, Chennai National institute of Siddha	tinea infection Tinea Infections Such as Tinea Corporis, Tinea Cruris, Tinea Pedis, Tinea Mannum, Tinea Barbae, Tinea Capitis Are Studied	kandhaga rasayanam-2gram Drug: kandhaga rasayanam	national institute of siddha,TAMIL NADU National institute of siddha Chennai	2 2	NCT02238912
	CTRI/2017/08/009311	Interventional Interventional	Novartis Healthcare Pvt Ltd Novartis Pharmaceuticals	Men and Pre/Postmenopausal Women With HR positive HER2- advanced Breast Cancer Advanced Metastatic Breast Cancer	Goserelin Letrozole Ribociclib (LEE011) Drug: LEE011 Drug: Tamoxifen Drug: Letrozole Drug: Anastrozole Drug: Goserelin Drug: LEE011 Placebo	12 in India All 4 listed in CTG were part of these 12, although can tell only location.	3 3	NCT02278120	Inclusion criteria different The CTRI record lists a different NCT number as secondary ID
1	CTRI/2013/12/004263	Interventional Interventional	Tata Memorial Hospital Dr Rajendra A. Badwe (Tata Memorial Hospital)	Operable Female Breast Cancer Carcinoma Breast Stage I HER2 Positive Breast Cancer	Injection Trastuzumab (Herceptin, Hoffman La Roche) Drug: Trastuzumab Drug: Placebo	Tata Memorial Hospital, MAHARASHTRA Tata Memorial Centre	3 3	NCT01785420
	CTRI/2017/11/010561	Interventional Interventional	Karyopharm Therapeutics Inc Centocor, Inc.	Multiple myeloma Multiple myeloma	Selinexor (KPT 330) Drug: Placebo, Velcade and dexamethasone Biological: Siltuximab, Velcade and dexamethasone	28 in India 1 in India (and different from the above)	3 3	NCT01266811	Different time frames
	CTRI/2011/091/000159	Interventional Interventional	Chaitanya Stem Cell Center Chaitanya Hospital, Pune	Cerebral Palsy above 15 years Cerebral Palsy	Stem cell therapy Intra thecal inj of autologous MNC	Chaitanya hospital,MAHARASHTRA Chaitnany Hospital, Pune	2, 3 2, 3	NCT01832454	CTG study: Below 15 years
	CTRI/2016/05/006960	Interventional Interventional	Abhaya Gupta (King George Medical University, Lucknow) Government Dental College and Research Institute, Bangalore	Chronic Periodontitis Chronic Periodontitis Wth Diabetes Mellitus	Bishosphonate gel Drug: ATORVASTATIN Drug: SIMVASTATIN Drug: PLACEBO	Babu Banarasi Das College of Dental Sciences, lucknow,UTTAR PRADESH Department of Periodontics, GDCRI Bangalore	2 2, 3	NCT03745300
	CTRI/2011/10/002093	Interventional Interventional	Eli Lilly Anthera Pharmaceuticals	Systemic Lupus Erythematosus, Connective Tissue Disease, Autoimmune Disease LY2127399 - every 4 weeks LY2127399 - every two weeks Lupus Erythematosus	LY2127399 (Tabalumab) Placebo Drug: blisibimod Drug: Placebo	8 sites Overlapping, as far as location goes.	3 3	NCT01395745
	CTRI/2018/02/011734	Interventional Interventional	Harini Mitta (Sri Sai College of Dental Surgery, Hyderabad) Sri Sai College of Dental Surgery and Research Centre	Systemically healthy Edentulous Alveolar Ridge	Allogenic human pulp derived mesenchymal stem cells (AHPDMSCs) with Beta-tricalcium phosphate bone graft Drug: Allogenic Mesenchymal stem cells	Sri Sai College of Dental Surgery Vikarabad.,ANDHRA PRADESH Sri Sai College Of Dental Surgery and Research Centre Vikarabad,	1, 2 Early phase 1	NCT02731586	Different PIs, leadership of studies. Different timeframes.
1	CTRI/2019/02/017732	interventional Interventional	EryDel SpA, Italy Erydel	Congenital malformation of nervoussystem, unspecified Ataxia Telangiectasia	EDS-EP dose range of approx 14-22 mg Combination Product: EryDex System	7 5 (all a subset of the 7)	3 3	NCT03563053	EDS-EP dose range of approx 14-22 mg mentioned in NCT study
1	CTRI/2012/09/002994	interventional Interventional	Boehringer Ingelheim India Pvt Ltd Boehringer Ingelheim	Non Small Cell Lung Cancer Carcinoma, Non-Small-Cell Lung	Afatinib Erlotinib Drug: afatinib Drug: erlotinib	16 8 (all a subset of the above)	3 3	NCT01523587
	CTRI/2017/07/009123	BA/BE Interventional	Qilu Pharmaceutical Co Ltd, China Novartis Pharmaceuticals	Adult Patients Suffering from Chronic Myeloid Leukemia or Gastrointestinal Stromal Tumor under Fed Conditions Chronic myeloid leukemia, BCR/ABL-positive Gastrointestinal Stromal Tumors	Gleevec®(Imatinib Mesylate) Tablet 400 mg Imatinib mesylate tablets is 400 mg Drug: imatinib mesylate	6 4 (only 1 in same city as above)	NA 2	NCT01172548	Very different timeframes.
1	CTRI/2018/01/011298	Interventional Interventional	NIH DAIDS National Institute of Allergy and Infectious Diseases (NIAID)	Tuberculosis, HIV infection Tuberculosis HIV Infections	Delamanid Drug: Delamanid Drug: Optimized multidrug background regimen (OBR) for children with MDR-TB	B J Medical College & Sassoon General Hospitals ,MAHARASHTRA Byramjee Jeejeebhoy Medical College (BJMC) CRS Recruiting Pune	1,2 1,2	NCT03141060	IMPAACT, 2005
1	CTRI/2019/02/017798	Interventional Interventional	AstraZeneca AB AstraZeneca	Malignant neoplasm of unspecifiedpart of bronchus or lung Carcinoma, Non-Small-Cell Lung	Durvalumab Drug: Durvalumab Other: Placebo	8 sites 7 sites, complete overlap	3 3	NCT03706690
	CTRI/2014/01/004316	Interventional Interventional	Indian Council of Medical Research Neurogen Brain and Spine Institute	Traumatic Acute Complete Spinal Cord Injury T1-T12 (neurological level) Spinal Cord Injury	autologous bone marrow cell Biological: Autologous bone marrow mononuclear cell transplantation	Research Department, Indian Spinal Injuries centre,DELHI Neurogen brain and spine institute Mumbai	1, 2 2	NCT02009124
1	CTRI/2017/08/009196	Interventional Interventional	F HoffmanLa Roche Ltd F HoffmanLa Roche Ltd	Locally Advanced or Metastatic Urothelial or Non-Urothelial Carcinoma of the Urinary Tract. Malignant neoplasm of bladder Urinary Tract Cancer	Study drug - Atezolizumab Drug: Atezolizumab	8 sites 4/5 sites overlapped	3 3	NCT02928406
	CTRI/2008/091/000257	Interventional Interventional	Cadila Healthcare Ltd Chaitanya Hospital, Pune	Chronic kidney disease, unspecified Maintaining hemoglobin level in chronic renal failure Chronic Renal Failure	Epoetin Folic acid Vitamin B Complex Iron Biological: Intravenous transfer of Autologous (BMMNCs	4 sites Chaitanya Hospital, Pune (different)	3 1, 2	NCT01876017
1	CTRI/2011/11/002118	Interventional Interventional	Novartis Healthcare Pvt Ltd Vaccines Division Novartis Vaccines Novartis	Seroprotection against Diphtheria, Tetanus, Petussis, Hepatitis-B and Haemophilus Influenzae type B diseases. Diphtheria Tetanus Pertussis Hepatitis B Hemophilus Influenzae B	Quinvaxem vaccine Biological: DTwP-HepB-Hib Vaccine	3 3 (the same)	3 3	NCT01470287
12
48	%

## Sheet: 25 tfidf samples_manual inspection
A sample of 25 pairs identified by tfidf
	CTRI ID	Type of study	Sponsor	Condition	Intervention	Sites	Phase/study design	NCT Number
1	CTRI/2017/12/010783	Interventional Interventional	Karyopharm Therapeutics Inc (US) Karyopharm Therapeutics Inc	Diffuse large B-cell lymphoma Diffuse Large B-cell Lymphoma	Selinexor (KPT-330) Drug: Selinexor	24 16, all a subset	2 2	NCT02227251
1	CTRI/2018/05/013845	Interventional Interventional	Janssen Research Development LLC Janssen Research & Development, LLC	Type 2 Diabetes Mellitus Diabetes Mellitus, Type 2	Canagliflozin 100 mg or matching placebo Drug: Canagliflozin 100 mg Drug: Canagliflozin 300 mg Drug: Placebo	6 6, the same	3 3	NCT03170518
1	CTRI/2018/12/016581	Interventional Interventional	Gilead Sciences Inc	Other rheumatoid arthritis with rheumatoid factor Patients with Rheumatoid Arthritis RheumatoId Arthritis	Filgotinib 200mg Filgotinib 200mg PTM filgotinib 100 mg PTM filgotinib 200 mg Drug: Filgotinib Drug: Placebo to match filgotinib	27 27 (most if not all are the same)	3 3	NCT03025308
1	CTRI/2018/03/012421	Interventional Interventional	F HoffmannLa Roche Ltd Hoffmann-La Roche	Hemophilia A patients with inhibitors; Hereditary factor VIII deficiency Hemophilia A	Emicizumab Drug: Emicizumab	8 7, all a subset of the 8	3 3	NCT03191799
1	CTRI/2016/06/007016	Interventional Interventional	Novartis Healthcare Private Limited Novartis Pharmaceuticals Novartis	The study will include approximately 560 men and postmenopausal women with HR postive, HER2-negative advanced breast cancer which progressed on or after AI treatment. Breast Cancer	Alpelisib 300 mg p.o. Plus fulvestrant 500 mg i.m. administered orally once daily. A complete cycle of treatment is defined as 28 days (± 3 days) of once daily continuous treatment of alpelisib or placebo in combination with fulvestrant. Drug: Fulvestrant Drug: Alpelisib Drug: Alpelisib placebo	4 4, same cities	3 3	NCT02437318
	CTRI/2017/06/008848	Interventional Interventional	National Institute of Homoeopathy Ministry of AYUSH Govt of India All India Institute of Medical Sciences, New Delhi	Rheumatoid arthritis Rheumatoid Arthritis	Individualized homeopathic medicine in centesimal or 50 millesimal potencies Drug: Combination Steroid Drug: Methotrexate Drug: Combination	National Institute of Homoeopathy, Govt. of India,WEST BENGAL AIIMS, Delhi	NA 3	NCT01870128
	CTRI/2015/01/005464	Interventional Interventional	GB Pant Hospital Postgraduate Institute of Medical Education and Research	Cirrhosis with Minimal Hepatic encephalopathy Lactulose Hepatic Encephalopathy.	Lactulose Drug: Sildenafil.	GB Pant Hospital,DELHI Postgraduate Institute of Medical Education and Research	3, 4 1, 2	NCT02028429
1	CTRI/2013/07/003859	Interventional Interventional	University of Liverpool University of Liverpool	Women with preeclampsia Pre-eclampsia Fetus or Newborn; Effects of Induction of Labor	Foley catheter Device: Foley Catheter Drug: Misoprostol	2 2, the same	4 3	NCT01801410	Both are the INFORM study
	CTRI/2019/05/019337	Interventional Interventional	AIIMS New Delhi Postgraduate Institute of Medical Education and Research	Bronchiectasis with acute lower respiratory infection Hemoptysis	Nebulised tranexamic acid arm Drug: Tranexamic Acid Drug: Placebo	AIIMS New Delhi Post graduate institute of medical education and research	PMS 3	NCT02781597	Very different timeframes
1	CTRI/2019/04/018378	Interventional Interventional	Eli Lilly and Company Eli Lilly and Company Incyte Corporation	Systemic lupus erythematosus withorgan or system involvement Systemic Lupus Erythematosus	Baricitinib Tablets Drug: Baricitinib	12 Same set	3 3	NCT03843125
1	CTRI/2017/10/010104	Interventional Interventional	Serum Institute of India Pvt Ltd Serum Institute of India Pvt Ltd	Rotavirus Gastroenteritis Rotavirus Gastroenteritis	LBRV-PV (Test Vaccine three lots) Biological: Liquid Rotavirus Vaccine	9 8, complete overlap	2, 3 2, 3	NCT03474055
1	CTRI/2011/12/002229	Interventional Interventional	Biogen Idec Biogen	Multiple Sclerosis Relapsing Multiple Sclerosis	BIIB 017 BIIB017 (peginterferon beta-1a) Drug: peginterferon beta-1a	19 17, all a sub-set, at least city-wise	3 3	NCT01332019
1	CTRI/2019/04/018443	Interventional Interventional	AstraZeneca AB AstraZeneca	Malignant neoplasm of overlappingsites of bronchus and lung Durvalumab (MEDI4736) Non-small Cell Lung Cancer NSCLC	Durvalumab (MEDI4736) and Olaparib (AZD2281) Drug: Durvalumab Drug: Placebo for Olaparib Drug: Olaparib Drug: Nab-paclitaxel+carboplatin Drug: Gemcitabine+carboplatin Drug: Pemetrexed+carboplatin Drug: Gemcitabine+cisplatin Drug: Pemetrexed+cisplatin	11 10, largely the same	2 2	NCT03775486	The ORION trial
1	CTRI/2011/11/002177	Interventional Interventional	Juventas Therapeutics Juventas Therapeutics	Critical Limb Ischemia Nontraumatic ischemic infarction of muscle Critical Limb Ischemia	JVS-100 JVS-100 JVS-100 JVS-100 Biological: JVS-100(4 mg) or placebo/8 injections Biological: JVS-100(8 mg) or placebo/8 injections Biological: JVS-100(8 mg) or placebo/16 injections Biological: JVS-100(16 mg) or placebo/16 injections	3 2, a subset	2 2	NCT01410331
1	CTRI/2012/03/002511	Interventional Interventional	GlaxoSmithKline Pharmaceuticals Ltd GlaxoSmithKline	Malaria with Plasmodium vivax Malaria, Vivax	Chloroquine Primaquine Primaquine Placebo Tafenoquine (100 mg) Tafenoquine (300 mg) Tafenoquine (600 mg) Tafenoquine Placebo Tafenoquine(50 mg) Drug: Chloroquine 600mg Drug: Chloroquine 300mg Drug: Tafenoquine 50mg Drug: Tafenoquine 100mg Drug: Tafenoquine 300mg Drug: Tafenoquine 600mg Drug: Primaquine 15mg Drug: Chloroquine 600mg (Part 2 ) Drug: Chloroquine 300mg (Part 2 ) Drug: Tafenoquine 300m…	7 4, a subset	2, 3 2	NCT01376167
1	CTRI/2014/07/004742	Interventional Interventional	BIOCAD INDIA PVT LTD Biocad	Patients with rheumatoid arthritis who had an inadequate response or intolerance to other DMARDs including one or more TNF inhibitor therapies Rheumatoid Arthritis	BCD-020 – Rituximab (INN: rituximab), concentrate for solution for infusion MabThera® (INN: rituximab, F. Hoffmann-La Roche Ltd., Switzerland), concentrate for solution for infusion Drug: Rituximab	18 Heavy overlap	3 3	NCT01759030
	CTRI/2010/091/000045	Interventional Interventional	Dr Praveena Dhiman (Govt. MultiSpeciality Hospital Sec 16 Chandigarh) AIIMS	Patients with seizures and on CT scan of Head having Single small enhancing lesion Neurocysticercosis	Albendazole Drug: 7 days of albendazole 15 mg/kg/day Drug: 28 days of albendazole 15 mg/kg/day	4 3	Govt. MultiSpeciality Hospital, Sec. 16, Chandigarh,CHANDIGARH AIIMS	NCT02243644
1	CTRI/2018/10/016047	Interventional Interventional	Eli Lilly and Company Eli Lilly	Other specified disorders involving the immune mechanism, not elsewhere classified Ulcerative Colitis	Experimental: Mirikizumab Dose #1 Mirikizumab Dose #1 administered subcutaneously (SC) Experimental: Mirikizumab Dose #2 Mirikizumab Dose #2 administered intravenously (IV) Drug: Mirikizumab Drug: Placebo	18 Heavy overlap	3 3	NCT03518086
1	CTRI/2013/06/003734	Interventional Interventional	None (looks like an AIIMS doc) AIIMS	Refractory Childhood cancer Malignant Childhood Neoplasm	Low dose chemotherapy Drug: Low dose chemotherapy	Dr. BRA IRCH, AIIMS,DELHI AIIMS	3 3	NCT01858571
1	CTRI/2014/05/004626	Interventional Interventional	Novo Nordisk AS Novo Nordisk	Diabetes Type 2 Type 2 diabetes mellitus Diabetes Diabetes Mellitus, Type 2	Semaglutide 0.5 mg and sitagliptin placebo Semaglutide 1.0 mg and sitagliptin placebo Drug: semaglutide Drug: Dulaglutide	15 Heavy overlap, at least of cities	3 3	NCT02648204
	CTRI/2012/11/003115	Interventional Interventional	Devki Devi Foundation All India Institute of Medical Sciences, New Delhi	head and neck cancer HEAD AND NECK CANCER CARCINOMA OROPHARYNX CARCINOMA PYRIFORM SINUS CARCINOMA LARYNX	FEES (Fiberoptic Endoscopic Evaluation of Swallowing) Radiation: EPID Verification Radiation: CBCT verification	Max super specialty hospital a unit of Devki Devi ,DELHI AIIMS	4 3	NCT01124409
1	CTRI/2017/01/007727	Interventional Interventional	Boehringer Ingelheim Boehringer Ingelheim	Idiopathic Pulmonary Fibrosis Idiopathic Pulmonary Fibrosis	Nintedanib Drug: Nintedanib Drug: Placebo Drug: Sildenafil	15 5, all a subset	3, 4 3	NCT02802345
	CTRI/2010/091/000610	Interventional Interventional	Intas Pharmaceuticals Limited Jina Pharmaceuticals Inc. Intas Pharmaceuticals, Ltd. Lambda Therapeutic Research Ltd.	Malignant neoplasm of breast of unspecified site Triple Negative Breast Cancer	Nanosomal Docetaxel Lipid Suspension for Injection Taxotere®(Docetaxel)Injection Concentrate, 20 mg/mL Drug: Nanosomal Docetaxel Lipid Suspension (75 mg/m2) Drug: Nanosomal Docetaxel Lipid Suspension (100 mg/m2) Drug: Taxotere® (100 mg/m2)	8 1, different	2 3	NCT03671044
	CTRI/2016/09/007269	Interventional Interventional	Clearside Biomedical Inc, US Clearside Biomedical, Inc.	Other iridocyclitis Other specified retinal disorders Macular Edema Retinal Vein Occlusion	CLS-TA (Triamcinolone Acetonide) Drug: suprachoroidal CLS-TA + IVT anti-VEGF agent Drug: suprachoroidal sham + IVT anti-VEGF agent	18 15, some overlap	3 3	NCT03203447	CTRI has now added NCT02595398
1	CTRI/2019/04/018361	Interventional Interventional	Daiichi Sankyo Daiichi Sankyo	mbolism and thrombosis of unspecified artery Cardiac Disease	Edoxaban Treatment arm Drug: Edoxaban Drug: Standard of Care (SOC)	Nirmal Hospital Pvt Ltd,,GUJARAT Sir Ganga Ram Hospital,DELHI Nirmal Hospital Private Limited Recruiting Sūrat, Gujara	3 3	NCT03395639
18
72	%

## Sheet: 25 samples common to fuzz and tfidf_manual inspection
A sample of 25 pairs identified by both fuzz and tfidf
	CTRI ID	Type of study	Sponsor	Condition	Intervention	Sites	Phase/study design	NCT Number	Comments
1	CTRI/2018/03/012529	Interventional Interventional	Boehringer Ingelheim India Pvt Ltd Boehringer Ingelheim	Systemic Sclerosis associated Interstitial Lung Disease (SSc-ILD) Lung Diseases, Interstitial	Nintedanib Drug: Nintedanib	9 9, the same	3 3	NCT03313180
1	CTRI/2017/01/007738	Interventional Interventional	Newron Pharmaceuticals SpA, Italy Newron Pharmaceuticals SPA	Rett Syndrome with Respiratory Symptoms Rett Syndrome	Sarizotan 5 and 10 mg Drug: Sarizotan Drug: Placebo	5 6, complete overlap	2, 3 2, 3	NCT02790034
1	CTRI/2018/10/016193	Interventional Interventional	Novo Nordisk AS	Overweight Obesity Overweight Obesity	Drug: Semaglutide Drug: Placebo (semaglutide) Drug: Semaglutide Drug: Placebo (semaglutide)	30 Heavy overlap	3 3	NCT03574597
1	CTRI/2011/09/001993	Interventional Interventional	Glenmark Pharmaceuticals Ltd Glenmark Pharmaceuticals	Chronic Persistent Asthma Asthma	Revamilast Revamilast Revamilast Drug: Revamilast Drug: Placebo	20 Heavy overlap	2 2	NCT01436890
1	CTRI/2013/02/003347	Interventional Interventional	Glenmark Pharmaceuticals SA Glenmark Pharmaceuticals Ltd. India Glenmark Pharmaceuticals S.A	Painful Diabetic Peripheral Neuropathy Painful Diabetic Peripheral Neuropathy	GRC 17536 Drug: GRC 17356 Drug: Matching Placebo	10 10, the same	2 2	NCT01726413
1	CTRI/2016/09/007301	Interventional Interventional	Novo Nordisk AS Novo Nordisk AS	Endocrine, nutritional and metabolic diseases Growth Hormone Disorder Growth Hormone Deficiency in Children	Growth Hormone Disorder Growth Hormone Deficiency in Children Blinded NNC0195-0092 (0.04 mg/kg/week) Blinded NNC0195-0092 (0.08 mg/kg/ week) Blinded NNC0195-0092 (0.16 mg/kg/ week) Drug: somapacitan Drug: Norditropin® FlexPro® pen	All India Institute of Medical Sciences, New Delhi,DELHI Amrita Institute of Medical Sciences & Research Centre,KERALA 3 sites (2 cities overlapping)	2 2	NCT02616562
1	CTRI/2013/06/003774	Interventional Interventional	University of California San Diego University of California San Diego	Biopsy-proven, Stage I-IV invasive cervical carcinoma. Post-hysterectomy with high-risk features or Locally advanced, inoperable/intact cervix Cervical Cancer	Intensity Modulated Radiation Therapy (IMRT) Radiation: Intensity Modulated Radiation Therapy (IMRT) Drug: Cisplatin	Tata Memorial Hospital,MAHARASHTRA Tata Memorial Hospital	2, 3 2, 3	NCT01554397
1	CTRI/2019/05/019369	Interventional Interventional	Novo Nordisk AS Novo Nordisk AS	Disorders of other endocrine glands Growth Hormone Deficiency in Children	Somapacitan Drug: Somapacitan Drug: Norditropin®	3 3, the same	3 3	NCT03811535
1	CTRI/2014/02/004416	Interventional Interventional	Boehringer Ingelheim Danmark AS Boehringer Ingelheim Danmark AS	Loco-Regionally advanced Head and Neck Squamous Cell Carcinoma Head and Neck Neoplasms	Afatinib 20mg,30mg,40mg and 50 mg film coated tablets Drug: Placebo Drug: Afatinib	27 15 (all but 1 are part of the 27)	3 3	NCT01345669
	CTRI/2011/091/000159	Interventional Interventional	Chaitanya Stem Cell Center Chaitanya Hospital, Pune	Cerebral Palsy above 15 years Ataxic Infantile Cerebral Palsy	Stem cell therapy Biological: stem cell (MNCs)	Chaitanya hospital,MAHARASHTRA Chaitanya hospital,MAHARASHTRA	2, 3 1, 2	NCT01834664	Different time frames
	CTRI/2014/07/004736	Interventional Interventional	Eli Lilly and Company Eli Lilly and Company	Patients with Moderately to Severely Active Rheumatoid Arthritis Juvenile Idiopathic Arthritis	Baricitinib 4 mg Baricitinib 2 mg Drug: Baricitinib	19 4 (2 of which were a part of the 19)	3 3	NCT03773965	Eligibility different. Different NCT ID listed NCT01885078
1	CTRI/2017/09/009693	Interventional Interventional	The international Union Against Tuberculosis and lung diseases, US IUATLD, Inc	MDR-TB or Rif resistant cases MDR-TB	Regimen A regimen C Regimen D Drug: Regimen A locally-used WHO-approved MDR-TB regimen (2011 guideline) Drug: Moxifloxacin Drug: Clofazimine Drug: Ethambutol Drug: Pyrazinamide Drug: Isoniazid Drug: Prothionamide Drug: Kanamycin Drug: Levofloxacin Drug: Bedaquiline	BJ medical College,Ahmedabad,GUJARAT National institute for research in tuberculosis ,TAMIL NADU Same sites in CTG	3, 4 3	NCT02409290
1	CTRI/2016/01/006485	Interventional Interventional	SanofiSynthelabo India Private Limited Sanofi	Breast Cancer Malignant neoplasm of breast of unspecified site Breast Cancer Metastatic	SAR439281 Drug: Fixed-dose combination of capecitabine and cyclophosphamide SAR439281	7 5, all a subset	2	NCT02664103
	CTRI/2017/12/010742	Interventional Interventional	PGIMER Chandigarh Lady Hardinge Medical College	Infantile spasm patients diagnosedclinicallyand byEEG Age3to18months Infantile Spasms	Tablet Pyridoxine in combination with Inj ACTH Drug: Pyridoxine plus prednisolone Drug: Prednisolone	Division of Paediatric Neurology,CHANDIGARH Lady Hardinge Medical College	4 3	NCT01828437
1	CTRI/2017/12/011012	Interventional Interventional	United Therapeutics, US United Therapeutics, US	Small Cell Lung Cancer Small Cell Lung Cancer	Dinutuximab Biological: Dinutuximab Drug: Irinotecan Drug: Topoteca	8 8, the same	2, 3 2, 3	NCT03098030
1	CTRI/2012/07/002828	Interventional Interventional	Tata Memorial Centre Tata Memorial Centre	Oral cancer Oral Squamous Cell Carcinoma Carcinoma of Buccal Mucosa Tongue Cancers Head and Neck Cancers	Celecoxib Erlotinib Celecoxib 200mg + Erlotinib 150mg ------------------ Experimental: Arm 1 Celecoxib 200mg twice daily for 21 days Experimental: Arm 2 Erlotinib 150 mg once daily for 21 days Experimental: Arm 3 Celecoxib 200 mg twice daily for 21 days and Erlotinib 150 mg once daily for 21 days Sham Comparator: Arm 4 Control group with no drug	ACTREC, TMC Tata Memorial Center (TMC) Mumbai, Maharashtra, India	2 2	NCT02748707
1	CTRI/2018/06/014520	Interventional Interventional	NIH DAIDS NIH	HIV infected pregnant women HIV Infections	Dolutegravir Emtricitabine/tenofovir alafenamide Emtricitabine/tenofovir disoproxil fumarate Efavirenz/emtricitabine/tenofovir disoproxil fumarate Drug: Dolutegravir Drug: Emtricitabine/tenofovir alafenamide Drug: Emtricitabine/tenofovir disoproxil fumarate Drug: Efavirenz/emtricitabine/tenofovir disoproxil fumarate	BJ Medical college and Sassoon General Hospitals, Pune Byramjee Jeejeebhoy Medical College (BJMC) CRS Pune	3 3	NCT03048422
	CTRI/2017/12/010898	Interventional Interventional	Jaya Shankar Kaushik (Pt B D Sharma Postgraduate Institute of Medical Sciences) AIIMS	Drug resistant epilepsy Refractory Epilepsy	Modified Atkins Diet Other: Low glycemic index diet Other: Control group	Pt B D Sharma Postgraduate Institute of Medical Sciences,HARYANA AIIMS	N/A 3	NCT01645072	Very different time frames
	CTRI/2017/11/010420	Interventional Interventional	PGIMER Institute of Liver and Biliary Sciences, India	Children diagnosed with Acute on Chronic Liver Failure, presenting with or without Hepatic Encephalopathy Grade 1 or Grade 2 Acute on Chronic Hepatic Failure	No GCSF Drug: Granulocyte Colony-stimulating Factor (G-CSF) and Erythropoetin (EPO) Drug: Placebo	PGIMER, Chandigarh,CHANDIGARH Institute of liver and Biliary Sciences	N/A 3	NCT01383460
1	CTRI/2017/06/008843	Interventional Interventional	Wockhardt BioAg Wockhardt	Adult subjects diagnosed with Acute Bacterial Skin and Skin Structure Infections suspected to be caused by Gram-positive bacteria, including Methicillin-resistant Staphylococcus aureus (MRSA) Other specified local infections of the skin and subcutaneous tissue ----------------- Acute Bacterial Skin and Skin Structure Infections	IV WCK 771 and oral WCK 2349 Drug: Oral Levonadifloxacin/Linezolid Tablet Drug: Intravenous Levonadifloxacin/Linezolid Infusion	49 13, all a subset of the 49.	3 3	NCT03405064	W-771/2349-301; The secondary ID is common to both.
1	CTRI/2014/11/005215	Interventional Interventional	Sree Mookambika Institute of Dental Sciences CD Pharma India Pvt. Ltd. Collaborator: Sree Mookambika Institute of Dental Sciences	Patients with Chronic Periodontitis Chronic Periodontitis	Inersan Inersan and Tab. Doxt 100mg Drug: Inersan Drug: Doxycycline	Sree Mookambika Institute of Dental Sciences Sree Mookambika Institute of Dental Sciences	3/4 3	NCT02174757
	CTRI/2015/06/005872		Dr sachin khatri (dept of public health dentistry manipal college of dental sciences manipal ) Dr. Praveen B.H Collaborator: Nathajirao G. Halgekar Institute of Dental Sciences & Research centre, Karnataka, India	dental caries Retention	embrace wetbond pit and fissure sealant aegis pit and fissure sealant ---- Other: ART Sealant Application Other: Resin sealant application	dept of public health dentistry,Manipal Maratha Mandal's Nathajirao G. Halgekar Institute of Dental Sciences & Research Centre. Belgaum	N/A 3	NCT02716558	age groups different Different time frames
	CTRI/2019/05/019387	Interventional Interventional	Postgraduate Institute of Medical Education and Research Postgraduate Institute of Medical Education and Research Society for the Study of Liver Diseases, Chandigarh ( India )	Fibrosis and cirrhosis of liver Decompensated Cirrhosis of Liver	Nutrition therapy Drug: G-CSF Drug: Placebo	Postgraduate Institute of Medical Education and Research,CHANDIGARH Post Graduate Institute of Medical Education and Research	N/A 2, 3	NCT03911037
1	CTRI/2010/091/000438	(blank) Interventional	samir malhotra (PGIMER) PGIMER,CHANDIGARH	Heart failure with normal ejection fraction Diastolic Heart Failure	Metoprolol CR Drug: Metoprolol XR	PGIMER,CHANDIGARH PGIMER,CHANDIGARH	2 2	NCT03882710
	CTRI/2014/11/005191	Interventional Interventional	Johns Hopkins University PGIMER	Post ERCP Pancreatitis Post-ERCP Acute Pancreatitis	Indomethacin plus Epinephrine Drug: Lactated Ringer Drug: Rectal Form Indometacin	Apollo Gleneagles Hospitals,WEST BENGAL Asian Institute of Gastroenterology,ANDHRA PRADESH Post Graduate Institute of Medical Education and Research,CHANDIGARH -------- IPGIMER Kolkata	N/A 2/3	NCT03629600	Diff NCT ID of the CTRI
17
68	%
